# Supplementary material for: Dual threshold optimization and network inference reveal convergent evidence from TF binding locations and TF perturbation responses
Source: Genome Res. 2020 Mar;30(3):459–71. doi: 10.1101/gr.259655.119 (PMC7111528; doi:10.1101/gr.259655.119)
Supplement: Supplemental Material [file supp_gr.259655.119_Supplemental_File_S10.tar.gz]

Archive with 19 entries (18 files):
- Supplemental_File_S10_Kang2020
- Supplemental_File_S10_Kang2020/ZAP1.pval_scores.txt
- Supplemental_File_S10_Kang2020/._.DS_Store
- Supplemental_File_S10_Kang2020/.DS_Store
- Supplemental_File_S10_Kang2020/RGT1.pval_scores.txt
- Supplemental_File_S10_Kang2020/LEU3.pval_scores.txt
- Supplemental_File_S10_Kang2020/GCN4.pval_scores.txt
- Supplemental_File_S10_Kang2020/LYS14.pval_scores.txt
- Supplemental_File_S10_Kang2020/GCR1.pval_scores.txt
- Supplemental_File_S10_Kang2020/TYE7.pval_scores.txt
- Supplemental_File_S10_Kang2020/GAL4.pval_scores.txt
- Supplemental_File_S10_Kang2020/RGM1.pval_scores.txt
- Supplemental_File_S10_Kang2020/EDS1.pval_scores.txt
- Supplemental_File_S10_Kang2020/README.txt
- Supplemental_File_S10_Kang2020/GCR2.pval_scores.txt
- Supplemental_File_S10_Kang2020/SFP1.pval_scores.txt
- Supplemental_File_S10_Kang2020/INO4.pval_scores.txt
- Supplemental_File_S10_Kang2020/CBF1.pval_scores.txt
- Supplemental_File_S10_Kang2020/CST6.pval_scores.txt
