# Supplementary material for: Dual threshold optimization and network inference reveal convergent evidence from TF binding locations and TF perturbation responses
Source: Genome Res. 2020 Mar;30(3):459–71. doi: 10.1101/gr.259655.119 (PMC7111528; doi:10.1101/gr.259655.119)
Supplement: Supplemental Material [file supp_gr.259655.119_Supplemental_File_S10.tar.gz › Supplemental_File_S10_Kang2020/ZAP1.pval_scores.txt]

Systematic Name	pvalue score
Q0010	0.741675869511
Q0017	0.741675869511
Q0032	0.741675869511
Q0045	0.741675869511
Q0050	0.741675869511
Q0055	0.741675869511
Q0060	0.741675869511
Q0065	0.741675869511
Q0070	0.741675869511
Q0075	0.741675869511
Q0080	0.741675869511
Q0085	0.741675869511
Q0092	0.741675869511
Q0105	0.741675869511
Q0110	0.741675869511
Q0115	0.741675869511
Q0120	0.741675869511
Q0130	0.741675869511
Q0140	0.741675869511
Q0142	0.741675869511
Q0143	0.741675869511
Q0144	0.741675869511
Q0160	0.741675869511
Q0182	0.741675869511
Q0250	0.741675869511
Q0255	0.741675869511
Q0275	0.741675869511
Q0297	0.741675869511
R0010W	0.741675869511
R0020C	0.741675869511
R0030W	0.741675869511
R0040C	0.741675869511
YAL001C	1.74503899015
YAL002W	0.0507926823327
YAL003W	0.149081615199
YAL004W	0.741675869511
YAL005C	0.149081615199
YAL007C	0.118361426921
YAL008W	0.399597788277
YAL009W	0.741675869511
YAL010C	0.741675869511
YAL011W	0.253320252155
YAL012W	0.0367281265078
YAL013W	0.399597788277
YAL014C	0.399597788277
YAL015C	0.399597788277
YAL016C-A	0.525453893132
YAL016C-B	1.30372096436
YAL016W	1.30372096436
YAL017W	0.206775079795
YAL018C	0.206775079795
YAL019W	0.525453893132
YAL019W-A	1.82332196239
YAL020C	0.314791540799
YAL021C	0.206775079795
YAL022C	0.741675869511
YAL023C	2.32331495501
YAL024C	0.525453893132
YAL025C	1.52688405848
YAL026C	0.314791540799
YAL026C-A	0.741675869511
YAL027W	0.525453893132
YAL028W	0.59608431254
YAL029C	0.59608431254
YAL030W	0.399597788277
YAL031C	0.399597788277
YAL031W-A	1.30372096436
YAL032C	1.30372096436
YAL033W	0.127749599086
YAL034C	0.127749599086
YAL034C-B	0.253320252155
YAL034W-A	2.73099432616
YAL035W	0.170500509121
YAL036C	0.170500509121
YAL037C-A	0.253320252155
YAL037C-B	0.741675869511
YAL037W	0.253320252155
YAL038W	0.451657433417
YAL039C	0.852702183868
YAL040C	0.743630547083
YAL041W	0.206775079795
YAL042C-A	0.845130886634
YAL042W	0.508552181416
YAL043C	0.705163447688
YAL044C	0.206775079795
YAL044W-A	0.741675869511
YAL045C	0.399597788277
YAL046C	0.741675869511
YAL047C	0.253320252155
YAL047W-A	0.741675869511
YAL048C	2.2450359779
YAL049C	0.436847716261
YAL051W	0.141650735519
YAL053W	0.00408874181566
YAL054C	0.00408874181566
YAL055W	0.118361426921
YAL056C-A	0.845130886634
YAL056W	0.845130886634
YAL058W	0.741675869511
YAL059C-A	0.741675869511
YAL059W	0.399597788277
YAL060W	0.0237107846018
YAL061W	0.039875901254
YAL062W	0.0307641633387
YAL063C	1.03283190769
YAL063C-A	0.525453893132
YAL064C-A	1.03283190769
YAL064W	0.327018924354
YAL064W-B	0.741675869511
YAL065C	0.741675869511
YAL066W	0.75807696187
YAL067C	0.247954492244
YAL067W-A	2.2450359779
YAL068C	2.2450359779
YAL068W-A	0.253320252155
YAR002C-A	0.253320252155
YAR002W	0.767082207073
YAR003W	0.253320252155
YAR007C	0.705163447688
YAR008W	0.705163447688
YAR009C	0.741675869511
YAR010C	0.705163447688
YAR014C	0.170500509121
YAR015W	0.170500509121
YAR018C	0.206775079795
YAR019C	0.741675869511
YAR019W-A	0.525453893132
YAR020C	0.399597788277
YAR023C	0.530066066193
YAR027W	0.170500509121
YAR028W	0.705163447688
YAR029W	0.118361426921
YAR030C	0.525453893132
YAR031W	0.525453893132
YAR033W	1.03283190769
YAR035C-A	0.59608431254
YAR035W	0.316135498801
YAR042W	0.59608431254
YAR047C	0.741675869511
YAR050W	0.253320252155
YAR053W	0.141650735519
YAR060C	0.741675869511
YAR061W	0.741675869511
YAR062W	0.741675869511
YAR064W	0.741675869511
YAR066W	0.525453893132
YAR068W	0.741675869511
YAR069C	0.741675869511
YAR070C	0.253320252155
YAR071W	0.253320252155
YAR073W	0.197999068068
YAR075W	0.216605160275
YBL001C	0.327035254057
YBL002W	0.505011325348
YBL003C	0.505011325348
YBL004W	0.216605160275
YBL005W	1.12504061396
YBL005W-A	0.0598667906166
YBL005W-B	0.0598667906166
YBL006C	1.12504061396
YBL006W-A	0.253320252155
YBL007C	0.253320252155
YBL008W	0.741675869511
YBL008W-A	0.525453893132
YBL009W	0.0836866469333
YBL010C	0.0836866469333
YBL011W	0.216605160275
YBL012C	0.206775079795
YBL013W	0.530066066193
YBL014C	0.530066066193
YBL015W	0.486303401609
YBL016W	0.956926225401
YBL017C	0.879128214284
YBL018C	0.399597788277
YBL019W	0.59608431254
YBL020W	0.75807696187
YBL021C	0.75807696187
YBL022C	1.82332196239
YBL023C	0.314791540799
YBL024W	0.37720726725
YBL025W	0.0507926823327
YBL026W	0.166020097632
YBL027W	0.166020097632
YBL028C	0.166020097632
YBL029C-A	0.0696058871408
YBL029W	0.676235304432
YBL030C	0.141368232116
YBL031W	0.216605160275
YBL032W	1.54980814311
YBL033C	1.54980814311
YBL034C	0.327018924354
YBL035C	0.206775079795
YBL036C	0.327018924354
YBL037W	0.118361426921
YBL038W	0.595613707915
YBL039C	0.595613707915
YBL039C-A	0.253320252155
YBL039W-B	0.472660217614
YBL040C	0.472660217614
YBL041W	1.00340176347
YBL042C	0.451657433417
YBL043W	0.112167917613
YBL044W	1.49063076333
YBL045C	1.49063076333
YBL046W	0.0836866469333
YBL047C	0.0836866469333
YBL048W	0.741675869511
YBL049W	0.206775079795
YBL050W	0.85992155785
YBL051C	0.85992155785
YBL052C	0.705163447688
YBL053W	0.525453893132
YBL054W	0.0836866469333
YBL055C	0.0836866469333
YBL056W	0.672590656462
YBL057C	0.672590656462
YBL058W	0.206775079795
YBL059C-A	0.525453893132
YBL059W	0.525453893132
YBL060W	0.436847716261
YBL061C	0.436847716261
YBL062W	0.741675869511
YBL063W	0.166020097632
YBL064C	0.166020097632
YBL065W	1.30372096436
YBL066C	0.070698515063
YBL067C	1.35942366255
YBL068W	0.525453893132
YBL068W-A	0.845130886634
YBL069W	0.216605160275
YBL070C	1.03283190769
YBL071C	0.0836866469333
YBL071C-B	0.118361426921
YBL071W-A	0.118361426921
YBL072C	0.525453893132
YBL073W	0.314791540799
YBL074C	0.301146111692
YBL075C	0.741675869511
YBL076C	0.141650735519
YBL077W	0.314791540799
YBL078C	0.314791540799
YBL079W	0.0227648381405
YBL080C	0.0227648381405
YBL081W	0.37720726725
YBL082C	0.436847716261
YBL083C	1.03283190769
YBL084C	1.30372096436
YBL085W	0.255142230547
YBL086C	0.145578453183
YBL087C	0.0194388676143
YBL088C	0.508552181416
YBL089W	0.525453893132
YBL090W	1.30372096436
YBL091C	1.30372096436
YBL091C-A	0.314791540799
YBL092W	0.37720726725
YBL093C	0.216605160275
YBL094C	0.399597788277
YBL095W	0.314791540799
YBL096C	0.070698515063
YBL097W	0.670915521283
YBL098W	0.459587366641
YBL099W	0.149081615199
YBL100C	0.508552181416
YBL100W-A	0.436847716261
YBL100W-B	0.436847716261
YBL100W-C	1.30372096436
YBL101C	1.30372096436
YBL102W	0.0598667906166
YBL103C	0.0598667906166
YBL104C	0.525453893132
YBL105C	1.76346746973
YBL106C	1.5589444146
YBL107C	0.170500509121
YBL107W-A	0.314791540799
YBL108C-A	0.741675869511
YBL108W	0.741675869511
YBL109W	0.741675869511
YBL111C	0.741675869511
YBL112C	0.741675869511
YBL113C	0.741675869511
YBL113W-A	0.0241995976344
YBR001C	0.145578453183
YBR002C	2.32331495501
YBR003W	2.32331495501
YBR004C	0.741675869511
YBR005W	0.741675869511
YBR006W	0.436847716261
YBR007C	0.459587366641
YBR008C	0.59608431254
YBR009C	1.36217035756
YBR010W	1.36217035756
YBR011C	0.508552181416
YBR012C	0.741675869511
YBR012W-A	0.741675869511
YBR012W-B	0.741675869511
YBR013C	0.705163447688
YBR014C	0.218225131456
YBR015C	1.04261172438
YBR016W	1.60060429557
YBR017C	0.101941180149
YBR018C	0.676235304432
YBR019C	0.175646777319
YBR020W	0.175646777319
YBR021W	1.36217035756
YBR022W	0.118361426921
YBR023C	1.80697464553
YBR024W	0.216605160275
YBR025C	1.34341662869
YBR026C	0.741675869511
YBR027C	0.741675869511
YBR028C	0.705163447688
YBR029C	0.189515987006
YBR030W	0.189515987006
YBR031W	0.206775079795
YBR032W	0.845130886634
YBR033W	0.253320252155
YBR034C	1.04261172438
YBR035C	0.375086696132
YBR036C	0.670915521283
YBR037C	0.271315020793
YBR038W	0.271315020793
YBR039W	0.0993472248639
YBR040W	0.314791540799
YBR041W	0.206775079795
YBR042C	0.327018924354
YBR043C	0.262293388458
YBR044C	0.247954492244
YBR045C	0.0836866469333
YBR046C	0.530066066193
YBR047W	0.530066066193
YBR048W	0.271315020793
YBR049C	0.218225131456
YBR050C	0.216605160275
YBR051W	0.206775079795
YBR052C	0.112167917613
YBR053C	0.451943893861
YBR054W	0.166020097632
YBR055C	0.377489088019
YBR056C-B	0.253320252155
YBR056W	0.377489088019
YBR056W-A	0.741399376168
YBR057C	0.508552181416
YBR058C	0.399597788277
YBR058C-A	1.24017724085
YBR059C	0.145578453183
YBR060C	0.980361131727
YBR061C	0.314791540799
YBR062C	0.170500509121
YBR063C	0.436847716261
YBR064W	0.314791540799
YBR065C	0.327018924354
YBR066C	0.676217537555
YBR067C	0.0469585426935
YBR068C	0.194390138515
YBR069C	2.47158386927
YBR070C	2.28740222439
YBR071W	2.28740222439
YBR072C-A	3.73166930117
YBR072W	0.337899730629
YBR073W	3.73166930117
YBR074W	0.0121397929627
YBR076C-A	0.75807696187
YBR076W	1.82332196239
YBR077C	0.0237259536187
YBR078W	0.0419611374021
YBR079C	2.44592964956
YBR080C	0.070698515063
YBR081C	0.705163447688
YBR082C	0.0674406199661
YBR083W	0.232039031451
YBR084C-A	0.472660217614
YBR084W	0.217505054849
YBR085C-A	1.06996456565
YBR085W	0.472660217614
YBR086C	0.718261288079
YBR087W	0.718261288079
YBR088C	0.59608431254
YBR089C-A	0.198458390727
YBR089W	1.03283190769
YBR090C	1.75645157803
YBR091C	0.508552181416
YBR092C	0.166020097632
YBR093C	0.0836866469333
YBR094W	0.327018924354
YBR095C	0.218225131456
YBR096W	0.218225131456
YBR097W	0.141650735519
YBR098W	0.206775079795
YBR099C	0.314791540799
YBR101C	0.436847716261
YBR102C	0.980361131727
YBR103C-A	1.76346746973
YBR103W	0.980361131727
YBR104W	1.76346746973
YBR105C	0.736995414519
YBR106W	0.736995414519
YBR107C	1.13729954132
YBR108W	1.13729954132
YBR109C	0.508552181416
YBR109W-A	0.508552181416
YBR110W	0.741675869511
YBR111C	1.73476233624
YBR111W-A	1.73476233624
YBR112C	0.403966275806
YBR113W	0.741675869511
YBR114W	0.555215894621
YBR115C	0.327018924354
YBR116C	0.399597788277
YBR117C	0.00188699019832
YBR118W	0.860129080268
YBR119W	0.705163447688
YBR120C	0.0598667906166
YBR121C	0.377489088019
YBR121C-A	0.314791540799
YBR122C	0.980361131727
YBR123C	0.0431629332177
YBR124W	0.314791540799
YBR125C	0.59608431254
YBR126C	0.0374770215707
YBR126W-A	0.0374770215707
YBR126W-B	0.0374770215707
YBR127C	0.0598667906166
YBR128C	0.118361426921
YBR129C	0.37720726725
YBR130C	0.436847716261
YBR131C-A	0.525453893132
YBR131W	0.436847716261
YBR132C	0.0507926823327
YBR133C	0.217505054849
YBR134W	0.525453893132
YBR135W	0.314791540799
YBR136W	1.82332196239
YBR137W	0.206775079795
YBR138C	0.0993472248639
YBR139W	0.0993472248639
YBR140C	0.141650735519
YBR141C	0.314791540799
YBR141W-A	0.595613707915
YBR142W	0.314791540799
YBR143C	0.595613707915
YBR144C	0.705163447688
YBR145W	0.705163447688
YBR146W	0.206775079795
YBR147W	0.980361131727
YBR148W	0.75807696187
YBR149W	0.170500509121
YBR150C	0.141368232116
YBR151W	0.141368232116
YBR152W	1.03283190769
YBR153W	0.206775079795
YBR154C	0.0141964081638
YBR155W	0.0141964081638
YBR156C	0.705163447688
YBR157C	0.166020097632
YBR158W	0.472660217614
YBR159W	1.52688405848
YBR160W	0.141650735519
YBR161W	0.736995414519
YBR162C	0.265574438334
YBR162W-A	0.265574438334
YBR163W	0.0431629332177
YBR164C	0.118361426921
YBR165W	0.118361426921
YBR166C	0.314791540799
YBR167C	0.170500509121
YBR168W	0.170500509121
YBR169C	0.472660217614
YBR170C	0.253320252155
YBR171W	0.253320252155
YBR172C	0.141650735519
YBR173C	2.01203287751
YBR174C	1.75645157803
YBR175W	2.01203287751
YBR176W	0.37720726725
YBR177C	0.287969084364
YBR178W	0.314791540799
YBR179C	1.73476233624
YBR180W	1.73476233624
YBR181C	0.112167917613
YBR182C	0.59608431254
YBR182C-A	0.0167476746714
YBR183W	0.0167476746714
YBR184W	0.170500509121
YBR185C	0.37720726725
YBR186W	0.37720726725
YBR187W	0.743630547083
YBR188C	0.37720726725
YBR189W	0.37720726725
YBR190W	1.12504061396
YBR191W	0.670915521283
YBR191W-A	0.741675869511
YBR192W	0.206775079795
YBR193C	0.399597788277
YBR194W	0.399597788277
YBR195C	0.118361426921
YBR196C	4.80929110022
YBR196C-A	0.610827544882
YBR196C-B	0.0598667906166
YBR197C	0.436847716261
YBR198C	0.37720726725
YBR199W	0.37720726725
YBR200W	0.112167917613
YBR200W-A	0.141650735519
YBR201C-A	11.902077745
YBR201W	0.189515987006
YBR202W	11.324537364
YBR203W	2.12349856716
YBR204C	0.141650735519
YBR205W	0.141650735519
YBR206W	0.525453893132
YBR207W	0.508552181416
YBR208C	0.37720726725
YBR209W	0.37720726725
YBR210W	1.00232717073
YBR211C	0.189515987006
YBR212W	0.189515987006
YBR213W	0.206775079795
YBR214W	0.436847716261
YBR215W	0.595613707915
YBR216C	0.141650735519
YBR217W	0.141650735519
YBR218C	0.302694558142
YBR219C	0.141650735519
YBR220C	0.530066066193
YBR221C	0.0598667906166
YBR221W-A	0.0598667906166
YBR222C	1.30254508394
YBR223C	0.206775079795
YBR223W-A	0.670915521283
YBR224W	0.253320252155
YBR225W	0.206775079795
YBR226C	0.741675869511
YBR227C	0.845130886634
YBR228W	0.845130886634
YBR229C	0.595613707915
YBR230C	0.180190414599
YBR230W-A	0.180190414599
YBR231C	0.170500509121
YBR232C	0.705163447688
YBR233W	0.170500509121
YBR233W-A	0.206775079795
YBR234C	0.59608431254
YBR235W	0.59608431254
YBR236C	0.59608431254
YBR237W	0.59608431254
YBR238C	0.59608431254
YBR239C	0.904756701776
YBR240C	0.454055615357
YBR241C	0.195774949448
YBR242W	0.195774949448
YBR243C	0.580551041319
YBR244W	0.580551041319
YBR245C	0.741675869511
YBR246W	0.741675869511
YBR247C	0.170500509121
YBR248C	0.284401792525
YBR249C	0.0298498104945
YBR250W	0.216605160275
YBR251W	0.189515987006
YBR252W	0.436847716261
YBR253W	0.206775079795
YBR254C	2.73099432616
YBR255C-A	0.170500509121
YBR255W	2.73099432616
YBR256C	0.0211361721768
YBR257W	0.0188192851584
YBR258C	0.253320252155
YBR259W	0.253320252155
YBR260C	0.253320252155
YBR261C	0.170500509121
YBR262C	0.206775079795
YBR263W	0.206775079795
YBR264C	0.59608431254
YBR265W	0.59608431254
YBR266C	0.525453893132
YBR267W	0.314791540799
YBR268W	1.63864731519
YBR269C	0.170500509121
YBR270C	2.32331495501
YBR271W	2.32331495501
YBR272C	0.314791540799
YBR273C	0.525453893132
YBR274W	0.525453893132
YBR275C	1.30254508394
YBR276C	1.03283190769
YBR277C	0.166020097632
YBR278W	0.845130886634
YBR279W	0.284401792525
YBR280C	1.12504061396
YBR281C	1.04261172438
YBR282W	1.04261172438
YBR283C	0.390093191405
YBR284W	0.482895711312
YBR285W	0.743630547083
YBR286W	0.845130886634
YBR287W	0.141650735519
YBR288C	0.253320252155
YBR289W	0.253320252155
YBR290W	0.37720726725
YBR291C	1.30372096436
YBR292C	0.59608431254
YBR293W	0.127749599086
YBR294W	0.0836866469333
YBR295W	0.454055615357
YBR296C	0.00477392711109
YBR296C-A	0.312203790597
YBR297W	0.312203790597
YBR298C	0.247954492244
YBR298C-A	0.741675869511
YBR299W	0.741675869511
YBR300C	0.37720726725
YBR301W	0.508552181416
YBR302C	0.741675869511
YCL001W	0.118361426921
YCL001W-A	0.253320252155
YCL001W-B	0.206775079795
YCL002C	0.118361426921
YCL004W	0.314791540799
YCL005W	0.85992155785
YCL005W-A	0.206775079795
YCL007C	0.85992155785
YCL008C	0.314791540799
YCL009C	0.399597788277
YCL010C	0.314791540799
YCL011C	0.399597788277
YCL012C	0.141650735519
YCL014W	0.327018924354
YCL016C	0.327018924354
YCL017C	0.314791540799
YCL018W	0.741675869511
YCL019W	0.525453893132
YCL020W	0.525453893132
YCL021W-A	0.525453893132
YCL022C	0.327018924354
YCL023C	0.845130886634
YCL024W	0.0141964081638
YCL025C	0.300433621833
YCL026C-A	0.436847716261
YCL026C-B	0.436847716261
YCL027W	0.189515987006
YCL028W	0.314791540799
YCL029C	0.314791540799
YCL030C	0.284401792525
YCL031C	1.30254508394
YCL032W	0.314791540799
YCL033C	0.314791540799
YCL034W	0.0993472248639
YCL035C	0.0993472248639
YCL036W	0.59608431254
YCL037C	0.59608431254
YCL038C	0.0367281265078
YCL039W	2.32331495501
YCL040W	0.327018924354
YCL041C	0.327018924354
YCL042W	0.316135498801
YCL043C	0.316135498801
YCL044C	0.253320252155
YCL045C	0.399597788277
YCL046W	0.206775079795
YCL047C	0.314791540799
YCL048W	0.141650735519
YCL048W-A	0.818341053556
YCL049C	0.741399376168
YCL050C	0.530066066193
YCL051W	1.30372096436
YCL052C	1.30372096436
YCL054W	1.03283190769
YCL055W	0.0367281265078
YCL056C	0.0367281265078
YCL057C-A	0.37720726725
YCL057W	0.37720726725
YCL058C	1.30372096436
YCL058W-A	0.118361426921
YCL059C	0.118361426921
YCL061C	0.0836866469333
YCL063W	0.0507926823327
YCL064C	0.0507926823327
YCL065W	0.741675869511
YCL066W	0.741675869511
YCL067C	0.741675869511
YCL068C	0.741675869511
YCL069W	0.327018924354
YCL073C	0.0836866469333
YCL074W	0.314791540799
YCL075W	1.72275025126
YCL076W	0.0208070774054
YCR001W	1.12504061396
YCR002C	0.705163447688
YCR003W	0.705163447688
YCR004C	1.04261172438
YCR005C	0.399597788277
YCR006C	0.0334552410676
YCR007C	0.508552181416
YCR008W	0.157585432349
YCR009C	0.595613707915
YCR010C	0.0507926823327
YCR011C	0.534840483461
YCR012W	0.630290834725
YCR013C	0.141650735519
YCR014C	0.741675869511
YCR015C	0.00760537094004
YCR016W	0.59608431254
YCR017C	0.189515987006
YCR018C	0.741675869511
YCR018C-A	1.30254508394
YCR019W	1.30254508394
YCR020C	0.525453893132
YCR020C-A	0.206775079795
YCR020W-B	0.206775079795
YCR021C	0.399597788277
YCR022C	0.818341053556
YCR023C	0.070698515063
YCR024C	0.525453893132
YCR024C-A	0.85992155785
YCR024C-B	0.741675869511
YCR025C	0.0166081518748
YCR026C	0.508552181416
YCR027C	0.85992155785
YCR028C	0.845130886634
YCR028C-A	0.37720726725
YCR030C	0.112167917613
YCR031C	0.302694558142
YCR032W	0.175646777319
YCR033W	0.0507926823327
YCR034W	0.166020097632
YCR035C	0.253320252155
YCR036W	0.253320252155
YCR037C	1.12504061396
YCR038C	0.741675869511
YCR038W-A	0.741675869511
YCR039C	0.741675869511
YCR040W	0.741675869511
YCR041W	0.741675869511
YCR042C	0.118361426921
YCR043C	0.166020097632
YCR044C	0.0993472248639
YCR045C	0.59608431254
YCR045W-A	0.845130886634
YCR046C	0.59608431254
YCR047C	0.0993472248639
YCR047W-A	0.314791540799
YCR048W	0.0836866469333
YCR049C	0.206775079795
YCR050C	0.741675869511
YCR051W	0.741675869511
YCR052W	0.118361426921
YCR053W	2.01203287751
YCR054C	0.253320252155
YCR057C	1.03283190769
YCR059C	0.141650735519
YCR060W	0.141650735519
YCR061W	0.0182534151974
YCR063W	0.145578453183
YCR064C	0.0367281265078
YCR065W	0.0507926823327
YCR066W	0.314791540799
YCR067C	0.684487006328
YCR068W	0.381033101643
YCR069W	0.0993472248639
YCR071C	1.30254508394
YCR072C	0.508552181416
YCR073C	0.845130886634
YCR073W-A	0.845130886634
YCR075C	0.070698515063
YCR075W-A	0.070698515063
YCR076C	0.253320252155
YCR077C	0.436847716261
YCR079W	0.436847716261
YCR081C-A	0.253320252155
YCR081W	0.399597788277
YCR082W	0.253320252155
YCR083W	1.82332196239
YCR084C	0.472660217614
YCR085W	0.472660217614
YCR086W	0.141650735519
YCR087C-A	0.595613707915
YCR087W	0.741675869511
YCR088W	0.595613707915
YCR089W	0.0993472248639
YCR090C	0.0993472248639
YCR091W	0.525453893132
YCR092C	1.38702170804
YCR093W	1.38702170804
YCR094W	1.30372096436
YCR095C	0.845130886634
YCR095W-A	0.845130886634
YCR096C	0.75807696187
YCR097W	0.75807696187
YCR097W-A	0.314791540799
YCR098C	0.262293388458
YCR099C	0.253320252155
YCR100C	0.399597788277
YCR101C	0.170500509121
YCR102C	1.5589444146
YCR102W-A	0.399597788277
YCR104W	0.253320252155
YCR105W	0.170500509121
YCR106W	0.302694558142
YCR107W	0.956926225401
YCR108C	0.741675869511
YDL001W	0.37720726725
YDL002C	0.37720726725
YDL003W	0.530066066193
YDL004W	1.24017724085
YDL005C	1.24017724085
YDL006W	1.30372096436
YDL007C-A	0.141650735519
YDL007W	1.03283190769
YDL008W	0.314791540799
YDL009C	0.314791540799
YDL010W	0.247954492244
YDL011C	0.525453893132
YDL012C	0.127749599086
YDL013W	0.75807696187
YDL014W	0.253320252155
YDL015C	0.253320252155
YDL016C	0.741675869511
YDL017W	1.38702170804
YDL018C	1.38702170804
YDL019C	0.75807696187
YDL020C	0.118361426921
YDL021W	0.555215894621
YDL022C-A	0.284401792525
YDL022W	0.0911118674981
YDL023C	0.525453893132
YDL024C	0.247954492244
YDL025C	0.0367281265078
YDL025W-A	0.0598667906166
YDL026W	0.525453893132
YDL027C	0.0312874262625
YDL028C	0.0993472248639
YDL029W	0.253320252155
YDL030W	0.206775079795
YDL031W	0.705163447688
YDL032W	0.253320252155
YDL033C	0.59608431254
YDL034W	0.525453893132
YDL035C	0.070698515063
YDL036C	0.399597788277
YDL037C	0.845130886634
YDL039C	0.741675869511
YDL040C	0.0993472248639
YDL041W	0.525453893132
YDL042C	0.59608431254
YDL043C	0.399597788277
YDL044C	0.436847716261
YDL045C	0.253320252155
YDL045W-A	1.30254508394
YDL046W	0.595613707915
YDL047W	0.169529589595
YDL048C	0.482895711312
YDL049C	0.698750928676
YDL050C	0.399597788277
YDL051W	0.0166081518748
YDL052C	0.0166081518748
YDL053C	0.705163447688
YDL054C	0.216605160275
YDL055C	0.230735039482
YDL056W	0.253320252155
YDL057W	0.845130886634
YDL058W	0.0836866469333
YDL059C	0.0836866469333
YDL060W	0.595613707915
YDL061C	0.37720726725
YDL062W	0.525453893132
YDL063C	0.525453893132
YDL064W	0.170500509121
YDL065C	0.170500509121
YDL066W	0.399597788277
YDL067C	0.399597788277
YDL068W	0.314791540799
YDL069C	0.436847716261
YDL070W	0.639294207287
YDL071C	0.525453893132
YDL072C	0.218225131456
YDL073W	0.399597788277
YDL074C	0.399597788277
YDL075W	0.271315020793
YDL076C	0.271315020793
YDL077C	0.670915521283
YDL078C	0.0227648381405
YDL079C	1.26467725005
YDL080C	0.595613707915
YDL081C	0.595613707915
YDL082W	0.59608431254
YDL083C	0.59608431254
YDL084W	0.070698515063
YDL085C-A	0.135524543788
YDL085W	0.135524543788
YDL086C-A	0.206775079795
YDL086W	0.170500509121
YDL087C	0.170500509121
YDL088C	0.845130886634
YDL089W	0.253320252155
YDL090C	0.253320252155
YDL091C	0.206775079795
YDL092W	0.59608431254
YDL093W	0.436847716261
YDL094C	0.399597788277
YDL095W	0.37720726725
YDL096C	0.525453893132
YDL097C	0.436847716261
YDL098C	0.314791540799
YDL099W	0.399597788277
YDL100C	0.399597788277
YDL101C	0.284401792525
YDL102W	2.2450359779
YDL103C	2.2450359779
YDL104C	0.206775079795
YDL105W	0.85992155785
YDL106C	0.85992155785
YDL107W	0.525453893132
YDL108W	0.314791540799
YDL109C	0.314791540799
YDL110C	0.216605160275
YDL111C	0.141650735519
YDL112W	0.253320252155
YDL113C	0.253320252155
YDL114W	0.253320252155
YDL114W-A	0.399597788277
YDL115C	0.253320252155
YDL116W	0.206775079795
YDL117W	0.508552181416
YDL118W	0.399597788277
YDL119C	0.327018924354
YDL120W	0.170500509121
YDL121C	0.170500509121
YDL122W	1.00232717073
YDL123W	0.530066066193
YDL124W	2.39805740943
YDL125C	2.39805740943
YDL126C	0.459587366641
YDL127W	0.143127137593
YDL128W	0.156746901421
YDL129W	0.337899730629
YDL130W	0.175646777319
YDL130W-A	0.126799864662
YDL131W	1.34664936457
YDL132W	0.284401792525
YDL133C-A	0.523192452511
YDL133W	0.523192452511
YDL134C	0.534840483461
YDL135C	0.247954492244
YDL136W	0.039875901254
YDL137W	0.551606387678
YDL138W	0.481320904137
YDL139C	0.135524543788
YDL140C	0.377489088019
YDL141W	0.939142215321
YDL142C	0.939142215321
YDL143W	0.399597788277
YDL144C	0.399597788277
YDL145C	1.82332196239
YDL146W	0.37720726725
YDL147W	0.0993472248639
YDL148C	0.0993472248639
YDL149W	0.399597788277
YDL150W	0.741675869511
YDL151C	0.525453893132
YDL152W	0.399597788277
YDL153C	0.525453893132
YDL154W	0.118361426921
YDL155W	0.0865710161524
YDL156W	0.170500509121
YDL157C	0.170500509121
YDL158C	0.741675869511
YDL159C-B	0.741675869511
YDL159W	0.525453893132
YDL159W-A	0.741675869511
YDL160C	0.741675869511
YDL160C-A	0.845130886634
YDL161W	0.0312874262625
YDL162C	1.03283190769
YDL163W	1.75645157803
YDL164C	0.399597788277
YDL165W	0.0993472248639
YDL166C	0.0993472248639
YDL167C	0.980361131727
YDL168W	0.436847716261
YDL169C	0.37720726725
YDL170W	0.141368232116
YDL171C	0.141368232116
YDL172C	1.03283190769
YDL173W	0.163929561912
YDL174C	0.163929561912
YDL175C	0.59608431254
YDL176W	0.595613707915
YDL177C	0.595613707915
YDL178W	0.75807696187
YDL179W	0.0507926823327
YDL180W	0.175646777319
YDL181W	0.336367635592
YDL182W	0.652941639235
YDL183C	0.381033101643
YDL184C	0.700441034205
YDL185C-A	0.741675869511
YDL185W	1.11319937734
YDL186W	0.0985276621791
YDL187C	1.00232717073
YDL188C	0.145578453183
YDL189W	0.37720726725
YDL190C	0.37720726725
YDL191W	1.00232717073
YDL192W	1.30254508394
YDL193W	0.206775079795
YDL194W	0.436847716261
YDL195W	0.741675869511
YDL196W	0.284401792525
YDL197C	0.284401792525
YDL198C	1.76346746973
YDL199C	0.436847716261
YDL200C	0.118361426921
YDL201W	0.845130886634
YDL202W	0.070698515063
YDL203C	0.070698515063
YDL204W	1.73476233624
YDL205C	1.88348122851
YDL206W	0.472660217614
YDL207W	0.0836866469333
YDL208W	0.189515987006
YDL209C	0.189515987006
YDL210W	0.302694558142
YDL211C	0.112167917613
YDL212W	0.381033101643
YDL213C	0.381033101643
YDL214C	0.808289871076
YDL215C	0.0307641633387
YDL216C	1.30254508394
YDL217C	0.0993472248639
YDL218W	0.253320252155
YDL219W	1.30254508394
YDL220C	1.30254508394
YDL221W	0.508552181416
YDL222C	0.508552181416
YDL223C	0.845130886634
YDL224C	0.630290834725
YDL225W	0.525453893132
YDL226C	0.525453893132
YDL227C	0.170500509121
YDL228C	0.741399376168
YDL229W	0.127749599086
YDL230W	0.0431629332177
YDL231C	0.0431629332177
YDL232W	0.206775079795
YDL233W	2.01203287751
YDL234C	2.01203287751
YDL235C	0.118361426921
YDL236W	1.04261172438
YDL237W	2.2450359779
YDL238C	2.2450359779
YDL239C	0.399597788277
YDL240C-A	0.399597788277
YDL240W	0.399597788277
YDL241W	0.287969084364
YDL242W	1.76346746973
YDL243C	1.76346746973
YDL244W	0.741675869511
YDL245C	0.741675869511
YDL246C	0.741675869511
YDL247W	0.980361131727
YDL247W-A	0.741675869511
YDL248W	1.47900211797
YDR001C	0.243291431732
YDR002W	0.243291431732
YDR003W	1.00232717073
YDR003W-A	0.741675869511
YDR004W	0.436847716261
YDR005C	0.399597788277
YDR006C	0.0270118744632
YDR007W	0.0270118744632
YDR008C	0.284401792525
YDR009W	0.247954492244
YDR010C	0.0818550255291
YDR011W	0.0818550255291
YDR012W	0.302694558142
YDR013W	0.399597788277
YDR014W	0.525453893132
YDR014W-A	0.741675869511
YDR015C	0.399597788277
YDR016C	0.141650735519
YDR017C	0.0312874262625
YDR018C	0.206775079795
YDR019C	0.436847716261
YDR020C	2.01203287751
YDR021W	2.01203287751
YDR022C	0.262293388458
YDR023W	0.418411665429
YDR024W	0.741675869511
YDR025W	0.525453893132
YDR026C	0.170500509121
YDR027C	0.705163447688
YDR028C	0.399597788277
YDR029W	0.399597788277
YDR030C	0.741675869511
YDR031W	0.741675869511
YDR032C	0.0227648381405
YDR033W	0.0453848610397
YDR034C	0.0656270796942
YDR034C-A	0.0367281265078
YDR034C-C	0.149081615199
YDR034C-D	0.149081615199
YDR034W-B	0.0367281265078
YDR035W	0.327018924354
YDR036C	0.175646777319
YDR037W	0.175646777319
YDR038C	0.741675869511
YDR039C	0.741675869511
YDR040C	0.85992155785
YDR041W	0.217505054849
YDR042C	1.13729954132
YDR043C	1.36217035756
YDR044W	0.595613707915
YDR045C	1.5589444146
YDR046C	0.74283229732
YDR047W	0.651175328066
YDR048C	1.30372096436
YDR049W	0.0836866469333
YDR050C	0.516166166477
YDR051C	0.37720726725
YDR052C	0.302694558142
YDR053W	0.525453893132
YDR054C	0.700441034205
YDR055W	0.454055615357
YDR056C	0.284401792525
YDR057W	0.284401792525
YDR058C	1.04261172438
YDR059C	0.595613707915
YDR060W	0.206775079795
YDR061W	0.0350289022189
YDR062W	0.904756701776
YDR063W	0.0507926823327
YDR064W	0.436847716261
YDR065W	0.399597788277
YDR066C	1.30372096436
YDR067C	0.508552181416
YDR068W	0.508552181416
YDR069C	0.206775079795
YDR070C	0.595613707915
YDR071C	0.327018924354
YDR072C	0.508403252049
YDR073W	2.81139242368
YDR074W	0.111850428387
YDR075W	1.11319937734
YDR076W	0.166020097632
YDR077W	0.198014343077
YDR078C	0.0993472248639
YDR079C-A	0.845130886634
YDR079W	0.0993472248639
YDR080W	0.845130886634
YDR081C	0.141650735519
YDR082W	0.141650735519
YDR083W	0.525453893132
YDR084C	2.49093768682
YDR085C	0.0516469597965
YDR086C	0.399597788277
YDR087C	0.314791540799
YDR088C	1.5589444146
YDR089W	0.0656270796942
YDR090C	0.422133923636
YDR091C	0.0431629332177
YDR092W	0.0598667906166
YDR093W	1.73266413654
YDR094W	0.436847716261
YDR095C	0.0985276621791
YDR096W	0.0985276621791
YDR097C	0.118361426921
YDR098C	1.11319937734
YDR098C-A	0.399597788277
YDR098C-B	0.399597788277
YDR099W	0.247954492244
YDR100W	0.34705680746
YDR101C	0.206775079795
YDR102C	0.741675869511
YDR103W	0.741675869511
YDR104C	0.0312874262625
YDR105C	0.284401792525
YDR106W	0.284401792525
YDR107C	0.845130886634
YDR108W	0.845130886634
YDR109C	0.705163447688
YDR110W	0.705163447688
YDR111C	1.01134583284
YDR112W	0.525453893132
YDR113C	0.0865710161524
YDR114C	0.253320252155
YDR115W	0.175646777319
YDR116C	0.141650735519
YDR117C	0.399597788277
YDR118W	0.399597788277
YDR118W-A	0.314791540799
YDR119W	1.30254508394
YDR119W-A	0.189515987006
YDR120C	0.399597788277
YDR121W	0.399597788277
YDR122W	0.141650735519
YDR123C	3.9784690519
YDR124W	3.9784690519
YDR125C	0.705163447688
YDR126W	0.705163447688
YDR127W	2.6866226294
YDR128W	0.253320252155
YDR129C	0.0993472248639
YDR130C	0.377489088019
YDR131C	0.253320252155
YDR132C	0.039875901254
YDR133C	0.580551041319
YDR134C	0.182368343064
YDR135C	0.399597788277
YDR136C	0.705163447688
YDR137W	0.145578453183
YDR138W	0.170500509121
YDR139C	0.399597788277
YDR140W	0.399597788277
YDR141C	0.141650735519
YDR142C	0.141650735519
YDR143C	0.118361426921
YDR144C	0.705163447688
YDR145W	0.705163447688
YDR146C	0.874889988551
YDR147W	0.589365761825
YDR148C	1.26725604119
YDR149C	0.399597788277
YDR150W	1.59789929718
YDR151C	1.00232717073
YDR152W	1.00232717073
YDR153C	0.555215894621
YDR154C	0.238874650494
YDR155C	0.262293388458
YDR156W	0.262293388458
YDR157W	0.741399376168
YDR158W	0.741675869511
YDR159W	0.85992155785
YDR160W	0.399597788277
YDR161W	0.399597788277
YDR162C	1.82332196239
YDR163W	1.82332196239
YDR164C	0.284401792525
YDR165W	0.284401792525
YDR166C	1.30372096436
YDR167W	1.30372096436
YDR168W	1.30372096436
YDR169C	0.327018924354
YDR169C-A	0.118361426921
YDR170C	0.418411665429
YDR170W-A	0.381033101643
YDR171W	0.247954492244
YDR172W	0.247954492244
YDR173C	0.0587667601705
YDR174W	0.0587667601705
YDR175C	0.980361131727
YDR176W	0.980361131727
YDR177W	0.670915521283
YDR178W	0.670915521283
YDR179C	0.141650735519
YDR179W-A	0.141650735519
YDR180W	0.253320252155
YDR181C	0.59608431254
YDR182W	0.59608431254
YDR182W-A	0.741675869511
YDR183C-A	0.525453893132
YDR183W	0.399597788277
YDR184C	0.0836866469333
YDR185C	0.327018924354
YDR186C	0.33386909835
YDR187C	0.525453893132
YDR188W	0.763705061786
YDR189W	0.253320252155
YDR190C	1.75645157803
YDR191W	1.75645157803
YDR192C	0.247954492244
YDR193W	1.30372096436
YDR194C	1.52688405848
YDR194W-A	1.52688405848
YDR195W	0.206775079795
YDR196C	0.314791540799
YDR197W	0.314791540799
YDR198C	0.705163447688
YDR199W	0.705163447688
YDR200C	0.0993472248639
YDR201W	0.0993472248639
YDR202C	0.314791540799
YDR203W	0.525453893132
YDR204W	0.314791540799
YDR205W	1.03283190769
YDR206W	0.327018924354
YDR207C	0.300433621833
YDR208W	0.300433621833
YDR209C	0.845130886634
YDR210C-C	1.00232717073
YDR210C-D	1.00232717073
YDR210W	0.327018924354
YDR210W-A	0.845130886634
YDR210W-B	0.845130886634
YDR211W	0.904756701776
YDR212W	0.0993472248639
YDR213W	0.670915521283
YDR214W	0.0985276621791
YDR215C	0.741399376168
YDR216W	0.741399376168
YDR217C	0.59608431254
YDR218C	0.0993472248639
YDR219C	0.525453893132
YDR220C	0.741675869511
YDR221W	0.741675869511
YDR222W	0.327035254057
YDR223W	0.753498950524
YDR224C	0.831084649303
YDR225W	1.16937052633
YDR226W	1.26467725005
YDR227W	0.163929561912
YDR228C	0.377489088019
YDR229W	0.472660217614
YDR230W	1.30372096436
YDR231C	0.555215894621
YDR232W	0.555215894621
YDR233C	0.742442108145
YDR234W	0.708640416132
YDR235W	0.118361426921
YDR236C	0.436847716261
YDR237W	0.436847716261
YDR238C	0.314791540799
YDR239C	0.508552181416
YDR240C	0.118361426921
YDR241W	0.741675869511
YDR242W	0.218225131456
YDR243C	0.216605160275
YDR244W	0.216605160275
YDR245W	0.525453893132
YDR246W	1.88348122851
YDR246W-A	2.96524789435
YDR247W	1.8616399946
YDR248C	1.12504061396
YDR249C	0.253320252155
YDR250C	0.741675869511
YDR251W	0.741675869511
YDR252W	0.525453893132
YDR253C	0.070698515063
YDR254W	0.070698515063
YDR255C	0.0993472248639
YDR256C	0.525453893132
YDR257C	0.37720726725
YDR258C	0.0836866469333
YDR259C	0.0237107846018
YDR260C	2.01203287751
YDR261C	0.385439586485
YDR261C-C	0.287969084364
YDR261C-D	0.287969084364
YDR261W-A	0.0836866469333
YDR261W-B	0.0836866469333
YDR262W	0.163929561912
YDR263C	0.508552181416
YDR264C	0.508552181416
YDR265W	0.508552181416
YDR266C	1.24017724085
YDR267C	0.118361426921
YDR268W	0.118361426921
YDR269C	0.525453893132
YDR270W	1.54980814311
YDR271C	0.284401792525
YDR272W	0.284401792525
YDR273W	0.436847716261
YDR274C	0.808289871076
YDR275W	0.808289871076
YDR276C	0.169529589595
YDR277C	0.808289871076
YDR278C	0.525453893132
YDR279W	1.36833108798
YDR280W	1.03283190769
YDR281C	0.980361131727
YDR282C	1.30372096436
YDR283C	0.253320252155
YDR284C	2.27911844961
YDR285W	3.21391706184
YDR286C	0.253320252155
YDR287W	0.253320252155
YDR288W	0.314791540799
YDR289C	1.03283190769
YDR290W	0.399597788277
YDR291W	0.741675869511
YDR292C	0.206775079795
YDR293C	1.61307048208
YDR294C	0.206775079795
YDR295C	0.127749599086
YDR296W	0.127749599086
YDR297W	0.039875901254
YDR298C	0.0516469597965
YDR299W	0.0453848610397
YDR300C	0.327018924354
YDR301W	0.327018924354
YDR302W	0.508552181416
YDR303C	0.314791540799
YDR304C	2.73099432616
YDR305C	0.508552181416
YDR306C	0.0865710161524
YDR307W	0.0865710161524
YDR308C	0.705163447688
YDR309C	0.153788126406
YDR310C	0.271315020793
YDR311W	0.175646777319
YDR312W	0.845130886634
YDR313C	0.845130886634
YDR314C	1.76346746973
YDR315C	1.52688405848
YDR316W	1.52688405848
YDR316W-A	0.141650735519
YDR316W-B	0.141650735519
YDR317W	0.741675869511
YDR318W	0.070698515063
YDR319C	0.670915521283
YDR320C	0.525453893132
YDR320C-A	0.980361131727
YDR320W-B	0.314791540799
YDR321W	0.314791540799
YDR322C-A	0.284401792525
YDR322W	0.0993472248639
YDR323C	0.845130886634
YDR324C	0.422133923636
YDR325W	0.422133923636
YDR326C	0.59608431254
YDR327W	0.59608431254
YDR328C	0.705163447688
YDR329C	0.85992155785
YDR330W	0.85992155785
YDR331W	0.59608431254
YDR332W	0.253320252155
YDR333C	0.216605160275
YDR334W	0.216605160275
YDR335W	0.327018924354
YDR336W	1.75645157803
YDR337W	0.508552181416
YDR338C	0.436847716261
YDR339C	0.0985276621791
YDR340W	0.0985276621791
YDR341C	0.253320252155
YDR342C	1.03283190769
YDR343C	2.66935374358
YDR344C	1.58704725181
YDR345C	0.170500509121
YDR346C	0.377489088019
YDR347W	0.377489088019
YDR348C	1.73476233624
YDR349C	0.422133923636
YDR350C	0.206775079795
YDR351W	0.206775079795
YDR352W	1.12504061396
YDR353W	0.216605160275
YDR354C-A	0.508552181416
YDR354W	0.0656270796942
YDR355C	1.03283190769
YDR356W	0.85992155785
YDR357C	0.718261288079
YDR358W	0.718261288079
YDR359C	0.534840483461
YDR360W	0.206775079795
YDR361C	0.508552181416
YDR362C	0.216605160275
YDR363W	0.216605160275
YDR363W-A	1.29462567518
YDR364C	0.37720726725
YDR365C	1.30254508394
YDR365W-A	1.30254508394
YDR365W-B	1.30254508394
YDR366C	0.741675869511
YDR367W	0.741675869511
YDR368W	0.845130886634
YDR369C	1.75645157803
YDR370C	0.37720726725
YDR371C-A	0.399597788277
YDR371W	0.37720726725
YDR372C	0.253320252155
YDR373W	0.253320252155
YDR374C	0.741675869511
YDR374W-A	0.741675869511
YDR375C	0.436847716261
YDR376W	0.436847716261
YDR377W	0.818341053556
YDR378C	0.422133923636
YDR379C-A	2.17459892325
YDR379W	0.422133923636
YDR380W	2.17459892325
YDR381C-A	0.163929561912
YDR381W	3.14745325976
YDR382W	0.163929561912
YDR383C	0.595613707915
YDR384C	0.255142230547
YDR385W	1.06996456565
YDR386W	0.399597788277
YDR387C	1.49063076333
YDR388W	1.49063076333
YDR389W	1.24234583006
YDR390C	0.580551041319
YDR391C	0.610827544882
YDR392W	0.610827544882
YDR393W	1.30372096436
YDR394W	0.472660217614
YDR395W	0.0507926823327
YDR396W	0.314791540799
YDR397C	0.670915521283
YDR398W	0.670915521283
YDR399W	1.218111615
YDR400W	0.0836866469333
YDR401W	0.399597788277
YDR402C	0.141650735519
YDR403W	0.0993472248639
YDR404C	1.11319937734
YDR405W	1.11319937734
YDR406W	0.75617608651
YDR406W-A	0.845130886634
YDR407C	0.436847716261
YDR408C	2.89408034793
YDR409W	2.89408034793
YDR410C	0.399597788277
YDR411C	0.206775079795
YDR412W	0.206775079795
YDR413C	0.525453893132
YDR414C	0.85992155785
YDR415C	0.314791540799
YDR416W	0.314791540799
YDR417C	0.170500509121
YDR418W	3.21147187874
YDR419W	0.118361426921
YDR420W	0.614789928755
YDR421W	0.37720726725
YDR422C	0.705163447688
YDR423C	0.705163447688
YDR424C	0.314791540799
YDR425W	0.314791540799
YDR426C	0.59608431254
YDR427W	0.59608431254
YDR428C	0.525453893132
YDR429C	0.399597788277
YDR430C	0.327018924354
YDR431W	0.314791540799
YDR432W	1.30372096436
YDR433W	3.30596842004
YDR434W	0.253320252155
YDR435C	0.0836866469333
YDR436W	0.141650735519
YDR437W	0.845130886634
YDR438W	0.253320252155
YDR439W	0.741675869511
YDR440W	0.818341053556
YDR441C	0.247954492244
YDR442W	0.247954492244
YDR443C	0.672590656462
YDR444W	0.672590656462
YDR445C	0.525453893132
YDR446W	0.170500509121
YDR447C	0.516166166477
YDR448W	0.516166166477
YDR449C	1.51712261479
YDR450W	0.523192452511
YDR451C	0.336367635592
YDR452W	0.336367635592
YDR453C	0.170500509121
YDR454C	0.112167917613
YDR455C	0.399597788277
YDR456W	0.0865710161524
YDR457W	0.845130886634
YDR458C	2.22516500912
YDR459C	1.00232717073
YDR460W	1.00232717073
YDR461C-A	0.705163447688
YDR461W	0.314791540799
YDR462W	0.705163447688
YDR463W	0.399597788277
YDR464C-A	0.314791540799
YDR464W	0.189515987006
YDR465C	0.284401792525
YDR466W	0.284401792525
YDR467C	0.741675869511
YDR468C	0.247954492244
YDR469W	0.247954492244
YDR470C	0.34705680746
YDR471W	0.34705680746
YDR472W	0.127749599086
YDR473C	0.314791540799
YDR475C	0.505011325348
YDR476C	0.0598667906166
YDR477W	0.472660217614
YDR478W	0.525453893132
YDR479C	0.956926225401
YDR480W	0.956926225401
YDR481C	0.85992155785
YDR482C	0.37720726725
YDR483W	0.37720726725
YDR484W	0.399597788277
YDR485C	0.0993472248639
YDR486C	0.705163447688
YDR487C	0.436847716261
YDR488C	0.327018924354
YDR489W	0.327018924354
YDR490C	1.38702170804
YDR491C	0.253320252155
YDR492W	0.934425185805
YDR493W	0.253320252155
YDR494W	0.141650735519
YDR495C	1.82332196239
YDR496C	0.508552181416
YDR497C	0.0350289022189
YDR498C	0.459587366641
YDR499W	0.195774949448
YDR500C	1.24017724085
YDR501W	1.24017724085
YDR502C	0.238874650494
YDR503C	0.399597788277
YDR504C	0.741675869511
YDR505C	0.492785150747
YDR506C	0.284401792525
YDR507C	0.163929561912
YDR508C	0.209379454591
YDR509W	0.170500509121
YDR510C-A	1.03283190769
YDR510W	0.943698432683
YDR511W	1.03283190769
YDR512C	0.741675869511
YDR513W	1.73476233624
YDR514C	0.141650735519
YDR515W	0.141650735519
YDR516C	1.11129006116
YDR517W	1.29462567518
YDR518W	0.070698515063
YDR519W	0.314791540799
YDR520C	0.271315020793
YDR521W	0.399597788277
YDR522C	0.436847716261
YDR523C	0.141650735519
YDR524C	0.321835555625
YDR524C-A	0.96479067883
YDR524C-B	0.85992155785
YDR524W-C	0.321835555625
YDR525W	0.85992155785
YDR525W-A	1.05358395688
YDR526C	0.508552181416
YDR527W	0.75807696187
YDR528W	0.070698515063
YDR529C	0.216605160275
YDR530C	0.0453848610397
YDR531W	0.0453848610397
YDR532C	0.118361426921
YDR533C	0.919453869382
YDR534C	0.845130886634
YDR535C	0.614789928755
YDR536W	0.614789928755
YDR537C	0.166020097632
YDR538W	0.166020097632
YDR539W	0.166020097632
YDR540C	0.472660217614
YDR541C	0.0507926823327
YDR542W	0.0836866469333
YDR543C	1.75645157803
YDR544C	0.741675869511
YDR545C-A	0.741675869511
YDR545W	0.741675869511
YEL001C	0.133793373102
YEL002C	0.314791540799
YEL003W	0.0507926823327
YEL004W	0.741675869511
YEL005C	0.741675869511
YEL006W	1.76346746973
YEL007W	0.0528943066921
YEL008C-A	0.183263492335
YEL008W	0.253320252155
YEL009C	0.253320252155
YEL009C-A	1.82332196239
YEL010W	0.845130886634
YEL011W	0.980361131727
YEL012W	0.743630547083
YEL013W	1.30372096436
YEL014C	1.30372096436
YEL015W	0.436847716261
YEL016C	0.436847716261
YEL017C-A	0.539362598651
YEL017W	0.509379142686
YEL018C-A	0.170500509121
YEL018W	0.253320252155
YEL019C	0.253320252155
YEL020C	2.01203287751
YEL020C-B	0.0270118744632
YEL020W-A	0.525453893132
YEL021W	0.399597788277
YEL022W	0.818341053556
YEL023C	2.01203287751
YEL024W	1.00232717073
YEL025C	0.0598667906166
YEL026W	0.112167917613
YEL027W	0.653205499211
YEL028W	0.670915521283
YEL029C	1.11319937734
YEL030C-A	0.525453893132
YEL030W	0.216605160275
YEL031W	0.436847716261
YEL032C-A	0.399597788277
YEL032W	1.60060429557
YEL033W	0.741675869511
YEL034C-A	0.56561873872
YEL034W	1.5589444146
YEL035C	2.32331495501
YEL036C	0.0338213883136
YEL037C	0.247954492244
YEL038W	2.01203287751
YEL039C	2.01203287751
YEL040W	0.0587667601705
YEL041W	0.472660217614
YEL042W	0.904756701776
YEL043W	0.436847716261
YEL044W	0.645119400489
YEL045C	0.645119400489
YEL046C	0.741675869511
YEL047C	0.0367281265078
YEL048C	0.253320252155
YEL049W	0.206775079795
YEL050C	0.0836866469333
YEL050W-A	0.0507926823327
YEL051W	0.253320252155
YEL052W	0.145578453183
YEL053C	0.145578453183
YEL053W-A	2.2450359779
YEL054C	1.218111615
YEL055C	0.0307641633387
YEL056W	0.0266775821216
YEL057C	1.78909511972
YEL058W	0.845130886634
YEL059C-A	0.741675869511
YEL059W	0.741675869511
YEL060C	0.741399376168
YEL061C	0.472660217614
YEL062W	1.00232717073
YEL063C	0.956926225401
YEL064C	0.118361426921
YEL065W	0.436847716261
YEL066W	0.610827544882
YEL067C	1.38702170804
YEL068C	0.705163447688
YEL069C	0.189515987006
YEL070W	0.37720726725
YEL071W	1.82399268343
YEL072W	0.11395711372
YEL073C	0.268674790263
YEL074W	0.253320252155
YEL075C	0.253320252155
YEL075W-A	0.741675869511
YEL076C	0.741675869511
YEL076C-A	0.741675869511
YEL077C	0.741675869511
YEL077W-A	0.141650735519
YER001W	0.183046644072
YER002W	0.141650735519
YER003C	0.118361426921
YER004W	0.118361426921
YER005W	1.30254508394
YER006C-A	0.525453893132
YER006W	0.253320252155
YER007C-A	0.170500509121
YER007W	0.525453893132
YER008C	0.85992155785
YER009W	0.85992155785
YER010C	0.670915521283
YER011W	0.0367281265078
YER012W	0.0227648381405
YER013W	0.118361426921
YER014C-A	0.525453893132
YER014W	0.170500509121
YER015W	2.01203287751
YER016W	0.59608431254
YER017C	0.59608431254
YER018C	0.238874650494
YER019C-A	0.277233157395
YER019W	0.238874650494
YER020W	0.277233157395
YER021W	0.85992155785
YER022W	0.170500509121
YER023C-A	1.30372096436
YER023W	0.525453893132
YER024W	1.30372096436
YER025W	0.705163447688
YER026C	0.253320252155
YER027C	0.216605160275
YER028C	0.85992155785
YER029C	0.845130886634
YER030W	0.845130886634
YER031C	0.189515987006
YER032W	0.189515987006
YER033C	2.44592964956
YER034W	2.44592964956
YER035W	0.436847716261
YER036C	0.0166081518748
YER037W	0.0166081518748
YER038C	0.741675869511
YER038W-A	0.741675869511
YER039C	0.525453893132
YER039C-A	0.253320252155
YER040W	0.253320252155
YER041W	0.314791540799
YER042W	0.399597788277
YER043C	0.118361426921
YER044C	0.879128214284
YER044C-A	0.399597788277
YER045C	1.93945160512
YER046W	0.385439586485
YER046W-A	0.399597788277
YER047C	0.141650735519
YER048C	0.271315020793
YER048W-A	0.247954492244
YER049W	0.595613707915
YER050C	0.118361426921
YER051W	0.118361426921
YER052C	0.262293388458
YER053C	0.277233157395
YER053C-A	1.93945160512
YER054C	0.284401792525
YER055C	0.00943846403107
YER056C	0.799405713697
YER056C-A	2.22516500912
YER057C	0.0836866469333
YER058W	0.0836866469333
YER059W	0.284401792525
YER060W	0.118361426921
YER060W-A	0.845130886634
YER061C	0.705163447688
YER062C	0.589365761825
YER063W	0.0921363822576
YER064C	1.06123518559
YER065C	0.831084649303
YER066C-A	0.741675869511
YER066W	0.206775079795
YER067C-A	0.741399376168
YER067W	0.700441034205
YER068C-A	0.314791540799
YER068W	0.741399376168
YER069W	0.0634095654784
YER070W	0.284401792525
YER071C	2.81192696953
YER072W	2.81192696953
YER073W	1.4151949946
YER074W	0.555215894621
YER074W-A	2.00031027476
YER075C	0.0180259615455
YER076C	0.0227648381405
YER076W-A	0.253320252155
YER077C	0.37720726725
YER078C	0.399597788277
YER078W-A	0.399597788277
YER079C-A	3.30596842004
YER079W	0.741675869511
YER080W	0.070698515063
YER081W	0.381033101643
YER082C	0.904756701776
YER083C	0.741675869511
YER084W	0.741675869511
YER084W-A	0.741675869511
YER085C	0.206775079795
YER086W	0.206775079795
YER087C-A	0.399597788277
YER087C-B	0.705163447688
YER087W	0.314791540799
YER088C	6.04701282746
YER088C-A	0.170500509121
YER088W-B	5.97715958121
YER089C	0.630290834725
YER090C-A	0.741675869511
YER090W	0.630290834725
YER091C	0.37720726725
YER091C-A	0.472660217614
YER092W	0.472660217614
YER093C	0.845130886634
YER093C-A	0.525453893132
YER094C	0.149081615199
YER095W	0.149081615199
YER096W	0.508552181416
YER097W	0.0668645191568
YER098W	0.312203790597
YER099C	0.980361131727
YER100W	0.980361131727
YER101C	0.247954492244
YER102W	0.284401792525
YER103W	0.85992155785
YER104W	0.206775079795
YER105C	0.170500509121
YER106W	0.170500509121
YER107C	0.508552181416
YER107W-A	0.525453893132
YER109C	0.243291431732
YER110C	0.206775079795
YER111C	0.85992155785
YER112W	0.0836866469333
YER113C	1.12504061396
YER114C	0.243291431732
YER115C	0.206775079795
YER116C	1.73476233624
YER117W	1.73476233624
YER118C	0.705163447688
YER119C	0.525453893132
YER119C-A	1.30372096436
YER120W	0.157585432349
YER121W	0.0836866469333
YER122C	0.0367281265078
YER123W	0.0367281265078
YER124C	0.151235968963
YER125W	0.127749599086
YER126C	0.170500509121
YER127W	0.170500509121
YER128W	0.741675869511
YER129W	0.59608431254
YER130C	0.794993780161
YER131W	0.810697324289
YER132C	0.419929746512
YER133W	0.672590656462
YER133W-A	0.399597788277
YER134C	0.399597788277
YER135C	0.0921363822576
YER136W	0.715158948552
YER137C	0.217505054849
YER137C-A	0.741675869511
YER137W-A	0.508552181416
YER138C	0.741675869511
YER138W-A	0.741675869511
YER139C	0.980361131727
YER140W	0.980361131727
YER141W	1.03283190769
YER142C	0.845130886634
YER143W	0.845130886634
YER144C	0.85992155785
YER145C	0.532500845928
YER145C-A	1.03283190769
YER146W	0.0816191253836
YER147C	0.980361131727
YER147C-A	0.741675869511
YER148W	0.980361131727
YER148W-A	0.741675869511
YER149C	0.277233157395
YER150W	0.355070469963
YER151C	0.170500509121
YER152C	0.525453893132
YER152W-A	1.30372096436
YER153C	0.337899730629
YER154W	0.337899730629
YER155C	0.670915521283
YER156C	1.73476233624
YER157W	1.73476233624
YER158C	1.17466617848
YER158W-A	0.874889988551
YER159C	0.321835555625
YER159C-A	0.508552181416
YER160C	0.508552181416
YER161C	0.314791540799
YER162C	0.253320252155
YER163C	0.218225131456
YER164W	0.508552181416
YER165C-A	0.206775079795
YER165W	0.284401792525
YER166W	0.381033101643
YER167W	0.508552181416
YER168C	0.595613707915
YER169W	0.595613707915
YER170W	0.508552181416
YER171W	0.253320252155
YER172C	0.741675869511
YER172C-A	0.206775079795
YER173W	0.741675869511
YER174C	0.141650735519
YER175C	0.75807696187
YER175W-A	0.75807696187
YER176W	0.0194388676143
YER177W	1.17021060105
YER178W	0.934425185805
YER179W	0.170500509121
YER180C	0.399597788277
YER180C-A	0.247954492244
YER181C	0.314791540799
YER182W	0.314791540799
YER183C	0.118361426921
YER184C	0.145578453183
YER185W	0.166020097632
YER186C	0.362286368095
YER187W	0.141650735519
YER188C-A	0.505011325348
YER188W	1.30259058378
YER189W	0.170500509121
YER190C-A	0.741675869511
YER190C-B	0.741675869511
YER190W	0.314791540799
YFL001W	0.0367281265078
YFL002C	0.0367281265078
YFL002W-A	0.705163447688
YFL002W-B	0.705163447688
YFL003C	0.436847716261
YFL004W	0.170500509121
YFL005W	0.845130886634
YFL007W	0.399597788277
YFL008W	0.247954492244
YFL009W	0.327018924354
YFL010C	0.327018924354
YFL010W-A	2.2450359779
YFL011W	0.525453893132
YFL012W	1.75645157803
YFL012W-A	0.59608431254
YFL013C	1.76346746973
[truncated: 4,717 more rows]
