# Supplementary material for: Dual threshold optimization and network inference reveal convergent evidence from TF binding locations and TF perturbation responses
Source: Genome Res. 2020 Mar;30(3):459–71. doi: 10.1101/gr.259655.119 (PMC7111528; doi:10.1101/gr.259655.119)
Supplement: Supplemental Material [file supp_gr.259655.119_Supplemental_File_S10.tar.gz › Supplemental_File_S10_Kang2020/RGT1.pval_scores.txt]

Systematic Name	pvalue score
Q0010	0.741675869511
Q0017	0.741675869511
Q0032	0.741675869511
Q0045	0.741675869511
Q0050	0.741675869511
Q0055	0.741675869511
Q0060	0.741675869511
Q0065	0.741675869511
Q0070	0.741675869511
Q0075	0.741675869511
Q0080	0.741675869511
Q0085	0.741675869511
Q0092	0.741675869511
Q0105	0.741675869511
Q0110	0.741675869511
Q0115	0.741675869511
Q0120	0.741675869511
Q0130	0.741675869511
Q0140	0.741675869511
Q0142	0.741675869511
Q0143	0.741675869511
Q0144	0.741675869511
Q0160	0.741675869511
Q0182	0.741675869511
Q0250	0.741675869511
Q0255	0.741675869511
Q0275	0.741675869511
Q0297	0.741675869511
R0010W	0.741675869511
R0020C	0.741675869511
R0030W	0.741675869511
R0040C	0.741675869511
YAL001C	0.0396031902694
YAL002W	0.0444305878215
YAL003W	6.57510922526e-05
YAL004W	0.741675869511
YAL005C	6.57510922526e-05
YAL007C	0.0375025090427
YAL008W	0.268899191806
YAL009W	0.741675869511
YAL010C	0.741675869511
YAL011W	0.13091842339
YAL012W	0.00486212984421
YAL013W	0.268899191806
YAL014C	0.268899191806
YAL015C	0.268899191806
YAL016C-A	0.414269143512
YAL016C-B	0.414269143512
YAL016W	0.414269143512
YAL017W	0.0944298462425
YAL018C	0.0944298462425
YAL019W	0.414269143512
YAL019W-A	0.268899191806
YAL020C	0.543422669415
YAL021C	0.313775634866
YAL022C	0.741675869511
YAL023C	0.543422669415
YAL024C	0.414269143512
YAL025C	0.18482459021
YAL026C	0.18482459021
YAL026C-A	0.741675869511
YAL027W	0.414269143512
YAL028W	0.0944298462425
YAL029C	0.0944298462425
YAL030W	0.74101085225
YAL031C	0.74101085225
YAL031W-A	0.414269143512
YAL032C	0.414269143512
YAL033W	0.00364572718682
YAL034C	0.00364572718682
YAL034C-B	0.13091842339
YAL034W-A	0.268899191806
YAL035W	0.0689154360574
YAL036C	0.0689154360574
YAL037C-A	0.13091842339
YAL037C-B	0.741675869511
YAL037W	0.13091842339
YAL038W	20.0012320388
YAL039C	0.0134919614234
YAL040C	0.350182823804
YAL041W	0.0944298462425
YAL042C-A	0.18482459021
YAL042W	0.0689154360574
YAL043C	0.13091842339
YAL044C	0.0944298462425
YAL044W-A	0.741675869511
YAL045C	0.268899191806
YAL046C	0.741675869511
YAL047C	0.13091842339
YAL047W-A	0.741675869511
YAL048C	0.414269143512
YAL049C	0.0506968582227
YAL051W	0.740531927911
YAL053W	0.0131919942839
YAL054C	0.0131919942839
YAL055W	0.0375025090427
YAL056C-A	0.18482459021
YAL056W	0.18482459021
YAL058W	0.741675869511
YAL059C-A	0.741675869511
YAL059W	0.268899191806
YAL060W	0.0333701642577
YAL061W	0.128868845013
YAL062W	0.0013900132652
YAL063C	0.74101085225
YAL063C-A	0.414269143512
YAL064C-A	0.268899191806
YAL064W	0.27946503432
YAL064W-B	0.741675869511
YAL065C	0.741675869511
YAL066W	0.148072916159
YAL067C	0.18651237536
YAL067W-A	1.06479543155
YAL068C	1.06479543155
YAL068W-A	0.13091842339
YAR002C-A	0.13091842339
YAR002W	0.00504681467332
YAR003W	0.13091842339
YAR007C	0.13091842339
YAR008W	0.13091842339
YAR009C	0.741675869511
YAR010C	0.13091842339
YAR014C	0.520796862459
YAR015W	0.520796862459
YAR018C	0.0944298462425
YAR019C	0.741675869511
YAR019W-A	0.414269143512
YAR020C	0.268899191806
YAR023C	0.0154830672169
YAR027W	0.0689154360574
YAR028W	0.13091842339
YAR029W	0.148072916159
YAR030C	0.414269143512
YAR031W	0.414269143512
YAR033W	0.268899191806
YAR035C-A	0.313775634866
YAR035W	0.0190540373028
YAR042W	0.313775634866
YAR047C	0.741675869511
YAR050W	0.409585746889
YAR053W	0.0506968582227
YAR060C	0.741675869511
YAR061W	0.741675869511
YAR062W	0.741675869511
YAR064W	0.741675869511
YAR066W	0.414269143512
YAR068W	0.741675869511
YAR069C	0.741675869511
YAR070C	0.13091842339
YAR071W	0.13091842339
YAR073W	0.00632420177267
YAR075W	0.0564937114528
YBL001C	0.00107679649901
YBL002W	0.00273460110077
YBL003C	0.00273460110077
YBL004W	0.0115738368057
YBL005W	0.313775634866
YBL005W-A	0.0564937114528
YBL005W-B	0.0564937114528
YBL006C	0.313775634866
YBL006W-A	0.13091842339
YBL007C	0.13091842339
YBL008W	0.741675869511
YBL008W-A	0.414269143512
YBL009W	0.0207445799736
YBL010C	0.0207445799736
YBL011W	0.521604104278
YBL012C	0.0944298462425
YBL013W	0.18651237536
YBL014C	0.18651237536
YBL015W	0.0333701642577
YBL016W	0.0274304409365
YBL017C	0.0215246383607
YBL018C	0.268899191806
YBL019W	0.0944298462425
YBL020W	0.0375025090427
YBL021C	0.0375025090427
YBL022C	0.268899191806
YBL023C	0.18482459021
YBL024W	0.342772431782
YBL025W	0.0444305878215
YBL026W	0.00648742887693
YBL027W	0.00648742887693
YBL028C	0.00648742887693
YBL029C-A	6.97473020602e-05
YBL029W	0.000237203790414
YBL030C	0.00382265235024
YBL031W	0.0564937114528
YBL032W	0.00791203160092
YBL033C	0.00791203160092
YBL034C	0.0278522656433
YBL035C	0.313775634866
YBL036C	0.0278522656433
YBL037W	0.342772431782
YBL038W	0.0207445799736
YBL039C	0.0207445799736
YBL039C-A	0.13091842339
YBL039W-B	0.0564937114528
YBL040C	0.0564937114528
YBL041W	0.0971435170203
YBL042C	0.0847978782774
YBL043W	0.0549291721077
YBL044W	0.0913089146673
YBL045C	0.0913089146673
YBL046W	0.0913089146673
YBL047C	0.0913089146673
YBL048W	0.741675869511
YBL049W	0.313775634866
YBL050W	0.189225274649
YBL051C	0.189225274649
YBL052C	0.13091842339
YBL053W	0.414269143512
YBL054W	0.22821909332
YBL055C	0.22821909332
YBL056W	0.00648742887693
YBL057C	0.00648742887693
YBL058W	0.0944298462425
YBL059C-A	0.414269143512
YBL059W	0.414269143512
YBL060W	0.0506968582227
YBL061C	0.0506968582227
YBL062W	0.741675869511
YBL063W	0.21703416288
YBL064C	0.21703416288
YBL065W	0.414269143512
YBL066C	0.0154830672169
YBL067C	0.0718149798478
YBL068W	0.414269143512
YBL068W-A	0.18482459021
YBL069W	0.0115738368057
YBL070C	0.268899191806
YBL071C	0.0207445799736
YBL071C-B	0.148072916159
YBL071W-A	0.148072916159
YBL072C	0.414269143512
YBL073W	0.18482459021
YBL074C	0.0333701642577
YBL075C	0.741675869511
YBL076C	0.0506968582227
YBL077W	0.18482459021
YBL078C	0.18482459021
YBL079W	0.0446012083686
YBL080C	0.0446012083686
YBL081W	0.0375025090427
YBL082C	0.0506968582227
YBL083C	0.268899191806
YBL084C	0.414269143512
YBL085W	0.00254118956982
YBL086C	0.0274304409365
YBL087C	0.00153966647132
YBL088C	0.2428589453
YBL089W	1.06479543155
YBL090W	0.414269143512
YBL091C	0.414269143512
YBL091C-A	0.18482459021
YBL092W	0.0375025090427
YBL093C	0.0115738368057
YBL094C	0.268899191806
YBL095W	0.18482459021
YBL096C	0.0718149798478
YBL097W	0.11618491195
YBL098W	0.0132117805208
YBL099W	0.0031989698768
YBL100C	0.0689154360574
YBL100W-A	0.189225274649
YBL100W-B	0.189225274649
YBL100W-C	1.06479543155
YBL101C	1.06479543155
YBL102W	0.0564937114528
YBL103C	0.0564937114528
YBL104C	0.414269143512
YBL105C	0.0944298462425
YBL106C	0.2428589453
YBL107C	0.0689154360574
YBL107W-A	0.18482459021
YBL108C-A	0.741675869511
YBL108W	0.741675869511
YBL109W	0.741675869511
YBL111C	0.741675869511
YBL112C	0.741675869511
YBL113C	0.741675869511
YBL113W-A	5.22039930782e-09
YBR001C	0.0274304409365
YBR002C	0.18482459021
YBR003W	0.18482459021
YBR004C	0.741675869511
YBR005W	0.741675869511
YBR006W	0.0506968582227
YBR007C	0.107008608592
YBR008C	0.647638010495
YBR009C	0.126616247425
YBR010W	0.126616247425
YBR011C	0.0689154360574
YBR012C	0.741675869511
YBR012W-A	0.741675869511
YBR012W-B	0.741675869511
YBR013C	0.13091842339
YBR014C	0.0103332856377
YBR015C	0.00648742887693
YBR016W	0.00866147085064
YBR017C	0.0239173255351
YBR018C	0.0418310946355
YBR019C	0.000867401803475
YBR020W	0.000867401803475
YBR021W	0.0161445251012
YBR022W	0.0375025090427
YBR023C	0.148072916159
YBR024W	0.0115738368057
YBR025C	0.0123212699191
YBR026C	0.741675869511
YBR027C	0.741675869511
YBR028C	0.13091842339
YBR029C	0.00866147085064
YBR030W	0.00866147085064
YBR031W	0.0944298462425
YBR032W	0.18482459021
YBR033W	0.13091842339
YBR034C	0.00648742887693
YBR035C	0.000423913422597
YBR036C	0.27946503432
YBR037C	0.00273460110077
YBR038W	0.00273460110077
YBR039W	0.11618491195
YBR040W	0.18482459021
YBR041W	0.313775634866
YBR042C	0.0278522656433
YBR043C	1.24515550023
YBR044C	0.18651237536
YBR045C	0.0207445799736
YBR046C	0.0718149798478
YBR047W	0.0718149798478
YBR048W	0.00273460110077
YBR049C	0.0361540965698
YBR050C	0.0564937114528
YBR051W	0.647638010495
YBR052C	0.00273460110077
YBR053C	0.0279179106318
YBR054W	0.87350417555
YBR055C	0.0349241143184
YBR056C-B	0.13091842339
YBR056W	0.0349241143184
YBR056W-A	0.124551745581
YBR057C	0.0689154360574
YBR058C	0.268899191806
YBR058C-A	0.0375025090427
YBR059C	0.00486212984421
YBR060C	0.0689154360574
YBR061C	0.18482459021
YBR062C	0.2428589453
YBR063C	0.189225274649
YBR064W	0.18482459021
YBR065C	0.0278522656433
YBR066C	0.0126423623981
YBR067C	0.0161445251012
YBR068C	0.00128743832902
YBR069C	0.0109872610307
YBR070C	0.152444750745
YBR071W	0.152444750745
YBR072C-A	0.268899191806
YBR072W	0.0274304409365
YBR073W	0.268899191806
YBR074W	0.000651144004543
YBR076C-A	0.148072916159
YBR076W	0.268899191806
YBR077C	0.00161084422206
YBR078W	0.00126333447975
YBR079C	0.0375025090427
YBR080C	0.0154830672169
YBR081C	0.13091842339
YBR082C	0.00825351903693
YBR083W	0.00305807473385
YBR084C-A	0.152444750745
YBR084W	0.00179267770388
YBR085C-A	0.0514106340532
YBR085W	0.152444750745
YBR086C	0.000833419851832
YBR087W	0.000833419851832
YBR088C	0.647638010495
YBR089C-A	0.062410021957
YBR089W	0.268899191806
YBR090C	0.741675869511
YBR091C	0.0689154360574
YBR092C	0.00648742887693
YBR093C	0.0913089146673
YBR094W	0.11618491195
YBR095C	0.00153966647132
YBR096W	0.00153966647132
YBR097W	0.189225274649
YBR098W	0.0944298462425
YBR099C	0.18482459021
YBR101C	0.189225274649
YBR102C	0.0689154360574
YBR103C-A	0.313775634866
YBR103W	0.0689154360574
YBR104W	0.313775634866
YBR105C	3.95797020509
YBR106W	3.95797020509
YBR107C	0.124551745581
YBR108W	0.124551745581
YBR109C	0.0689154360574
YBR109W-A	0.0689154360574
YBR110W	0.741675869511
YBR111C	0.152444750745
YBR111W-A	0.152444750745
YBR112C	0.0005310325355
YBR113W	0.741675869511
YBR114W	0.15280326168
YBR115C	0.518101464172
YBR116C	0.268899191806
YBR117C	0.00022873427467
YBR118W	2.11178171467e-06
YBR119W	0.813552700654
YBR120C	0.0115738368057
YBR121C	0.00648742887693
YBR121C-A	0.18482459021
YBR122C	0.0689154360574
YBR123C	0.00648742887693
YBR124W	0.18482459021
YBR125C	0.0944298462425
YBR126C	0.00381242049472
YBR126W-A	0.00381242049472
YBR126W-B	0.00381242049472
YBR127C	0.0564937114528
YBR128C	0.148072916159
YBR129C	0.0375025090427
YBR130C	0.0506968582227
YBR131C-A	0.414269143512
YBR131W	0.0506968582227
YBR132C	0.00866147085064
YBR133C	0.0239173255351
YBR134W	0.414269143512
YBR135W	0.18482459021
YBR136W	0.268899191806
YBR137W	0.0944298462425
YBR138C	0.11618491195
YBR139W	0.11618491195
YBR140C	0.0506968582227
YBR141C	0.18482459021
YBR141W-A	0.22821909332
YBR142W	0.18482459021
YBR143C	0.0207445799736
YBR144C	0.409585746889
YBR145W	0.409585746889
YBR146W	0.0944298462425
YBR147W	0.0689154360574
YBR148W	0.0375025090427
YBR149W	0.520796862459
YBR150C	0.0153358218043
YBR151W	0.0153358218043
YBR152W	0.268899191806
YBR153W	0.313775634866
YBR154C	0.00629923279397
YBR155W	0.00629923279397
YBR156C	0.13091842339
YBR157C	0.00648742887693
YBR158W	0.307250900311
YBR159W	0.543422669415
YBR160W	0.189225274649
YBR161W	0.0133956081358
YBR162C	0.0273275363455
YBR162W-A	0.0273275363455
YBR163W	0.00648742887693
YBR164C	0.0375025090427
YBR165W	0.0375025090427
YBR166C	0.18482459021
YBR167C	0.0689154360574
YBR168W	0.0689154360574
YBR169C	0.152444750745
YBR170C	0.13091842339
YBR171W	0.13091842339
YBR172C	0.189225274649
YBR173C	0.13091842339
YBR174C	0.741675869511
YBR175W	0.13091842339
YBR176W	0.0375025090427
YBR177C	0.0425794256819
YBR178W	0.543422669415
YBR179C	0.0564937114528
YBR180W	0.0564937114528
YBR181C	0.00273460110077
YBR182C	0.0944298462425
YBR182C-A	0.762032002737
YBR183W	0.762032002737
YBR184W	0.0689154360574
YBR185C	0.0375025090427
YBR186W	0.0375025090427
YBR187W	0.0446012083686
YBR188C	0.0375025090427
YBR189W	0.0375025090427
YBR190W	0.0944298462425
YBR191W	0.0278522656433
YBR191W-A	0.741675869511
YBR192W	0.0944298462425
YBR193C	0.268899191806
YBR194W	0.268899191806
YBR195C	0.148072916159
YBR196C	0.268899191806
YBR196C-A	0.182210419442
YBR196C-B	0.0564937114528
YBR197C	0.0506968582227
YBR198C	0.967520151618
YBR199W	0.967520151618
YBR200W	0.00273460110077
YBR200W-A	0.0506968582227
YBR201C-A	0.83672107016
YBR201W	0.258296458543
YBR202W	0.141415293011
YBR203W	9.61137351263
YBR204C	0.0506968582227
YBR205W	0.0506968582227
YBR206W	0.414269143512
YBR207W	0.520796862459
YBR208C	0.0375025090427
YBR209W	0.0375025090427
YBR210W	0.434891368082
YBR211C	0.00866147085064
YBR212W	0.00866147085064
YBR213W	0.0944298462425
YBR214W	0.421586547387
YBR215W	0.0913089146673
YBR216C	0.189225274649
YBR217W	0.189225274649
YBR218C	0.0215246383607
YBR219C	0.0506968582227
YBR220C	0.0154830672169
YBR221C	0.0564937114528
YBR221W-A	0.0564937114528
YBR222C	0.409585746889
YBR223C	0.313775634866
YBR223W-A	0.27946503432
YBR224W	0.13091842339
YBR225W	0.313775634866
YBR226C	0.741675869511
YBR227C	0.18482459021
YBR228W	0.18482459021
YBR229C	0.0207445799736
YBR230C	0.00504681467332
YBR230W-A	0.00504681467332
YBR231C	0.520796862459
YBR232C	0.13091842339
YBR233W	0.520796862459
YBR233W-A	0.0944298462425
YBR234C	0.0944298462425
YBR235W	0.0944298462425
YBR236C	0.0944298462425
YBR237W	0.0944298462425
YBR238C	1.079031029
YBR239C	0.0154830672169
YBR240C	0.000366998802111
YBR241C	0.00115557870637
YBR242W	0.00115557870637
YBR243C	0.0619142382597
YBR244W	0.0619142382597
YBR245C	0.741675869511
YBR246W	0.741675869511
YBR247C	0.0689154360574
YBR248C	0.0207445799736
YBR249C	0.00248588546052
YBR250W	0.0564937114528
YBR251W	0.00866147085064
YBR252W	0.189225274649
YBR253W	0.0944298462425
YBR254C	0.268899191806
YBR255C-A	0.0689154360574
YBR255W	0.268899191806
YBR256C	0.00419773455559
YBR257W	0.00343773471916
YBR258C	0.13091842339
YBR259W	0.13091842339
YBR260C	0.13091842339
YBR261C	0.2428589453
YBR262C	0.313775634866
YBR263W	0.313775634866
YBR264C	0.0944298462425
YBR265W	0.0944298462425
YBR266C	0.414269143512
YBR267W	0.18482459021
YBR268W	0.0278522656433
YBR269C	0.2428589453
YBR270C	0.18482459021
YBR271W	0.18482459021
YBR272C	0.18482459021
YBR273C	1.06479543155
YBR274W	1.06479543155
YBR275C	0.13091842339
YBR276C	0.268899191806
YBR277C	0.10168393255
YBR278W	0.543422669415
YBR279W	0.0913089146673
YBR280C	0.313775634866
YBR281C	0.0349241143184
YBR282W	0.0349241143184
YBR283C	0.00714997285329
YBR284W	0.0110926086902
YBR285W	0.00205171804945
YBR286W	0.18482459021
YBR287W	0.189225274649
YBR288C	0.13091842339
YBR289W	0.13091842339
YBR290W	0.342772431782
YBR291C	1.06479543155
YBR292C	0.0944298462425
YBR293W	0.067540769085
YBR294W	0.22821909332
YBR295W	0.551422221671
YBR296C	0.0398032908269
YBR296C-A	0.159711596215
YBR297W	0.159711596215
YBR298C	0.18651237536
YBR298C-A	0.741675869511
YBR299W	0.741675869511
YBR300C	0.342772431782
YBR301W	0.0689154360574
YBR302C	0.741675869511
YCL001W	0.148072916159
YCL001W-A	0.13091842339
YCL001W-B	0.0944298462425
YCL002C	0.148072916159
YCL004W	0.18482459021
YCL005W	0.189225274649
YCL005W-A	0.0944298462425
YCL007C	0.189225274649
YCL008C	0.18482459021
YCL009C	0.74101085225
YCL010C	0.18482459021
YCL011C	0.74101085225
YCL012C	0.0506968582227
YCL014W	0.0278522656433
YCL016C	0.0278522656433
YCL017C	0.18482459021
YCL018W	0.741675869511
YCL019W	0.414269143512
YCL020W	0.414269143512
YCL021W-A	0.414269143512
YCL022C	0.0278522656433
YCL023C	0.543422669415
YCL024W	0.000867401803475
YCL025C	0.00769204498791
YCL026C-A	0.0506968582227
YCL026C-B	0.189225274649
YCL027W	0.0444305878215
YCL028W	0.18482459021
YCL029C	0.18482459021
YCL030C	0.0207445799736
YCL031C	0.13091842339
YCL032W	0.18482459021
YCL033C	0.18482459021
YCL034W	0.27946503432
YCL035C	0.27946503432
YCL036W	0.313775634866
YCL037C	0.313775634866
YCL038C	0.00486212984421
YCL039W	0.18482459021
YCL040W	0.0278522656433
YCL041C	0.0278522656433
YCL042W	0.0513959508764
YCL043C	0.0513959508764
YCL044C	0.409585746889
YCL045C	0.268899191806
YCL046W	0.0944298462425
YCL047C	0.18482459021
YCL048W	0.0506968582227
YCL048W-A	0.0564937114528
YCL049C	0.0444305878215
YCL050C	0.0718149798478
YCL051W	0.414269143512
YCL052C	0.414269143512
YCL054W	0.268899191806
YCL055W	0.0274304409365
YCL056C	0.0274304409365
YCL057C-A	0.342772431782
YCL057W	0.342772431782
YCL058C	0.414269143512
YCL058W-A	0.0375025090427
YCL059C	0.0375025090427
YCL061C	0.0207445799736
YCL063W	0.0444305878215
YCL064C	0.0444305878215
YCL065W	0.741675869511
YCL066W	0.741675869511
YCL067C	0.741675869511
YCL068C	0.741675869511
YCL069W	0.0278522656433
YCL073C	0.0207445799736
YCL074W	0.18482459021
YCL075W	0.0312412221554
YCL076W	6.57510922526e-05
YCR001W	0.0944298462425
YCR002C	0.13091842339
YCR003W	0.13091842339
YCR004C	0.00648742887693
YCR005C	1.36030609613
YCR006C	0.0847978782774
YCR007C	0.2428589453
YCR008W	0.00490984553705
YCR009C	0.22821909332
YCR010C	0.124551745581
YCR011C	0.109736101177
YCR012W	0.15148674094
YCR013C	0.0506968582227
YCR014C	0.741675869511
YCR015C	0.00230975438407
YCR016W	0.0944298462425
YCR017C	0.00866147085064
YCR018C	0.741675869511
YCR018C-A	0.13091842339
YCR019W	0.13091842339
YCR020C	0.414269143512
YCR020C-A	0.0944298462425
YCR020W-B	0.0944298462425
YCR021C	0.268899191806
YCR022C	0.0115738368057
YCR023C	0.0718149798478
YCR024C	0.414269143512
YCR024C-A	0.421586547387
YCR024C-B	0.741675869511
YCR025C	0.0292556505477
YCR026C	0.2428589453
YCR027C	0.0506968582227
YCR028C	0.18482459021
YCR028C-A	0.0375025090427
YCR030C	0.0168728498775
YCR031C	0.0215246383607
YCR032W	0.0619142382597
YCR033W	0.0444305878215
YCR034W	0.00648742887693
YCR035C	0.813552700654
YCR036W	0.813552700654
YCR037C	0.0944298462425
YCR038C	0.741675869511
YCR038W-A	0.741675869511
YCR039C	0.741675869511
YCR040W	0.741675869511
YCR041W	0.741675869511
YCR042C	0.0375025090427
YCR043C	0.0349241143184
YCR044C	0.27946503432
YCR045C	0.0944298462425
YCR045W-A	0.543422669415
YCR046C	0.0944298462425
YCR047C	0.0278522656433
YCR047W-A	0.18482459021
YCR048W	0.0207445799736
YCR049C	0.0944298462425
YCR050C	0.741675869511
YCR051W	0.741675869511
YCR052W	0.0375025090427
YCR053W	0.13091842339
YCR054C	0.13091842339
YCR057C	0.268899191806
YCR059C	0.421586547387
YCR060W	0.421586547387
YCR061W	0.000498011319603
YCR063W	0.00486212984421
YCR064C	0.00486212984421
YCR065W	0.00866147085064
YCR066W	0.18482459021
YCR067C	0.304889372059
YCR068W	0.265131741393
YCR069W	0.0278522656433
YCR071C	0.13091842339
YCR072C	0.0689154360574
YCR073C	0.543422669415
YCR073W-A	0.543422669415
YCR075C	0.0154830672169
YCR075W-A	0.0154830672169
YCR076C	0.13091842339
YCR077C	0.0506968582227
YCR079W	0.0506968582227
YCR081C-A	0.13091842339
YCR081W	0.268899191806
YCR082W	0.13091842339
YCR083W	0.268899191806
YCR084C	0.152444750745
YCR085W	0.152444750745
YCR086W	0.0506968582227
YCR087C-A	0.22821909332
YCR087W	0.741675869511
YCR088W	0.22821909332
YCR089W	0.11618491195
YCR090C	0.0278522656433
YCR091W	1.06479543155
YCR092C	0.0506968582227
YCR093W	0.0506968582227
YCR094W	1.06479543155
YCR095C	0.18482459021
YCR095W-A	0.18482459021
YCR096C	0.148072916159
YCR097W	0.148072916159
YCR097W-A	0.18482459021
YCR098C	0.0788978989576
YCR099C	0.13091842339
YCR100C	0.268899191806
YCR101C	0.520796862459
YCR102C	0.0689154360574
YCR102W-A	0.268899191806
YCR104W	0.409585746889
YCR105W	0.0689154360574
YCR106W	0.00364572718682
YCR107W	0.182210419442
YCR108C	0.741675869511
YDL001W	0.0375025090427
YDL002C	0.0375025090427
YDL003W	0.0154830672169
YDL004W	0.342772431782
YDL005C	0.148072916159
YDL006W	0.414269143512
YDL007C-A	0.421586547387
YDL007W	0.74101085225
YDL008W	0.543422669415
YDL009C	0.543422669415
YDL010W	0.0154830672169
YDL011C	0.414269143512
YDL012C	0.00364572718682
YDL013W	0.148072916159
YDL014W	0.13091842339
YDL015C	0.13091842339
YDL016C	0.741675869511
YDL017W	0.189225274649
YDL018C	0.189225274649
YDL019C	0.0375025090427
YDL020C	0.342772431782
YDL021W	0.0215246383607
YDL022C-A	0.0207445799736
YDL022W	0.0573930720148
YDL023C	0.414269143512
YDL024C	0.0154830672169
YDL025C	0.182210419442
YDL025W-A	0.0115738368057
YDL026W	0.414269143512
YDL027C	0.00364572718682
YDL028C	0.0278522656433
YDL029W	0.13091842339
YDL030W	0.0944298462425
YDL031W	0.13091842339
YDL032W	0.13091842339
YDL033C	0.0944298462425
YDL034W	0.414269143512
YDL035C	0.0154830672169
YDL036C	0.268899191806
YDL037C	0.543422669415
YDL039C	0.741675869511
YDL040C	0.11618491195
YDL041W	1.06479543155
YDL042C	0.313775634866
YDL043C	0.268899191806
YDL044C	0.0506968582227
YDL045C	0.13091842339
YDL045W-A	0.13091842339
YDL046W	0.0207445799736
YDL047W	0.557638929103
YDL048C	2.35698857966
YDL049C	0.164791687247
YDL050C	0.268899191806
YDL051W	0.0292556505477
YDL052C	0.0292556505477
YDL053C	0.13091842339
YDL054C	0.307250900311
YDL055C	6.13673161815e-05
YDL056W	1.32033129932
YDL057W	0.18482459021
YDL058W	0.0913089146673
YDL059C	0.0913089146673
YDL060W	0.0207445799736
YDL061C	0.0375025090427
YDL062W	1.06479543155
YDL063C	0.414269143512
YDL064W	0.0689154360574
YDL065C	0.0689154360574
YDL066W	0.268899191806
YDL067C	0.268899191806
YDL068W	0.543422669415
YDL069C	0.0506968582227
YDL070W	0.00769204498791
YDL071C	1.87339068373
YDL072C	0.0103332856377
YDL073W	0.268899191806
YDL074C	0.268899191806
YDL075W	0.0549291721077
YDL076C	0.0549291721077
YDL077C	0.11618491195
YDL078C	0.0446012083686
YDL079C	0.00230975438407
YDL080C	0.0913089146673
YDL081C	0.0207445799736
YDL082W	0.313775634866
YDL083C	0.313775634866
YDL084W	0.0154830672169
YDL085C-A	0.000498011319603
YDL085W	0.000498011319603
YDL086C-A	0.0944298462425
YDL086W	0.0689154360574
YDL087C	0.0689154360574
YDL088C	0.543422669415
YDL089W	0.13091842339
YDL090C	0.13091842339
YDL091C	0.0944298462425
YDL092W	0.0944298462425
YDL093W	0.0506968582227
YDL094C	0.268899191806
YDL095W	0.0375025090427
YDL096C	0.414269143512
YDL097C	0.0506968582227
YDL098C	0.18482459021
YDL099W	0.268899191806
YDL100C	0.268899191806
YDL101C	0.0913089146673
YDL102W	0.414269143512
YDL103C	0.414269143512
YDL104C	0.313775634866
YDL105W	0.0506968582227
YDL106C	0.0506968582227
YDL107W	0.414269143512
YDL108W	0.543422669415
YDL109C	0.543422669415
YDL110C	0.152444750745
YDL111C	0.189225274649
YDL112W	0.13091842339
YDL113C	0.13091842339
YDL114W	0.813552700654
YDL114W-A	0.268899191806
YDL115C	0.813552700654
YDL116W	0.313775634866
YDL117W	0.2428589453
YDL118W	0.268899191806
YDL119C	0.11618491195
YDL120W	0.0689154360574
YDL121C	0.0689154360574
YDL122W	0.0207445799736
YDL123W	0.0718149798478
YDL124W	0.0594135118897
YDL125C	0.0594135118897
YDL126C	0.0132117805208
YDL127W	0.00014292030799
YDL128W	0.0127665562702
YDL129W	0.0829260110119
YDL130W	0.0236313373729
YDL130W-A	0.00297298186613
YDL131W	6.64342444283e-06
YDL132W	0.0207445799736
YDL133C-A	0.0398032908269
YDL133W	0.0398032908269
YDL134C	0.00490984553705
YDL135C	0.0718149798478
YDL136W	0.00988198053281
YDL137W	0.00159686477369
YDL138W	0.00103776097565
YDL139C	0.00254118956982
YDL140C	0.00648742887693
YDL141W	0.00807260044704
YDL142C	0.00807260044704
YDL143W	0.268899191806
YDL144C	0.268899191806
YDL145C	0.268899191806
YDL146W	0.0375025090427
YDL147W	0.0278522656433
YDL148C	0.0278522656433
YDL149W	0.268899191806
YDL150W	0.741675869511
YDL151C	0.414269143512
YDL152W	0.268899191806
YDL153C	0.414269143512
YDL154W	0.148072916159
YDL155W	0.0361540965698
YDL156W	0.0689154360574
YDL157C	0.0689154360574
YDL158C	0.741675869511
YDL159C-B	0.741675869511
YDL159W	0.414269143512
YDL159W-A	0.741675869511
YDL160C	0.741675869511
YDL160C-A	0.18482459021
YDL161W	0.0215246383607
YDL162C	0.268899191806
YDL163W	0.741675869511
YDL164C	0.268899191806
YDL165W	0.0278522656433
YDL166C	0.0278522656433
YDL167C	0.2428589453
YDL168W	0.0506968582227
YDL169C	0.0375025090427
YDL170W	0.0153358218043
YDL171C	0.0153358218043
YDL172C	0.268899191806
YDL173W	0.0131919942839
YDL174C	0.0131919942839
YDL175C	0.313775634866
YDL176W	0.0913089146673
YDL177C	0.0913089146673
YDL178W	0.0375025090427
YDL179W	0.258296458543
YDL180W	0.00629923279397
YDL181W	0.110985322535
YDL182W	0.17219460989
YDL183C	0.265131741393
YDL184C	0.0352038778056
YDL185C-A	0.741675869511
YDL185W	0.0278522656433
YDL186W	0.350182823804
YDL187C	0.0207445799736
YDL188C	0.527705431591
YDL189W	0.0375025090427
YDL190C	0.0375025090427
YDL191W	0.0207445799736
YDL192W	0.13091842339
YDL193W	0.0944298462425
YDL194W	0.0506968582227
YDL195W	0.741675869511
YDL196W	0.0913089146673
YDL197C	0.0913089146673
YDL198C	0.647638010495
YDL199C	0.189225274649
YDL200C	0.342772431782
YDL201W	1.03824695379
YDL202W	0.0154830672169
YDL203C	0.0154830672169
YDL204W	0.0115738368057
YDL205C	0.0154830672169
YDL206W	0.0564937114528
YDL207W	0.0207445799736
YDL208W	0.00866147085064
YDL209C	0.00866147085064
YDL210W	0.00364572718682
YDL211C	0.127969878868
YDL212W	0.00807260044704
YDL213C	0.00807260044704
YDL214C	0.0549291721077
YDL215C	0.0196538708294
YDL216C	0.409585746889
YDL217C	0.0278522656433
YDL218W	0.13091842339
YDL219W	0.409585746889
YDL220C	0.409585746889
YDL221W	0.0689154360574
YDL222C	0.0689154360574
YDL223C	0.18482459021
YDL224C	0.0292556505477
YDL225W	0.414269143512
YDL226C	0.414269143512
YDL227C	0.0689154360574
YDL228C	0.00866147085064
YDL229W	0.00364572718682
YDL230W	0.10168393255
YDL231C	0.10168393255
YDL232W	0.0944298462425
YDL233W	0.13091842339
YDL234C	0.13091842339
YDL235C	0.342772431782
YDL236W	0.0349241143184
YDL237W	1.06479543155
YDL238C	1.06479543155
YDL239C	0.268899191806
YDL240C-A	0.268899191806
YDL240W	0.268899191806
YDL241W	0.285203944197
YDL242W	0.0944298462425
YDL243C	0.0944298462425
YDL244W	0.741675869511
YDL245C	0.741675869511
YDL246C	0.741675869511
YDL247W	0.0689154360574
YDL247W-A	0.741675869511
YDL248W	0.0349241143184
YDR001C	0.00205171804945
YDR002W	0.00205171804945
YDR003W	0.0207445799736
YDR003W-A	1.75642273626
YDR004W	0.0506968582227
YDR005C	0.74101085225
YDR006C	0.0818031226487
YDR007W	0.0818031226487
YDR008C	0.0207445799736
YDR009W	0.0154830672169
YDR010C	0.00107679649901
YDR011W	0.00107679649901
YDR012W	0.460609553519
YDR013W	0.268899191806
YDR014W	0.414269143512
YDR014W-A	0.741675869511
YDR015C	0.268899191806
YDR016C	0.189225274649
YDR017C	0.0215246383607
YDR018C	0.0944298462425
YDR019C	0.0506968582227
YDR020C	0.13091842339
YDR021W	0.13091842339
YDR022C	0.00297298186613
YDR023W	0.0103332856377
YDR024W	0.741675869511
YDR025W	0.414269143512
YDR026C	0.0689154360574
YDR027C	0.13091842339
YDR028C	0.268899191806
YDR029W	0.268899191806
YDR030C	0.741675869511
YDR031W	0.741675869511
YDR032C	0.207723242361
YDR033W	0.0123212699191
YDR034C	0.00064450573968
YDR034C-A	0.0274304409365
YDR034C-C	0.0279179106318
YDR034C-D	0.0279179106318
YDR034W-B	0.0274304409365
YDR035W	0.27946503432
YDR036C	0.00629923279397
YDR037W	0.00629923279397
YDR038C	0.741675869511
YDR039C	0.741675869511
YDR040C	0.189225274649
YDR041W	0.000206877967395
YDR042C	0.0444305878215
YDR043C	0.0161445251012
YDR044W	0.434891368082
YDR045C	0.2428589453
YDR046C	0.432794604299
YDR047W	0.495799693699
YDR048C	0.414269143512
YDR049W	0.0207445799736
YDR050C	2.08996896571e-05
YDR051C	0.0375025090427
YDR052C	0.00364572718682
YDR053W	0.414269143512
YDR054C	0.0123212699191
YDR055W	0.0123212699191
YDR056C	0.0913089146673
YDR057W	0.0913089146673
YDR058C	0.10168393255
YDR059C	0.0207445799736
YDR060W	0.0944298462425
YDR061W	0.00179267770388
YDR062W	0.0718149798478
YDR063W	0.00866147085064
YDR064W	0.0506968582227
YDR065W	0.268899191806
YDR066C	0.414269143512
YDR067C	0.0689154360574
YDR068W	0.0689154360574
YDR069C	0.313775634866
YDR070C	0.0913089146673
YDR071C	0.11618491195
YDR072C	0.0673650655614
YDR073W	0.00584996277994
YDR074W	0.00580804668008
YDR075W	0.11618491195
YDR076W	0.00648742887693
YDR077W	0.0209889975765
YDR078C	0.0278522656433
YDR079C-A	0.18482459021
YDR079W	0.0278522656433
YDR080W	0.18482459021
YDR081C	0.0506968582227
YDR082W	0.0506968582227
YDR083W	0.414269143512
YDR084C	0.0944298462425
YDR085C	0.0153358218043
YDR086C	0.74101085225
YDR087C	0.18482459021
YDR088C	0.520796862459
YDR089W	0.0031989698768
YDR090C	0.447981719615
YDR091C	0.0349241143184
YDR092W	0.0564937114528
YDR093W	0.0352038778056
YDR094W	0.0506968582227
YDR095C	0.0132117805208
YDR096W	0.0132117805208
YDR097C	0.0375025090427
YDR098C	0.11618491195
YDR098C-A	0.268899191806
YDR098C-B	0.268899191806
YDR099W	0.18651237536
YDR100W	0.0236313373729
YDR101C	0.0944298462425
YDR102C	0.741675869511
YDR103W	0.741675869511
YDR104C	0.0215246383607
YDR105C	0.0913089146673
YDR106W	0.0913089146673
YDR107C	0.18482459021
YDR108W	0.18482459021
YDR109C	0.409585746889
YDR110W	0.409585746889
YDR111C	0.0893308283605
YDR112W	0.414269143512
YDR113C	0.00153966647132
YDR114C	0.13091842339
YDR115W	0.000867401803475
YDR116C	0.0506968582227
YDR117C	0.268899191806
YDR118W	0.268899191806
YDR118W-A	0.18482459021
YDR119W	0.813552700654
YDR119W-A	0.0444305878215
YDR120C	0.268899191806
YDR121W	0.268899191806
YDR122W	0.0506968582227
YDR123C	0.927263865775
YDR124W	0.680693034491
YDR125C	0.13091842339
YDR126W	0.13091842339
YDR127W	0.189225274649
YDR128W	0.13091842339
YDR129C	0.27946503432
YDR130C	0.10168393255
YDR131C	0.13091842339
YDR132C	0.000275539423479
YDR133C	0.0236313373729
YDR134C	0.159711596215
YDR135C	0.268899191806
YDR136C	0.13091842339
YDR137W	0.0274304409365
YDR138W	0.2428589453
YDR139C	0.268899191806
YDR140W	0.268899191806
YDR141C	0.189225274649
YDR142C	0.421586547387
YDR143C	0.148072916159
YDR144C	0.813552700654
YDR145W	0.813552700654
YDR146C	0.110968366343
YDR147W	0.0194181391554
YDR148C	0.15280326168
YDR149C	0.268899191806
YDR150W	0.242713966436
YDR151C	0.0913089146673
YDR152W	0.0913089146673
YDR153C	0.68404897428
YDR154C	0.128868845013
YDR155C	0.0788978989576
YDR156W	0.0788978989576
YDR157W	0.0444305878215
YDR158W	0.741675869511
YDR159W	0.189225274649
YDR160W	0.268899191806
YDR161W	0.74101085225
YDR162C	0.268899191806
YDR163W	0.268899191806
YDR164C	0.0913089146673
YDR165W	0.0913089146673
YDR166C	0.414269143512
YDR167W	0.414269143512
YDR168W	0.414269143512
YDR169C	0.27946503432
YDR169C-A	0.148072916159
YDR170C	0.0361540965698
YDR170W-A	0.0292556505477
YDR171W	0.18651237536
YDR172W	0.0154830672169
YDR173C	0.0190540373028
YDR174W	0.0190540373028
YDR175C	0.2428589453
YDR176W	0.2428589453
YDR177W	0.11618491195
YDR178W	0.11618491195
YDR179C	0.189225274649
YDR179W-A	0.189225274649
YDR180W	0.409585746889
YDR181C	0.0944298462425
YDR182W	0.0944298462425
YDR182W-A	0.741675869511
YDR183C-A	0.414269143512
YDR183W	0.268899191806
YDR184C	0.0207445799736
YDR185C	0.11618491195
YDR186C	6.13673161815e-05
YDR187C	0.414269143512
YDR188W	4.7147996977e-05
YDR189W	0.13091842339
YDR190C	0.741675869511
YDR191W	0.741675869511
YDR192C	0.365456835332
YDR193W	0.414269143512
YDR194C	0.18482459021
YDR194W-A	0.18482459021
YDR195W	0.0944298462425
YDR196C	0.18482459021
YDR197W	0.18482459021
YDR198C	0.409585746889
YDR199W	0.409585746889
YDR200C	0.11618491195
YDR201W	0.11618491195
YDR202C	0.18482459021
YDR203W	0.414269143512
YDR204W	0.18482459021
YDR205W	0.268899191806
YDR206W	0.0278522656433
YDR207C	0.000186021245218
YDR208W	0.000186021245218
YDR209C	0.18482459021
YDR210C-C	0.0913089146673
YDR210C-D	0.0913089146673
YDR210W	0.11618491195
YDR210W-A	0.18482459021
YDR210W-B	0.18482459021
YDR211W	0.0718149798478
YDR212W	0.11618491195
YDR213W	0.27946503432
YDR214W	0.107008608592
YDR215C	0.0444305878215
YDR216W	0.0444305878215
YDR217C	0.0944298462425
YDR218C	0.11618491195
YDR219C	0.414269143512
YDR220C	0.741675869511
YDR221W	0.741675869511
YDR222W	4.7608711758
YDR223W	0.0931389686883
YDR224C	0.0194181391554
YDR225W	0.00916759367923
YDR226W	0.00230975438407
YDR227W	0.0131919942839
YDR228C	0.0349241143184
YDR229W	0.792715622526
YDR230W	0.414269143512
YDR231C	0.00364572718682
YDR232W	0.00364572718682
YDR233C	0.0848096698656
YDR234W	0.0273275363455
YDR235W	0.342772431782
YDR236C	0.189225274649
YDR237W	0.189225274649
YDR238C	0.18482459021
YDR239C	0.520796862459
YDR240C	0.148072916159
YDR241W	0.741675869511
YDR242W	0.0893308283605
YDR243C	0.521604104278
YDR244W	0.521604104278
YDR245W	0.414269143512
YDR246W	0.0718149798478
YDR246W-A	0.2428589453
YDR247W	0.210245274824
YDR248C	0.647638010495
YDR249C	0.409585746889
YDR250C	2.9399432608
YDR251W	2.9399432608
YDR252W	0.414269143512
YDR253C	0.0718149798478
YDR254W	0.0718149798478
YDR255C	0.11618491195
YDR256C	0.414269143512
YDR257C	0.148072916159
YDR258C	0.0913089146673
YDR259C	0.624120000291
YDR260C	0.813552700654
YDR261C	0.192474556017
YDR261C-C	1.35251076059
YDR261C-D	1.35251076059
YDR261W-A	0.434891368082
YDR261W-B	0.434891368082
YDR262W	0.817904274172
YDR263C	0.2428589453
YDR264C	0.890843807845
YDR265W	0.890843807845
YDR266C	0.342772431782
YDR267C	0.0375025090427
YDR268W	0.0375025090427
YDR269C	1.06479543155
YDR270W	0.445326596805
YDR271C	0.0207445799736
YDR272W	0.0207445799736
YDR273W	0.0506968582227
YDR274C	0.605143217338
YDR275W	0.605143217338
YDR276C	2.30143280162
YDR277C	20.0065868188
YDR278C	0.414269143512
YDR279W	0.77301256654
YDR280W	0.268899191806
YDR281C	0.520796862459
YDR282C	0.414269143512
YDR283C	0.409585746889
YDR284C	0.0425794256819
YDR285W	0.15148674094
YDR286C	0.409585746889
YDR287W	0.409585746889
YDR288W	1.03824695379
YDR289C	0.268899191806
YDR290W	0.268899191806
YDR291W	0.741675869511
YDR292C	0.647638010495
YDR293C	0.0619142382597
YDR294C	0.313775634866
YDR295C	0.0215246383607
YDR296W	0.0215246383607
YDR297W	0.128868845013
YDR298C	0.827288154572
YDR299W	0.751240446779
YDR300C	0.11618491195
YDR301W	0.11618491195
YDR302W	0.520796862459
YDR303C	0.18482459021
YDR304C	0.74101085225
YDR305C	1.85963335721
YDR306C	0.0361540965698
YDR307W	0.0361540965698
YDR308C	0.409585746889
YDR309C	2.41766765357
YDR310C	0.0549291721077
YDR311W	0.0236313373729
YDR312W	6.72532367854
YDR313C	0.543422669415
YDR314C	0.313775634866
YDR315C	0.543422669415
YDR316W	0.543422669415
YDR316W-A	1.13609224756
YDR316W-B	1.13609224756
YDR317W	0.741675869511
YDR318W	0.18651237536
YDR319C	1.19889385133
YDR320C	1.06479543155
YDR320C-A	0.0689154360574
YDR320W-B	0.543422669415
YDR321W	0.18482459021
YDR322C-A	0.22821909332
YDR322W	0.518101464172
YDR323C	0.543422669415
YDR324C	0.124551745581
YDR325W	0.124551745581
YDR326C	1.59312964704
YDR327W	1.59312964704
YDR328C	0.13091842339
YDR329C	0.740531927911
YDR330W	0.740531927911
YDR331W	0.313775634866
YDR332W	0.409585746889
YDR333C	3.39152674527
YDR334W	3.39152674527
YDR335W	1.62804356982
YDR336W	4.24544484348
YDR337W	0.520796862459
YDR338C	2.12158055653
YDR339C	20.0009686524
YDR340W	20.0009686524
YDR341C	0.813552700654
YDR342C	20.0324901583
YDR343C	20.0153188734
YDR344C	20.0154622623
YDR345C	20.0717450586
YDR346C	20.0037610385
YDR347W	20.0037610385
YDR348C	20.0009928039
YDR349C	4.20317081207
YDR350C	9.58628715597
YDR351W	9.58628715597
YDR352W	13.7121078987
YDR353W	7.1996130203
YDR354C-A	3.07304420218
YDR354W	7.23486659491
YDR355C	0.268899191806
YDR356W	3.98742996714
YDR357C	20.0013329811
YDR358W	20.0013329811
YDR359C	1.79365784362
YDR360W	0.313775634866
YDR361C	0.2428589453
YDR362C	1.11656527912
YDR363W	1.11656527912
YDR363W-A	8.73152556415
YDR364C	0.148072916159
YDR365C	4.92104266407
YDR365W-A	4.92104266407
YDR365W-B	4.92104266407
YDR366C	0.741675869511
YDR367W	0.741675869511
YDR368W	0.543422669415
YDR369C	0.741675869511
YDR370C	11.4829211734
YDR371C-A	1.36030609613
YDR371W	11.4829211734
YDR372C	0.13091842339
YDR373W	0.13091842339
YDR374C	0.741675869511
YDR374W-A	0.741675869511
YDR375C	0.0506968582227
YDR376W	0.0506968582227
YDR377W	1.11656527912
YDR378C	0.124551745581
YDR379C-A	1.73136450123
YDR379W	0.124551745581
YDR380W	1.73136450123
YDR381C-A	0.320432668625
YDR381W	2.95246111603
YDR382W	0.320432668625
YDR383C	0.22821909332
YDR384C	0.163902789052
YDR385W	0.014324446281
YDR386W	0.268899191806
YDR387C	0.434891368082
YDR388W	0.434891368082
YDR389W	0.521604104278
YDR390C	0.543070066659
YDR391C	0.77301256654
YDR392W	0.77301256654
YDR393W	0.414269143512
YDR394W	0.0115738368057
YDR395W	0.00866147085064
YDR396W	0.543422669415
YDR397C	0.0278522656433
YDR398W	0.0278522656433
YDR399W	0.0619142382597
YDR400W	0.0913089146673
YDR401W	0.268899191806
YDR402C	0.740531927911
YDR403W	0.518101464172
YDR404C	0.0278522656433
YDR405W	0.0278522656433
YDR406W	3.49131078338
YDR406W-A	0.18482459021
YDR407C	0.0506968582227
YDR408C	0.27946503432
YDR409W	0.27946503432
YDR410C	0.268899191806
YDR411C	1.079031029
YDR412W	1.079031029
YDR413C	0.414269143512
YDR414C	0.0506968582227
YDR415C	1.03824695379
YDR416W	1.03824695379
YDR417C	0.0689154360574
YDR418W	0.18482459021
YDR419W	0.148072916159
YDR420W	0.0396031902694
YDR421W	0.0375025090427
YDR422C	0.409585746889
YDR423C	0.13091842339
YDR424C	0.543422669415
YDR425W	0.543422669415
YDR426C	0.0944298462425
YDR427W	0.0944298462425
YDR428C	0.414269143512
YDR429C	0.268899191806
YDR430C	0.0278522656433
YDR431W	0.18482459021
YDR432W	0.414269143512
YDR433W	1.06479543155
YDR434W	0.13091842339
YDR435C	0.0207445799736
YDR436W	0.0506968582227
YDR437W	0.18482459021
YDR438W	0.409585746889
YDR439W	0.741675869511
YDR440W	0.0564937114528
YDR441C	0.607522711217
YDR442W	0.607522711217
YDR443C	0.00648742887693
YDR444W	0.00648742887693
YDR445C	0.414269143512
YDR446W	0.0689154360574
YDR447C	0.0312002711938
YDR448W	0.0312002711938
YDR449C	0.199649034446
YDR450W	0.0398032908269
YDR451C	0.00470964449469
YDR452W	0.00470964449469
YDR453C	0.0689154360574
YDR454C	0.0168728498775
YDR455C	0.268899191806
YDR456W	0.0361540965698
YDR457W	0.18482459021
YDR458C	0.0689154360574
YDR459C	0.0913089146673
YDR460W	0.0913089146673
YDR461C-A	0.409585746889
YDR461W	0.18482459021
YDR462W	0.409585746889
YDR463W	1.36030609613
YDR464C-A	0.18482459021
YDR464W	0.00866147085064
YDR465C	0.0207445799736
YDR466W	0.0207445799736
YDR467C	0.741675869511
YDR468C	0.18651237536
YDR469W	0.18651237536
YDR470C	0.00629923279397
YDR471W	0.00629923279397
YDR472W	0.0215246383607
YDR473C	0.18482459021
YDR475C	0.605143217338
YDR476C	0.521604104278
YDR477W	0.152444750745
YDR478W	0.414269143512
YDR479C	0.00486212984421
YDR480W	0.00486212984421
YDR481C	2.12158055653
YDR482C	0.148072916159
YDR483W	0.148072916159
YDR484W	0.268899191806
YDR485C	0.27946503432
YDR486C	0.409585746889
YDR487C	0.0506968582227
YDR488C	0.11618491195
YDR489W	0.11618491195
YDR490C	0.189225274649
YDR491C	0.409585746889
YDR492W	0.00988198053281
YDR493W	0.813552700654
YDR494W	0.0506968582227
YDR495C	0.268899191806
YDR496C	0.2428589453
YDR497C	0.110968366343
YDR498C	0.0446012083686
YDR499W	0.0292556505477
YDR500C	0.0375025090427
YDR501W	0.0375025090427
YDR502C	0.00230975438407
YDR503C	1.36030609613
YDR504C	0.741675869511
YDR505C	0.0425794256819
YDR506C	0.0913089146673
YDR507C	0.0131919942839
YDR508C	0.040615052008
YDR509W	0.0689154360574
YDR510C-A	0.74101085225
YDR510W	0.0971036139938
YDR511W	0.74101085225
YDR512C	0.741675869511
YDR513W	0.0564937114528
YDR514C	0.0506968582227
YDR515W	0.0506968582227
YDR516C	0.00756214712406
YDR517W	0.0133956081358
YDR518W	0.0718149798478
YDR519W	1.64099491144
YDR520C	0.0168728498775
YDR521W	0.268899191806
YDR522C	0.189225274649
YDR523C	0.189225274649
YDR524C	0.0209889975765
YDR524C-A	0.475707870569
YDR524C-B	0.0506968582227
YDR524W-C	0.0209889975765
YDR525W	0.0506968582227
YDR525W-A	0.577190547332
YDR526C	0.0689154360574
YDR527W	0.0375025090427
YDR528W	0.18651237536
YDR529C	0.0564937114528
YDR530C	0.149378056041
YDR531W	0.149378056041
YDR532C	0.618450803689
YDR533C	0.00907685918813
YDR534C	0.543422669415
YDR535C	0.195488460287
YDR536W	0.195488460287
YDR537C	0.0349241143184
YDR538W	0.0349241143184
YDR539W	0.0349241143184
YDR540C	0.521604104278
YDR541C	0.0444305878215
YDR542W	0.0207445799736
YDR543C	0.741675869511
YDR544C	0.741675869511
YDR545C-A	0.741675869511
YDR545W	0.741675869511
YEL001C	0.000337868985035
YEL002C	0.18482459021
YEL003W	0.124551745581
YEL004W	0.741675869511
YEL005C	0.741675869511
YEL006W	0.647638010495
YEL007W	0.000657230680061
YEL008C-A	0.00769204498791
YEL008W	0.13091842339
YEL009C	0.13091842339
YEL009C-A	0.268899191806
YEL010W	0.18482459021
YEL011W	0.0689154360574
YEL012W	0.00205171804945
YEL013W	0.414269143512
YEL014C	0.414269143512
YEL015W	0.0506968582227
YEL016C	0.0506968582227
YEL017C-A	2.08404536036
YEL017W	1.98238414847
YEL018C-A	0.520796862459
YEL018W	0.409585746889
YEL019C	0.409585746889
YEL020C	0.409585746889
YEL020C-B	0.00107679649901
YEL020W-A	0.414269143512
YEL021W	0.268899191806
YEL022W	0.0115738368057
YEL023C	0.13091842339
YEL024W	0.0207445799736
YEL025C	0.0564937114528
YEL026W	0.00273460110077
YEL027W	0.000787770658743
YEL028W	0.11618491195
YEL029C	0.11618491195
YEL030C-A	0.414269143512
YEL030W	0.0564937114528
YEL031W	0.0506968582227
YEL032C-A	0.268899191806
YEL032W	0.0444305878215
YEL033W	0.741675869511
YEL034C-A	3.31307603978e-06
YEL034W	0.0689154360574
YEL035C	0.18482459021
YEL036C	0.0107749600697
YEL037C	0.0154830672169
YEL038W	1.32033129932
YEL039C	1.32033129932
YEL040W	0.0190540373028
YEL041W	0.0115738368057
YEL042W	0.18651237536
YEL043W	0.0506968582227
YEL044W	0.0108799817903
YEL045C	0.0108799817903
YEL046C	0.741675869511
YEL047C	0.00486212984421
YEL048C	0.409585746889
YEL049W	0.0944298462425
YEL050C	0.0913089146673
YEL050W-A	0.00866147085064
YEL051W	0.13091842339
YEL052W	0.00486212984421
YEL053C	0.00486212984421
YEL053W-A	0.414269143512
YEL054C	0.000867401803475
YEL055C	0.0013900132652
YEL056W	0.00273460110077
YEL057C	0.000384518506497
YEL058W	0.18482459021
YEL059C-A	0.741675869511
YEL059W	0.741675869511
YEL060C	0.0444305878215
YEL061C	0.0115738368057
YEL062W	0.0913089146673
YEL063C	0.0829260110119
YEL064C	0.148072916159
YEL065W	0.740531927911
YEL066W	0.182210419442
YEL067C	0.740531927911
YEL068C	0.13091842339
YEL069C	0.0444305878215
YEL070W	0.0375025090427
YEL071W	0.218525151514
YEL072W	0.000812347791103
YEL073C	0.00248588546052
YEL074W	0.13091842339
YEL075C	0.13091842339
YEL075W-A	0.741675869511
YEL076C	0.741675869511
YEL076C-A	0.741675869511
YEL077C	0.741675869511
YEL077W-A	0.0506968582227
YER001W	0.0169801701216
YER002W	0.0506968582227
YER003C	0.148072916159
YER004W	0.148072916159
YER005W	0.13091842339
YER006C-A	0.414269143512
YER006W	0.813552700654
YER007C-A	0.0689154360574
YER007W	0.414269143512
YER008C	0.0506968582227
YER009W	0.0506968582227
YER010C	0.27946503432
YER011W	0.0274304409365
YER012W	0.0446012083686
YER013W	0.0375025090427
YER014C-A	1.06479543155
YER014W	0.0689154360574
YER015W	0.13091842339
YER016W	0.313775634866
YER017C	0.0944298462425
YER018C	0.00230975438407
YER019C-A	0.413772773794
YER019W	0.00230975438407
YER020W	0.413772773794
YER021W	0.421586547387
YER022W	0.2428589453
YER023C-A	1.06479543155
YER023W	0.414269143512
YER024W	1.06479543155
YER025W	1.32033129932
YER026C	1.32033129932
YER027C	9.43239146156
YER028C	20.0202846031
YER029C	0.543422669415
YER030W	0.543422669415
YER031C	8.12596262284
YER032W	8.12596262284
YER033C	14.3217822742
YER034W	14.3217822742
YER035W	3.98742996714
YER036C	4.30825857887
YER037W	4.30825857887
YER038C	0.741675869511
YER038W-A	0.741675869511
YER039C	0.414269143512
YER039C-A	0.813552700654
YER040W	0.813552700654
YER041W	0.18482459021
YER042W	0.74101085225
YER043C	0.342772431782
YER044C	0.460609553519
YER044C-A	0.268899191806
YER045C	0.324196922555
YER046W	0.00791203160092
YER046W-A	0.268899191806
YER047C	0.0506968582227
YER048C	0.0549291721077
YER048W-A	0.18651237536
YER049W	0.22821909332
YER050C	0.342772431782
YER051W	0.342772431782
YER052C	0.0123212699191
YER053C	6.57510922526e-05
YER053C-A	0.324196922555
YER054C	0.434891368082
YER055C	0.00916759367923
YER056C	0.0062261816732
YER056C-A	0.0689154360574
YER057C	0.434891368082
YER058W	0.434891368082
YER059W	0.0913089146673
YER060W	0.148072916159
YER060W-A	0.18482459021
YER061C	0.13091842339
YER062C	0.816316722865
YER063W	0.482226643769
YER064C	0.173302365641
YER065C	0.0194181391554
YER066C-A	0.741675869511
YER066W	0.0944298462425
YER067C-A	0.00866147085064
YER067W	0.0352038778056
YER068C-A	0.18482459021
YER068W	0.00866147085064
YER069W	0.000381148075415
YER070W	0.0207445799736
YER071C	0.813552700654
YER072W	0.813552700654
YER073W	0.00130549841971
YER074W	0.15280326168
YER074W-A	0.189225274649
YER075C	0.000428518685072
YER076C	0.0132117805208
YER076W-A	0.13091842339
YER077C	0.0375025090427
YER078C	0.268899191806
YER078W-A	0.268899191806
YER079C-A	0.414269143512
YER079W	0.741675869511
YER080W	0.0154830672169
YER081W	0.0292556505477
YER082C	0.18651237536
YER083C	0.741675869511
YER084W	0.741675869511
YER084W-A	0.741675869511
YER085C	0.0944298462425
YER086W	0.0944298462425
YER087C-A	0.268899191806
YER087C-B	0.813552700654
YER087W	0.18482459021
YER088C	0.708649009846
YER088C-A	0.890843807845
YER088W-B	0.894531914627
YER089C	0.0292556505477
YER090C-A	0.741675869511
YER090W	0.0292556505477
YER091C	0.148072916159
YER091C-A	0.0115738368057
YER092W	0.0115738368057
YER093C	0.18482459021
YER093C-A	0.414269143512
YER094C	0.0031989698768
YER095W	0.0031989698768
YER096W	0.0689154360574
YER097W	0.0619142382597
YER098W	0.026376730197
YER099C	0.520796862459
YER100W	0.520796862459
YER101C	0.0154830672169
YER102W	0.0207445799736
YER103W	0.189225274649
YER104W	0.647638010495
YER105C	0.0689154360574
YER106W	0.0689154360574
YER107C	0.2428589453
YER107W-A	1.06479543155
YER109C	0.00205171804945
YER110C	0.0944298462425
YER111C	0.0506968582227
YER112W	0.0913089146673
YER113C	0.0944298462425
YER114C	0.107008608592
YER115C	0.313775634866
YER116C	0.0564937114528
YER117W	0.0564937114528
YER118C	0.13091842339
YER119C	0.414269143512
YER119C-A	1.06479543155
YER120W	0.0190540373028
YER121W	0.22821909332
YER122C	0.330231246315
YER123W	0.330231246315
YER124C	2.73557055248e-06
YER125W	0.0215246383607
YER126C	0.0689154360574
YER127W	0.0689154360574
YER128W	0.741675869511
YER129W	0.313775634866
YER130C	0.0450496105984
YER131W	0.00490984553705
YER132C	0.00878596325442
YER133W	0.00648742887693
YER133W-A	0.268899191806
YER134C	0.268899191806
YER135C	0.000998209399521
YER136W	0.000302182750427
YER137C	0.000206877967395
YER137C-A	0.741675869511
YER137W-A	0.0689154360574
YER138C	0.741675869511
YER138W-A	0.741675869511
YER139C	0.0689154360574
YER140W	0.0689154360574
YER141W	0.268899191806
YER142C	0.543422669415
YER143W	0.543422669415
YER144C	0.189225274649
YER145C	0.00184440055837
YER145C-A	0.268899191806
YER146W	0.000791769543635
YER147C	0.0689154360574
YER147C-A	0.741675869511
YER148W	0.0689154360574
YER148W-A	0.741675869511
YER149C	0.00064450573968
YER150W	0.00015532926625
YER151C	0.0689154360574
YER152C	0.414269143512
YER152W-A	0.414269143512
YER153C	0.00486212984421
YER154W	0.00486212984421
YER155C	0.27946503432
YER156C	0.152444750745
YER157W	0.152444750745
YER158C	0.00273460110077
YER158W-A	0.0239173255351
YER159C	0.0209889975765
YER159C-A	0.0689154360574
YER160C	0.0689154360574
YER161C	0.18482459021
YER162C	0.409585746889
YER163C	0.0103332856377
YER164W	0.2428589453
YER165C-A	0.0944298462425
YER165W	0.0207445799736
YER166W	0.00807260044704
YER167W	0.0689154360574
YER168C	0.0207445799736
YER169W	0.0207445799736
YER170W	0.2428589453
YER171W	0.13091842339
YER172C	0.741675869511
YER172C-A	0.0944298462425
YER173W	0.741675869511
YER174C	0.189225274649
YER175C	0.0375025090427
YER175W-A	0.0375025090427
YER176W	0.304889372059
YER177W	0.00616075391394
YER178W	0.000275539423479
YER179W	0.0689154360574
YER180C	0.268899191806
YER180C-A	0.18651237536
YER181C	0.18482459021
YER182W	0.18482459021
YER183C	0.0375025090427
YER184C	0.0829260110119
YER185W	0.0349241143184
YER186C	0.00580804668008
YER187W	0.189225274649
YER188C-A	0.0168728498775
YER188W	0.15148674094
YER189W	0.0689154360574
YER190C-A	0.741675869511
YER190C-B	0.741675869511
YER190W	0.18482459021
YFL001W	0.00486212984421
YFL002C	0.00486212984421
YFL002W-A	0.409585746889
YFL002W-B	0.409585746889
YFL003C	0.0506968582227
YFL004W	0.2428589453
YFL005W	0.543422669415
YFL007W	0.268899191806
YFL008W	0.0154830672169
YFL009W	0.0278522656433
YFL010C	0.0278522656433
YFL010W-A	1.06479543155
YFL011W	0.414269143512
YFL012W	0.741675869511
YFL012W-A	0.0944298462425
YFL013C	0.0944298462425
[truncated: 4,717 more rows]
