# Supplementary material for: Dual threshold optimization and network inference reveal convergent evidence from TF binding locations and TF perturbation responses
Source: Genome Res. 2020 Mar;30(3):459–71. doi: 10.1101/gr.259655.119 (PMC7111528; doi:10.1101/gr.259655.119)
Supplement: Supplemental Material [file supp_gr.259655.119_Supplemental_File_S10.tar.gz › Supplemental_File_S10_Kang2020/LEU3.pval_scores.txt]

Systematic Name	pvalue score
Q0010	0.741675869511
Q0017	0.741675869511
Q0032	0.741675869511
Q0045	0.741675869511
Q0050	0.741675869511
Q0055	0.741675869511
Q0060	0.741675869511
Q0065	0.741675869511
Q0070	0.741675869511
Q0075	0.741675869511
Q0080	0.741675869511
Q0085	0.741675869511
Q0092	0.741675869511
Q0105	0.741675869511
Q0110	0.741675869511
Q0115	0.741675869511
Q0120	0.741675869511
Q0130	0.741675869511
Q0140	0.741675869511
Q0142	0.741675869511
Q0143	0.741675869511
Q0144	0.741675869511
Q0160	0.741675869511
Q0182	0.741675869511
Q0250	0.741675869511
Q0255	0.741675869511
Q0275	0.741675869511
Q0297	0.741675869511
R0010W	0.741675869511
R0020C	0.741675869511
R0030W	0.741675869511
R0040C	0.741675869511
YAL001C	6.70167062141e-05
YAL002W	0.000297859373577
YAL003W	0.00330918476188
YAL004W	0.741675869511
YAL005C	0.00153446335466
YAL007C	0.402031879507
YAL008W	0.307746881468
YAL009W	0.741675869511
YAL010C	0.741675869511
YAL011W	0.0880940519919
YAL012W	6.53173371048e-06
YAL013W	1.5722326763
YAL014C	1.5722326763
YAL015C	0.092206116351
YAL016C-A	0.624511753827
YAL016C-B	0.624511753827
YAL016W	0.624511753827
YAL017W	0.00948474707537
YAL018C	0.00948474707537
YAL019W	0.218779083458
YAL019W-A	1.5722326763
YAL020C	0.371294800902
YAL021C	0.132709467991
YAL022C	0.741675869511
YAL023C	0.371294800902
YAL024C	0.624511753827
YAL025C	0.162796138768
YAL026C	0.662935943131
YAL026C-A	0.741675869511
YAL027W	0.218779083458
YAL028W	0.272754486631
YAL029C	0.272754486631
YAL030W	0.636998335834
YAL031C	0.636998335834
YAL031W-A	1.17152787205
YAL032C	1.17152787205
YAL033W	4.05141180648e-05
YAL034C	4.05141180648e-05
YAL034C-B	0.0880940519919
YAL034W-A	0.307746881468
YAL035W	0.079215128123
YAL036C	0.079215128123
YAL037C-A	0.0880940519919
YAL037C-B	0.741675869511
YAL037W	0.0880940519919
YAL038W	9.13646287835e-07
YAL039C	0.00110136942918
YAL040C	0.245696727028
YAL041W	0.0479090120485
YAL042C-A	0.371294800902
YAL042W	0.31911312378
YAL043C	0.423731187547
YAL044C	0.4698657072
YAL044W-A	1.75640238843
YAL045C	0.307746881468
YAL046C	1.75640238843
YAL047C	0.0880940519919
YAL047W-A	0.741675869511
YAL048C	0.218779083458
YAL049C	0.0140087627257
YAL051W	0.361912935817
YAL053W	0.1432674589
YAL054C	0.0699453191439
YAL055W	0.0274561182549
YAL056C-A	0.0421349549999
YAL056W	0.0421349549999
YAL058W	1.75640238843
YAL059C-A	1.75640238843
YAL059W	0.307746881468
YAL060W	0.0459281884977
YAL061W	0.247169917113
YAL062W	0.000125299487568
YAL063C	0.092206116351
YAL063C-A	0.624511753827
YAL064C-A	0.307746881468
YAL064W	0.440055047152
YAL064W-B	0.741675869511
YAL065C	0.741675869511
YAL066W	0.0010608214004
YAL067C	0.00110184994609
YAL067W-A	1.17152787205
YAL068C	1.17152787205
YAL068W-A	0.0198568001183
YAR002C-A	0.221446971393
YAR002W	0.000638650812792
YAR003W	0.221446971393
YAR007C	0.0880940519919
YAR008W	0.0880940519919
YAR009C	0.741675869511
YAR010C	0.423731187547
YAR014C	0.175195005483
YAR015W	0.175195005483
YAR018C	0.0479090120485
YAR019C	1.75640238843
YAR019W-A	0.624511753827
YAR020C	0.092206116351
YAR023C	0.000119671783133
YAR027W	0.175195005483
YAR028W	0.692111517434
YAR029W	0.00749788774484
YAR030C	0.218779083458
YAR031W	0.624511753827
YAR033W	0.636998335834
YAR035C-A	0.132709467991
YAR035W	0.257783047683
YAR042W	0.132709467991
YAR047C	0.741675869511
YAR050W	0.221446971393
YAR053W	0.0140087627257
YAR060C	0.741675869511
YAR061W	0.741675869511
YAR062W	0.741675869511
YAR064W	0.741675869511
YAR066W	0.218779083458
YAR068W	5.64629235884
YAR069C	0.741675869511
YAR070C	0.0198568001183
YAR071W	0.0198568001183
YAR073W	0.0319444979168
YAR075W	5.78407834797e-05
YBL001C	0.0234009874631
YBL002W	0.421860474913
YBL003C	0.421860474913
YBL004W	0.0257590524908
YBL005W	0.4698657072
YBL005W-A	0.00057434468216
YBL005W-B	0.00057434468216
YBL006C	0.4698657072
YBL006W-A	0.423731187547
YBL007C	0.0880940519919
YBL008W	0.741675869511
YBL008W-A	1.82876864956
YBL009W	0.00210177439761
YBL010C	0.00210177439761
YBL011W	0.00057434468216
YBL012C	0.132709467991
YBL013W	0.14869622385
YBL014C	0.14869622385
YBL015W	1.36593906411
YBL016W	0.063763335222
YBL017C	0.044366889725
YBL018C	0.092206116351
YBL019W	0.00948474707537
YBL020W	0.0274561182549
YBL021C	0.0274561182549
YBL022C	0.636998335834
YBL023C	0.162796138768
YBL024W	0.0274561182549
YBL025W	0.0369225280133
YBL026W	0.0496644223527
YBL027W	0.00341199862303
YBL028C	0.00341199862303
YBL029C-A	20.0114170559
YBL029W	20.0013791332
YBL030C	2.59308491778
YBL031W	3.80754643488
YBL032W	0.101412544055
YBL033C	0.101412544055
YBL034C	0.0158953062968
YBL035C	0.722104840033
YBL036C	0.0956982409768
YBL037W	0.402031879507
YBL038W	0.0270235319152
YBL039C	0.0270235319152
YBL039C-A	0.0880940519919
YBL039W-B	0.0257590524908
YBL040C	0.0257590524908
YBL041W	0.379027633339
YBL042C	0.113294723654
YBL043W	0.0952681694402
YBL044W	1.67918257356
YBL045C	1.67918257356
YBL046W	0.209212295733
YBL047C	0.209212295733
YBL048W	0.741675869511
YBL049W	0.4698657072
YBL050W	0.21562537356
YBL051C	0.21562537356
YBL052C	0.0880940519919
YBL053W	0.218779083458
YBL054W	3.121907269
YBL055C	3.121907269
YBL056W	0.024143344442
YBL057C	0.024143344442
YBL058W	0.0479090120485
YBL059C-A	0.624511753827
YBL059W	0.624511753827
YBL060W	0.361912935817
YBL061C	0.361912935817
YBL062W	0.741675869511
YBL063W	0.33336983099
YBL064C	0.459800053534
YBL065W	0.218779083458
YBL066C	0.0404352207635
YBL067C	0.14869622385
YBL068W	0.624511753827
YBL068W-A	0.371294800902
YBL069W	0.00983779849197
YBL070C	0.307746881468
YBL071C	0.0270235319152
YBL071C-B	0.0274561182549
YBL071W-A	0.0274561182549
YBL072C	0.218779083458
YBL073W	0.162796138768
YBL074C	0.00232340303543
YBL075C	0.741675869511
YBL076C	0.0468852010766
YBL077W	0.162796138768
YBL078C	0.162796138768
YBL079W	7.56455669038e-05
YBL080C	7.56455669038e-05
YBL081W	0.0274561182549
YBL082C	0.0468852010766
YBL083C	0.307746881468
YBL084C	0.218779083458
YBL085W	0.0154092539795
YBL086C	0.0155791220628
YBL087C	0.0138548109973
YBL088C	0.0259847213863
YBL089W	0.218779083458
YBL090W	0.218779083458
YBL091C	0.218779083458
YBL091C-A	0.0421349549999
YBL092W	0.0010608214004
YBL093C	0.00983779849197
YBL094C	0.092206116351
YBL095W	3.08845856225
YBL096C	0.0404352207635
YBL097W	0.000512438183299
YBL098W	0.00132355484786
YBL099W	0.276401893824
YBL100C	0.079215128123
YBL100W-A	0.0468852010766
YBL100W-B	0.0468852010766
YBL100W-C	1.17152787205
YBL101C	1.17152787205
YBL102W	0.0257590524908
YBL103C	0.0257590524908
YBL104C	1.82876864956
YBL105C	0.272754486631
YBL106C	0.0259847213863
YBL107C	0.0259847213863
YBL107W-A	0.162796138768
YBL108C-A	0.741675869511
YBL108W	0.741675869511
YBL109W	0.741675869511
YBL111C	0.741675869511
YBL112C	0.741675869511
YBL113C	0.741675869511
YBL113W-A	1.38863155184e-14
YBR001C	0.063763335222
YBR002C	0.662935943131
YBR003W	0.662935943131
YBR004C	1.75640238843
YBR005W	1.75640238843
YBR006W	0.361912935817
YBR007C	0.0206783877423
YBR008C	1.3777489258
YBR009C	0.0812094586847
YBR010W	0.0812094586847
YBR011C	0.175195005483
YBR012C	0.741675869511
YBR012W-A	0.741675869511
YBR012W-B	0.741675869511
YBR013C	0.0198568001183
YBR014C	0.365609789521
YBR015C	0.0904950197481
YBR016W	0.126871307252
YBR017C	0.00364699053917
YBR018C	0.000398585700645
YBR019C	0.0002614162765
YBR020W	0.0002614162765
YBR021W	0.265558695126
YBR022W	0.588038844438
YBR023C	0.0704741185268
YBR024W	0.0557116671474
YBR025C	0.0081478612785
YBR026C	0.741675869511
YBR027C	0.741675869511
YBR028C	0.0198568001183
YBR029C	0.00582672502478
YBR030W	0.00582672502478
YBR031W	0.4698657072
YBR032W	4.39686880614
YBR033W	0.0880940519919
YBR034C	0.000882314518933
YBR035C	7.45549988761e-05
YBR036C	0.000512438183299
YBR037C	0.0147640977118
YBR038W	0.0147640977118
YBR039W	0.0158953062968
YBR040W	0.0421349549999
YBR041W	0.00948474707537
YBR042C	0.0439242193575
YBR043C	0.000182515380065
YBR044C	0.14869622385
YBR045C	0.000247618114017
YBR046C	0.0404352207635
YBR047W	0.0404352207635
YBR048W	0.0006453248744
YBR049C	4.03601343292e-05
YBR050C	0.54513996497
YBR051W	0.272754486631
YBR052C	0.0563628679647
YBR053C	0.0538690037471
YBR054W	0.33336983099
YBR055C	0.024143344442
YBR056C-B	0.0880940519919
YBR056W	0.024143344442
YBR056W-A	0.427871605346
YBR057C	0.0259847213863
YBR058C	0.092206116351
YBR058C-A	0.0704741185268
YBR059C	0.0335806367396
YBR060C	0.079215128123
YBR061C	0.371294800902
YBR062C	0.079215128123
YBR063C	0.0468852010766
YBR064W	0.162796138768
YBR065C	0.0439242193575
YBR066C	0.00550380882236
YBR067C	0.205509531409
YBR068C	20.0052670651
YBR069C	20.0029591641
YBR070C	0.722039001493
YBR071W	0.722039001493
YBR072C-A	1.06337138898
YBR072W	0.0155791220628
YBR073W	1.06337138898
YBR074W	3.44721671614e-05
YBR076C-A	0.0274561182549
YBR076W	3.4895061765
YBR077C	1.60705424974
YBR078W	2.26675389698
YBR079C	0.00749788774484
YBR080C	0.0404352207635
YBR081C	0.0198568001183
YBR082C	0.916770549379
YBR083W	20.0018991273
YBR084C-A	0.104470048936
YBR084W	0.14523485515
YBR085C-A	0.402262980992
YBR085W	0.104470048936
YBR086C	0.00941719054673
YBR087W	0.00941719054673
YBR088C	0.4698657072
YBR089C-A	0.000268173040242
YBR089W	0.092206116351
YBR090C	0.741675869511
YBR091C	0.0259847213863
YBR092C	0.0100446971246
YBR093C	0.657293616918
YBR094W	1.37090828702
YBR095C	0.0138548109973
YBR096W	0.0138548109973
YBR097W	0.0468852010766
YBR098W	0.132709467991
YBR099C	0.162796138768
YBR101C	0.0468852010766
YBR102C	0.0259847213863
YBR103C-A	0.0479090120485
YBR103W	0.0259847213863
YBR104W	0.0479090120485
YBR105C	0.01015959654
YBR106W	0.01015959654
YBR107C	0.75314957369
YBR108W	0.75314957369
YBR109C	0.079215128123
YBR109W-A	0.079215128123
YBR110W	1.75640238843
YBR111C	20.0011949193
YBR111W-A	20.0011949193
YBR112C	0.163888085053
YBR113W	0.741675869511
YBR114W	0.521684108309
YBR115C	0.440055047152
YBR116C	0.636998335834
YBR117C	0.0640053928205
YBR118W	0.00706381354762
YBR119W	0.423731187547
YBR120C	0.00983779849197
YBR121C	0.0904950197481
YBR121C-A	0.0421349549999
YBR122C	0.0259847213863
YBR123C	0.0496644223527
YBR124W	0.0421349549999
YBR125C	1.02600866884
YBR126C	0.000170081767167
YBR126W-A	0.000170081767167
YBR126W-B	0.000420450266748
YBR127C	0.0257590524908
YBR128C	0.144440767545
YBR129C	0.0704741185268
YBR130C	0.111700335188
YBR131C-A	0.624511753827
YBR131W	0.111700335188
YBR132C	0.0369225280133
YBR133C	6.17766193563e-05
YBR134W	0.624511753827
YBR135W	0.162796138768
YBR136W	0.307746881468
YBR137W	0.4698657072
YBR138C	0.0956982409768
YBR139W	0.0956982409768
YBR140C	1.05263412352
YBR141C	0.371294800902
YBR141W-A	0.869093413828
YBR142W	0.371294800902
YBR143C	0.121908036173
YBR144C	0.423731187547
YBR145W	0.423731187547
YBR146W	0.272754486631
YBR147W	0.51190511601
YBR148W	0.588038844438
YBR149W	0.51190511601
YBR150C	0.0650288545298
YBR151W	0.0650288545298
YBR152W	0.092206116351
YBR153W	0.132709467991
YBR154C	1.13358654118e-05
YBR155W	1.13358654118e-05
YBR156C	0.692111517434
YBR157C	0.0496644223527
YBR158W	0.0557116671474
YBR159W	0.662935943131
YBR160W	0.7819213746
YBR161W	0.169636524591
YBR162C	0.00457025953261
YBR162W-A	0.00457025953261
YBR163W	0.00341199862303
YBR164C	0.144440767545
YBR165W	0.144440767545
YBR166C	0.371294800902
YBR167C	0.079215128123
YBR168W	0.079215128123
YBR169C	0.00983779849197
YBR170C	0.221446971393
YBR171W	0.221446971393
YBR172C	0.111700335188
YBR173C	0.0880940519919
YBR174C	1.75640238843
YBR175W	0.0880940519919
YBR176W	0.254245450621
YBR177C	0.872510272565
YBR178W	0.162796138768
YBR179C	0.39517333567
YBR180W	0.39517333567
YBR181C	0.00624442157691
YBR182C	0.272754486631
YBR182C-A	0.613934238381
YBR183W	0.613934238381
YBR184W	0.31911312378
YBR185C	0.254245450621
YBR186W	0.254245450621
YBR187W	0.00132355484786
YBR188C	0.00749788774484
YBR189W	0.00749788774484
YBR190W	0.0479090120485
YBR191W	0.00398362595275
YBR191W-A	0.741675869511
YBR192W	0.0479090120485
YBR193C	0.636998335834
YBR194W	0.636998335834
YBR195C	0.144440767545
YBR196C	0.307746881468
YBR196C-A	0.109473493033
YBR196C-B	0.00983779849197
YBR197C	0.111700335188
YBR198C	0.254245450621
YBR199W	0.254245450621
YBR200W	0.0952681694402
YBR200W-A	0.00219754085247
YBR201C-A	0.0983268302809
YBR201W	0.0369225280133
YBR202W	0.0252003969861
YBR203W	0.0369225280133
YBR204C	0.0468852010766
YBR205W	0.0468852010766
YBR206W	1.82876864956
YBR207W	1.03731326341
YBR208C	0.00749788774484
YBR209W	0.00749788774484
YBR210W	0.0626194971436
YBR211C	0.0161906879655
YBR212W	0.0369225280133
YBR213W	0.0479090120485
YBR214W	0.0468852010766
YBR215W	0.00210177439761
YBR216C	0.0140087627257
YBR217W	0.0140087627257
YBR218C	0.00992423008187
YBR219C	0.0140087627257
YBR220C	0.0404352207635
YBR221C	0.0257590524908
YBR221W-A	0.0257590524908
YBR222C	3.40728486565
YBR223C	0.00948474707537
YBR223W-A	1.37090828702
YBR224W	0.0880940519919
YBR225W	0.00948474707537
YBR226C	0.741675869511
YBR227C	0.0421349549999
YBR228W	0.0421349549999
YBR229C	0.0626194971436
YBR230C	1.34129595157
YBR230W-A	1.34129595157
YBR231C	1.03731326341
YBR232C	0.0880940519919
YBR233W	1.03731326341
YBR233W-A	0.132709467991
YBR234C	0.272754486631
YBR235W	0.272754486631
YBR236C	0.0479090120485
YBR237W	0.0479090120485
YBR238C	1.02600866884
YBR239C	0.0164093948056
YBR240C	0.0081478612785
YBR241C	2.14347160729e-05
YBR242W	2.14347160729e-05
YBR243C	0.0129155226291
YBR244W	0.0129155226291
YBR245C	0.741675869511
YBR246W	0.741675869511
YBR247C	0.31911312378
YBR248C	0.121908036173
YBR249C	0.000922068791824
YBR250W	1.40842538542
YBR251W	0.0161906879655
YBR252W	0.0468852010766
YBR253W	0.00948474707537
YBR254C	1.5722326763
YBR255C-A	0.31911312378
YBR255W	1.5722326763
YBR256C	0.000269422171081
YBR257W	0.00017624282544
YBR258C	0.0198568001183
YBR259W	0.0198568001183
YBR260C	0.221446971393
YBR261C	0.00455871766565
YBR262C	0.132709467991
YBR263W	0.132709467991
YBR264C	0.132709467991
YBR265W	0.132709467991
YBR266C	0.218779083458
YBR267W	0.0421349549999
YBR268W	0.440055047152
YBR269C	0.175195005483
YBR270C	0.371294800902
YBR271W	0.371294800902
YBR272C	0.0421349549999
YBR273C	0.218779083458
YBR274W	0.218779083458
YBR275C	0.0880940519919
YBR276C	0.307746881468
YBR277C	0.0100446971246
YBR278W	0.162796138768
YBR279W	0.0270235319152
YBR280C	0.4698657072
YBR281C	0.0496644223527
YBR282W	0.0496644223527
YBR283C	0.000260826166319
YBR284W	0.000170081767167
YBR285W	0.112356080278
YBR286W	1.02922951265
YBR287W	0.111700335188
YBR288C	0.221446971393
YBR289W	0.221446971393
YBR290W	0.00749788774484
YBR291C	1.82876864956
YBR292C	0.132709467991
YBR293W	0.284801118623
YBR294W	0.657293616918
YBR295W	0.392746403934
YBR296C	0.00348540064983
YBR296C-A	0.0500350215699
YBR297W	0.0500350215699
YBR298C	0.0829467455035
YBR298C-A	0.741675869511
YBR299W	0.741675869511
YBR300C	0.0010608214004
YBR301W	0.31911312378
YBR302C	0.741675869511
YCL001W	0.0704741185268
YCL001W-A	0.221446971393
YCL001W-B	0.00948474707537
YCL002C	0.0704741185268
YCL004W	0.371294800902
YCL005W	0.0468852010766
YCL005W-A	0.00948474707537
YCL007C	0.0468852010766
YCL008C	0.0421349549999
YCL009C	0.307746881468
YCL010C	0.0421349549999
YCL011C	0.092206116351
YCL012C	0.00219754085247
YCL014W	0.000512438183299
YCL016C	0.000512438183299
YCL017C	0.0421349549999
YCL018W	0.741675869511
YCL019W	0.218779083458
YCL020W	0.218779083458
YCL021W-A	0.624511753827
YCL022C	0.0439242193575
YCL023C	0.162796138768
YCL024W	1.13358654118e-05
YCL025C	1.35818327294
YCL026C-A	0.00219754085247
YCL026C-B	0.361912935817
YCL027W	0.0161906879655
YCL028W	0.371294800902
YCL029C	0.371294800902
YCL030C	0.00909778439466
YCL031C	0.221446971393
YCL032W	0.0421349549999
YCL033C	0.0421349549999
YCL034W	0.440055047152
YCL035C	0.440055047152
YCL036W	0.4698657072
YCL037C	0.4698657072
YCL038C	0.00197705156352
YCL039W	0.662935943131
YCL040W	0.291306944646
YCL041C	0.291306944646
YCL042W	0.343661185194
YCL043C	0.343661185194
YCL044C	0.0198568001183
YCL045C	0.307746881468
YCL046W	0.0479090120485
YCL047C	0.162796138768
YCL048W	0.0140087627257
YCL048W-A	0.17580282101
YCL049C	0.20305935905
YCL050C	0.690132903144
YCL051W	0.624511753827
YCL052C	0.624511753827
YCL054W	1.06337138898
YCL055W	0.00615461599108
YCL056C	0.00615461599108
YCL057C-A	0.254245450621
YCL057W	0.254245450621
YCL058C	0.218779083458
YCL058W-A	0.254245450621
YCL059C	0.254245450621
YCL061C	0.00909778439466
YCL063W	1.69414285296
YCL064C	1.69414285296
YCL065W	0.741675869511
YCL066W	0.741675869511
YCL067C	0.741675869511
YCL068C	0.741675869511
YCL069W	0.623342078468
YCL073C	0.209212295733
YCL074W	0.0421349549999
YCL075W	0.0560492115476
YCL076W	8.50985661153e-05
YCR001W	0.4698657072
YCR002C	0.221446971393
YCR003W	0.221446971393
YCR004C	0.000882314518933
YCR005C	1.5722326763
YCR006C	1.53561823894
YCR007C	0.079215128123
YCR008W	0.0865143933681
YCR009C	1.11079930197
YCR010C	2.79571273531e-05
YCR011C	0.343661185194
YCR012W	0.788825140688
YCR013C	0.111700335188
YCR014C	1.75640238843
YCR015C	0.000988802181184
YCR016W	0.272754486631
YCR017C	0.00582672502478
YCR018C	0.741675869511
YCR018C-A	0.0198568001183
YCR019W	0.0880940519919
YCR020C	1.82876864956
YCR020C-A	0.00948474707537
YCR020W-B	0.00948474707537
YCR021C	0.307746881468
YCR022C	0.39517333567
YCR023C	0.0404352207635
YCR024C	1.17152787205
YCR024C-A	0.0140087627257
YCR024C-B	0.741675869511
YCR025C	0.035616872307
YCR026C	0.175195005483
YCR027C	0.0468852010766
YCR028C	0.662935943131
YCR028C-A	0.144440767545
YCR030C	0.00624442157691
YCR031C	0.044366889725
YCR032W	0.0024666568651
YCR033W	0.00582672502478
YCR034W	0.000882314518933
YCR035C	0.221446971393
YCR036W	0.221446971393
YCR037C	0.132709467991
YCR038C	0.741675869511
YCR038W-A	0.741675869511
YCR039C	0.741675869511
YCR040W	0.741675869511
YCR041W	0.741675869511
YCR042C	0.0274561182549
YCR043C	0.0100446971246
YCR044C	0.0956982409768
YCR045C	0.0479090120485
YCR045W-A	1.02922951265
YCR046C	0.272754486631
YCR047C	0.00398362595275
YCR047W-A	0.662935943131
YCR048W	0.0270235319152
YCR049C	0.0479090120485
YCR050C	2.93990256514
YCR051W	2.93990256514
YCR052W	0.144440767545
YCR053W	0.0880940519919
YCR054C	0.221446971393
YCR057C	1.06337138898
YCR059C	0.111700335188
YCR060W	0.111700335188
YCR061W	0.173593955482
YCR063W	0.063763335222
YCR064C	0.109473493033
YCR065W	0.20305935905
YCR066W	0.371294800902
YCR067C	9.40215209616
YCR068W	9.24259107414
YCR069W	0.00398362595275
YCR071C	0.0198568001183
YCR072C	0.31911312378
YCR073C	0.162796138768
YCR073W-A	0.162796138768
YCR075C	0.00515060912052
YCR075W-A	0.00515060912052
YCR076C	0.0198568001183
YCR077C	0.0140087627257
YCR079W	0.0140087627257
YCR081C-A	0.221446971393
YCR081W	0.636998335834
YCR082W	0.221446971393
YCR083W	0.307746881468
YCR084C	0.00288646122582
YCR085W	0.00288646122582
YCR086W	0.0468852010766
YCR087C-A	0.0626194971436
YCR087W	0.741675869511
YCR088W	0.0626194971436
YCR089W	0.0439242193575
YCR090C	0.00398362595275
YCR091W	1.82876864956
YCR092C	0.111700335188
YCR093W	0.111700335188
YCR094W	0.624511753827
YCR095C	0.371294800902
YCR095W-A	0.371294800902
YCR096C	0.00749788774484
YCR097W	0.00749788774484
YCR097W-A	0.371294800902
YCR098C	0.0015751540713
YCR099C	0.0198568001183
YCR100C	0.092206116351
YCR101C	1.73119970777
YCR102C	0.51190511601
YCR102W-A	0.092206116351
YCR104W	1.02143465036
YCR105W	0.0259847213863
YCR106W	0.022410231835
YCR107W	0.000482065740916
YCR108C	0.741675869511
YDL001W	0.402031879507
YDL002C	0.402031879507
YDL003W	0.0404352207635
YDL004W	0.402031879507
YDL005C	0.402031879507
YDL006W	1.82876864956
YDL007C-A	0.0140087627257
YDL007W	0.307746881468
YDL008W	0.0421349549999
YDL009C	0.0421349549999
YDL010W	6.78056784197
YDL011C	0.624511753827
YDL012C	2.58951473105
YDL013W	0.0274561182549
YDL014W	0.0198568001183
YDL015C	0.0198568001183
YDL016C	0.741675869511
YDL017W	0.551052652797
YDL018C	0.551052652797
YDL019C	0.0274561182549
YDL020C	0.144440767545
YDL021W	0.044366889725
YDL022C-A	0.00210177439761
YDL022W	0.000174659357685
YDL023C	1.17152787205
YDL024C	0.000119671783133
YDL025C	0.0335806367396
YDL025W-A	0.0257590524908
YDL026W	0.218779083458
YDL027C	0.00372705908338
YDL028C	0.00398362595275
YDL029W	0.0880940519919
YDL030W	0.00948474707537
YDL031W	0.423731187547
YDL032W	0.0198568001183
YDL033C	0.272754486631
YDL034W	0.624511753827
YDL035C	0.0164093948056
YDL036C	0.092206116351
YDL037C	0.662935943131
YDL039C	1.75640238843
YDL040C	0.00398362595275
YDL041W	0.624511753827
YDL042C	0.132709467991
YDL043C	0.092206116351
YDL044C	0.0468852010766
YDL045C	0.221446971393
YDL045W-A	1.84142029738
YDL046W	0.121908036173
YDL047W	1.53756349774
YDL048C	20.0007750554
YDL049C	11.0851284981
YDL050C	0.307746881468
YDL051W	0.00392397639764
YDL052C	0.00392397639764
YDL053C	1.02143465036
YDL054C	0.104470048936
YDL055C	0.000505075927904
YDL056W	0.423731187547
YDL057W	0.0421349549999
YDL058W	0.0270235319152
YDL059C	0.0270235319152
YDL060W	0.121908036173
YDL061C	0.144440767545
YDL062W	0.218779083458
YDL063C	0.218779083458
YDL064W	0.0259847213863
YDL065C	0.0259847213863
YDL066W	1.06337138898
YDL067C	1.06337138898
YDL068W	0.0421349549999
YDL069C	0.00219754085247
YDL070W	0.00223747278201
YDL071C	0.218779083458
YDL072C	0.000777360601493
YDL073W	1.5722326763
YDL074C	1.5722326763
YDL075W	0.00624442157691
YDL076C	0.00624442157691
YDL077C	0.00398362595275
YDL078C	0.0694350458562
YDL079C	1.08973449198
YDL080C	0.209212295733
YDL081C	0.00210177439761
YDL082W	1.02600866884
YDL083C	1.02600866884
YDL084W	0.0404352207635
YDL085C-A	1.48407174867e-05
YDL085W	1.48407174867e-05
YDL086C-A	0.00948474707537
YDL086W	0.00455871766565
YDL087C	0.00455871766565
YDL088C	0.162796138768
YDL089W	0.0198568001183
YDL090C	0.0198568001183
YDL091C	0.132709467991
YDL092W	0.272754486631
YDL093W	0.0140087627257
YDL094C	0.092206116351
YDL095W	0.00749788774484
YDL096C	0.218779083458
YDL097C	0.0140087627257
YDL098C	0.162796138768
YDL099W	0.307746881468
YDL100C	0.307746881468
YDL101C	0.0626194971436
YDL102W	1.17152787205
YDL103C	1.17152787205
YDL104C	1.02600866884
YDL105W	0.0140087627257
YDL106C	0.0140087627257
YDL107W	0.218779083458
YDL108W	0.162796138768
YDL109C	0.162796138768
YDL110C	0.272237030719
YDL111C	0.111700335188
YDL112W	0.0880940519919
YDL113C	0.0880940519919
YDL114W	0.221446971393
YDL114W-A	0.307746881468
YDL115C	0.221446971393
YDL116W	0.132709467991
YDL117W	0.175195005483
YDL118W	0.307746881468
YDL119C	0.0439242193575
YDL120W	0.31911312378
YDL121C	0.31911312378
YDL122W	0.121908036173
YDL123W	0.0829467455035
YDL124W	0.386826762994
YDL125C	0.386826762994
YDL126C	0.000364098222462
YDL127W	0.000337404381961
YDL128W	0.000114472784388
YDL129W	0.0335806367396
YDL130W	0.00600058905958
YDL130W-A	0.0015751540713
YDL131W	9.64352670978
YDL132W	0.657293616918
YDL133C-A	0.000232260622074
YDL133W	0.000232260622074
YDL134C	0.0015347526512
YDL135C	0.00110184994609
YDL136W	0.000349748956821
YDL137W	0.00795777436336
YDL138W	0.134868784196
YDL139C	0.025842050694
YDL140C	0.230355512687
YDL141W	0.019008528754
YDL142C	0.019008528754
YDL143W	0.636998335834
YDL144C	0.636998335834
YDL145C	0.092206116351
YDL146W	0.0704741185268
YDL147W	0.00398362595275
YDL148C	0.00398362595275
YDL149W	0.092206116351
YDL150W	1.75640238843
YDL151C	0.218779083458
YDL152W	0.092206116351
YDL153C	0.624511753827
YDL154W	0.0010608214004
YDL155W	0.0138548109973
YDL156W	0.0259847213863
YDL157C	0.0259847213863
YDL158C	0.741675869511
YDL159C-B	1.75640238843
YDL159W	0.218779083458
YDL159W-A	0.741675869511
YDL160C	0.741675869511
YDL160C-A	0.371294800902
YDL161W	0.00113454673338
YDL162C	0.092206116351
YDL163W	0.741675869511
YDL164C	0.092206116351
YDL165W	0.0439242193575
YDL166C	0.0439242193575
YDL167C	0.0259847213863
YDL168W	0.0140087627257
YDL169C	0.00749788774484
YDL170W	0.000310408228017
YDL171C	0.000310408228017
YDL172C	0.092206116351
YDL173W	0.00486771956622
YDL174C	0.00486771956622
YDL175C	0.722104840033
YDL176W	0.327030392249
YDL177C	0.327030392249
YDL178W	0.588038844438
YDL179W	0.000297859373577
YDL180W	0.0250624265595
YDL181W	0.169636524591
YDL182W	1.20564914625
YDL183C	0.019008528754
YDL184C	0.0037839151965
YDL185C-A	4.2453838
YDL185W	0.0956982409768
YDL186W	0.00132355484786
YDL187C	0.0270235319152
YDL188C	0.00197705156352
YDL189W	0.0704741185268
YDL190C	0.0704741185268
YDL191W	0.00909778439466
YDL192W	0.692111517434
YDL193W	0.272754486631
YDL194W	0.21562537356
YDL195W	0.741675869511
YDL196W	0.121908036173
YDL197C	0.121908036173
YDL198C	0.272754486631
YDL199C	1.36101381528
YDL200C	0.0274561182549
YDL201W	1.02922951265
YDL202W	0.00515060912052
YDL203C	0.00515060912052
YDL204W	0.00983779849197
YDL205C	0.0404352207635
YDL206W	0.39517333567
YDL207W	0.00210177439761
YDL208W	0.00160261358254
YDL209C	0.00160261358254
YDL210W	0.0790217283931
YDL211C	0.00223237327337
YDL212W	0.019008528754
YDL213C	0.019008528754
YDL214C	0.0304812722328
YDL215C	0.0514274394773
YDL216C	0.423731187547
YDL217C	0.0158953062968
YDL218W	0.221446971393
YDL219W	1.40623092492
YDL220C	1.40623092492
YDL221W	0.0259847213863
YDL222C	0.0259847213863
YDL223C	0.371294800902
YDL224C	0.00045260797347
YDL225W	1.82876864956
YDL226C	1.82876864956
YDL227C	0.079215128123
YDL228C	15.1768760659
YDL229W	0.00992423008187
YDL230W	0.00341199862303
YDL231C	0.00341199862303
YDL232W	0.00948474707537
YDL233W	0.0198568001183
YDL234C	0.0198568001183
YDL235C	0.0704741185268
YDL236W	0.0904950197481
YDL237W	0.624511753827
YDL238C	0.624511753827
YDL239C	0.092206116351
YDL240C-A	0.307746881468
YDL240W	0.307746881468
YDL241W	0.368211516184
YDL242W	0.132709467991
YDL243C	0.132709467991
YDL244W	0.741675869511
YDL245C	0.741675869511
YDL246C	0.741675869511
YDL247W	0.00455871766565
YDL247W-A	0.741675869511
YDL248W	0.00341199862303
YDR001C	0.112356080278
YDR002W	0.112356080278
YDR003W	0.476393032033
YDR003W-A	0.741675869511
YDR004W	0.111700335188
YDR005C	0.636998335834
YDR006C	4.02881439103
YDR007W	4.02881439103
YDR008C	0.0626194971436
YDR009W	0.0829467455035
YDR010C	0.013337151458
YDR011W	0.013337151458
YDR012W	0.284801118623
YDR013W	0.092206116351
YDR014W	1.82876864956
YDR014W-A	0.741675869511
YDR015C	0.092206116351
YDR016C	0.0140087627257
YDR017C	0.022410231835
YDR018C	0.0479090120485
YDR019C	0.0140087627257
YDR020C	0.221446971393
YDR021W	0.221446971393
YDR022C	0.0764611592379
YDR023W	0.0276433779045
YDR024W	0.741675869511
YDR025W	0.218779083458
YDR026C	0.0259847213863
YDR027C	0.221446971393
YDR028C	0.092206116351
YDR029W	0.092206116351
YDR030C	0.741675869511
YDR031W	0.741675869511
YDR032C	0.0206783877423
YDR033W	0.0764611592379
YDR034C	0.158214994092
YDR034C-A	0.0335806367396
YDR034C-C	1.41821625678e-06
YDR034C-D	1.41821625678e-06
YDR034W-B	0.0335806367396
YDR035W	0.0158953062968
YDR036C	0.0735083808479
YDR037W	0.0735083808479
YDR038C	0.741675869511
YDR039C	0.741675869511
YDR040C	0.111700335188
YDR041W	0.0145938720312
YDR042C	0.000297859373577
YDR043C	0.114039411716
YDR044W	0.0626194971436
YDR045C	0.00455871766565
YDR046C	0.429303744872
YDR047W	0.52323797592
YDR048C	0.218779083458
YDR049W	0.00210177439761
YDR050C	1.90912856375e-08
YDR051C	0.254245450621
YDR052C	0.00113454673338
YDR053W	0.624511753827
YDR054C	0.302692227327
YDR055W	0.497338767333
YDR056C	0.0626194971436
YDR057W	0.0626194971436
YDR058C	0.0904950197481
YDR059C	0.0626194971436
YDR060W	0.0479090120485
YDR061W	0.101412544055
YDR062W	1.6811406199
YDR063W	0.000297859373577
YDR064W	0.0140087627257
YDR065W	0.092206116351
YDR066C	0.218779083458
YDR067C	0.0259847213863
YDR068W	0.0259847213863
YDR069C	0.00948474707537
YDR070C	0.00909778439466
YDR071C	0.291306944646
YDR072C	12.5483213474
YDR073W	1.24685046085
YDR074W	0.0232951226393
YDR075W	0.0158953062968
YDR076W	0.00341199862303
YDR077W	0.500497984055
YDR078C	0.177010077775
YDR079C-A	0.162796138768
YDR079W	0.177010077775
YDR080W	0.162796138768
YDR081C	0.111700335188
YDR082W	0.111700335188
YDR083W	0.218779083458
YDR084C	1.3777489258
YDR085C	0.0227236515434
YDR086C	0.636998335834
YDR087C	0.0421349549999
YDR088C	0.31911312378
YDR089W	0.00330918476188
YDR090C	0.00582672502478
YDR091C	0.0496644223527
YDR092W	0.0557116671474
YDR093W	1.64022555536
YDR094W	0.111700335188
YDR095C	0.0206783877423
YDR096W	0.0206783877423
YDR097C	0.0704741185268
YDR098C	0.0956982409768
YDR098C-A	0.092206116351
YDR098C-B	0.092206116351
YDR099W	0.0829467455035
YDR100W	0.0129155226291
YDR101C	0.0479090120485
YDR102C	2.93990256514
YDR103W	2.93990256514
YDR104C	0.00372705908338
YDR105C	0.00210177439761
YDR106W	0.00210177439761
YDR107C	0.0421349549999
YDR108W	0.0421349549999
YDR109C	0.692111517434
YDR110W	0.692111517434
YDR111C	0.0276433779045
YDR112W	0.624511753827
YDR113C	0.0500231029479
YDR114C	0.0198568001183
YDR115W	0.0735083808479
YDR116C	0.551052652797
YDR117C	2.15196195013
YDR118W	2.15196195013
YDR118W-A	0.162796138768
YDR119W	0.221446971393
YDR119W-A	0.0724958176325
YDR120C	0.636998335834
YDR121W	0.636998335834
YDR122W	0.361912935817
YDR123C	20.0018026107
YDR124W	20.0016967205
YDR125C	0.221446971393
YDR126W	0.221446971393
YDR127W	0.551052652797
YDR128W	0.0880940519919
YDR129C	0.84041390912
YDR130C	0.00341199862303
YDR131C	0.0880940519919
YDR132C	0.0054797376241
YDR133C	0.0735083808479
YDR134C	0.0331358221627
YDR135C	0.307746881468
YDR136C	0.0198568001183
YDR137W	0.0155791220628
YDR138W	0.31911312378
YDR139C	0.092206116351
YDR140W	0.092206116351
YDR141C	0.111700335188
YDR142C	0.0468852010766
YDR143C	0.402031879507
YDR144C	0.423731187547
YDR145W	0.423731187547
YDR146C	0.000615173755077
YDR147W	3.03594110266e-05
YDR148C	0.129242489081
YDR149C	0.092206116351
YDR150W	0.0952681694402
YDR151C	0.0270235319152
YDR152W	0.0270235319152
YDR153C	0.842689066203
YDR154C	1.08973449198
YDR155C	1.24149798833
YDR156W	1.24149798833
YDR157W	4.57159972013
YDR158W	1.75640238843
YDR159W	0.361912935817
YDR160W	0.092206116351
YDR161W	0.092206116351
YDR162C	0.092206116351
YDR163W	0.092206116351
YDR164C	0.00909778439466
YDR165W	0.00909778439466
YDR166C	0.218779083458
YDR167W	0.218779083458
YDR168W	0.624511753827
YDR169C	0.0158953062968
YDR169C-A	0.0274561182549
YDR170C	0.191926433854
YDR170W-A	0.0613169096095
YDR171W	0.511346093145
YDR172W	0.0829467455035
YDR173C	0.0865143933681
YDR174W	0.0865143933681
YDR175C	0.079215128123
YDR176W	0.079215128123
YDR177W	0.0439242193575
YDR178W	0.623342078468
YDR179C	0.361912935817
YDR179W-A	0.361912935817
YDR180W	0.423731187547
YDR181C	0.00948474707537
YDR182W	0.00948474707537
YDR182W-A	0.741675869511
YDR183C-A	0.218779083458
YDR183W	0.092206116351
YDR184C	0.00909778439466
YDR185C	0.0158953062968
YDR186C	3.92147832505e-05
YDR187C	0.218779083458
YDR188W	0.000125660507572
YDR189W	0.221446971393
YDR190C	1.75640238843
YDR191W	1.75640238843
YDR192C	0.0404352207635
YDR193W	0.624511753827
YDR194C	0.0421349549999
YDR194W-A	0.0421349549999
YDR195W	0.4698657072
YDR196C	0.162796138768
YDR197W	0.162796138768
YDR198C	0.221446971393
YDR199W	0.221446971393
YDR200C	0.00398362595275
YDR201W	0.00398362595275
YDR202C	0.371294800902
YDR203W	0.218779083458
YDR204W	0.371294800902
YDR205W	0.092206116351
YDR206W	0.000512438183299
YDR207C	1.85078568525
YDR208W	1.85078568525
YDR209C	0.0421349549999
YDR210C-C	0.0626194971436
YDR210C-D	0.0626194971436
YDR210W	0.84041390912
YDR210W-A	0.0421349549999
YDR210W-B	0.0421349549999
YDR211W	0.0404352207635
YDR212W	0.623342078468
YDR213W	1.6814494003
YDR214W	0.00960569227991
YDR215C	0.126871307252
YDR216W	0.126871307252
YDR217C	0.00948474707537
YDR218C	0.177010077775
YDR219C	0.218779083458
YDR220C	0.741675869511
YDR221W	0.741675869511
YDR222W	1.93660463421
YDR223W	0.00576006725844
YDR224C	0.00065194769593
YDR225W	0.000633499779545
YDR226W	0.643469821079
YDR227W	0.256996183927
YDR228C	0.000153775818323
YDR229W	0.0557116671474
YDR230W	0.218779083458
YDR231C	0.129242489081
YDR232W	0.129242489081
YDR233C	0.0412243552023
YDR234W	0.0237062272701
YDR235W	0.254245450621
YDR236C	0.111700335188
YDR237W	0.111700335188
YDR238C	0.662935943131
YDR239C	0.51190511601
YDR240C	0.144440767545
YDR241W	0.741675869511
YDR242W	0.0834601337477
YDR243C	0.54513996497
YDR244W	0.54513996497
YDR245W	0.218779083458
YDR246W	0.511346093145
YDR246W-A	1.36460737496
YDR247W	2.38154437104
YDR248C	0.272754486631
YDR249C	0.221446971393
YDR250C	2.93990256514
YDR251W	2.93990256514
YDR252W	0.624511753827
YDR253C	0.00110184994609
YDR254W	0.00110184994609
YDR255C	0.0158953062968
YDR256C	1.82876864956
YDR257C	0.0704741185268
YDR258C	0.0270235319152
YDR259C	0.00941719054673
YDR260C	0.423731187547
YDR261C	0.0145938720312
YDR261C-C	0.206678986683
YDR261C-D	0.206678986683
YDR261W-A	0.209212295733
YDR261W-B	0.209212295733
YDR262W	0.194666454465
YDR263C	0.175195005483
YDR264C	1.03731326341
YDR265W	1.03731326341
YDR266C	0.0010608214004
YDR267C	0.254245450621
YDR268W	0.254245450621
YDR269C	1.17152787205
YDR270W	0.0678297177753
YDR271C	0.00909778439466
YDR272W	0.00909778439466
YDR273W	0.0468852010766
YDR274C	1.49680073647
YDR275W	1.49680073647
YDR276C	4.84179105191
YDR277C	0.0563628679647
YDR278C	1.82876864956
YDR279W	0.0155791220628
YDR280W	1.06337138898
YDR281C	0.079215128123
YDR282C	0.624511753827
YDR283C	0.423731187547
YDR284C	0.0397799728205
YDR285W	0.0983268302809
YDR286C	0.0880940519919
YDR287W	0.0880940519919
YDR288W	0.162796138768
YDR289C	0.307746881468
YDR290W	0.092206116351
YDR291W	0.741675869511
YDR292C	0.4698657072
YDR293C	0.0129155226291
YDR294C	0.132709467991
YDR295C	0.00372705908338
YDR296W	0.00372705908338
YDR297W	0.0110834242044
YDR298C	0.0119842919822
YDR299W	0.0081478612785
YDR300C	0.000512438183299
YDR301W	0.000512438183299
YDR302W	0.0259847213863
YDR303C	0.162796138768
YDR304C	0.307746881468
YDR305C	0.0259847213863
YDR306C	0.00238852136507
YDR307W	0.00238852136507
YDR308C	0.0880940519919
YDR309C	7.46165505768
YDR310C	0.00223237327337
YDR311W	0.000876659151399
YDR312W	2.4970499754
YDR313C	1.46173594595
YDR314C	0.4698657072
YDR315C	0.162796138768
YDR316W	0.162796138768
YDR316W-A	0.0468852010766
YDR316W-B	0.0468852010766
YDR317W	0.741675869511
YDR318W	0.0829467455035
YDR319C	0.00398362595275
YDR320C	0.218779083458
YDR320C-A	0.079215128123
YDR320W-B	0.0421349549999
YDR321W	0.162796138768
YDR322C-A	0.121908036173
YDR322W	0.291306944646
YDR323C	0.0421349549999
YDR324C	0.0724958176325
YDR325W	0.0724958176325
YDR326C	0.272754486631
YDR327W	0.272754486631
YDR328C	0.0880940519919
YDR329C	0.00219754085247
YDR330W	0.00219754085247
YDR331W	0.00948474707537
YDR332W	0.0198568001183
YDR333C	0.104470048936
YDR334W	0.104470048936
YDR335W	0.84041390912
YDR336W	7.12553482152
YDR337W	0.0259847213863
YDR338C	0.361912935817
YDR339C	0.0397146538504
YDR340W	0.0397146538504
YDR341C	0.0880940519919
YDR342C	0.092206116351
YDR343C	1.38124097536
YDR344C	0.0346152804664
YDR345C	0.31911312378
YDR346C	0.98040545725
YDR347W	0.98040545725
YDR348C	0.0257590524908
YDR349C	0.0161906879655
YDR350C	0.4698657072
YDR351W	0.4698657072
YDR352W	1.3777489258
YDR353W	0.104470048936
YDR354C-A	0.00455871766565
YDR354W	0.00153446335466
YDR355C	0.092206116351
YDR356W	0.00219754085247
YDR357C	0.194666454465
YDR358W	0.194666454465
YDR359C	0.56240232064
YDR360W	0.4698657072
YDR361C	0.079215128123
YDR362C	0.39517333567
YDR363W	0.39517333567
YDR363W-A	0.00294006697511
YDR364C	0.0010608214004
YDR365C	1.40623092492
YDR365W-A	1.40623092492
YDR365W-B	1.40623092492
YDR366C	0.741675869511
YDR367W	0.741675869511
YDR368W	0.0421349549999
YDR369C	0.741675869511
YDR370C	0.144440767545
YDR371C-A	0.636998335834
YDR371W	0.144440767545
YDR372C	0.0880940519919
YDR373W	0.0880940519919
YDR374C	1.75640238843
YDR374W-A	1.75640238843
YDR375C	0.00219754085247
YDR376W	0.00219754085247
YDR377W	0.00983779849197
YDR378C	0.00582672502478
YDR379C-A	0.0613169096095
YDR379W	0.00582672502478
YDR380W	0.0613169096095
YDR381C-A	0.000400387231297
YDR381W	1.36375664921
YDR382W	0.000400387231297
YDR383C	0.0270235319152
YDR384C	0.675824192384
YDR385W	4.01276149745e-09
YDR386W	0.307746881468
YDR387C	0.0626194971436
YDR388W	0.0626194971436
YDR389W	0.925387549548
YDR390C	0.0129155226291
YDR391C	0.363269140029
YDR392W	0.363269140029
YDR393W	0.218779083458
YDR394W	0.104470048936
YDR395W	0.126871307252
YDR396W	0.0421349549999
YDR397C	0.0956982409768
YDR398W	0.0956982409768
YDR399W	0.0002614162765
YDR400W	0.00909778439466
YDR401W	0.092206116351
YDR402C	0.0468852010766
YDR403W	0.0158953062968
YDR404C	0.0956982409768
YDR405W	0.0956982409768
YDR406W	0.379027633339
YDR406W-A	1.02922951265
YDR407C	0.111700335188
YDR408C	0.0158953062968
YDR409W	0.0158953062968
YDR410C	1.5722326763
YDR411C	0.272754486631
YDR412W	0.272754486631
YDR413C	0.218779083458
YDR414C	0.00219754085247
YDR415C	0.662935943131
YDR416W	0.662935943131
YDR417C	0.0259847213863
YDR418W	0.371294800902
YDR419W	0.144440767545
YDR420W	2.34876487078e-05
YDR421W	0.0704741185268
YDR422C	0.0880940519919
YDR423C	0.0198568001183
YDR424C	0.162796138768
YDR425W	0.162796138768
YDR426C	0.272754486631
YDR427W	0.272754486631
YDR428C	0.218779083458
YDR429C	0.636998335834
YDR430C	0.00398362595275
YDR431W	0.662935943131
YDR432W	0.218779083458
YDR433W	0.218779083458
YDR434W	0.0880940519919
YDR435C	1.67918257356
YDR436W	2.08199626156
YDR437W	1.46173594595
YDR438W	0.0880940519919
YDR439W	0.741675869511
YDR440W	0.0257590524908
YDR441C	0.00515060912052
YDR442W	0.00515060912052
YDR443C	0.0904950197481
YDR444W	0.0904950197481
YDR445C	0.624511753827
YDR446W	0.31911312378
YDR447C	0.043194425732
YDR448W	0.043194425732
YDR449C	0.130200224066
YDR450W	0.06036478596
YDR451C	0.169636524591
YDR452W	0.169636524591
YDR453C	0.752136181224
YDR454C	0.00624442157691
YDR455C	0.307746881468
YDR456W	0.00617476881784
YDR457W	0.0421349549999
YDR458C	0.0259847213863
YDR459C	0.0270235319152
YDR460W	0.0270235319152
YDR461C-A	1.02143465036
YDR461W	0.371294800902
YDR462W	1.02143465036
YDR463W	1.06337138898
YDR464C-A	0.371294800902
YDR464W	0.00160261358254
YDR465C	0.00210177439761
YDR466W	0.00210177439761
YDR467C	0.741675869511
YDR468C	0.0164093948056
YDR469W	0.0164093948056
YDR470C	0.000876659151399
YDR471W	0.000876659151399
YDR472W	0.00372705908338
YDR473C	0.662935943131
YDR475C	0.871511189724
YDR476C	0.00983779849197
YDR477W	0.00288646122582
YDR478W	0.218779083458
YDR479C	0.00615461599108
YDR480W	0.00615461599108
YDR481C	0.111700335188
YDR482C	0.0274561182549
YDR483W	0.0274561182549
YDR484W	0.636998335834
YDR485C	0.291306944646
YDR486C	0.221446971393
YDR487C	0.361912935817
YDR488C	0.0439242193575
YDR489W	0.0439242193575
YDR490C	0.111700335188
YDR491C	0.221446971393
YDR492W	0.12967925003
YDR493W	0.0880940519919
YDR494W	0.21562537356
YDR495C	0.092206116351
YDR496C	0.079215128123
YDR497C	0.000210118591316
YDR498C	0.00388332716259
YDR499W	0.0014540239263
YDR500C	0.254245450621
YDR501W	0.254245450621
YDR502C	0.12967925003
YDR503C	0.307746881468
YDR504C	0.741675869511
YDR505C	0.206678986683
YDR506C	0.0270235319152
YDR507C	0.016969686831
YDR508C	0.171590307746
YDR509W	0.0259847213863
YDR510C-A	1.5722326763
YDR510W	0.238769722832
YDR511W	1.5722326763
YDR512C	2.93990256514
YDR513W	0.0557116671474
YDR514C	0.00219754085247
YDR515W	0.00219754085247
YDR516C	0.000416565875431
YDR517W	0.00143103402015
YDR518W	0.14869622385
YDR519W	1.46173594595
YDR520C	0.0147640977118
YDR521W	0.307746881468
YDR522C	0.21562537356
YDR523C	0.0140087627257
YDR524C	0.000398585700645
YDR524C-A	20.0014068241
YDR524C-B	0.0468852010766
YDR524W-C	0.000398585700645
YDR525W	0.0468852010766
YDR525W-A	20.0011649161
YDR526C	0.079215128123
YDR527W	0.0704741185268
YDR528W	0.511346093145
YDR529C	0.00983779849197
YDR530C	0.048374959769
YDR531W	0.048374959769
YDR532C	0.0274561182549
YDR533C	0.000113455803071
YDR534C	0.162796138768
YDR535C	1.23547795009
YDR536W	1.23547795009
YDR537C	0.459800053534
YDR538W	0.024143344442
YDR539W	0.33336983099
YDR540C	0.17580282101
YDR541C	0.126871307252
YDR542W	0.0626194971436
YDR543C	0.741675869511
YDR544C	0.741675869511
YDR545C-A	0.741675869511
YDR545W	0.741675869511
YEL001C	0.00965858663189
YEL002C	1.02922951265
YEL003W	0.0369225280133
YEL004W	0.741675869511
YEL005C	0.741675869511
YEL006W	0.272754486631
YEL007W	1.24215420491
YEL008C-A	20.0007606423
YEL008W	0.0880940519919
YEL009C	0.0880940519919
YEL009C-A	1.06337138898
YEL010W	0.0421349549999
YEL011W	0.752136181224
YEL012W	0.581375958057
YEL013W	0.218779083458
YEL014C	0.218779083458
YEL015W	0.551052652797
YEL016C	0.551052652797
YEL017C-A	4.57503511024
YEL017W	4.32003212677
YEL018C-A	0.079215128123
YEL018W	0.0198568001183
YEL019C	0.0198568001183
YEL020C	1.84142029738
YEL020C-B	0.393794029253
YEL020W-A	0.218779083458
YEL021W	0.092206116351
YEL022W	0.00288646122582
YEL023C	0.0880940519919
YEL024W	0.0626194971436
YEL025C	0.39517333567
YEL026W	0.00223237327337
YEL027W	20.0012022296
YEL028W	0.0439242193575
YEL029C	0.0956982409768
YEL030C-A	0.624511753827
YEL030W	0.00983779849197
YEL031W	0.21562537356
YEL032C-A	0.092206116351
YEL032W	0.00582672502478
YEL033W	0.741675869511
YEL034C-A	0.369615291607
YEL034W	0.079215128123
YEL035C	0.371294800902
YEL036C	3.73711200191e-07
YEL037C	0.000119671783133
YEL038W	0.692111517434
YEL039C	0.692111517434
YEL040W	0.00388245751085
YEL041W	0.54513996497
YEL042W	0.690132903144
YEL043W	0.0468852010766
YEL044W	0.0215310671292
YEL045C	0.0215310671292
YEL046C	0.741675869511
YEL047C	0.257618668377
YEL048C	0.0198568001183
YEL049W	0.722104840033
YEL050C	0.476393032033
YEL050W-A	0.0724958176325
YEL051W	0.0880940519919
YEL052W	0.063763335222
YEL053C	0.063763335222
YEL053W-A	0.624511753827
YEL054C	6.27103080634e-05
YEL055C	0.0786012581662
YEL056W	0.00624442157691
YEL057C	0.0191099626244
YEL058W	0.162796138768
YEL059C-A	0.741675869511
YEL059W	0.741675869511
YEL060C	0.0369225280133
YEL061C	0.00983779849197
YEL062W	0.327030392249
YEL063C	0.0335806367396
YEL064C	1.07050609601
YEL065W	0.551052652797
YEL066W	0.0155791220628
YEL067C	3.39427939562
YEL068C	0.423731187547
YEL069C	0.20305935905
YEL070W	0.0704741185268
YEL071W	1.06335118161
YEL072W	0.000241772523033
YEL073C	1.93647337211e-08
YEL074W	0.0198568001183
YEL075C	0.0198568001183
YEL075W-A	0.741675869511
YEL076C	0.741675869511
YEL076C-A	0.741675869511
YEL077C	0.741675869511
YEL077W-A	0.0140087627257
YER001W	1.54524856029
YER002W	0.0468852010766
YER003C	0.0274561182549
YER004W	0.0274561182549
YER005W	0.0880940519919
YER006C-A	0.624511753827
YER006W	0.0198568001183
YER007C-A	0.0259847213863
YER007W	0.218779083458
YER008C	0.0468852010766
YER009W	0.0468852010766
YER010C	0.177010077775
YER011W	0.0335806367396
YER012W	0.00960569227991
YER013W	0.0704741185268
YER014C-A	0.218779083458
YER014W	0.00455871766565
YER015W	2.32250893375
YER016W	0.00948474707537
YER017C	0.0479090120485
YER018C	0.0054797376241
YER019C-A	0.539137108277
YER019W	0.0054797376241
YER020W	0.539137108277
YER021W	0.361912935817
YER022W	0.079215128123
YER023C-A	1.82876864956
YER023W	0.218779083458
YER024W	1.82876864956
YER025W	0.423731187547
YER026C	0.0880940519919
YER027C	0.00057434468216
YER028C	0.0140087627257
YER029C	0.0421349549999
YER030W	0.0421349549999
YER031C	0.0369225280133
YER032W	0.0369225280133
YER033C	0.254245450621
YER034W	0.254245450621
YER035W	2.49047994631
YER036C	0.00392397639764
YER037W	0.00392397639764
YER038C	0.741675869511
YER038W-A	0.741675869511
YER039C	0.218779083458
YER039C-A	0.423731187547
YER040W	0.423731187547
YER041W	0.371294800902
YER042W	0.636998335834
YER043C	0.00749788774484
YER044C	0.129242489081
YER044C-A	0.636998335834
YER045C	3.44721671614e-05
YER046W	0.200405296436
YER046W-A	0.092206116351
YER047C	0.361912935817
YER048C	0.0563628679647
YER048W-A	0.240963698189
YER049W	0.00909778439466
YER050C	0.254245450621
YER051W	0.254245450621
YER052C	0.000577573923475
YER053C	6.58251203575e-06
YER053C-A	0.257783047683
YER054C	0.121908036173
YER055C	0.799784387639
YER056C	0.438000615443
YER056C-A	0.31911312378
YER057C	0.869093413828
YER058W	0.869093413828
YER059W	0.0270235319152
YER060W	0.0704741185268
YER060W-A	1.46173594595
YER061C	0.0880940519919
YER062C	0.00312564835024
YER063W	0.000170081767167
YER064C	0.0676651689496
YER065C	0.31585849083
YER066C-A	0.741675869511
YER066W	0.0479090120485
YER067C-A	0.126871307252
YER067W	0.0764611592379
YER068C-A	0.0421349549999
YER068W	0.126871307252
YER069W	0.96968415731
YER070W	0.121908036173
YER071C	1.84142029738
YER072W	1.84142029738
YER073W	20.008436625
YER074W	0.00992423008187
YER074W-A	0.0140087627257
YER075C	11.5619078627
YER076C	0.0397146538504
YER076W-A	0.423731187547
YER077C	0.0704741185268
YER078C	1.06337138898
YER078W-A	1.06337138898
YER079C-A	0.624511753827
YER079W	0.741675869511
YER080W	0.0404352207635
YER081W	0.0983268302809
YER082C	0.0404352207635
YER083C	0.741675869511
YER084W	0.741675869511
YER084W-A	0.741675869511
YER085C	0.00948474707537
YER086W	0.00948474707537
YER087C-A	0.092206116351
YER087C-B	0.692111517434
YER087W	0.371294800902
YER088C	20.0010025087
YER088C-A	0.51190511601
YER088W-B	20.0017823132
YER089C	0.0983268302809
YER090C-A	0.741675869511
YER090W	0.0983268302809
YER091C	1.07050609601
YER091C-A	3.80754643488
YER092W	3.80754643488
YER093C	0.371294800902
YER093C-A	0.218779083458
YER094C	0.00153446335466
YER095W	0.00153446335466
YER096W	0.0259847213863
YER097W	0.0735083808479
YER098W	0.102114898445
YER099C	0.079215128123
YER100W	0.079215128123
YER101C	0.240963698189
YER102W	0.0270235319152
YER103W	1.05263412352
YER104W	0.132709467991
YER105C	0.0259847213863
YER106W	0.0259847213863
YER107C	0.31911312378
YER107W-A	0.218779083458
YER109C	0.0397146538504
YER110C	1.7736207951
YER111C	0.361912935817
YER112W	0.121908036173
YER113C	0.0479090120485
YER114C	7.56455669038e-05
YER115C	0.0479090120485
YER116C	0.0557116671474
YER117W	0.0557116671474
YER118C	0.221446971393
YER119C	0.218779083458
YER119C-A	0.218779083458
YER120W	0.00388245751085
YER121W	0.00909778439466
YER122C	6.53173371048e-06
YER123W	6.53173371048e-06
YER124C	7.11894285394e-07
YER125W	0.022410231835
YER126C	0.00455871766565
YER127W	0.00455871766565
YER128W	0.741675869511
YER129W	0.0479090120485
YER130C	0.23882913149
YER131W	0.00867392130507
YER132C	5.09884628259e-05
YER133W	0.024143344442
YER133W-A	0.092206116351
YER134C	0.092206116351
YER135C	0.775197015309
YER136W	15.9552643603
YER137C	2.12557245331
YER137C-A	0.741675869511
YER137W-A	0.079215128123
YER138C	0.741675869511
YER138W-A	0.741675869511
YER139C	0.175195005483
YER140W	0.175195005483
YER141W	0.092206116351
YER142C	0.662935943131
YER143W	0.662935943131
YER144C	0.21562537356
YER145C	1.58003881525
YER145C-A	0.636998335834
YER146W	0.832986875665
YER147C	0.00455871766565
YER147C-A	0.741675869511
YER148W	0.0259847213863
YER148W-A	0.741675869511
YER149C	0.00153446335466
YER150W	0.00101020865109
YER151C	0.752136181224
YER152C	0.218779083458
YER152W-A	0.624511753827
YER153C	0.0335806367396
YER154W	0.0335806367396
YER155C	9.72925465923
YER156C	0.00983779849197
YER157W	0.00983779849197
YER158C	0.701704831745
YER158W-A	0.101412544055
YER159C	0.000398585700645
YER159C-A	0.175195005483
YER160C	0.175195005483
YER161C	0.0421349549999
YER162C	0.221446971393
YER163C	4.03601343292e-05
YER164W	0.079215128123
YER165C-A	0.0479090120485
YER165W	0.00210177439761
YER166W	0.019008528754
YER167W	2.57188335366
YER168C	0.327030392249
YER169W	0.327030392249
YER170W	0.31911312378
YER171W	0.0880940519919
YER172C	0.741675869511
YER172C-A	0.00948474707537
YER173W	0.741675869511
YER174C	0.361912935817
YER175C	0.0010608214004
YER175W-A	0.0010608214004
YER176W	0.00238852136507
YER177W	0.691748573149
YER178W	5.55763024459e-06
YER179W	0.0259847213863
YER180C	0.092206116351
YER180C-A	0.00515060912052
YER181C	0.0421349549999
YER182W	0.0421349549999
YER183C	0.00749788774484
YER184C	0.173436051406
YER185W	0.230355512687
YER186C	1.16501278729e-06
YER187W	0.0140087627257
YER188C-A	0.00223237327337
YER188W	0.0014540239263
YER189W	0.00455871766565
YER190C-A	0.741675869511
YER190C-B	0.741675869511
YER190W	0.0421349549999
YFL001W	7.90720199241e-05
YFL002C	7.90720199241e-05
YFL002W-A	0.0198568001183
YFL002W-B	0.0198568001183
YFL003C	0.0140087627257
YFL004W	0.0259847213863
YFL005W	0.371294800902
YFL007W	0.307746881468
YFL008W	0.14869622385
YFL009W	0.177010077775
YFL010C	0.177010077775
YFL010W-A	4.28286867148
YFL011W	1.17152787205
YFL012W	0.741675869511
YFL012W-A	0.0479090120485
YFL013C	0.4698657072
[truncated: 4,717 more rows]
