# Supplementary material for: Dual threshold optimization and network inference reveal convergent evidence from TF binding locations and TF perturbation responses
Source: Genome Res. 2020 Mar;30(3):459–71. doi: 10.1101/gr.259655.119 (PMC7111528; doi:10.1101/gr.259655.119)
Supplement: Supplemental Material [file supp_gr.259655.119_Supplemental_File_S10.tar.gz › Supplemental_File_S10_Kang2020/GCN4.pval_scores.txt]

Systematic Name	pvalue score
Q0010	0.741675869511
Q0017	0.741675869511
Q0032	0.741675869511
Q0045	0.741675869511
Q0050	0.741675869511
Q0055	0.741675869511
Q0060	0.741675869511
Q0065	0.741675869511
Q0070	0.741675869511
Q0075	0.741675869511
Q0080	0.741675869511
Q0085	0.741675869511
Q0092	0.741675869511
Q0105	0.741675869511
Q0110	0.741675869511
Q0115	0.741675869511
Q0120	0.741675869511
Q0130	0.741675869511
Q0140	0.741675869511
Q0142	0.741675869511
Q0143	0.741675869511
Q0144	0.741675869511
Q0160	0.741675869511
Q0182	0.741675869511
Q0250	0.741675869511
Q0255	0.741675869511
Q0275	0.741675869511
Q0297	0.741675869511
R0010W	0.741675869511
R0020C	0.741675869511
R0030W	0.741675869511
R0040C	0.741675869511
YAL001C	0.948309189069
YAL002W	0.0036218869823
YAL003W	0.00571229960077
YAL004W	0.741675869511
YAL005C	0.00571229960077
YAL007C	0.206460816183
YAL008W	0.151349175948
YAL009W	1.7564079587
YAL010C	1.7564079587
YAL011W	0.182661142307
YAL012W	0.000165129385712
YAL013W	0.90099383365
YAL014C	0.90099383365
YAL015C	0.461192170703
YAL016C-A	0.293135036691
YAL016C-B	0.293135036691
YAL016W	0.293135036691
YAL017W	0.118200027454
YAL018C	0.118200027454
YAL019W	0.293135036691
YAL019W-A	0.151349175948
YAL020C	0.598539168969
YAL021C	0.118200027454
YAL022C	1.7564079587
YAL023C	1.006623562
YAL024C	0.293135036691
YAL025C	0.598539168969
YAL026C	1.006623562
YAL026C-A	0.741675869511
YAL027W	0.293135036691
YAL028W	0.118200027454
YAL029C	0.118200027454
YAL030W	0.90099383365
YAL031C	0.90099383365
YAL031W-A	0.293135036691
YAL032C	0.293135036691
YAL033W	0.0359929529916
YAL034C	0.0359929529916
YAL034C-B	0.0485424424119
YAL034W-A	0.461192170703
YAL035W	0.0769065497103
YAL036C	0.0769065497103
YAL037C-A	0.0485424424119
YAL037C-B	1.7564079587
YAL037W	0.0485424424119
YAL038W	0.0183662944029
YAL039C	0.117516613754
YAL040C	0.331206067393
YAL041W	0.836000795517
YAL042C-A	0.286054641881
YAL042W	0.634613200378
YAL043C	1.10996469715
YAL044C	0.524623778131
YAL044W-A	2.93991370568
YAL045C	0.151349175948
YAL046C	2.93991370568
YAL047C	0.182661142307
YAL047W-A	0.741675869511
YAL048C	0.796244990919
YAL049C	0.0100100242196
YAL051W	1.40697692755
YAL053W	0.594544652539
YAL054C	0.193530741513
YAL055W	0.00597324998304
YAL056C-A	1.49636482194
YAL056W	1.49636482194
YAL058W	0.741675869511
YAL059C-A	0.741675869511
YAL059W	1.44581812212
YAL060W	0.0873696259111
YAL061W	0.189781945521
YAL062W	0.0138383424711
YAL063C	0.90099383365
YAL063C-A	0.796244990919
YAL064C-A	0.151349175948
YAL064W	1.25107911111
YAL064W-B	0.741675869511
YAL065C	0.741675869511
YAL066W	1.15160384643
YAL067C	0.633160342653
YAL067W-A	1.44887282444
YAL068C	1.44887282444
YAL068W-A	0.0485424424119
YAR002C-A	0.0485424424119
YAR002W	1.39515831275
YAR003W	0.0485424424119
YAR007C	0.0485424424119
YAR008W	0.0485424424119
YAR009C	0.741675869511
YAR010C	0.721499762407
YAR014C	0.0769065497103
YAR015W	0.0769065497103
YAR018C	0.118200027454
YAR019C	2.93991370568
YAR019W-A	0.293135036691
YAR020C	0.151349175948
YAR023C	0.160332027659
YAR027W	0.197562810359
YAR028W	0.182661142307
YAR029W	0.00597324998304
YAR030C	0.293135036691
YAR031W	0.293135036691
YAR033W	0.461192170703
YAR035C-A	0.283537146153
YAR035W	0.0535850253841
YAR042W	0.283537146153
YAR047C	0.741675869511
YAR050W	0.182661142307
YAR053W	0.0500985235669
YAR060C	0.741675869511
YAR061W	0.741675869511
YAR062W	0.741675869511
YAR064W	0.741675869511
YAR066W	0.796244990919
YAR068W	0.741675869511
YAR069C	0.741675869511
YAR070C	1.56554976367
YAR071W	1.56554976367
YAR073W	0.0499742840658
YAR075W	0.120401554754
YBL001C	0.416207796964
YBL002W	0.105797899585
YBL003C	0.105797899585
YBL004W	0.120401554754
YBL005W	0.836000795517
YBL005W-A	0.057172803077
YBL005W-B	0.057172803077
YBL006C	0.836000795517
YBL006W-A	0.409195029219
YBL007C	0.182661142307
YBL008W	0.741675869511
YBL008W-A	0.796244990919
YBL009W	0.00213732828416
YBL010C	0.00213732828416
YBL011W	0.348594796175
YBL012C	0.0284452130921
YBL013W	0.633160342653
YBL014C	0.633160342653
YBL015W	0.133391733686
YBL016W	0.00663490800015
YBL017C	0.00443232853376
YBL018C	0.461192170703
YBL019W	0.118200027454
YBL020W	0.0325948945212
YBL021C	0.0325948945212
YBL022C	0.151349175948
YBL023C	0.286054641881
YBL024W	0.206460816183
YBL025W	0.421152075986
YBL026W	0.219753879462
YBL027W	0.00230932277597
YBL028C	0.00230932277597
YBL029C-A	0.230925381146
YBL029W	0.0477957971888
YBL030C	0.0413888523632
YBL031W	0.0215502698097
YBL032W	0.00842682811995
YBL033C	0.00842682811995
YBL034C	0.280135005763
YBL035C	0.524623778131
YBL036C	0.150874141269
YBL037W	0.368285660526
YBL038W	0.212394549107
YBL039C	0.212394549107
YBL039C-A	0.0485424424119
YBL039W-B	0.120401554754
YBL040C	0.120401554754
YBL041W	0.199597294075
YBL042C	0.884144760036
YBL043W	0.932062901742
YBL044W	0.357122759539
YBL045C	0.357122759539
YBL046W	1.34864646447
YBL047C	1.34864646447
YBL048W	0.741675869511
YBL049W	0.118200027454
YBL050W	0.0500985235669
YBL051C	0.0500985235669
YBL052C	0.182661142307
YBL053W	0.796244990919
YBL054W	0.109778999535
YBL055C	0.109778999535
YBL056W	0.1288546962
YBL057C	0.1288546962
YBL058W	0.0284452130921
YBL059C-A	0.293135036691
YBL059W	0.293135036691
YBL060W	0.740577661964
YBL061C	0.740577661964
YBL062W	0.741675869511
YBL063W	0.495748195849
YBL064C	0.495748195849
YBL065W	1.44887282444
YBL066C	0.0088166478772
YBL067C	0.867949416001
YBL068W	2.21536424794
YBL068W-A	1.006623562
YBL069W	0.120401554754
YBL070C	1.44581812212
YBL071C	0.212394549107
YBL071C-B	0.0325948945212
YBL071W-A	0.0325948945212
YBL072C	0.293135036691
YBL073W	0.286054641881
YBL074C	0.0538517215419
YBL075C	1.7564079587
YBL076C	2.73086853527
YBL077W	0.286054641881
YBL078C	0.286054641881
YBL079W	0.0423781792042
YBL080C	0.0423781792042
YBL081W	0.0325948945212
YBL082C	0.0500985235669
YBL083C	0.151349175948
YBL084C	0.293135036691
YBL085W	0.356408585849
YBL086C	0.098521279482
YBL087C	0.0135737510013
YBL088C	0.0769065497103
YBL089W	0.293135036691
YBL090W	0.293135036691
YBL091C	0.293135036691
YBL091C-A	0.286054641881
YBL092W	0.0959320853938
YBL093C	0.216617869745
YBL094C	0.461192170703
YBL095W	5.65563551946
YBL096C	0.0088166478772
YBL097W	0.150874141269
YBL098W	0.14153236507
YBL099W	0.229527044207
YBL100C	0.0769065497103
YBL100W-A	0.281704867092
YBL100W-B	0.281704867092
YBL100W-C	5.00566656585
YBL101C	5.00566656585
YBL102W	0.961400925467
YBL103C	0.961400925467
YBL104C	0.293135036691
YBL105C	1.21092941213
YBL106C	0.384028636613
YBL107C	0.944888602197
YBL107W-A	1.006623562
YBL108C-A	0.741675869511
YBL108W	0.741675869511
YBL109W	0.741675869511
YBL111C	0.741675869511
YBL112C	0.741675869511
YBL113C	0.741675869511
YBL113W-A	0.000164063950319
YBR001C	0.173203998594
YBR002C	0.598539168969
YBR003W	0.598539168969
YBR004C	1.7564079587
YBR005W	1.7564079587
YBR006W	0.281704867092
YBR007C	1.01600210088
YBR008C	0.836000795517
YBR009C	0.0210010716447
YBR010W	0.0210010716447
YBR011C	0.197562810359
YBR012C	0.741675869511
YBR012W-A	0.741675869511
YBR012W-B	0.741675869511
YBR013C	0.182661142307
YBR014C	0.0135737510013
YBR015C	0.495748195849
YBR016W	0.599008194718
YBR017C	0.0183677694463
YBR018C	0.147848876843
YBR019C	0.117426023128
YBR020W	0.117426023128
YBR021W	1.00450778123
YBR022W	0.0325948945212
YBR023C	0.843447314027
YBR024W	0.517145896431
YBR025C	0.431837991716
YBR026C	0.741675869511
YBR027C	0.741675869511
YBR028C	0.182661142307
YBR029C	0.0408804534489
YBR030W	0.0408804534489
YBR031W	0.524623778131
YBR032W	2.0564864493
YBR033W	0.721499762407
YBR034C	0.0666918508655
YBR035C	0.151237154339
YBR036C	0.0211518187022
YBR037C	0.105797899585
YBR038W	0.105797899585
YBR039W	0.150874141269
YBR040W	0.598539168969
YBR041W	0.283537146153
YBR042C	0.0211518187022
YBR043C	0.563842582565
YBR044C	0.278716652082
YBR045C	0.00213732828416
YBR046C	0.867949416001
YBR047W	0.867949416001
YBR048W	5.93399247577e-05
YBR049C	0.031569011108
YBR050C	0.057172803077
YBR051W	0.283537146153
YBR052C	0.105797899585
YBR053C	0.110460259029
YBR054W	0.1288546962
YBR055C	0.681626082332
YBR056C-B	0.721499762407
YBR056W	0.681626082332
YBR056W-A	0.0146331699796
YBR057C	0.0168282488456
YBR058C	0.151349175948
YBR058C-A	0.0959320853938
YBR059C	0.0204986500704
YBR060C	1.30982654906
YBR061C	1.006623562
YBR062C	0.197562810359
YBR063C	0.0500985235669
YBR064W	0.286054641881
YBR065C	0.0665478124504
YBR066C	0.0380338529154
YBR067C	0.0370141935182
YBR068C	5.80759167823
YBR069C	0.484823732767
YBR070C	0.216617869745
YBR071W	0.216617869745
YBR072C-A	0.151349175948
YBR072W	0.0204986500704
YBR073W	0.151349175948
YBR074W	0.150629094436
YBR076C-A	0.0325948945212
YBR076W	0.90099383365
YBR077C	0.145940055755
YBR078W	0.0779585076441
YBR079C	0.206460816183
YBR080C	0.436360665025
YBR081C	0.409195029219
YBR082C	0.561325104645
YBR083W	0.0561093743756
YBR084C-A	0.517145896431
YBR084W	0.102912767941
YBR085C-A	1.70238635845
YBR085W	0.517145896431
YBR086C	0.00771602478926
YBR087W	0.00771602478926
YBR088C	0.524623778131
YBR089C-A	0.0494098459596
YBR089W	0.151349175948
YBR090C	4.24540051081
YBR091C	0.0168282488456
YBR092C	0.898661344058
YBR093C	0.212394549107
YBR094W	0.150874141269
YBR095C	0.112026767103
YBR096W	0.112026767103
YBR097W	0.0500985235669
YBR098W	0.0284452130921
YBR099C	0.598539168969
YBR101C	0.483354327815
YBR102C	0.0769065497103
YBR103C-A	9.00543164262
YBR103W	0.0769065497103
YBR104W	9.00543164262
YBR105C	0.0779585076441
YBR106W	0.0779585076441
YBR107C	0.810325303568
YBR108W	0.810325303568
YBR109C	0.0769065497103
YBR109W-A	0.0769065497103
YBR110W	1.7564079587
YBR111C	0.216617869745
YBR111W-A	0.216617869745
YBR112C	0.447624050268
YBR113W	0.741675869511
YBR114W	0.222151243711
YBR115C	13.189361128
YBR116C	0.90099383365
YBR117C	0.30696174252
YBR118W	0.962617710524
YBR119W	0.182661142307
YBR120C	0.517145896431
YBR121C	0.1288546962
YBR121C-A	0.286054641881
YBR122C	1.30982654906
YBR123C	0.029042426131
YBR124W	0.286054641881
YBR125C	1.64300473136
YBR126C	0.00634529928271
YBR126W-A	0.00634529928271
YBR126W-B	0.00634529928271
YBR127C	0.120401554754
YBR128C	0.843447314027
YBR129C	0.0959320853938
YBR130C	0.281704867092
YBR131C-A	1.44887282444
YBR131W	0.281704867092
YBR132C	0.0146331699796
YBR133C	0.0356811953191
YBR134W	0.796244990919
YBR135W	0.0842849044218
YBR136W	1.44581812212
YBR137W	0.0284452130921
YBR138C	0.456111916678
YBR139W	0.456111916678
YBR140C	0.137794259897
YBR141C	1.006623562
YBR141W-A	0.212394549107
YBR142W	1.006623562
YBR143C	0.109778999535
YBR144C	9.49348693771
YBR145W	9.49348693771
YBR146W	0.836000795517
YBR147W	20.0005628801
YBR148W	0.581343739998
YBR149W	0.197562810359
YBR150C	1.20941126722
YBR151W	1.20941126722
YBR152W	0.151349175948
YBR153W	1.21092941213
YBR154C	0.117426023128
YBR155W	0.117426023128
YBR156C	0.0485424424119
YBR157C	0.219753879462
YBR158W	0.517145896431
YBR159W	0.598539168969
YBR160W	0.483354327815
YBR161W	0.0779585076441
YBR162C	0.885687071975
YBR162W-A	0.885687071975
YBR163W	0.029042426131
YBR164C	0.581343739998
YBR165W	0.581343739998
YBR166C	1.006623562
YBR167C	0.197562810359
YBR168W	0.197562810359
YBR169C	0.216617869745
YBR170C	0.0485424424119
YBR171W	0.0485424424119
YBR172C	0.740577661964
YBR173C	0.409195029219
YBR174C	0.741675869511
YBR175W	0.409195029219
YBR176W	0.0959320853938
YBR177C	0.376339134378
YBR178W	0.598539168969
YBR179C	0.216617869745
YBR180W	0.216617869745
YBR181C	0.0261771223971
YBR182C	3.84142277734
YBR182C-A	0.379496412757
YBR183W	0.379496412757
YBR184W	0.197562810359
YBR185C	0.0959320853938
YBR186W	0.0959320853938
YBR187W	0.224021923543
YBR188C	0.206460816183
YBR189W	0.206460816183
YBR190W	0.524623778131
YBR191W	0.280135005763
YBR191W-A	0.741675869511
YBR192W	0.118200027454
YBR193C	0.461192170703
YBR194W	0.461192170703
YBR195C	0.206460816183
YBR196C	2.78223010401
YBR196C-A	1.23691137176
YBR196C-B	0.216617869745
YBR197C	0.0500985235669
YBR198C	0.206460816183
YBR199W	0.206460816183
YBR200W	0.0565103043356
YBR200W-A	0.0100100242196
YBR201C-A	1.18414959058
YBR201W	0.167529247418
YBR202W	1.39964217791
YBR203W	0.810325303568
YBR204C	0.281704867092
YBR205W	0.281704867092
YBR206W	3.07316491123
YBR207W	0.197562810359
YBR208C	0.206460816183
YBR209W	0.206460816183
YBR210W	0.773531451698
YBR211C	0.0898900770097
YBR212W	0.0898900770097
YBR213W	0.524623778131
YBR214W	0.281704867092
YBR215W	0.00213732828416
YBR216C	0.137794259897
YBR217W	0.137794259897
YBR218C	8.22350218071
YBR219C	0.0500985235669
YBR220C	0.0315560798713
YBR221C	0.0056610782455
YBR221W-A	0.0056610782455
YBR222C	0.0485424424119
YBR223C	0.118200027454
YBR223W-A	0.00357107987584
YBR224W	0.409195029219
YBR225W	0.118200027454
YBR226C	0.741675869511
YBR227C	1.006623562
YBR228W	1.006623562
YBR229C	0.109778999535
YBR230C	1.18908118791
YBR230W-A	1.18908118791
YBR231C	0.384028636613
YBR232C	0.0485424424119
YBR233W	0.634613200378
YBR233W-A	0.0284452130921
YBR234C	0.836000795517
YBR235W	0.836000795517
YBR236C	0.283537146153
YBR237W	0.283537146153
YBR238C	0.283537146153
YBR239C	0.278716652082
YBR240C	0.319892556529
YBR241C	0.0881498355706
YBR242W	0.0881498355706
YBR243C	0.0366403566659
YBR244W	0.0366403566659
YBR245C	1.7564079587
YBR246W	1.7564079587
YBR247C	0.0769065497103
YBR248C	20.0009569401
YBR249C	10.7372655335
YBR250W	5.47344134684
YBR251W	0.000459616988695
YBR252W	0.137794259897
YBR253W	0.0284452130921
YBR254C	1.44581812212
YBR255C-A	0.0769065497103
YBR255W	1.44581812212
YBR256C	0.172102227254
YBR257W	0.105543330189
YBR258C	0.0485424424119
YBR259W	0.0485424424119
YBR260C	1.56554976367
YBR261C	0.0769065497103
YBR262C	0.283537146153
YBR263W	0.283537146153
YBR264C	0.118200027454
YBR265W	0.118200027454
YBR266C	0.796244990919
YBR267W	0.286054641881
YBR268W	0.150874141269
YBR269C	0.634613200378
YBR270C	0.598539168969
YBR271W	0.598539168969
YBR272C	0.0842849044218
YBR273C	0.796244990919
YBR274W	0.796244990919
YBR275C	0.0485424424119
YBR276C	0.461192170703
YBR277C	0.029042426131
YBR278W	0.286054641881
YBR279W	0.0459478502877
YBR280C	0.283537146153
YBR281C	0.219753879462
YBR282W	0.219753879462
YBR283C	0.00701473469219
YBR284W	0.0233243839456
YBR285W	0.00694017470527
YBR286W	0.598539168969
YBR287W	0.281704867092
YBR288C	1.10996469715
YBR289W	1.10996469715
YBR290W	0.00597324998304
YBR291C	3.07316491123
YBR292C	0.283537146153
YBR293W	0.0143756350887
YBR294W	4.9145509493
YBR295W	1.76860668204
YBR296C	0.000134810659509
YBR296C-A	0.0126839281246
YBR297W	0.0126839281246
YBR298C	0.867949416001
YBR298C-A	0.741675869511
YBR299W	0.741675869511
YBR300C	0.368285660526
YBR301W	0.634613200378
YBR302C	0.741675869511
YCL001W	0.0959320853938
YCL001W-A	0.409195029219
YCL001W-B	0.118200027454
YCL002C	0.0959320853938
YCL004W	0.0842849044218
YCL005W	2.25078355387
YCL005W-A	0.283537146153
YCL007C	2.25078355387
YCL008C	0.598539168969
YCL009C	2.07735917182
YCL010C	0.286054641881
YCL011C	0.151349175948
YCL012C	0.0100100242196
YCL014W	0.00357107987584
YCL016C	0.00357107987584
YCL017C	0.0842849044218
YCL018W	0.741675869511
YCL019W	0.796244990919
YCL020W	0.796244990919
YCL021W-A	1.44887282444
YCL022C	0.150874141269
YCL023C	0.0842849044218
YCL024W	0.017174164905
YCL025C	2.76621321617
YCL026C-A	0.281704867092
YCL026C-B	0.483354327815
YCL027W	0.0036218869823
YCL028W	0.0842849044218
YCL029C	0.0842849044218
YCL030C	20.0018408473
YCL031C	0.182661142307
YCL032W	0.0842849044218
YCL033C	0.0842849044218
YCL034W	0.150874141269
YCL035C	0.150874141269
YCL036W	0.118200027454
YCL037C	0.118200027454
YCL038C	0.276174836555
YCL039W	0.286054641881
YCL040W	0.456111916678
YCL041C	0.456111916678
YCL042W	0.226687136583
YCL043C	0.226687136583
YCL044C	0.409195029219
YCL045C	1.44581812212
YCL046W	0.118200027454
YCL047C	0.598539168969
YCL048W	0.0500985235669
YCL048W-A	0.348594796175
YCL049C	0.277404602514
YCL050C	0.160332027659
YCL051W	4.0069417101
YCL052C	4.0069417101
YCL054W	0.151349175948
YCL055W	0.098521279482
YCL056C	0.098521279482
YCL057C-A	1.50265147918
YCL057W	1.50265147918
YCL058C	0.293135036691
YCL058W-A	0.0959320853938
YCL059C	0.0325948945212
YCL061C	0.0459478502877
YCL063W	1.32864619874
YCL064C	1.32864619874
YCL065W	0.741675869511
YCL066W	0.741675869511
YCL067C	0.741675869511
YCL068C	0.741675869511
YCL069W	0.943863993941
YCL073C	2.47180184573
YCL074W	0.0842849044218
YCL075W	3.40556169874
YCL076W	0.110460259029
YCR001W	0.0284452130921
YCR002C	0.182661142307
YCR003W	0.182661142307
YCR004C	0.0666918508655
YCR005C	1.44581812212
YCR006C	0.884144760036
YCR007C	0.197562810359
YCR008W	0.150629094436
YCR009C	0.357122759539
YCR010C	0.000459616988695
YCR011C	0.580695561452
YCR012W	0.451732583381
YCR013C	0.137794259897
YCR014C	0.741675869511
YCR015C	0.270861470157
YCR016W	0.0284452130921
YCR017C	0.0898900770097
YCR018C	0.741675869511
YCR018C-A	0.721499762407
YCR019W	0.721499762407
YCR020C	0.293135036691
YCR020C-A	0.118200027454
YCR020W-B	0.118200027454
YCR021C	0.151349175948
YCR022C	0.721801155075
YCR023C	0.436360665025
YCR024C	0.293135036691
YCR024C-A	1.04975971324
YCR024C-B	0.741675869511
YCR025C	0.451732583381
YCR026C	0.0168282488456
YCR027C	0.483354327815
YCR028C	0.598539168969
YCR028C-A	1.15160384643
YCR030C	0.105797899585
YCR031C	0.336060439141
YCR032W	0.515310009592
YCR033W	0.0146331699796
YCR034W	0.219753879462
YCR035C	0.182661142307
YCR036W	0.182661142307
YCR037C	0.836000795517
YCR038C	1.7564079587
YCR038W-A	0.741675869511
YCR039C	0.741675869511
YCR040W	0.741675869511
YCR041W	0.741675869511
YCR042C	0.0325948945212
YCR043C	0.0666918508655
YCR044C	0.280135005763
YCR045C	0.524623778131
YCR045W-A	1.006623562
YCR046C	1.21092941213
YCR047C	0.456111916678
YCR047W-A	0.0842849044218
YCR048W	0.357122759539
YCR049C	0.118200027454
YCR050C	4.24540051081
YCR051W	4.24540051081
YCR052W	0.368285660526
YCR053W	0.409195029219
YCR054C	0.182661142307
YCR057C	0.461192170703
YCR059C	1.40697692755
YCR060W	1.40697692755
YCR061W	0.000575618444965
YCR063W	0.764774217316
YCR064C	0.0491581721074
YCR065W	0.0898900770097
YCR066W	0.286054641881
YCR067C	0.273906631739
YCR068W	0.146424389947
YCR069W	0.456111916678
YCR071C	0.0485424424119
YCR072C	0.0769065497103
YCR073C	0.286054641881
YCR073W-A	0.286054641881
YCR075C	0.160332027659
YCR075W-A	0.160332027659
YCR076C	0.0485424424119
YCR077C	0.0500985235669
YCR079W	0.0500985235669
YCR081C-A	0.182661142307
YCR081W	0.90099383365
YCR082W	0.182661142307
YCR083W	0.151349175948
YCR084C	0.0056610782455
YCR085W	0.0056610782455
YCR086W	0.483354327815
YCR087C-A	0.212394549107
YCR087W	0.741675869511
YCR088W	0.212394549107
YCR089W	0.456111916678
YCR090C	0.280135005763
YCR091W	4.0069417101
YCR092C	0.137794259897
YCR093W	0.137794259897
YCR094W	3.07316491123
YCR095C	0.598539168969
YCR095W-A	0.598539168969
YCR096C	0.00597324998304
YCR097W	0.00597324998304
YCR097W-A	1.006623562
YCR098C	0.0154575176919
YCR099C	0.409195029219
YCR100C	0.151349175948
YCR101C	0.197562810359
YCR102C	0.0168282488456
YCR102W-A	0.151349175948
YCR104W	0.182661142307
YCR105W	0.384028636613
YCR106W	0.222151243711
YCR107W	0.0491581721074
YCR108C	0.741675869511
YDL001W	1.15160384643
YDL002C	1.15160384643
YDL003W	0.633160342653
YDL004W	1.15160384643
YDL005C	1.15160384643
YDL006W	3.07316491123
YDL007C-A	0.0500985235669
YDL007W	2.07735917182
YDL008W	0.286054641881
YDL009C	0.286054641881
YDL010W	0.867949416001
YDL011C	0.293135036691
YDL012C	0.336060439141
YDL013W	0.206460816183
YDL014W	0.182661142307
YDL015C	0.182661142307
YDL016C	0.741675869511
YDL017W	2.25078355387
YDL018C	2.25078355387
YDL019C	0.0959320853938
YDL020C	0.368285660526
YDL021W	0.135765203114
YDL022C-A	0.109778999535
YDL022W	0.0750830374446
YDL023C	0.293135036691
YDL024C	0.0794576080879
YDL025C	3.68359430539
YDL025W-A	0.0056610782455
YDL026W	0.796244990919
YDL027C	0.000930042684382
YDL028C	0.00357107987584
YDL029W	0.0485424424119
YDL030W	0.118200027454
YDL031W	0.0485424424119
YDL032W	0.409195029219
YDL033C	0.118200027454
YDL034W	0.293135036691
YDL035C	0.278716652082
YDL036C	0.151349175948
YDL037C	0.0842849044218
YDL039C	0.741675869511
YDL040C	0.0665478124504
YDL041W	0.293135036691
YDL042C	1.21092941213
YDL043C	0.151349175948
YDL044C	0.0100100242196
YDL045C	0.721499762407
YDL045W-A	0.409195029219
YDL046W	0.212394549107
YDL047W	0.00298400882305
YDL048C	0.681278828739
YDL049C	3.09396646861
YDL050C	2.07735917182
YDL051W	0.146424389947
YDL052C	0.146424389947
YDL053C	0.182661142307
YDL054C	0.348594796175
YDL055C	0.489835430968
YDL056W	0.182661142307
YDL057W	0.0842849044218
YDL058W	0.544526529632
YDL059C	0.544526529632
YDL060W	0.0136807716907
YDL061C	0.0325948945212
YDL062W	0.293135036691
YDL063C	0.293135036691
YDL064W	0.0769065497103
YDL065C	0.0769065497103
YDL066W	8.11870959689
YDL067C	8.11870959689
YDL068W	0.0842849044218
YDL069C	0.0100100242196
YDL070W	0.173476751257
YDL071C	0.796244990919
YDL072C	0.112026767103
YDL073W	0.461192170703
YDL074C	0.461192170703
YDL075W	0.177796453074
YDL076C	0.177796453074
YDL077C	0.678035085882
YDL078C	0.463992939953
YDL079C	0.78547855092
YDL080C	0.0459478502877
YDL081C	0.00213732828416
YDL082W	0.524623778131
YDL083C	0.524623778131
YDL084W	0.0012800609222
YDL085C-A	0.0186364634984
YDL085W	0.0186364634984
YDL086C-A	0.118200027454
YDL086W	0.0168282488456
YDL087C	0.0168282488456
YDL088C	0.0842849044218
YDL089W	0.0485424424119
YDL090C	0.0485424424119
YDL091C	0.283537146153
YDL092W	0.0284452130921
YDL093W	0.0500985235669
YDL094C	0.151349175948
YDL095W	0.206460816183
YDL096C	0.293135036691
YDL097C	0.281704867092
YDL098C	0.286054641881
YDL099W	0.461192170703
YDL100C	0.461192170703
YDL101C	0.544526529632
YDL102W	0.796244990919
YDL103C	0.796244990919
YDL104C	0.524623778131
YDL105W	0.0100100242196
YDL106C	0.0100100242196
YDL107W	0.293135036691
YDL108W	0.0842849044218
YDL109C	0.0842849044218
YDL110C	1.53931866357
YDL111C	0.483354327815
YDL112W	0.409195029219
YDL113C	0.409195029219
YDL114W	0.0485424424119
YDL114W-A	0.151349175948
YDL115C	0.0485424424119
YDL116W	0.524623778131
YDL117W	0.634613200378
YDL118W	0.151349175948
YDL119C	0.280135005763
YDL120W	0.944888602197
YDL121C	0.944888602197
YDL122W	0.109778999535
YDL123W	0.278716652082
YDL124W	1.22415856925
YDL125C	1.22415856925
YDL126C	0.0423781792042
YDL127W	0.111640549277
YDL128W	0.00875837245037
YDL129W	0.098521279482
YDL130W	0.000550951151272
YDL130W-A	0.227639897551
YDL131W	12.6919343444
YDL132W	0.212394549107
YDL133C-A	0.0393955609637
YDL133W	0.0393955609637
YDL134C	0.441132139439
YDL135C	0.0088166478772
YDL136W	0.0114477423917
YDL137W	0.196407568648
YDL138W	0.20043669526
YDL139C	0.580450361235
YDL140C	0.029042426131
YDL141W	0.146424389947
YDL142C	0.146424389947
YDL143W	1.44581812212
YDL144C	1.44581812212
YDL145C	0.461192170703
YDL146W	0.0325948945212
YDL147W	0.150874141269
YDL148C	0.150874141269
YDL149W	0.151349175948
YDL150W	1.7564079587
YDL151C	0.293135036691
YDL152W	0.151349175948
YDL153C	0.796244990919
YDL154W	0.0959320853938
YDL155W	0.00477996256301
YDL156W	0.197562810359
YDL157C	0.197562810359
YDL158C	0.741675869511
YDL159C-B	1.7564079587
YDL159W	0.293135036691
YDL159W-A	0.741675869511
YDL160C	0.741675869511
YDL160C-A	1.006623562
YDL161W	0.0143756350887
YDL162C	0.151349175948
YDL163W	2.93991370568
YDL164C	0.151349175948
YDL165W	0.0211518187022
YDL166C	0.0211518187022
YDL167C	0.0168282488456
YDL168W	1.40697692755
YDL169C	0.581343739998
YDL170W	20.0012832031
YDL171C	20.0012832031
YDL172C	2.78223010401
YDL173W	0.594544652539
YDL174C	0.594544652539
YDL175C	0.283537146153
YDL176W	0.109778999535
YDL177C	0.109778999535
YDL178W	0.0959320853938
YDL179W	0.810325303568
YDL180W	1.04731468851
YDL181W	1.44632849083
YDL182W	20.0046806064
YDL183C	0.146424389947
YDL184C	0.0585021871556
YDL185C-A	1.7564079587
YDL185W	0.0211518187022
YDL186W	0.00694017470527
YDL187C	0.212394549107
YDL188C	0.0204986500704
YDL189W	0.843447314027
YDL190C	0.843447314027
YDL191W	0.212394549107
YDL192W	0.409195029219
YDL193W	1.64300473136
YDL194W	0.281704867092
YDL195W	0.741675869511
YDL196W	0.109778999535
YDL197C	0.109778999535
YDL198C	6.62386011997
YDL199C	0.137794259897
YDL200C	0.368285660526
YDL201W	1.49636482194
YDL202W	0.0315560798713
YDL203C	0.0315560798713
YDL204W	0.961400925467
YDL205C	1.44464198823
YDL206W	0.216617869745
YDL207W	0.109778999535
YDL208W	0.0036218869823
YDL209C	0.0036218869823
YDL210W	0.47841650279
YDL211C	0.0565103043356
YDL212W	0.146424389947
YDL213C	0.146424389947
YDL214C	0.105797899585
YDL215C	0.0499742840658
YDL216C	1.10996469715
YDL217C	0.0211518187022
YDL218W	0.182661142307
YDL219W	0.409195029219
YDL220C	0.409195029219
YDL221W	0.0769065497103
YDL222C	0.0769065497103
YDL223C	1.006623562
YDL224C	0.0881498355706
YDL225W	1.44887282444
YDL226C	1.44887282444
YDL227C	0.197562810359
YDL228C	0.0146331699796
YDL229W	0.000930042684382
YDL230W	0.0666918508655
YDL231C	0.0666918508655
YDL232W	0.524623778131
YDL233W	0.182661142307
YDL234C	0.182661142307
YDL235C	0.0325948945212
YDL236W	0.0098803635847
YDL237W	0.796244990919
YDL238C	0.796244990919
YDL239C	0.461192170703
YDL240C-A	0.461192170703
YDL240W	0.461192170703
YDL241W	0.18746623259
YDL242W	0.283537146153
YDL243C	0.283537146153
YDL244W	0.741675869511
YDL245C	0.741675869511
YDL246C	0.741675869511
YDL247W	0.634613200378
YDL247W-A	0.741675869511
YDL248W	0.495748195849
YDR001C	0.000370457137629
YDR002W	0.000370457137629
YDR003W	0.109778999535
YDR003W-A	0.741675869511
YDR004W	0.483354327815
YDR005C	0.461192170703
YDR006C	0.229028746513
YDR007W	0.229028746513
YDR008C	0.357122759539
YDR009W	0.867949416001
YDR010C	0.416207796964
YDR011W	0.416207796964
YDR012W	0.0143756350887
YDR013W	0.151349175948
YDR014W	0.796244990919
YDR014W-A	0.741675869511
YDR015C	0.151349175948
YDR016C	0.281704867092
YDR017C	0.222151243711
YDR018C	0.283537146153
YDR019C	1.80846354918
YDR020C	0.0485424424119
YDR021W	0.0485424424119
YDR022C	0.0985270820846
YDR023W	0.390249421307
YDR024W	0.741675869511
YDR025W	0.293135036691
YDR026C	0.384028636613
YDR027C	0.409195029219
YDR028C	0.151349175948
YDR029W	0.151349175948
YDR030C	0.741675869511
YDR031W	0.741675869511
YDR032C	0.224021923543
YDR033W	0.0985270820846
YDR034C	2.28041066609
YDR034C-A	0.276174836555
YDR034C-C	0.110460259029
YDR034C-D	0.110460259029
YDR034W-B	0.276174836555
YDR035W	6.72816649685
YDR036C	0.847838492685
YDR037W	0.847838492685
YDR038C	0.741675869511
YDR039C	0.741675869511
YDR040C	0.281704867092
YDR041W	0.228408658192
YDR042C	0.0036218869823
YDR043C	0.0608822391234
YDR044W	0.109778999535
YDR045C	0.634613200378
YDR046C	2.73023953235
YDR047W	0.962366166594
YDR048C	0.796244990919
YDR049W	0.109778999535
YDR050C	0.000598145197334
YDR051C	0.368285660526
YDR052C	0.00443232853376
YDR053W	0.293135036691
YDR054C	1.29079330153
YDR055W	0.0985270820846
YDR056C	0.0459478502877
YDR057W	0.0459478502877
YDR058C	0.1288546962
YDR059C	0.109778999535
YDR060W	0.0284452130921
YDR061W	0.0183677694463
YDR062W	1.44464198823
YDR063W	0.0898900770097
YDR064W	0.0500985235669
YDR065W	0.90099383365
YDR066C	0.796244990919
YDR067C	0.634613200378
YDR068W	0.634613200378
YDR069C	0.0284452130921
YDR070C	0.0459478502877
YDR071C	0.150874141269
YDR072C	0.851856086041
YDR073W	0.273921077465
YDR074W	0.139121986878
YDR075W	0.943863993941
YDR076W	0.0666918508655
YDR077W	2.20645726754
YDR078C	0.150874141269
YDR079C-A	0.286054641881
YDR079W	0.150874141269
YDR080W	0.286054641881
YDR081C	0.0500985235669
YDR082W	0.0500985235669
YDR083W	0.293135036691
YDR084C	0.524623778131
YDR085C	0.00910617406352
YDR086C	0.90099383365
YDR087C	0.0842849044218
YDR088C	0.634613200378
YDR089W	1.26868445077e-06
YDR090C	0.421152075986
YDR091C	0.0666918508655
YDR092W	0.057172803077
YDR093W	0.88805576376
YDR094W	0.0500985235669
YDR095C	0.00694017470527
YDR096W	0.00694017470527
YDR097C	0.581343739998
YDR098C	2.84346853924
YDR098C-A	0.151349175948
YDR098C-B	0.151349175948
YDR099W	0.867949416001
YDR100W	0.00686183572773
YDR101C	0.524623778131
YDR102C	0.741675869511
YDR103W	0.741675869511
YDR104C	0.000930042684382
YDR105C	0.0136807716907
YDR106W	0.0136807716907
YDR107C	0.286054641881
YDR108W	0.286054641881
YDR109C	0.0485424424119
YDR110W	0.0485424424119
YDR111C	0.0630660829269
YDR112W	4.0069417101
YDR113C	0.0012844059958
YDR114C	0.409195029219
YDR115W	0.0022310892192
YDR116C	0.281704867092
YDR117C	0.461192170703
YDR118W	0.461192170703
YDR118W-A	0.598539168969
YDR119W	2.64854600936
YDR119W-A	0.0898900770097
YDR120C	0.90099383365
YDR121W	0.90099383365
YDR122W	1.04975971324
YDR123C	3.57613910587
YDR124W	2.49886298213
YDR125C	0.182661142307
YDR126W	0.182661142307
YDR127W	20.0007225163
YDR128W	0.0485424424119
YDR129C	0.280135005763
YDR130C	0.0666918508655
YDR131C	0.721499762407
YDR132C	0.00471283505772
YDR133C	0.382839230499
YDR134C	0.266443811994
YDR135C	0.90099383365
YDR136C	0.0485424424119
YDR137W	0.0491581721074
YDR138W	0.634613200378
YDR139C	0.461192170703
YDR140W	0.461192170703
YDR141C	0.0500985235669
YDR142C	0.281704867092
YDR143C	0.581343739998
YDR144C	1.56554976367
YDR145W	1.56554976367
YDR146C	0.316858861522
YDR147W	0.513194262946
YDR148C	0.222151243711
YDR149C	0.461192170703
YDR150W	0.177796453074
YDR151C	0.109778999535
YDR152W	0.109778999535
YDR153C	0.848291906933
YDR154C	1.37234130516
YDR155C	1.5205636461
YDR156W	1.5205636461
YDR157W	0.599008194718
YDR158W	0.741675869511
YDR159W	0.483354327815
YDR160W	0.461192170703
YDR161W	0.151349175948
YDR162C	2.07735917182
YDR163W	2.07735917182
YDR164C	0.357122759539
YDR165W	0.357122759539
YDR166C	0.293135036691
YDR167W	0.293135036691
YDR168W	1.44887282444
YDR169C	0.150874141269
YDR169C-A	0.0325948945212
YDR170C	0.0630660829269
YDR170W-A	0.00968064803719
YDR171W	0.633160342653
YDR172W	0.436360665025
YDR173C	0.226687136583
YDR174W	0.226687136583
YDR175C	0.197562810359
YDR176W	0.197562810359
YDR177W	0.0665478124504
YDR178W	0.678035085882
YDR179C	0.281704867092
YDR179W-A	0.281704867092
YDR180W	0.721499762407
YDR181C	0.283537146153
YDR182W	0.283537146153
YDR182W-A	0.741675869511
YDR183C-A	0.293135036691
YDR183W	0.461192170703
YDR184C	0.00213732828416
YDR185C	0.0211518187022
YDR186C	0.0305867693483
YDR187C	0.293135036691
YDR188W	0.0483128673942
YDR189W	2.08054500611
YDR190C	1.7564079587
YDR191W	1.7564079587
YDR192C	0.0315560798713
YDR193W	0.293135036691
YDR194C	0.0842849044218
YDR194W-A	0.0842849044218
YDR195W	2.65683507451
YDR196C	0.0842849044218
YDR197W	0.0842849044218
YDR198C	0.182661142307
YDR199W	0.182661142307
YDR200C	0.0665478124504
YDR201W	0.0665478124504
YDR202C	0.286054641881
YDR203W	0.293135036691
YDR204W	0.286054641881
YDR205W	1.44581812212
YDR206W	0.280135005763
YDR207C	0.0141123872303
YDR208W	0.0141123872303
YDR209C	0.286054641881
YDR210C-C	0.357122759539
YDR210C-D	0.357122759539
YDR210W	0.0665478124504
YDR210W-A	0.286054641881
YDR210W-B	0.286054641881
YDR211W	0.278716652082
YDR212W	0.0665478124504
YDR213W	0.456111916678
YDR214W	0.0819421638778
YDR215C	0.277404602514
YDR216W	0.277404602514
YDR217C	0.118200027454
YDR218C	0.150874141269
YDR219C	0.293135036691
YDR220C	0.741675869511
YDR221W	0.741675869511
YDR222W	1.61768105715
YDR223W	0.0413888523632
YDR224C	0.513194262946
YDR225W	0.610248689211
YDR226W	0.270861470157
YDR227W	0.00118262375852
YDR228C	0.0666918508655
YDR229W	0.517145896431
YDR230W	0.293135036691
YDR231C	0.0143756350887
YDR232W	0.0143756350887
YDR233C	3.40556169874
YDR234W	3.01055907097
YDR235W	0.0959320853938
YDR236C	0.137794259897
YDR237W	0.137794259897
YDR238C	0.286054641881
YDR239C	0.0769065497103
YDR240C	0.206460816183
YDR241W	0.741675869511
YDR242W	3.57613910587
YDR243C	0.517145896431
YDR244W	0.517145896431
YDR245W	0.293135036691
YDR246W	0.160332027659
YDR246W-A	2.68697502768
YDR247W	0.0579358209212
YDR248C	0.0284452130921
YDR249C	0.409195029219
YDR250C	1.7564079587
YDR251W	1.7564079587
YDR252W	0.293135036691
YDR253C	0.278716652082
YDR254W	0.278716652082
YDR255C	0.943863993941
YDR256C	2.21536424794
YDR257C	0.0959320853938
YDR258C	0.773531451698
YDR259C	0.00771602478926
YDR260C	0.409195029219
YDR261C	0.102912767941
YDR261C-C	0.50155284975
YDR261C-D	0.50155284975
YDR261W-A	0.544526529632
YDR261W-B	0.544526529632
YDR262W	0.26901123595
YDR263C	0.0769065497103
YDR264C	1.30982654906
YDR265W	1.30982654906
YDR266C	0.581343739998
YDR267C	0.0325948945212
YDR268W	0.0325948945212
YDR269C	0.796244990919
YDR270W	0.0183677694463
YDR271C	0.0459478502877
YDR272W	0.0459478502877
YDR273W	0.0500985235669
YDR274C	1.69638234819
YDR275W	1.69638234819
YDR276C	0.336588774726
YDR277C	2.66841461437
YDR278C	1.44887282444
YDR279W	0.0491581721074
YDR280W	0.461192170703
YDR281C	0.0769065497103
YDR282C	0.796244990919
YDR283C	1.10996469715
YDR284C	0.27183658898
YDR285W	0.966710399705
YDR286C	0.182661142307
YDR287W	0.182661142307
YDR288W	1.006623562
YDR289C	0.151349175948
YDR290W	0.151349175948
YDR291W	0.741675869511
YDR292C	0.836000795517
YDR293C	0.515310009592
YDR294C	0.283537146153
YDR295C	0.0143756350887
YDR296W	0.0143756350887
YDR297W	0.0114477423917
YDR298C	0.27183658898
YDR299W	0.227639897551
YDR300C	0.0665478124504
YDR301W	0.0665478124504
YDR302W	0.634613200378
YDR303C	0.286054641881
YDR304C	0.90099383365
YDR305C	0.0769065497103
YDR306C	0.031569011108
YDR307W	0.031569011108
YDR308C	0.409195029219
YDR309C	0.0143853274607
YDR310C	0.0565103043356
YDR311W	0.0366403566659
YDR312W	0.598539168969
YDR313C	2.67806606963
YDR314C	0.283537146153
YDR315C	0.598539168969
YDR316W	0.598539168969
YDR316W-A	0.0500985235669
YDR316W-B	0.0500985235669
YDR317W	1.7564079587
YDR318W	0.0794576080879
YDR319C	0.280135005763
YDR320C	0.293135036691
YDR320C-A	0.634613200378
YDR320W-B	0.0842849044218
YDR321W	0.0842849044218
YDR322C-A	0.109778999535
YDR322W	0.150874141269
YDR323C	1.49636482194
YDR324C	1.05398731222
YDR325W	1.05398731222
YDR326C	0.283537146153
YDR327W	0.283537146153
YDR328C	1.56554976367
YDR329C	0.281704867092
YDR330W	0.281704867092
YDR331W	0.118200027454
YDR332W	0.182661142307
YDR333C	0.120401554754
YDR334W	0.120401554754
YDR335W	0.0665478124504
YDR336W	5.64631463992
YDR337W	0.0769065497103
YDR338C	0.137794259897
YDR339C	0.331206067393
YDR340W	0.331206067393
YDR341C	14.247375274
YDR342C	3.55040075638
YDR343C	0.109778999535
YDR344C	0.523920578583
YDR345C	20.0006004932
YDR346C	0.341750049067
YDR347W	0.341750049067
YDR348C	0.216617869745
YDR349C	0.277404602514
YDR350C	1.21092941213
YDR351W	1.21092941213
YDR352W	2.12658657994
YDR353W	0.216617869745
YDR354C-A	0.384028636613
YDR354W	20.0012910711
YDR355C	0.151349175948
YDR356W	0.137794259897
YDR357C	0.0162429565384
YDR358W	0.0162429565384
YDR359C	0.0276571844993
YDR360W	0.118200027454
YDR361C	0.944888602197
YDR362C	0.0215502698097
YDR363W	0.0215502698097
YDR363W-A	0.0294620954668
YDR364C	0.206460816183
YDR365C	0.721499762407
YDR365W-A	0.721499762407
YDR365W-B	0.721499762407
YDR366C	0.741675869511
YDR367W	0.741675869511
YDR368W	0.286054641881
YDR369C	0.741675869511
YDR370C	0.0325948945212
YDR371C-A	0.90099383365
YDR371W	0.0325948945212
YDR372C	0.721499762407
YDR373W	0.721499762407
YDR374C	0.741675869511
YDR374W-A	0.741675869511
YDR375C	0.483354327815
YDR376W	0.483354327815
YDR377W	0.216617869745
YDR378C	0.167529247418
YDR379C-A	0.0881498355706
YDR379W	0.167529247418
YDR380W	0.0881498355706
YDR381C-A	0.0162429565384
YDR381W	0.368285660526
YDR382W	0.0162429565384
YDR383C	0.212394549107
YDR384C	1.22073638596
YDR385W	0.0297218600534
YDR386W	0.461192170703
YDR387C	0.212394549107
YDR388W	0.212394549107
YDR389W	1.23444780875
YDR390C	0.670372157633
YDR391C	0.986769415696
YDR392W	0.986769415696
YDR393W	0.293135036691
YDR394W	0.120401554754
YDR395W	0.0408804534489
YDR396W	0.0842849044218
YDR397C	0.456111916678
YDR398W	0.456111916678
YDR399W	0.272850048334
YDR400W	0.00213732828416
YDR401W	0.151349175948
YDR402C	0.740577661964
YDR403W	0.456111916678
YDR404C	0.280135005763
YDR405W	0.280135005763
YDR406W	0.199597294075
YDR406W-A	0.0842849044218
YDR407C	0.740577661964
YDR408C	0.943863993941
YDR409W	0.943863993941
YDR410C	0.461192170703
YDR411C	1.21092941213
YDR412W	1.21092941213
YDR413C	0.293135036691
YDR414C	0.137794259897
YDR415C	1.006623562
YDR416W	1.006623562
YDR417C	0.0769065497103
YDR418W	1.006623562
YDR419W	0.206460816183
YDR420W	0.143864462502
YDR421W	0.0325948945212
YDR422C	0.721499762407
YDR423C	0.721499762407
YDR424C	1.006623562
YDR425W	1.006623562
YDR426C	1.64300473136
YDR427W	1.64300473136
YDR428C	0.293135036691
YDR429C	0.151349175948
YDR430C	0.0211518187022
YDR431W	0.0842849044218
YDR432W	0.293135036691
YDR433W	0.293135036691
YDR434W	2.08054500611
YDR435C	0.0459478502877
YDR436W	0.0500985235669
YDR437W	1.49636482194
YDR438W	0.182661142307
YDR439W	0.741675869511
YDR440W	0.0215502698097
YDR441C	0.0012800609222
YDR442W	0.0012800609222
YDR443C	0.495748195849
YDR444W	0.495748195849
YDR445C	0.796244990919
YDR446W	0.634613200378
YDR447C	0.0294620954668
YDR448W	0.0294620954668
YDR449C	0.0535850253841
YDR450W	0.00448714000372
YDR451C	0.623755130022
YDR452W	0.623755130022
YDR453C	0.197562810359
YDR454C	0.0565103043356
YDR455C	0.90099383365
YDR456W	0.031569011108
YDR457W	0.286054641881
YDR458C	0.0769065497103
YDR459C	0.212394549107
YDR460W	0.212394549107
YDR461C-A	0.721499762407
YDR461W	0.286054641881
YDR462W	0.721499762407
YDR463W	1.44581812212
YDR464C-A	0.0842849044218
YDR464W	0.167529247418
YDR465C	0.0459478502877
YDR466W	0.0459478502877
YDR467C	1.7564079587
YDR468C	0.0088166478772
YDR469W	0.0088166478772
YDR470C	0.00686183572773
YDR471W	0.00686183572773
YDR472W	1.6055898628
YDR473C	0.0842849044218
YDR475C	0.177796453074
YDR476C	0.120401554754
YDR477W	1.87438495333
YDR478W	0.796244990919
YDR479C	0.00663490800015
YDR480W	0.00663490800015
YDR481C	0.740577661964
YDR482C	0.843447314027
YDR483W	0.843447314027
YDR484W	0.90099383365
YDR485C	0.280135005763
YDR486C	0.409195029219
YDR487C	5.61287699274
YDR488C	0.280135005763
YDR489W	0.280135005763
YDR490C	0.483354327815
YDR491C	0.182661142307
YDR492W	0.627779113369
YDR493W	0.182661142307
YDR494W	0.281704867092
YDR495C	0.461192170703
YDR496C	0.944888602197
YDR497C	0.316858861522
YDR498C	0.224021923543
YDR499W	0.0881498355706
YDR500C	0.0959320853938
YDR501W	0.0959320853938
YDR502C	0.189781945521
YDR503C	2.78223010401
YDR504C	0.741675869511
YDR505C	1.43650033146
YDR506C	1.04228858261
YDR507C	0.26901123595
YDR508C	2.34169346147
YDR509W	0.0769065497103
YDR510C-A	5.2473615071
YDR510W	2.70268940201
YDR511W	5.2473615071
YDR512C	1.7564079587
YDR513W	0.721801155075
YDR514C	0.483354327815
YDR515W	0.483354327815
YDR516C	0.0143853274607
YDR517W	0.0163658173092
YDR518W	0.0794576080879
YDR519W	1.49636482194
YDR520C	0.0100186580973
YDR521W	0.461192170703
YDR522C	0.0500985235669
YDR523C	0.483354327815
YDR524C	0.147848876843
YDR524C-A	1.48977907207
YDR524C-B	0.483354327815
YDR524W-C	0.147848876843
YDR525W	0.740577661964
YDR525W-A	1.37070089736
YDR526C	0.0769065497103
YDR527W	1.50265147918
YDR528W	0.278716652082
YDR529C	0.0215502698097
YDR530C	0.715967057946
YDR531W	0.715967057946
YDR532C	0.206460816183
YDR533C	0.0436286723981
YDR534C	0.598539168969
YDR535C	0.00749727003073
YDR536W	0.00749727003073
YDR537C	0.219753879462
YDR538W	0.219753879462
YDR539W	0.1288546962
YDR540C	0.517145896431
YDR541C	0.277404602514
YDR542W	0.00213732828416
YDR543C	0.741675869511
YDR544C	0.741675869511
YDR545C-A	0.741675869511
YDR545W	0.741675869511
YEL001C	0.66622163812
YEL002C	1.006623562
YEL003W	0.0036218869823
YEL004W	0.741675869511
YEL005C	0.741675869511
YEL006W	1.21092941213
YEL007W	0.495927489371
YEL008C-A	1.45932780577
YEL008W	1.10996469715
YEL009C	0.721499762407
YEL009C-A	0.90099383365
YEL010W	0.286054641881
YEL011W	0.0769065497103
YEL012W	1.01600210088
YEL013W	0.293135036691
YEL014C	0.293135036691
YEL015W	0.137794259897
YEL016C	0.137794259897
YEL017C-A	0.510181805146
YEL017W	0.458840053448
YEL018C-A	0.384028636613
YEL018W	0.182661142307
YEL019C	0.182661142307
YEL020C	0.721499762407
YEL020C-B	0.00448714000372
YEL020W-A	0.796244990919
YEL021W	0.461192170703
YEL022W	0.0215502698097
YEL023C	0.409195029219
YEL024W	0.212394549107
YEL025C	0.120401554754
YEL026W	0.105797899585
YEL027W	0.081058144328
YEL028W	0.943863993941
YEL029C	1.25107911111
YEL030C-A	0.796244990919
YEL030W	0.057172803077
YEL031W	0.137794259897
YEL032C-A	0.461192170703
YEL032W	0.0146331699796
YEL033W	0.741675869511
YEL034C-A	0.133840940422
YEL034W	0.0769065497103
YEL035C	0.286054641881
YEL036C	0.151237154339
YEL037C	0.0088166478772
YEL038W	1.10996469715
YEL039C	1.10996469715
YEL040W	0.150629094436
YEL041W	0.057172803077
YEL042W	0.0794576080879
YEL043W	0.137794259897
YEL044W	0.0467284538586
YEL045C	0.0467284538586
YEL046C	0.741675869511
YEL047C	0.0204986500704
YEL048C	0.721499762407
YEL049W	0.283537146153
YEL050C	0.212394549107
YEL050W-A	0.0146331699796
YEL051W	0.0485424424119
YEL052W	0.0204986500704
YEL053C	0.0204986500704
YEL053W-A	2.21536424794
YEL054C	0.0022310892192
YEL055C	0.191785329211
YEL056W	0.105797899585
YEL057C	0.513194262946
YEL058W	1.006623562
YEL059C-A	0.741675869511
YEL059W	0.741675869511
YEL060C	0.0408804534489
YEL061C	0.120401554754
YEL062W	15.2561175255
YEL063C	12.6230693647
YEL064C	0.581343739998
YEL065W	2.73086853527
YEL066W	0.0491581721074
YEL067C	2.73086853527
YEL068C	0.182661142307
YEL069C	0.0408804534489
YEL070W	0.00597324998304
YEL071W	20.0009700439
YEL072W	0.0457002565406
YEL073C	0.100375256615
YEL074W	0.182661142307
YEL075C	0.182661142307
YEL075W-A	0.741675869511
YEL076C	0.741675869511
YEL076C-A	0.741675869511
YEL077C	0.741675869511
YEL077W-A	0.281704867092
YER001W	2.49259300143
YER002W	0.483354327815
YER003C	0.206460816183
YER004W	0.206460816183
YER005W	0.721499762407
YER006C-A	0.293135036691
YER006W	0.409195029219
YER007C-A	0.634613200378
YER007W	0.293135036691
YER008C	0.0100100242196
YER009W	0.0100100242196
YER010C	0.00357107987584
YER011W	0.00663490800015
YER012W	0.14153236507
YER013W	0.368285660526
YER014C-A	0.293135036691
YER014W	0.384028636613
YER015W	2.08054500611
YER016W	0.283537146153
YER017C	0.283537146153
YER018C	0.00163730739933
YER019C-A	0.409534889997
YER019W	0.00163730739933
YER020W	0.409534889997
YER021W	0.281704867092
YER022W	0.0769065497103
YER023C-A	3.07316491123
YER023W	1.44887282444
YER024W	3.07316491123
YER025W	0.182661142307
YER026C	0.0485424424119
YER027C	0.057172803077
YER028C	0.0500985235669
YER029C	0.0842849044218
YER030W	0.0842849044218
YER031C	0.277404602514
YER032W	0.277404602514
YER033C	1.15160384643
YER034W	1.15160384643
YER035W	2.25078355387
YER036C	0.0881498355706
YER037W	0.0881498355706
YER038C	0.741675869511
YER038W-A	0.741675869511
YER039C	0.293135036691
YER039C-A	2.64854600936
YER040W	2.64854600936
YER041W	0.0842849044218
YER042W	0.90099383365
YER043C	0.0325948945212
YER044C	0.0748579739415
YER044C-A	0.151349175948
YER045C	0.0936377557169
YER046W	0.102912767941
YER046W-A	0.151349175948
YER047C	0.483354327815
YER048C	1.99852579868
YER048W-A	0.160332027659
YER049W	0.544526529632
YER050C	0.0959320853938
YER051W	0.0959320853938
YER052C	20.0009350629
YER053C	0.00571229960077
YER053C-A	3.81357722996
YER054C	1.34864646447
YER055C	20.0011581093
YER056C	9.87182646671
YER056C-A	0.384028636613
YER057C	0.544526529632
YER058W	0.544526529632
YER059W	0.544526529632
YER060W	0.0959320853938
YER060W-A	0.286054641881
YER061C	0.721499762407
YER062C	0.229924387955
YER063W	1.52233004863
YER064C	2.6750893449
YER065C	0.638552870448
YER066C-A	0.741675869511
YER066W	0.283537146153
YER067C-A	0.0408804534489
YER067W	0.715967057946
YER068C-A	0.286054641881
YER068W	0.0408804534489
YER069W	20.0103956003
YER070W	0.212394549107
YER071C	0.409195029219
YER072W	0.409195029219
YER073W	20.0013360854
YER074W	0.135765203114
YER074W-A	0.137794259897
YER075C	1.07580545206
YER076C	0.0189117418228
YER076W-A	0.0485424424119
YER077C	0.0959320853938
YER078C	2.07735917182
YER078W-A	2.07735917182
YER079C-A	0.796244990919
YER079W	0.741675869511
YER080W	0.0315560798713
YER081W	0.326980138885
YER082C	0.278716652082
YER083C	0.741675869511
YER084W	0.741675869511
YER084W-A	2.93991370568
YER085C	0.118200027454
YER086W	0.118200027454
YER087C-A	0.151349175948
YER087C-B	1.10996469715
YER087W	0.286054641881
YER088C	0.747394689573
YER088C-A	0.384028636613
YER088W-B	0.976258314227
YER089C	1.42351480689
YER090C-A	0.741675869511
YER090W	1.42351480689
YER091C	0.0959320853938
YER091C-A	0.120401554754
YER092W	0.120401554754
YER093C	1.49636482194
YER093C-A	2.21536424794
YER094C	0.0240570895367
YER095W	0.0240570895367
YER096W	0.0168282488456
YER097W	0.184766795634
YER098W	0.348839781212
YER099C	0.197562810359
YER100W	0.197562810359
YER101C	0.0315560798713
YER102W	0.0459478502877
YER103W	0.137794259897
YER104W	0.118200027454
YER105C	0.197562810359
YER106W	0.197562810359
YER107C	0.197562810359
YER107W-A	0.293135036691
YER109C	0.463992939953
YER110C	0.283537146153
YER111C	0.483354327815
YER112W	0.0459478502877
YER113C	0.283537146153
YER114C	0.224021923543
YER115C	0.283537146153
YER116C	0.057172803077
YER117W	0.057172803077
YER118C	0.182661142307
YER119C	0.293135036691
YER119C-A	0.293135036691
YER120W	0.00151291472077
YER121W	0.0459478502877
YER122C	0.276174836555
YER123W	0.276174836555
YER124C	0.186254298464
YER125W	0.0748579739415
YER126C	0.0168282488456
YER127W	0.0168282488456
YER128W	0.741675869511
YER129W	0.118200027454
YER130C	0.329145913246
YER131W	0.323242104865
YER132C	0.0910237077369
YER133W	0.00230932277597
YER133W-A	0.151349175948
YER134C	2.07735917182
YER135C	0.00634529928271
YER136W	0.0369303658578
YER137C	0.0183677694463
YER137C-A	1.7564079587
YER137W-A	0.0769065497103
YER138C	1.7564079587
YER138W-A	1.7564079587
YER139C	0.634613200378
YER140W	0.634613200378
YER141W	0.461192170703
YER142C	1.006623562
YER143W	1.006623562
YER144C	1.80846354918
YER145C	0.253088967253
YER145C-A	0.151349175948
YER146W	0.0581261880542
YER147C	0.197562810359
YER147C-A	1.7564079587
YER148W	0.197562810359
YER148W-A	0.741675869511
YER149C	0.0240570895367
YER150W	0.000203566383193
YER151C	0.197562810359
YER152C	0.293135036691
YER152W-A	0.293135036691
YER153C	0.764774217316
YER154W	0.764774217316
YER155C	1.59706935523
YER156C	0.216617869745
YER157W	0.216617869745
YER158C	0.0565103043356
YER158W-A	0.228408658192
YER159C	0.00246426830624
YER159C-A	0.0168282488456
YER160C	0.0168282488456
YER161C	0.598539168969
YER162C	0.182661142307
YER163C	0.273906631739
YER164W	0.944888602197
YER165C-A	0.0284452130921
YER165W	0.109778999535
YER166W	0.0881498355706
YER167W	0.944888602197
YER168C	0.544526529632
YER169W	0.544526529632
YER170W	0.944888602197
YER171W	0.409195029219
YER172C	0.741675869511
YER172C-A	0.0284452130921
YER173W	0.741675869511
YER174C	0.281704867092
YER175C	6.17139914327
YER175W-A	6.17139914327
YER176W	0.390249421307
YER177W	0.642343099638
YER178W	0.270861470157
YER179W	0.197562810359
YER180C	0.461192170703
YER180C-A	0.633160342653
YER181C	0.0842849044218
YER182W	0.0842849044218
YER183C	0.206460816183
YER184C	0.571914649257
YER185W	0.681626082332
YER186C	0.00224414310456
YER187W	0.137794259897
YER188C-A	0.105797899585
YER188W	0.0881498355706
YER189W	1.30982654906
YER190C-A	0.741675869511
YER190C-B	0.741675869511
YER190W	0.286054641881
YFL001W	0.00146771192947
YFL002C	0.00146771192947
YFL002W-A	0.409195029219
YFL002W-B	0.409195029219
YFL003C	0.137794259897
YFL004W	0.197562810359
YFL005W	0.0842849044218
YFL007W	0.461192170703
YFL008W	0.278716652082
YFL009W	0.150874141269
YFL010C	0.150874141269
YFL010W-A	0.293135036691
YFL011W	2.21536424794
YFL012W	0.741675869511
YFL012W-A	0.118200027454
YFL013C	0.836000795517
[truncated: 4,717 more rows]
