# Supplementary material for: Dual threshold optimization and network inference reveal convergent evidence from TF binding locations and TF perturbation responses
Source: Genome Res. 2020 Mar;30(3):459–71. doi: 10.1101/gr.259655.119 (PMC7111528; doi:10.1101/gr.259655.119)
Supplement: Supplemental Material [file supp_gr.259655.119_Supplemental_File_S10.tar.gz › Supplemental_File_S10_Kang2020/LYS14.pval_scores.txt]

Systematic Name	pvalue score
Q0010	0.741675869511
Q0017	0.741675869511
Q0032	0.741675869511
Q0045	0.741675869511
Q0050	0.741675869511
Q0055	0.741675869511
Q0060	0.741675869511
Q0065	0.741675869511
Q0070	0.741675869511
Q0075	0.741675869511
Q0080	0.741675869511
Q0085	0.741675869511
Q0092	0.741675869511
Q0105	0.741675869511
Q0110	0.741675869511
Q0115	0.741675869511
Q0120	0.741675869511
Q0130	0.741675869511
Q0140	0.741675869511
Q0142	0.741675869511
Q0143	0.741675869511
Q0144	0.741675869511
Q0160	0.741675869511
Q0182	0.741675869511
Q0250	0.741675869511
Q0255	0.741675869511
Q0275	0.741675869511
Q0297	0.741675869511
R0010W	0.741675869511
R0020C	0.741675869511
R0030W	0.741675869511
R0040C	0.741675869511
YAL001C	0.838373014654
YAL002W	10.8219184579
YAL003W	0.178969689791
YAL004W	0.741675869511
YAL005C	0.178969689791
YAL007C	0.276850340737
YAL008W	0.542384995491
YAL009W	0.741675869511
YAL010C	0.741675869511
YAL011W	1.0808615552
YAL012W	0.149217037756
YAL013W	0.542384995491
YAL014C	0.542384995491
YAL015C	1.3397184899
YAL016C-A	0.627332989448
YAL016C-B	0.627332989448
YAL016W	0.627332989448
YAL017W	0.376547289953
YAL018C	0.376547289953
YAL019W	0.627332989448
YAL019W-A	0.542384995491
YAL020C	0.475756634575
YAL021C	0.376547289953
YAL022C	0.741675869511
YAL023C	0.475756634575
YAL024C	0.627332989448
YAL025C	0.475756634575
YAL026C	0.475756634575
YAL026C-A	0.741675869511
YAL027W	0.627332989448
YAL028W	0.98236759136
YAL029C	0.98236759136
YAL030W	0.542384995491
YAL031C	0.542384995491
YAL031W-A	0.627332989448
YAL032C	0.627332989448
YAL033W	0.13750254361
YAL034C	0.13750254361
YAL034C-B	0.421624925735
YAL034W-A	0.542384995491
YAL035W	0.338318499827
YAL036C	0.338318499827
YAL037C-A	0.421624925735
YAL037C-B	0.741675869511
YAL037W	0.421624925735
YAL038W	0.0307037513258
YAL039C	0.130594183149
YAL040C	0.117132819347
YAL041W	0.376547289953
YAL042C-A	0.475756634575
YAL042W	0.338318499827
YAL043C	0.421624925735
YAL044C	0.376547289953
YAL044W-A	1.75652858329
YAL045C	0.542384995491
YAL046C	0.741675869511
YAL047C	0.421624925735
YAL047W-A	0.741675869511
YAL048C	0.627332989448
YAL049C	0.305440778924
YAL051W	0.305440778924
YAL053W	0.742652370342
YAL054C	0.422901562933
YAL055W	0.75925112198
YAL056C-A	0.475756634575
YAL056W	0.475756634575
YAL058W	0.741675869511
YAL059C-A	0.741675869511
YAL059W	0.542384995491
YAL060W	0.422901562933
YAL061W	0.241537189596
YAL062W	0.467943556414
YAL063C	0.542384995491
YAL063C-A	0.627332989448
YAL064C-A	0.542384995491
YAL064W	0.701595341538
YAL064W-B	0.741675869511
YAL065C	0.741675869511
YAL066W	1.38969320618
YAL067C	1.13719329859
YAL067W-A	0.627332989448
YAL068C	0.627332989448
YAL068W-A	0.421624925735
YAR002C-A	0.421624925735
YAR002W	0.201598409024
YAR003W	0.421624925735
YAR007C	0.421624925735
YAR008W	0.421624925735
YAR009C	0.741675869511
YAR010C	0.421624925735
YAR014C	0.338318499827
YAR015W	0.338318499827
YAR018C	0.376547289953
YAR019C	0.741675869511
YAR019W-A	0.627332989448
YAR020C	0.542384995491
YAR023C	0.603457413611
YAR027W	0.338318499827
YAR028W	1.0808615552
YAR029W	0.276850340737
YAR030C	0.627332989448
YAR031W	0.627332989448
YAR033W	0.542384995491
YAR035C-A	0.376547289953
YAR035W	0.290379004122
YAR042W	0.376547289953
YAR047C	0.741675869511
YAR050W	0.421624925735
YAR053W	0.305440778924
YAR060C	0.741675869511
YAR061W	0.741675869511
YAR062W	0.741675869511
YAR064W	0.741675869511
YAR066W	0.627332989448
YAR068W	0.741675869511
YAR069C	0.741675869511
YAR070C	0.421624925735
YAR071W	0.421624925735
YAR073W	0.81126728545
YAR075W	0.192238148073
YBL001C	0.0548051281012
YBL002W	0.126847167523
YBL003C	0.126847167523
YBL004W	0.192238148073
YBL005W	0.376547289953
YBL005W-A	0.192238148073
YBL005W-B	0.192238148073
YBL006C	0.376547289953
YBL006W-A	0.421624925735
YBL007C	0.421624925735
YBL008W	0.741675869511
YBL008W-A	0.627332989448
YBL009W	0.229590712608
YBL010C	0.229590712608
YBL011W	0.561324852484
YBL012C	0.376547289953
YBL013W	0.209869652442
YBL014C	0.209869652442
YBL015W	0.189923787299
YBL016W	0.149217037756
YBL017C	0.13750254361
YBL018C	0.542384995491
YBL019W	0.376547289953
YBL020W	0.276850340737
YBL021C	0.276850340737
YBL022C	1.3397184899
YBL023C	0.475756634575
YBL024W	0.276850340737
YBL025W	0.176404160505
YBL026W	0.487963104853
YBL027W	0.162129416029
YBL028C	0.162129416029
YBL029C-A	0.0704529067254
YBL029W	0.0940846956933
YBL030C	0.0795691171209
YBL031W	1.06792661513
YBL032W	0.227339829266
YBL033C	0.227339829266
YBL034C	0.251764502056
YBL035C	0.376547289953
YBL036C	0.251764502056
YBL037W	0.75925112198
YBL038W	0.229590712608
YBL039C	0.229590712608
YBL039C-A	0.421624925735
YBL039W-B	0.192238148073
YBL040C	0.192238148073
YBL041W	0.105654951103
YBL042C	0.549070500529
YBL043W	0.399147833774
YBL044W	0.229590712608
YBL045C	0.229590712608
YBL046W	0.229590712608
YBL047C	0.229590712608
YBL048W	0.741675869511
YBL049W	0.376547289953
YBL050W	0.305440778924
YBL051C	0.305440778924
YBL052C	0.421624925735
YBL053W	0.627332989448
YBL054W	1.21313293907
YBL055C	1.21313293907
YBL056W	0.162129416029
YBL057C	0.162129416029
YBL058W	0.376547289953
YBL059C-A	0.627332989448
YBL059W	0.627332989448
YBL060W	0.824126202814
YBL061C	0.824126202814
YBL062W	0.741675869511
YBL063W	0.162129416029
YBL064C	0.162129416029
YBL065W	0.627332989448
YBL066C	0.209869652442
YBL067C	0.603457413611
YBL068W	0.627332989448
YBL068W-A	0.475756634575
YBL069W	0.192238148073
YBL070C	0.542384995491
YBL071C	0.229590712608
YBL071C-B	0.276850340737
YBL071W-A	0.276850340737
YBL072C	0.627332989448
YBL073W	0.475756634575
YBL074C	0.422901562933
YBL075C	0.741675869511
YBL076C	0.305440778924
YBL077W	0.475756634575
YBL078C	0.475756634575
YBL079W	0.117132819347
YBL080C	0.117132819347
YBL081W	0.75925112198
YBL082C	0.824126202814
YBL083C	0.542384995491
YBL084C	0.627332989448
YBL085W	0.168685003459
YBL086C	0.149217037756
YBL087C	0.10825822326
YBL088C	0.338318499827
YBL089W	1.5186163487
YBL090W	0.627332989448
YBL091C	0.627332989448
YBL091C-A	0.475756634575
YBL092W	0.276850340737
YBL093C	0.192238148073
YBL094C	0.542384995491
YBL095W	0.475756634575
YBL096C	0.209869652442
YBL097W	0.251764502056
YBL098W	0.117132819347
YBL099W	0.402198781271
YBL100C	0.338318499827
YBL100W-A	0.305440778924
YBL100W-B	0.305440778924
YBL100W-C	1.5186163487
YBL101C	1.5186163487
YBL102W	0.192238148073
YBL103C	0.192238148073
YBL104C	0.627332989448
YBL105C	0.376547289953
YBL106C	0.338318499827
YBL107C	0.897788393029
YBL107W-A	0.475756634575
YBL108C-A	0.741675869511
YBL108W	0.741675869511
YBL109W	0.741675869511
YBL111C	0.741675869511
YBL112C	0.741675869511
YBL113C	0.741675869511
YBL113W-A	0.00808898734298
YBR001C	0.455862532508
YBR002C	0.475756634575
YBR003W	0.475756634575
YBR004C	0.741675869511
YBR005W	0.741675869511
YBR006W	0.305440778924
YBR007C	0.117132819347
YBR008C	0.98236759136
YBR009C	0.624232034199
YBR010W	0.624232034199
YBR011C	0.897788393029
YBR012C	0.741675869511
YBR012W-A	0.741675869511
YBR012W-B	0.741675869511
YBR013C	0.421624925735
YBR014C	0.350729681456
YBR015C	0.162129416029
YBR016W	0.176404160505
YBR017C	0.227339829266
YBR018C	0.0215170962436
YBR019C	0.0926899014096
YBR020W	0.0926899014096
YBR021W	0.346414463778
YBR022W	0.276850340737
YBR023C	0.75925112198
YBR024W	0.192238148073
YBR025C	0.256717962588
YBR026C	0.741675869511
YBR027C	0.741675869511
YBR028C	0.421624925735
YBR029C	0.176404160505
YBR030W	0.176404160505
YBR031W	0.376547289953
YBR032W	0.475756634575
YBR033W	0.421624925735
YBR034C	0.487963104853
YBR035C	0.074645377597
YBR036C	0.251764502056
YBR037C	0.126847167523
YBR038W	0.126847167523
YBR039W	0.251764502056
YBR040W	0.475756634575
YBR041W	0.376547289953
YBR042C	0.251764502056
YBR043C	1.92424184358
YBR044C	0.209869652442
YBR045C	0.229590712608
YBR046C	0.209869652442
YBR047W	0.209869652442
YBR048W	0.126847167523
YBR049C	0.10825822326
YBR050C	0.192238148073
YBR051W	0.376547289953
YBR052C	0.399147833774
YBR053C	0.0473387712773
YBR054W	0.162129416029
YBR055C	0.162129416029
YBR056C-B	0.421624925735
YBR056W	0.162129416029
YBR056W-A	1.00445263398
YBR057C	0.338318499827
YBR058C	0.542384995491
YBR058C-A	0.276850340737
YBR059C	0.149217037756
YBR060C	0.338318499827
YBR061C	0.475756634575
YBR062C	0.338318499827
YBR063C	0.305440778924
YBR064W	0.475756634575
YBR065C	0.701595341538
YBR066C	0.218165972967
YBR067C	0.624232034199
YBR068C	0.333601391527
YBR069C	0.0624654248949
YBR070C	0.192238148073
YBR071W	0.192238148073
YBR072C-A	0.542384995491
YBR072W	0.455862532508
YBR073W	0.542384995491
YBR074W	0.0858537497536
YBR076C-A	0.276850340737
YBR076W	0.542384995491
YBR077C	0.483534179203
YBR078W	0.598004911193
YBR079C	0.276850340737
YBR080C	1.13719329859
YBR081C	1.0808615552
YBR082C	0.0565405769394
YBR083W	0.561089921832
YBR084C-A	0.561324852484
YBR084W	0.848315211634
YBR085C-A	0.331528331844
YBR085W	0.561324852484
YBR086C	0.189923787299
YBR087W	0.189923787299
YBR088C	0.376547289953
YBR089C-A	0.598004911193
YBR089W	0.542384995491
YBR090C	0.741675869511
YBR091C	0.897788393029
YBR092C	0.162129416029
YBR093C	1.21313293907
YBR094W	0.701595341538
YBR095C	0.10825822326
YBR096W	0.10825822326
YBR097W	0.824126202814
YBR098W	0.376547289953
YBR099C	0.475756634575
YBR101C	0.305440778924
YBR102C	0.338318499827
YBR103C-A	1.74408045056
YBR103W	0.338318499827
YBR104W	1.74408045056
YBR105C	0.598004911193
YBR106W	0.598004911193
YBR107C	1.59318172461
YBR108W	1.59318172461
YBR109C	0.338318499827
YBR109W-A	0.338318499827
YBR110W	0.741675869511
YBR111C	1.06792661513
YBR111W-A	1.06792661513
YBR112C	8.64422055339
YBR113W	0.741675869511
YBR114W	2.64521769151
YBR115C	20.0237561183
YBR116C	8.50511292936
YBR117C	10.4216948099
YBR118W	12.4044632444
YBR119W	1.0808615552
YBR120C	1.06792661513
YBR121C	0.487963104853
YBR121C-A	0.475756634575
YBR122C	0.897788393029
YBR123C	0.162129416029
YBR124W	0.475756634575
YBR125C	0.98236759136
YBR126C	0.572973453581
YBR126W-A	0.572973453581
YBR126W-B	0.572973453581
YBR127C	0.561324852484
YBR128C	0.276850340737
YBR129C	0.276850340737
YBR130C	0.305440778924
YBR131C-A	0.627332989448
YBR131W	0.305440778924
YBR132C	0.176404160505
YBR133C	0.848315211634
YBR134W	0.627332989448
YBR135W	0.475756634575
YBR136W	0.542384995491
YBR137W	0.98236759136
YBR138C	0.701595341538
YBR139W	0.701595341538
YBR140C	0.305440778924
YBR141C	0.475756634575
YBR141W-A	0.229590712608
YBR142W	0.475756634575
YBR143C	0.229590712608
YBR144C	1.0808615552
YBR145W	1.0808615552
YBR146W	0.98236759136
YBR147W	20.0035674735
YBR148W	0.276850340737
YBR149W	0.338318499827
YBR150C	0.0795691171209
YBR151W	0.0795691171209
YBR152W	0.542384995491
YBR153W	0.376547289953
YBR154C	0.0926899014096
YBR155W	0.0926899014096
YBR156C	0.421624925735
YBR157C	0.162129416029
YBR158W	0.561324852484
YBR159W	0.475756634575
YBR160W	0.824126202814
YBR161W	0.0354382984793
YBR162C	0.107433630773
YBR162W-A	0.107433630773
YBR163W	0.162129416029
YBR164C	0.276850340737
YBR165W	0.276850340737
YBR166C	0.475756634575
YBR167C	0.338318499827
YBR168W	0.338318499827
YBR169C	0.561324852484
YBR170C	0.421624925735
YBR171W	0.421624925735
YBR172C	0.305440778924
YBR173C	0.421624925735
YBR174C	0.741675869511
YBR175W	0.421624925735
YBR176W	0.75925112198
YBR177C	0.575205168297
YBR178W	0.475756634575
YBR179C	0.192238148073
YBR180W	0.192238148073
YBR181C	0.399147833774
YBR182C	0.376547289953
YBR182C-A	0.222917885223
YBR183W	0.222917885223
YBR184W	0.338318499827
YBR185C	0.276850340737
YBR186W	0.276850340737
YBR187W	0.752623635289
YBR188C	0.276850340737
YBR189W	0.276850340737
YBR190W	0.376547289953
YBR191W	0.251764502056
YBR191W-A	0.741675869511
YBR192W	0.376547289953
YBR193C	0.542384995491
YBR194W	0.542384995491
YBR195C	0.276850340737
YBR196C	0.542384995491
YBR196C-A	0.455862532508
YBR196C-B	0.192238148073
YBR197C	0.305440778924
YBR198C	0.75925112198
YBR199W	0.75925112198
YBR200W	1.29480120251
YBR200W-A	0.305440778924
YBR201C-A	0.329132104382
YBR201W	0.522986583123
YBR202W	0.298807120403
YBR203W	0.522986583123
YBR204C	0.305440778924
YBR205W	0.305440778924
YBR206W	0.627332989448
YBR207W	0.338318499827
YBR208C	0.75925112198
YBR209W	0.75925112198
YBR210W	0.229590712608
YBR211C	0.176404160505
YBR212W	0.176404160505
YBR213W	0.376547289953
YBR214W	0.824126202814
YBR215W	0.229590712608
YBR216C	0.305440778924
YBR217W	0.305440778924
YBR218C	0.426352589121
YBR219C	0.305440778924
YBR220C	0.209869652442
YBR221C	0.192238148073
YBR221W-A	0.192238148073
YBR222C	0.421624925735
YBR223C	0.376547289953
YBR223W-A	0.251764502056
YBR224W	0.421624925735
YBR225W	0.376547289953
YBR226C	0.741675869511
YBR227C	0.475756634575
YBR228W	0.475756634575
YBR229C	0.229590712608
YBR230C	0.77608786858
YBR230W-A	0.77608786858
YBR231C	0.338318499827
YBR232C	0.421624925735
YBR233W	0.338318499827
YBR233W-A	0.376547289953
YBR234C	0.376547289953
YBR235W	0.376547289953
YBR236C	0.376547289953
YBR237W	0.376547289953
YBR238C	0.376547289953
YBR239C	0.209869652442
YBR240C	0.256717962588
YBR241C	0.100135918559
YBR242W	0.100135918559
YBR243C	0.0926899014096
YBR244W	0.0926899014096
YBR245C	0.741675869511
YBR246W	0.741675869511
YBR247C	0.897788393029
YBR248C	0.229590712608
YBR249C	0.0285873012771
YBR250W	0.192238148073
YBR251W	0.176404160505
YBR252W	0.305440778924
YBR253W	0.376547289953
YBR254C	0.542384995491
YBR255C-A	0.338318499827
YBR255W	0.542384995491
YBR256C	0.245720851501
YBR257W	0.23403611582
YBR258C	0.421624925735
YBR259W	0.421624925735
YBR260C	0.421624925735
YBR261C	0.338318499827
YBR262C	0.98236759136
YBR263W	0.98236759136
YBR264C	0.376547289953
YBR265W	0.376547289953
YBR266C	0.627332989448
YBR267W	0.475756634575
YBR268W	0.251764502056
YBR269C	0.897788393029
YBR270C	0.475756634575
YBR271W	0.475756634575
YBR272C	0.475756634575
YBR273C	0.627332989448
YBR274W	0.627332989448
YBR275C	0.421624925735
YBR276C	0.542384995491
YBR277C	0.162129416029
YBR278W	0.475756634575
YBR279W	0.229590712608
YBR280C	0.98236759136
YBR281C	0.162129416029
YBR282W	0.162129416029
YBR283C	0.0409379985794
YBR284W	0.0329829273204
YBR285W	0.374008823514
YBR286W	0.475756634575
YBR287W	0.305440778924
YBR288C	0.421624925735
YBR289W	0.421624925735
YBR290W	0.276850340737
YBR291C	7.79687479805
YBR292C	2.62238427009
YBR293W	0.426352589121
YBR294W	1.21313293907
YBR295W	0.545961505317
YBR296C	0.201598409024
YBR296C-A	0.572973453581
YBR297W	0.572973453581
YBR298C	0.209869652442
YBR298C-A	0.741675869511
YBR299W	0.741675869511
YBR300C	0.276850340737
YBR301W	0.338318499827
YBR302C	0.741675869511
YCL001W	0.276850340737
YCL001W-A	0.421624925735
YCL001W-B	0.376547289953
YCL002C	0.276850340737
YCL004W	0.475756634575
YCL005W	0.305440778924
YCL005W-A	0.376547289953
YCL007C	0.305440778924
YCL008C	0.475756634575
YCL009C	0.542384995491
YCL010C	1.19768281863
YCL011C	0.542384995491
YCL012C	0.305440778924
YCL014W	0.251764502056
YCL016C	0.251764502056
YCL017C	0.475756634575
YCL018W	0.741675869511
YCL019W	0.627332989448
YCL020W	0.627332989448
YCL021W-A	0.627332989448
YCL022C	0.251764502056
YCL023C	0.475756634575
YCL024W	0.0926899014096
YCL025C	0.222917885223
YCL026C-A	0.305440778924
YCL026C-B	0.305440778924
YCL027W	0.522986583123
YCL028W	0.475756634575
YCL029C	0.475756634575
YCL030C	0.229590712608
YCL031C	0.421624925735
YCL032W	0.475756634575
YCL033C	0.475756634575
YCL034W	0.701595341538
YCL035C	0.701595341538
YCL036W	0.376547289953
YCL037C	0.376547289953
YCL038C	0.149217037756
YCL039W	0.475756634575
YCL040W	1.29683900476
YCL041C	1.29683900476
YCL042W	0.0858537497536
YCL043C	0.0858537497536
YCL044C	0.421624925735
YCL045C	0.542384995491
YCL046W	0.376547289953
YCL047C	0.475756634575
YCL048W	0.305440778924
YCL048W-A	0.192238148073
YCL049C	0.176404160505
YCL050C	0.209869652442
YCL051W	0.627332989448
YCL052C	0.627332989448
YCL054W	0.542384995491
YCL055W	0.149217037756
YCL056C	0.149217037756
YCL057C-A	1.38969320618
YCL057W	1.38969320618
YCL058C	0.627332989448
YCL058W-A	0.276850340737
YCL059C	0.276850340737
YCL061C	0.229590712608
YCL063W	0.522986583123
YCL064C	0.522986583123
YCL065W	0.741675869511
YCL066W	0.741675869511
YCL067C	0.741675869511
YCL068C	0.741675869511
YCL069W	0.251764502056
YCL073C	0.229590712608
YCL074W	0.475756634575
YCL075W	0.647842784799
YCL076W	0.0473387712773
YCR001W	0.376547289953
YCR002C	0.421624925735
YCR003W	0.421624925735
YCR004C	0.487963104853
YCR005C	0.542384995491
YCR006C	0.549070500529
YCR007C	0.338318499827
YCR008W	0.0858537497536
YCR009C	0.649971206122
YCR010C	0.176404160505
YCR011C	0.0858537497536
YCR012W	0.100135918559
YCR013C	0.305440778924
YCR014C	0.741675869511
YCR015C	0.0684542962527
YCR016W	0.376547289953
YCR017C	0.176404160505
YCR018C	0.741675869511
YCR018C-A	0.421624925735
YCR019W	0.421624925735
YCR020C	0.627332989448
YCR020C-A	0.376547289953
YCR020W-B	0.376547289953
YCR021C	0.542384995491
YCR022C	0.192238148073
YCR023C	0.603457413611
YCR024C	0.627332989448
YCR024C-A	0.305440778924
YCR024C-B	0.741675869511
YCR025C	0.100135918559
YCR026C	0.338318499827
YCR027C	0.305440778924
YCR028C	0.475756634575
YCR028C-A	0.276850340737
YCR030C	0.126847167523
YCR031C	0.426352589121
YCR032W	0.309060652267
YCR033W	0.176404160505
YCR034W	0.162129416029
YCR035C	0.421624925735
YCR036W	0.421624925735
YCR037C	0.376547289953
YCR038C	0.741675869511
YCR038W-A	0.741675869511
YCR039C	0.741675869511
YCR040W	0.741675869511
YCR041W	0.741675869511
YCR042C	0.276850340737
YCR043C	0.162129416029
YCR044C	0.251764502056
YCR045C	0.98236759136
YCR045W-A	0.475756634575
YCR046C	0.98236759136
YCR047C	0.251764502056
YCR047W-A	0.475756634575
YCR048W	0.229590712608
YCR049C	0.376547289953
YCR050C	0.741675869511
YCR051W	0.741675869511
YCR052W	0.276850340737
YCR053W	0.421624925735
YCR054C	0.421624925735
YCR057C	0.542384995491
YCR059C	0.305440778924
YCR060W	0.305440778924
YCR061W	0.0440162181795
YCR063W	0.149217037756
YCR064C	0.149217037756
YCR065W	0.176404160505
YCR066W	0.475756634575
YCR067C	0.10825822326
YCR068W	0.100135918559
YCR069W	0.251764502056
YCR071C	0.421624925735
YCR072C	0.338318499827
YCR073C	0.475756634575
YCR073W-A	0.475756634575
YCR075C	0.209869652442
YCR075W-A	0.209869652442
YCR076C	0.421624925735
YCR077C	0.305440778924
YCR079W	0.305440778924
YCR081C-A	0.421624925735
YCR081W	0.542384995491
YCR082W	0.421624925735
YCR083W	0.542384995491
YCR084C	0.192238148073
YCR085W	0.192238148073
YCR086W	0.305440778924
YCR087C-A	0.229590712608
YCR087W	0.741675869511
YCR088W	0.229590712608
YCR089W	0.251764502056
YCR090C	0.251764502056
YCR091W	0.627332989448
YCR092C	0.305440778924
YCR093W	0.305440778924
YCR094W	0.627332989448
YCR095C	0.475756634575
YCR095W-A	0.475756634575
YCR096C	0.75925112198
YCR097W	0.75925112198
YCR097W-A	0.475756634575
YCR098C	0.256717962588
YCR099C	0.421624925735
YCR100C	0.542384995491
YCR101C	0.338318499827
YCR102C	0.338318499827
YCR102W-A	0.542384995491
YCR104W	0.421624925735
YCR105W	0.338318499827
YCR106W	0.13750254361
YCR107W	0.149217037756
YCR108C	0.741675869511
YDL001W	0.276850340737
YDL002C	0.276850340737
YDL003W	1.78059981786
YDL004W	0.276850340737
YDL005C	0.276850340737
YDL006W	0.627332989448
YDL007C-A	0.305440778924
YDL007W	0.542384995491
YDL008W	1.19768281863
YDL009C	1.19768281863
YDL010W	0.209869652442
YDL011C	0.627332989448
YDL012C	0.13750254361
YDL013W	0.276850340737
YDL014W	0.421624925735
YDL015C	0.421624925735
YDL016C	0.741675869511
YDL017W	0.305440778924
YDL018C	0.305440778924
YDL019C	0.276850340737
YDL020C	0.75925112198
YDL021W	0.426352589121
YDL022C-A	0.649971206122
YDL022W	0.0837980606053
YDL023C	0.627332989448
YDL024C	0.603457413611
YDL025C	0.149217037756
YDL025W-A	0.192238148073
YDL026W	0.627332989448
YDL027C	0.13750254361
YDL028C	0.251764502056
YDL029W	0.421624925735
YDL030W	0.376547289953
YDL031W	0.421624925735
YDL032W	0.421624925735
YDL033C	0.376547289953
YDL034W	0.627332989448
YDL035C	0.209869652442
YDL036C	1.3397184899
YDL037C	0.475756634575
YDL039C	0.741675869511
YDL040C	0.251764502056
YDL041W	0.627332989448
YDL042C	0.376547289953
YDL043C	0.542384995491
YDL044C	0.305440778924
YDL045C	0.421624925735
YDL045W-A	0.421624925735
YDL046W	0.229590712608
YDL047W	0.992766965952
YDL048C	1.75331402075
YDL049C	1.6541262362
YDL050C	0.542384995491
YDL051W	0.100135918559
YDL052C	0.100135918559
YDL053C	0.421624925735
YDL054C	0.192238148073
YDL055C	0.155605142349
YDL056W	0.421624925735
YDL057W	1.19768281863
YDL058W	0.229590712608
YDL059C	0.229590712608
YDL060W	0.229590712608
YDL061C	0.276850340737
YDL062W	0.627332989448
YDL063C	0.627332989448
YDL064W	0.338318499827
YDL065C	0.338318499827
YDL066W	0.542384995491
YDL067C	0.542384995491
YDL068W	0.475756634575
YDL069C	0.305440778924
YDL070W	0.088790775872
YDL071C	1.5186163487
YDL072C	0.10825822326
YDL073W	0.542384995491
YDL074C	0.542384995491
YDL075W	0.399147833774
YDL076C	0.399147833774
YDL077C	0.701595341538
YDL078C	0.117132819347
YDL079C	0.0684542962527
YDL080C	0.649971206122
YDL081C	0.229590712608
YDL082W	0.98236759136
YDL083C	0.98236759136
YDL084W	0.209869652442
YDL085C-A	0.168685003459
YDL085W	0.168685003459
YDL086C-A	0.376547289953
YDL086W	0.338318499827
YDL087C	0.338318499827
YDL088C	0.475756634575
YDL089W	0.421624925735
YDL090C	0.421624925735
YDL091C	0.376547289953
YDL092W	0.376547289953
YDL093W	0.305440778924
YDL094C	0.542384995491
YDL095W	0.276850340737
YDL096C	0.627332989448
YDL097C	0.305440778924
YDL098C	0.475756634575
YDL099W	0.542384995491
YDL100C	0.542384995491
YDL101C	0.649971206122
YDL102W	0.627332989448
YDL103C	0.627332989448
YDL104C	0.98236759136
YDL105W	0.824126202814
YDL106C	0.824126202814
YDL107W	0.627332989448
YDL108W	0.475756634575
YDL109C	0.475756634575
YDL110C	0.192238148073
YDL111C	0.305440778924
YDL112W	1.89859133408
YDL113C	1.89859133408
YDL114W	0.421624925735
YDL114W-A	0.542384995491
YDL115C	0.421624925735
YDL116W	0.376547289953
YDL117W	0.897788393029
YDL118W	0.542384995491
YDL119C	0.701595341538
YDL120W	0.338318499827
YDL121C	0.338318499827
YDL122W	0.649971206122
YDL123W	1.13719329859
YDL124W	0.0527689341605
YDL125C	0.0527689341605
YDL126C	0.374008823514
YDL127W	0.175817730162
YDL128W	0.646155898737
YDL129W	0.149217037756
YDL130W	0.0926899014096
YDL130W-A	0.256717962588
YDL131W	20.0130197288
YDL132W	0.649971206122
YDL133C-A	0.77608786858
YDL133W	0.77608786858
YDL134C	0.606293304561
YDL135C	0.209869652442
YDL136W	0.0684542962527
YDL137W	1.39259328833
YDL138W	1.06115321469
YDL139C	0.168685003459
YDL140C	0.162129416029
YDL141W	0.100135918559
YDL142C	0.100135918559
YDL143W	0.542384995491
YDL144C	0.542384995491
YDL145C	0.542384995491
YDL146W	0.276850340737
YDL147W	0.251764502056
YDL148C	0.251764502056
YDL149W	1.3397184899
YDL150W	0.741675869511
YDL151C	0.627332989448
YDL152W	0.542384995491
YDL153C	0.627332989448
YDL154W	0.276850340737
YDL155W	0.712332177618
YDL156W	0.338318499827
YDL157C	0.338318499827
YDL158C	0.741675869511
YDL159C-B	0.741675869511
YDL159W	0.627332989448
YDL159W-A	0.741675869511
YDL160C	0.741675869511
YDL160C-A	0.475756634575
YDL161W	0.426352589121
YDL162C	0.542384995491
YDL163W	0.741675869511
YDL164C	0.542384995491
YDL165W	0.251764502056
YDL166C	0.251764502056
YDL167C	0.338318499827
YDL168W	0.305440778924
YDL169C	0.276850340737
YDL170W	1.99825187864
YDL171C	1.99825187864
YDL172C	0.542384995491
YDL173W	0.742652370342
YDL174C	0.742652370342
YDL175C	3.59339002856
YDL176W	0.229590712608
YDL177C	0.229590712608
YDL178W	0.75925112198
YDL179W	1.59318172461
YDL180W	20.0030048412
YDL181W	20.0081781299
YDL182W	20.0884470573
YDL183C	20.0179335937
YDL184C	20.0054857335
YDL185C-A	0.741675869511
YDL185W	0.251764502056
YDL186W	2.43303847837
YDL187C	0.229590712608
YDL188C	2.76185016927
YDL189W	0.276850340737
YDL190C	0.276850340737
YDL191W	0.649971206122
YDL192W	1.0808615552
YDL193W	0.98236759136
YDL194W	3.15240324857
YDL195W	0.741675869511
YDL196W	0.229590712608
YDL197C	0.229590712608
YDL198C	0.376547289953
YDL199C	0.824126202814
YDL200C	0.276850340737
YDL201W	1.19768281863
YDL202W	0.209869652442
YDL203C	0.209869652442
YDL204W	0.192238148073
YDL205C	0.209869652442
YDL206W	0.192238148073
YDL207W	0.229590712608
YDL208W	0.176404160505
YDL209C	0.176404160505
YDL210W	0.842188570021
YDL211C	0.399147833774
YDL212W	0.329132104382
YDL213C	0.329132104382
YDL214C	2.53585288565
YDL215C	0.214049760888
YDL216C	1.89859133408
YDL217C	0.251764502056
YDL218W	0.421624925735
YDL219W	0.421624925735
YDL220C	0.421624925735
YDL221W	0.338318499827
YDL222C	0.338318499827
YDL223C	0.475756634575
YDL224C	0.674664118863
YDL225W	0.627332989448
YDL226C	0.627332989448
YDL227C	0.338318499827
YDL228C	0.522986583123
YDL229W	0.426352589121
YDL230W	0.162129416029
YDL231C	0.162129416029
YDL232W	0.376547289953
YDL233W	0.421624925735
YDL234C	0.421624925735
YDL235C	0.276850340737
YDL236W	0.487963104853
YDL237W	0.627332989448
YDL238C	0.627332989448
YDL239C	0.542384995491
YDL240C-A	0.542384995491
YDL240W	0.542384995491
YDL241W	0.575205168297
YDL242W	0.376547289953
YDL243C	0.376547289953
YDL244W	0.741675869511
YDL245C	0.741675869511
YDL246C	0.741675869511
YDL247W	0.338318499827
YDL247W-A	0.741675869511
YDL248W	0.162129416029
YDR001C	0.117132819347
YDR002W	0.117132819347
YDR003W	0.229590712608
YDR003W-A	0.741675869511
YDR004W	0.305440778924
YDR005C	0.542384995491
YDR006C	0.44479124772
YDR007W	0.44479124772
YDR008C	0.229590712608
YDR009W	0.209869652442
YDR010C	0.201598409024
YDR011W	0.201598409024
YDR012W	0.426352589121
YDR013W	0.542384995491
YDR014W	1.5186163487
YDR014W-A	0.741675869511
YDR015C	0.542384995491
YDR016C	0.305440778924
YDR017C	0.426352589121
YDR018C	0.376547289953
YDR019C	0.305440778924
YDR020C	0.421624925735
YDR021W	0.421624925735
YDR022C	0.545961505317
YDR023W	0.350729681456
YDR024W	0.741675869511
YDR025W	0.627332989448
YDR026C	0.338318499827
YDR027C	0.421624925735
YDR028C	0.542384995491
YDR029W	0.542384995491
YDR030C	0.741675869511
YDR031W	0.741675869511
YDR032C	0.117132819347
YDR033W	0.0737845114195
YDR034C	20.006682878
YDR034C-A	0.149217037756
YDR034C-C	0.178969689791
YDR034C-D	0.178969689791
YDR034W-B	0.149217037756
YDR035W	0.251764502056
YDR036C	0.639386078076
YDR037W	0.639386078076
YDR038C	0.741675869511
YDR039C	0.741675869511
YDR040C	0.305440778924
YDR041W	0.0635378677143
YDR042C	0.176404160505
YDR043C	0.624232034199
YDR044W	0.229590712608
YDR045C	0.897788393029
YDR046C	0.370877393028
YDR047W	0.0684542962527
YDR048C	0.627332989448
YDR049W	0.229590712608
YDR050C	0.0354382984793
YDR051C	0.276850340737
YDR052C	0.13750254361
YDR053W	0.627332989448
YDR054C	0.256717962588
YDR055W	0.0737845114195
YDR056C	3.48979636339
YDR057W	3.48979636339
YDR058C	0.162129416029
YDR059C	0.229590712608
YDR060W	0.376547289953
YDR061W	0.0635378677143
YDR062W	0.209869652442
YDR063W	0.522986583123
YDR064W	0.305440778924
YDR065W	0.542384995491
YDR066C	0.627332989448
YDR067C	0.338318499827
YDR068W	0.338318499827
YDR069C	0.376547289953
YDR070C	0.229590712608
YDR071C	0.251764502056
YDR072C	5.23229481355
YDR073W	1.31521060176
YDR074W	0.346414463778
YDR075W	0.251764502056
YDR076W	0.162129416029
YDR077W	0.0940846956933
YDR078C	0.251764502056
YDR079C-A	1.19768281863
YDR079W	0.251764502056
YDR080W	1.19768281863
YDR081C	0.305440778924
YDR082W	0.305440778924
YDR083W	0.627332989448
YDR084C	0.98236759136
YDR085C	0.0795691171209
YDR086C	0.542384995491
YDR087C	0.475756634575
YDR088C	0.338318499827
YDR089W	0.0473387712773
YDR090C	0.176404160505
YDR091C	0.162129416029
YDR092W	0.192238148073
YDR093W	0.545961505317
YDR094W	0.305440778924
YDR095C	0.374008823514
YDR096W	0.374008823514
YDR097C	0.276850340737
YDR098C	0.251764502056
YDR098C-A	0.542384995491
YDR098C-B	0.542384995491
YDR099W	0.603457413611
YDR100W	0.639386078076
YDR101C	0.376547289953
YDR102C	0.741675869511
YDR103W	0.741675869511
YDR104C	0.13750254361
YDR105C	0.649971206122
YDR106W	0.649971206122
YDR107C	0.475756634575
YDR108W	0.475756634575
YDR109C	0.421624925735
YDR110W	0.421624925735
YDR111C	0.350729681456
YDR112W	0.627332989448
YDR113C	0.10825822326
YDR114C	0.421624925735
YDR115W	0.0926899014096
YDR116C	0.824126202814
YDR117C	0.542384995491
YDR118W	0.542384995491
YDR118W-A	0.475756634575
YDR119W	0.421624925735
YDR119W-A	0.522986583123
YDR120C	0.542384995491
YDR121W	0.542384995491
YDR122W	0.305440778924
YDR123C	0.350729681456
YDR124W	0.350729681456
YDR125C	0.421624925735
YDR126W	0.421624925735
YDR127W	0.305440778924
YDR128W	0.421624925735
YDR129C	0.701595341538
YDR130C	0.487963104853
YDR131C	0.421624925735
YDR132C	0.0684542962527
YDR133C	0.639386078076
YDR134C	0.572973453581
YDR135C	0.542384995491
YDR136C	0.421624925735
YDR137W	0.149217037756
YDR138W	0.338318499827
YDR139C	0.542384995491
YDR140W	0.542384995491
YDR141C	0.305440778924
YDR142C	0.305440778924
YDR143C	0.75925112198
YDR144C	0.421624925735
YDR145W	0.421624925735
YDR146C	0.227339829266
YDR147W	0.159023120496
YDR148C	2.64521769151
YDR149C	0.542384995491
YDR150W	2.53585288565
YDR151C	0.229590712608
YDR152W	0.229590712608
YDR153C	1.36160526298
YDR154C	0.241537189596
YDR155C	0.256717962588
YDR156W	0.256717962588
YDR157W	0.176404160505
YDR158W	0.741675869511
YDR159W	0.305440778924
YDR160W	0.542384995491
YDR161W	0.542384995491
YDR162C	0.542384995491
YDR163W	0.542384995491
YDR164C	0.229590712608
YDR165W	0.229590712608
YDR166C	0.627332989448
YDR167W	0.627332989448
YDR168W	0.627332989448
YDR169C	0.251764502056
YDR169C-A	0.276850340737
YDR170C	0.10825822326
YDR170W-A	0.100135918559
YDR171W	0.209869652442
YDR172W	0.209869652442
YDR173C	0.0858537497536
YDR174W	0.0858537497536
YDR175C	0.338318499827
YDR176W	0.338318499827
YDR177W	0.251764502056
YDR178W	0.251764502056
YDR179C	0.305440778924
YDR179W-A	0.305440778924
YDR180W	0.421624925735
YDR181C	0.376547289953
YDR182W	0.376547289953
YDR182W-A	0.741675869511
YDR183C-A	0.627332989448
YDR183W	0.542384995491
YDR184C	0.229590712608
YDR185C	0.251764502056
YDR186C	0.155605142349
YDR187C	0.627332989448
YDR188W	0.19228932572
YDR189W	0.421624925735
YDR190C	0.741675869511
YDR191W	0.741675869511
YDR192C	0.209869652442
YDR193W	0.627332989448
YDR194C	0.475756634575
YDR194W-A	0.475756634575
YDR195W	0.376547289953
YDR196C	0.475756634575
YDR197W	0.475756634575
YDR198C	0.421624925735
YDR199W	0.421624925735
YDR200C	0.251764502056
YDR201W	0.251764502056
YDR202C	0.475756634575
YDR203W	0.627332989448
YDR204W	0.475756634575
YDR205W	0.542384995491
YDR206W	0.251764502056
YDR207C	0.088790775872
YDR208W	0.088790775872
YDR209C	0.475756634575
YDR210C-C	0.229590712608
YDR210C-D	0.229590712608
YDR210W	0.251764502056
YDR210W-A	0.475756634575
YDR210W-B	0.475756634575
YDR211W	0.209869652442
YDR212W	0.701595341538
YDR213W	0.701595341538
YDR214W	0.374008823514
YDR215C	0.522986583123
YDR216W	0.522986583123
YDR217C	0.376547289953
YDR218C	0.251764502056
YDR219C	0.627332989448
YDR220C	0.741675869511
YDR221W	0.741675869511
YDR222W	0.77608786858
YDR223W	0.575205168297
YDR224C	0.0409379985794
YDR225W	0.0307037513258
YDR226W	0.0684542962527
YDR227W	0.422901562933
YDR228C	0.162129416029
YDR229W	0.192238148073
YDR230W	0.627332989448
YDR231C	0.13750254361
YDR232W	0.13750254361
YDR233C	20.0079664327
YDR234W	20.0085145346
YDR235W	20.0025722105
YDR236C	0.305440778924
YDR237W	0.305440778924
YDR238C	0.475756634575
YDR239C	0.897788393029
YDR240C	0.276850340737
YDR241W	0.741675869511
YDR242W	0.350729681456
YDR243C	0.192238148073
YDR244W	0.192238148073
YDR245W	0.627332989448
YDR246W	0.209869652442
YDR246W-A	0.338318499827
YDR247W	0.245720851501
YDR248C	0.376547289953
YDR249C	1.0808615552
YDR250C	0.741675869511
YDR251W	0.741675869511
YDR252W	0.627332989448
YDR253C	0.209869652442
YDR254W	0.209869652442
YDR255C	0.251764502056
YDR256C	0.627332989448
YDR257C	0.276850340737
YDR258C	0.649971206122
YDR259C	0.0509271586422
YDR260C	0.421624925735
YDR261C	0.0635378677143
YDR261C-C	0.272966951612
YDR261C-D	0.272966951612
YDR261W-A	0.229590712608
YDR261W-B	0.229590712608
YDR262W	0.189923787299
YDR263C	0.338318499827
YDR264C	1.61054099574
YDR265W	1.61054099574
YDR266C	0.276850340737
YDR267C	0.276850340737
YDR268W	0.276850340737
YDR269C	0.627332989448
YDR270W	0.227339829266
YDR271C	0.229590712608
YDR272W	0.229590712608
YDR273W	0.305440778924
YDR274C	0.795806119417
YDR275W	0.795806119417
YDR276C	0.992766965952
YDR277C	0.126847167523
YDR278C	0.627332989448
YDR279W	0.892130228485
YDR280W	0.542384995491
YDR281C	0.897788393029
YDR282C	0.627332989448
YDR283C	0.421624925735
YDR284C	0.0795691171209
YDR285W	0.100135918559
YDR286C	0.421624925735
YDR287W	0.421624925735
YDR288W	0.475756634575
YDR289C	0.542384995491
YDR290W	0.542384995491
YDR291W	0.741675869511
YDR292C	0.376547289953
YDR293C	0.0926899014096
YDR294C	0.376547289953
YDR295C	0.13750254361
YDR296W	0.13750254361
YDR297W	0.241537189596
YDR298C	0.575205168297
YDR299W	0.545961505317
YDR300C	0.251764502056
YDR301W	0.251764502056
YDR302W	0.338318499827
YDR303C	0.475756634575
YDR304C	0.542384995491
YDR305C	0.338318499827
YDR306C	0.712332177618
YDR307W	0.712332177618
YDR308C	0.421624925735
YDR309C	0.838373014654
YDR310C	0.126847167523
YDR311W	0.0926899014096
YDR312W	1.19768281863
YDR313C	0.475756634575
YDR314C	0.376547289953
YDR315C	0.475756634575
YDR316W	0.475756634575
YDR316W-A	0.305440778924
YDR316W-B	0.305440778924
YDR317W	0.741675869511
YDR318W	0.603457413611
YDR319C	0.251764502056
YDR320C	1.5186163487
YDR320C-A	0.338318499827
YDR320W-B	1.19768281863
YDR321W	0.475756634575
YDR322C-A	0.229590712608
YDR322W	0.251764502056
YDR323C	1.19768281863
YDR324C	0.522986583123
YDR325W	0.522986583123
YDR326C	0.376547289953
YDR327W	0.376547289953
YDR328C	1.0808615552
YDR329C	0.305440778924
YDR330W	0.305440778924
YDR331W	0.98236759136
YDR332W	0.421624925735
YDR333C	0.192238148073
YDR334W	0.192238148073
YDR335W	0.701595341538
YDR336W	0.741675869511
YDR337W	0.338318499827
YDR338C	0.305440778924
YDR339C	0.374008823514
YDR340W	0.374008823514
YDR341C	0.421624925735
YDR342C	1.3397184899
YDR343C	0.229590712608
YDR344C	0.0473387712773
YDR345C	0.338318499827
YDR346C	0.487963104853
YDR347W	0.487963104853
YDR348C	0.561324852484
YDR349C	0.176404160505
YDR350C	0.376547289953
YDR351W	0.376547289953
YDR352W	0.98236759136
YDR353W	0.561324852484
YDR354C-A	0.338318499827
YDR354W	0.178969689791
YDR355C	0.542384995491
YDR356W	0.305440778924
YDR357C	0.189923787299
YDR358W	0.189923787299
YDR359C	0.0858537497536
YDR360W	0.376547289953
YDR361C	0.338318499827
YDR362C	0.192238148073
YDR363W	0.192238148073
YDR363W-A	0.141400900724
YDR364C	0.276850340737
YDR365C	1.0808615552
YDR365W-A	1.0808615552
YDR365W-B	1.0808615552
YDR366C	0.741675869511
YDR367W	0.741675869511
YDR368W	0.475756634575
YDR369C	0.741675869511
YDR370C	0.276850340737
YDR371C-A	0.542384995491
YDR371W	0.276850340737
YDR372C	0.421624925735
YDR373W	0.421624925735
YDR374C	0.741675869511
YDR374W-A	0.741675869511
YDR375C	0.305440778924
YDR376W	0.305440778924
YDR377W	0.192238148073
YDR378C	0.176404160505
YDR379C-A	0.100135918559
YDR379W	0.176404160505
YDR380W	0.100135918559
YDR381C-A	0.189923787299
YDR381W	0.276850340737
YDR382W	0.189923787299
YDR383C	0.229590712608
YDR384C	0.680570790272
YDR385W	0.0131468501457
YDR386W	0.542384995491
YDR387C	0.229590712608
YDR388W	0.229590712608
YDR389W	0.192238148073
YDR390C	0.0926899014096
YDR391C	0.149217037756
YDR392W	0.149217037756
YDR393W	0.627332989448
YDR394W	0.192238148073
YDR395W	0.176404160505
YDR396W	1.19768281863
YDR397C	0.251764502056
YDR398W	0.251764502056
YDR399W	0.0926899014096
YDR400W	0.229590712608
YDR401W	0.542384995491
YDR402C	0.305440778924
YDR403W	0.251764502056
YDR404C	0.251764502056
YDR405W	0.251764502056
YDR406W	0.258004383254
YDR406W-A	0.475756634575
YDR407C	0.305440778924
YDR408C	0.251764502056
YDR409W	0.251764502056
YDR410C	0.542384995491
YDR411C	0.376547289953
YDR412W	0.376547289953
YDR413C	0.627332989448
YDR414C	0.305440778924
YDR415C	0.475756634575
YDR416W	0.475756634575
YDR417C	0.338318499827
YDR418W	1.19768281863
YDR419W	0.276850340737
YDR420W	0.0285873012771
YDR421W	0.276850340737
YDR422C	0.421624925735
YDR423C	0.421624925735
YDR424C	0.475756634575
YDR425W	0.475756634575
YDR426C	0.376547289953
YDR427W	0.376547289953
YDR428C	0.627332989448
YDR429C	0.542384995491
YDR430C	0.251764502056
YDR431W	0.475756634575
YDR432W	0.627332989448
YDR433W	0.627332989448
YDR434W	1.0808615552
YDR435C	0.229590712608
YDR436W	0.305440778924
YDR437W	0.475756634575
YDR438W	0.421624925735
YDR439W	0.741675869511
YDR440W	0.192238148073
YDR441C	0.209869652442
YDR442W	0.209869652442
YDR443C	0.487963104853
YDR444W	0.487963104853
YDR445C	0.627332989448
YDR446W	0.338318499827
YDR447C	0.141400900724
YDR448W	0.141400900724
YDR449C	0.290379004122
YDR450W	0.0548051281012
YDR451C	0.329711409736
YDR452W	0.329711409736
YDR453C	0.338318499827
YDR454C	0.126847167523
YDR455C	0.542384995491
YDR456W	0.10825822326
YDR457W	0.475756634575
YDR458C	0.338318499827
YDR459C	0.229590712608
YDR460W	0.229590712608
YDR461C-A	0.421624925735
YDR461W	0.475756634575
YDR462W	0.421624925735
YDR463W	0.542384995491
YDR464C-A	0.475756634575
YDR464W	0.176404160505
YDR465C	0.229590712608
YDR466W	0.229590712608
YDR467C	0.741675869511
YDR468C	0.209869652442
YDR469W	0.209869652442
YDR470C	0.0926899014096
YDR471W	0.0926899014096
YDR472W	0.13750254361
YDR473C	0.475756634575
YDR475C	0.126847167523
YDR476C	0.192238148073
YDR477W	0.192238148073
YDR478W	0.627332989448
YDR479C	0.149217037756
YDR480W	0.149217037756
YDR481C	0.305440778924
YDR482C	0.276850340737
YDR483W	0.276850340737
YDR484W	0.542384995491
YDR485C	0.251764502056
YDR486C	0.421624925735
YDR487C	0.824126202814
YDR488C	0.251764502056
YDR489W	0.251764502056
YDR490C	0.824126202814
YDR491C	1.0808615552
YDR492W	0.241537189596
YDR493W	0.421624925735
YDR494W	0.305440778924
YDR495C	0.542384995491
YDR496C	0.338318499827
YDR497C	0.4924518777
YDR498C	0.117132819347
YDR499W	0.100135918559
YDR500C	0.276850340737
YDR501W	0.276850340737
YDR502C	0.0684542962527
YDR503C	0.542384995491
YDR504C	0.741675869511
YDR505C	0.0795691171209
YDR506C	0.229590712608
YDR507C	0.422901562933
YDR508C	0.98672549445
YDR509W	0.338318499827
YDR510C-A	0.542384995491
YDR510W	0.313859094118
YDR511W	0.542384995491
YDR512C	0.741675869511
YDR513W	0.561324852484
YDR514C	0.305440778924
YDR515W	0.305440778924
YDR516C	0.0285873012771
YDR517W	0.0354382984793
YDR518W	0.603457413611
YDR519W	1.19768281863
YDR520C	0.126847167523
YDR521W	0.542384995491
YDR522C	0.305440778924
YDR523C	0.305440778924
YDR524C	0.0215170962436
YDR524C-A	0.622762798738
YDR524C-B	0.305440778924
YDR524W-C	0.0215170962436
YDR525W	0.305440778924
YDR525W-A	0.975638601398
YDR526C	0.338318499827
YDR527W	0.276850340737
YDR528W	0.603457413611
YDR529C	0.192238148073
YDR530C	1.39159436719
YDR531W	1.39159436719
YDR532C	0.75925112198
YDR533C	0.0704529067254
YDR534C	0.475756634575
YDR535C	0.0285873012771
YDR536W	0.0285873012771
YDR537C	0.162129416029
YDR538W	0.162129416029
YDR539W	0.162129416029
YDR540C	0.192238148073
YDR541C	0.176404160505
YDR542W	0.229590712608
YDR543C	0.741675869511
YDR544C	0.741675869511
YDR545C-A	0.741675869511
YDR545W	0.741675869511
YEL001C	0.0151269219774
YEL002C	0.475756634575
YEL003W	0.176404160505
YEL004W	0.741675869511
YEL005C	0.741675869511
YEL006W	0.98236759136
YEL007W	0.81450135418
YEL008C-A	2.33143988411
YEL008W	0.421624925735
YEL009C	0.421624925735
YEL009C-A	1.3397184899
YEL010W	0.475756634575
YEL011W	0.338318499827
YEL012W	0.117132819347
YEL013W	0.627332989448
YEL014C	0.627332989448
YEL015W	0.305440778924
YEL016C	0.305440778924
YEL017C-A	1.28997415921
YEL017W	1.25179553482
YEL018C-A	0.338318499827
YEL018W	0.421624925735
YEL019C	0.421624925735
YEL020C	0.421624925735
YEL020C-B	0.0548051281012
YEL020W-A	0.627332989448
YEL021W	0.542384995491
YEL022W	0.192238148073
YEL023C	0.421624925735
YEL024W	0.649971206122
YEL025C	0.561324852484
YEL026W	0.126847167523
YEL027W	0.298807120403
YEL028W	0.251764502056
YEL029C	0.251764502056
YEL030C-A	0.627332989448
YEL030W	0.192238148073
YEL031W	0.305440778924
YEL032C-A	0.542384995491
YEL032W	0.522986583123
YEL033W	0.741675869511
YEL034C-A	0.304954365155
YEL034W	0.338318499827
YEL035C	0.475756634575
YEL036C	0.192670248359
YEL037C	0.209869652442
YEL038W	0.421624925735
YEL039C	0.421624925735
YEL040W	0.0858537497536
YEL041W	0.192238148073
YEL042W	0.209869652442
YEL043W	1.49347674104
YEL044W	0.033190917492
YEL045C	0.033190917492
YEL046C	0.741675869511
YEL047C	0.149217037756
YEL048C	0.421624925735
YEL049W	0.376547289953
YEL050C	0.229590712608
YEL050W-A	0.176404160505
YEL051W	0.421624925735
YEL052W	0.149217037756
YEL053C	0.149217037756
YEL053W-A	0.627332989448
YEL054C	0.0926899014096
YEL055C	0.467943556414
YEL056W	0.126847167523
YEL057C	0.159023120496
YEL058W	0.475756634575
YEL059C-A	0.741675869511
YEL059W	0.741675869511
YEL060C	0.176404160505
YEL061C	0.192238148073
YEL062W	0.649971206122
YEL063C	0.455862532508
YEL064C	0.75925112198
YEL065W	0.824126202814
YEL066W	0.455862532508
YEL067C	1.49347674104
YEL068C	0.421624925735
YEL069C	0.176404160505
YEL070W	0.276850340737
YEL071W	4.60255727514
YEL072W	0.0627622752243
YEL073C	0.0285873012771
YEL074W	0.421624925735
YEL075C	0.421624925735
YEL075W-A	0.741675869511
YEL076C	0.741675869511
YEL076C-A	0.741675869511
YEL077C	0.741675869511
YEL077W-A	0.305440778924
YER001W	0.415902751891
YER002W	0.305440778924
YER003C	0.276850340737
YER004W	0.276850340737
YER005W	0.421624925735
YER006C-A	0.627332989448
YER006W	0.421624925735
YER007C-A	0.338318499827
YER007W	0.627332989448
YER008C	0.305440778924
YER009W	0.305440778924
YER010C	0.251764502056
YER011W	0.149217037756
YER012W	0.117132819347
YER013W	0.276850340737
YER014C-A	0.627332989448
YER014W	0.338318499827
YER015W	0.421624925735
YER016W	0.376547289953
YER017C	0.376547289953
YER018C	0.0684542962527
YER019C-A	0.402198781271
YER019W	0.0684542962527
YER020W	0.402198781271
YER021W	0.305440778924
YER022W	0.338318499827
YER023C-A	0.627332989448
YER023W	0.627332989448
YER024W	0.627332989448
YER025W	0.421624925735
YER026C	0.421624925735
YER027C	0.561324852484
YER028C	0.305440778924
YER029C	0.475756634575
YER030W	0.475756634575
YER031C	0.176404160505
YER032W	0.176404160505
YER033C	0.75925112198
YER034W	0.75925112198
YER035W	0.305440778924
YER036C	0.329132104382
YER037W	0.329132104382
YER038C	0.741675869511
YER038W-A	0.741675869511
YER039C	0.627332989448
YER039C-A	1.0808615552
YER040W	1.0808615552
YER041W	0.475756634575
YER042W	0.542384995491
YER043C	0.276850340737
YER044C	0.426352589121
YER044C-A	0.542384995491
YER045C	0.0858537497536
YER046W	0.0635378677143
YER046W-A	0.542384995491
YER047C	0.305440778924
YER048C	0.399147833774
YER048W-A	1.13719329859
YER049W	0.649971206122
YER050C	0.75925112198
YER051W	0.75925112198
YER052C	0.928582348908
YER053C	0.0473387712773
YER053C-A	0.290379004122
YER054C	2.65093028106
YER055C	0.870550444514
YER056C	0.0266212504701
YER056C-A	0.897788393029
YER057C	0.229590712608
YER058W	0.229590712608
YER059W	0.229590712608
YER060W	0.75925112198
YER060W-A	0.475756634575
YER061C	0.421624925735
YER062C	0.159023120496
YER063W	0.313859094118
YER064C	0.309872571376
YER065C	0.364022902005
YER066C-A	1.75652858329
YER066W	0.376547289953
YER067C-A	0.522986583123
YER067W	0.0737845114195
YER068C-A	1.19768281863
YER068W	0.522986583123
YER069W	0.515417425578
YER070W	0.229590712608
YER071C	0.421624925735
YER072W	0.421624925735
YER073W	0.274554036312
YER074W	0.13750254361
YER074W-A	0.305440778924
YER075C	0.0527689341605
YER076C	0.117132819347
YER076W-A	1.0808615552
YER077C	0.276850340737
YER078C	0.542384995491
YER078W-A	0.542384995491
YER079C-A	0.627332989448
YER079W	0.741675869511
YER080W	0.209869652442
YER081W	0.100135918559
YER082C	0.209869652442
YER083C	0.741675869511
YER084W	0.741675869511
YER084W-A	0.741675869511
YER085C	0.376547289953
YER086W	0.376547289953
YER087C-A	0.542384995491
YER087C-B	1.0808615552
YER087W	0.475756634575
YER088C	0.0837980606053
YER088C-A	0.338318499827
YER088W-B	0.346115806815
YER089C	0.100135918559
YER090C-A	1.75652858329
YER090W	0.100135918559
YER091C	0.276850340737
YER091C-A	0.192238148073
YER092W	0.192238148073
YER093C	1.19768281863
YER093C-A	0.627332989448
YER094C	0.178969689791
YER095W	0.178969689791
YER096W	0.338318499827
YER097W	2.15812956048
YER098W	1.75331402075
YER099C	0.897788393029
YER100W	0.897788393029
YER101C	0.209869652442
YER102W	0.229590712608
YER103W	0.305440778924
YER104W	0.376547289953
YER105C	0.338318499827
YER106W	0.338318499827
YER107C	0.338318499827
YER107W-A	0.627332989448
YER109C	0.374008823514
YER110C	0.376547289953
YER111C	0.305440778924
YER112W	0.229590712608
YER113C	0.376547289953
YER114C	0.374008823514
YER115C	0.376547289953
YER116C	0.192238148073
YER117W	0.192238148073
YER118C	0.421624925735
YER119C	0.627332989448
YER119C-A	0.627332989448
YER120W	0.0858537497536
YER121W	0.229590712608
YER122C	0.149217037756
YER123W	0.149217037756
YER124C	0.00966989681711
YER125W	0.13750254361
YER126C	0.338318499827
YER127W	0.338318499827
YER128W	0.741675869511
YER129W	0.376547289953
YER130C	2.91399405498
YER131W	0.0858537497536
YER132C	0.382596110648
YER133W	0.162129416029
YER133W-A	0.542384995491
YER134C	0.542384995491
YER135C	0.572973453581
YER136W	0.0996991599482
YER137C	0.0635378677143
YER137C-A	0.741675869511
YER137W-A	0.338318499827
YER138C	0.741675869511
YER138W-A	0.741675869511
YER139C	0.897788393029
YER140W	0.897788393029
YER141W	0.542384995491
YER142C	0.475756634575
YER143W	0.475756634575
YER144C	0.305440778924
YER145C	0.105767771747
YER145C-A	0.542384995491
YER146W	0.105767771747
YER147C	0.338318499827
YER147C-A	0.741675869511
YER148W	0.338318499827
YER148W-A	0.741675869511
YER149C	0.178969689791
YER150W	0.0589989708344
YER151C	0.897788393029
YER152C	0.627332989448
YER152W-A	0.627332989448
YER153C	0.149217037756
YER154W	0.149217037756
YER155C	0.251764502056
YER156C	0.192238148073
YER157W	0.192238148073
YER158C	0.126847167523
YER158W-A	0.0635378677143
YER159C	0.0215170962436
YER159C-A	0.338318499827
YER160C	0.338318499827
YER161C	0.475756634575
YER162C	0.421624925735
YER163C	0.10825822326
YER164W	0.338318499827
YER165C-A	0.376547289953
YER165W	0.229590712608
YER166W	0.100135918559
YER167W	3.35911876566
YER168C	0.649971206122
YER169W	0.649971206122
YER170W	0.338318499827
YER171W	0.421624925735
YER172C	0.741675869511
YER172C-A	0.376547289953
YER173W	0.741675869511
YER174C	0.305440778924
YER175C	0.276850340737
YER175W-A	0.276850340737
YER176W	0.350729681456
YER177W	0.580327226158
YER178W	0.0684542962527
YER179W	0.338318499827
YER180C	0.542384995491
YER180C-A	0.209869652442
YER181C	0.475756634575
YER182W	0.475756634575
YER183C	0.276850340737
YER184C	0.149217037756
YER185W	0.162129416029
YER186C	0.149941433635
YER187W	0.305440778924
YER188C-A	0.126847167523
YER188W	1.11874338938
YER189W	0.338318499827
YER190C-A	0.741675869511
YER190C-B	0.741675869511
YER190W	0.475756634575
YFL001W	0.455862532508
YFL002C	0.455862532508
YFL002W-A	0.421624925735
YFL002W-B	0.421624925735
YFL003C	0.305440778924
YFL004W	1.61054099574
YFL005W	1.19768281863
YFL007W	0.542384995491
YFL008W	0.209869652442
YFL009W	0.251764502056
YFL010C	0.251764502056
YFL010W-A	0.627332989448
YFL011W	1.5186163487
YFL012W	0.741675869511
YFL012W-A	0.376547289953
YFL013C	0.376547289953
[truncated: 4,717 more rows]
