# Supplementary material for: Dual threshold optimization and network inference reveal convergent evidence from TF binding locations and TF perturbation responses
Source: Genome Res. 2020 Mar;30(3):459–71. doi: 10.1101/gr.259655.119 (PMC7111528; doi:10.1101/gr.259655.119)
Supplement: Supplemental Material [file supp_gr.259655.119_Supplemental_File_S10.tar.gz › Supplemental_File_S10_Kang2020/GCR1.pval_scores.txt]

Systematic Name	pvalue score
Q0010	0.741675869511
Q0017	0.741675869511
Q0032	0.741675869511
Q0045	0.741675869511
Q0050	0.741675869511
Q0055	0.741675869511
Q0060	0.741675869511
Q0065	0.741675869511
Q0070	0.741675869511
Q0075	0.741675869511
Q0080	0.741675869511
Q0085	0.741675869511
Q0092	0.741675869511
Q0105	0.741675869511
Q0110	0.741675869511
Q0115	0.741675869511
Q0120	0.741675869511
Q0130	0.741675869511
Q0140	0.741675869511
Q0142	0.741675869511
Q0143	0.741675869511
Q0144	0.741675869511
Q0160	0.741675869511
Q0182	0.741675869511
Q0250	0.741675869511
Q0255	0.741675869511
Q0275	0.741675869511
Q0297	0.741675869511
R0010W	0.741675869511
R0020C	0.741675869511
R0030W	0.741675869511
R0040C	0.741675869511
YAL001C	0.0127950289737
YAL002W	0.0861396794634
YAL003W	0.00325785235521
YAL004W	0.741675869511
YAL005C	0.00325785235521
YAL007C	0.841822972007
YAL008W	0.319906836635
YAL009W	0.741675869511
YAL010C	0.741675869511
YAL011W	0.175144856678
YAL012W	0.0590126188082
YAL013W	0.319906836635
YAL014C	0.319906836635
YAL015C	0.319906836635
YAL016C-A	0.460023739818
YAL016C-B	0.460023739818
YAL016W	0.460023739818
YAL017W	0.133602212084
YAL018C	0.133602212084
YAL019W	0.460023739818
YAL019W-A	0.319906836635
YAL020C	0.659172380862
YAL021C	0.416436717058
YAL022C	0.741675869511
YAL023C	0.659172380862
YAL024C	0.460023739818
YAL025C	0.233534977646
YAL026C	0.233534977646
YAL026C-A	0.741675869511
YAL027W	0.460023739818
YAL028W	0.416436717058
YAL029C	0.416436717058
YAL030W	0.856599132423
YAL031C	0.856599132423
YAL031W-A	0.460023739818
YAL032C	0.460023739818
YAL033W	0.276581434653
YAL034C	0.276581434653
YAL034C-B	0.175144856678
YAL034W-A	0.319906836635
YAL035W	0.103088037918
YAL036C	0.103088037918
YAL037C-A	0.175144856678
YAL037C-B	0.741675869511
YAL037W	0.175144856678
YAL038W	20.0042997927
YAL039C	0.0374218271137
YAL040C	0.0979899508316
YAL041W	0.133602212084
YAL042C-A	0.233534977646
YAL042W	0.103088037918
YAL043C	0.175144856678
YAL044C	0.133602212084
YAL044W-A	0.741675869511
YAL045C	0.319906836635
YAL046C	0.741675869511
YAL047C	0.175144856678
YAL047W-A	0.741675869511
YAL048C	1.16380067403
YAL049C	0.274698542808
YAL051W	0.08019020918
YAL053W	0.176674786268
YAL054C	0.176674786268
YAL055W	0.0627478596981
YAL056C-A	0.659172380862
YAL056W	0.659172380862
YAL058W	0.741675869511
YAL059C-A	0.741675869511
YAL059W	0.856599132423
YAL060W	0.0954920932506
YAL061W	0.00870057630886
YAL062W	0.221493438729
YAL063C	0.856599132423
YAL063C-A	0.460023739818
YAL064C-A	0.319906836635
YAL064W	0.185023989872
YAL064W-B	0.741675869511
YAL065C	0.741675869511
YAL066W	0.225039765894
YAL067C	0.125937852818
YAL067W-A	0.460023739818
YAL068C	0.460023739818
YAL068W-A	0.175144856678
YAR002C-A	0.175144856678
YAR002W	0.0188054828178
YAR003W	0.175144856678
YAR007C	0.175144856678
YAR008W	0.175144856678
YAR009C	0.741675869511
YAR010C	7.57075692317
YAR014C	0.337016121526
YAR015W	0.337016121526
YAR018C	0.133602212084
YAR019C	0.741675869511
YAR019W-A	0.460023739818
YAR020C	0.319906836635
YAR023C	0.0307441899394
YAR027W	1.13874478489
YAR028W	0.175144856678
YAR029W	0.0627478596981
YAR030C	0.460023739818
YAR031W	0.460023739818
YAR033W	0.319906836635
YAR035C-A	0.416436717058
YAR035W	20.0020048416
YAR042W	0.416436717058
YAR047C	0.741675869511
YAR050W	0.519905839723
YAR053W	0.578267346798
YAR060C	0.741675869511
YAR061W	0.741675869511
YAR062W	0.741675869511
YAR064W	0.741675869511
YAR066W	0.460023739818
YAR068W	0.741675869511
YAR069C	0.741675869511
YAR070C	0.175144856678
YAR071W	0.175144856678
YAR073W	0.355568183291
YAR075W	0.104116799972
YBL001C	0.0508149159044
YBL002W	0.0404129414628
YBL003C	0.0404129414628
YBL004W	0.0243534862032
YBL005W	0.133602212084
YBL005W-A	20.0010780497
YBL005W-B	20.0010780497
YBL006C	0.133602212084
YBL006W-A	0.175144856678
YBL007C	0.175144856678
YBL008W	0.741675869511
YBL008W-A	1.16380067403
YBL009W	0.0388884960283
YBL010C	0.0388884960283
YBL011W	1.53586338638
YBL012C	0.133602212084
YBL013W	0.0307441899394
YBL014C	0.0307441899394
YBL015W	0.176674786268
YBL016W	0.0122013150642
YBL017C	0.00970788955606
YBL018C	0.319906836635
YBL019W	0.133602212084
YBL020W	0.225039765894
YBL021C	0.225039765894
YBL022C	0.319906836635
YBL023C	0.659172380862
YBL024W	0.0627478596981
YBL025W	0.0861396794634
YBL026W	0.185373980994
YBL027W	0.0153465691008
YBL028C	0.0153465691008
YBL029C-A	0.430367891909
YBL029W	0.00671453405844
YBL030C	0.00198147173031
YBL031W	0.104116799972
YBL032W	0.0263840389808
YBL033C	0.0263840389808
YBL034C	0.413662670056
YBL035C	0.133602212084
YBL036C	0.185023989872
YBL037W	0.225039765894
YBL038W	0.0388884960283
YBL039C	0.0388884960283
YBL039C-A	0.519905839723
YBL039W-B	0.104116799972
YBL040C	0.104116799972
YBL041W	0.00929053120246
YBL042C	0.0773231199775
YBL043W	0.00772855186871
YBL044W	0.152512897069
YBL045C	0.152512897069
YBL046W	0.351415747765
YBL047C	0.351415747765
YBL048W	0.741675869511
YBL049W	0.133602212084
YBL050W	0.08019020918
YBL051C	0.08019020918
YBL052C	0.519905839723
YBL053W	0.460023739818
YBL054W	0.0388884960283
YBL055C	0.0388884960283
YBL056W	0.185373980994
YBL057C	0.185373980994
YBL058W	0.133602212084
YBL059C-A	0.460023739818
YBL059W	0.460023739818
YBL060W	0.08019020918
YBL061C	0.08019020918
YBL062W	0.741675869511
YBL063W	0.604718594704
YBL064C	0.604718594704
YBL065W	0.460023739818
YBL066C	0.0307441899394
YBL067C	0.0307441899394
YBL068W	0.460023739818
YBL068W-A	0.233534977646
YBL069W	0.0243534862032
YBL070C	0.319906836635
YBL071C	0.0388884960283
YBL071C-B	0.0627478596981
YBL071W-A	0.0627478596981
YBL072C	1.16380067403
YBL073W	0.233534977646
YBL074C	0.0438156901598
YBL075C	0.741675869511
YBL076C	0.08019020918
YBL077W	0.233534977646
YBL078C	0.233534977646
YBL079W	0.00615564298285
YBL080C	0.00615564298285
YBL081W	0.225039765894
YBL082C	0.274698542808
YBL083C	0.856599132423
YBL084C	0.460023739818
YBL085W	0.000324965494019
YBL086C	0.0122013150642
YBL087C	0.0834402178742
YBL088C	0.337016121526
YBL089W	0.460023739818
YBL090W	0.460023739818
YBL091C	0.460023739818
YBL091C-A	0.233534977646
YBL092W	0.0627478596981
YBL093C	0.0243534862032
YBL094C	0.319906836635
YBL095W	0.659172380862
YBL096C	0.0307441899394
YBL097W	0.0493159004544
YBL098W	0.00615564298285
YBL099W	0.0133443274237
YBL100C	0.103088037918
YBL100W-A	0.274698542808
YBL100W-B	0.274698542808
YBL100W-C	0.460023739818
YBL101C	0.460023739818
YBL102W	0.104116799972
YBL103C	0.104116799972
YBL104C	0.460023739818
YBL105C	0.133602212084
YBL106C	0.337016121526
YBL107C	0.103088037918
YBL107W-A	0.233534977646
YBL108C-A	0.741675869511
YBL108W	0.741675869511
YBL109W	0.741675869511
YBL111C	0.741675869511
YBL112C	0.741675869511
YBL113C	0.741675869511
YBL113W-A	6.9937154126e-05
YBR001C	0.0122013150642
YBR002C	0.233534977646
YBR003W	0.233534977646
YBR004C	1.75643177791
YBR005W	1.75643177791
YBR006W	0.578267346798
YBR007C	0.374188466739
YBR008C	0.133602212084
YBR009C	0.0562713846076
YBR010W	0.0562713846076
YBR011C	0.337016121526
YBR012C	20.002685422
YBR012W-A	20.002685422
YBR012W-B	20.002685422
YBR013C	0.519905839723
YBR014C	0.0834402178742
YBR015C	0.604718594704
YBR016W	0.682283174219
YBR017C	0.00100549320833
YBR018C	0.138642112854
YBR019C	0.0603503471412
YBR020W	0.0603503471412
YBR021W	0.192471105137
YBR022W	0.0627478596981
YBR023C	0.0627478596981
YBR024W	0.104116799972
YBR025C	0.00158032751776
YBR026C	0.741675869511
YBR027C	0.741675869511
YBR028C	0.175144856678
YBR029C	0.0193208197853
YBR030W	0.0193208197853
YBR031W	0.133602212084
YBR032W	0.659172380862
YBR033W	0.175144856678
YBR034C	0.0712936651912
YBR035C	0.000896456949291
YBR036C	0.0493159004544
YBR037C	0.114997009431
YBR038W	0.114997009431
YBR039W	0.0493159004544
YBR040W	0.659172380862
YBR041W	0.133602212084
YBR042C	0.185023989872
YBR043C	0.0908142575486
YBR044C	0.125937852818
YBR045C	0.0388884960283
YBR046C	0.125937852818
YBR047W	0.125937852818
YBR048W	0.0404129414628
YBR049C	0.00490466010936
YBR050C	0.104116799972
YBR051W	0.133602212084
YBR052C	0.00772855186871
YBR053C	0.0838228121281
YBR054W	1.25925447142
YBR055C	0.185373980994
YBR056C-B	0.519905839723
YBR056W	0.185373980994
YBR056W-A	0.0193208197853
YBR057C	0.103088037918
YBR058C	0.319906836635
YBR058C-A	0.0627478596981
YBR059C	0.0590126188082
YBR060C	0.337016121526
YBR061C	1.22801730608
YBR062C	0.103088037918
YBR063C	0.08019020918
YBR064W	1.22801730608
YBR065C	0.185023989872
YBR066C	2.28689884127
YBR067C	0.0562713846076
YBR068C	0.0251787049241
YBR069C	0.005709366284
YBR070C	0.104116799972
YBR071W	0.104116799972
YBR072C-A	0.319906836635
YBR072W	0.31709077323
YBR073W	0.319906836635
YBR074W	0.0155533603825
YBR076C-A	0.841822972007
YBR076W	0.856599132423
YBR077C	0.263692855321
YBR078W	0.571860573959
YBR079C	0.0627478596981
YBR080C	0.0307441899394
YBR081C	0.175144856678
YBR082C	7.07272526271e-06
YBR083W	0.00580837337454
YBR084C-A	0.104116799972
YBR084W	0.00715869075887
YBR085C-A	0.0064508143339
YBR085W	0.104116799972
YBR086C	0.176674786268
YBR087W	0.176674786268
YBR088C	0.416436717058
YBR089C-A	0.020492550847
YBR089W	0.319906836635
YBR090C	0.741675869511
YBR091C	0.103088037918
YBR092C	0.0712936651912
YBR093C	0.152512897069
YBR094W	0.413662670056
YBR095C	0.00490466010936
YBR096W	0.00490466010936
YBR097W	0.08019020918
YBR098W	0.133602212084
YBR099C	0.233534977646
YBR101C	0.274698542808
YBR102C	0.337016121526
YBR103C-A	0.416436717058
YBR103W	0.337016121526
YBR104W	0.416436717058
YBR105C	0.0984986446554
YBR106W	0.0984986446554
YBR107C	0.0861396794634
YBR108W	0.0861396794634
YBR109C	0.103088037918
YBR109W-A	0.103088037918
YBR110W	0.741675869511
YBR111C	0.0243534862032
YBR111W-A	0.0243534862032
YBR112C	0.148767532643
YBR113W	0.741675869511
YBR114W	0.276581434653
YBR115C	1.11943687762
YBR116C	0.319906836635
YBR117C	2.14504035568
YBR118W	0.423494905376
YBR119W	0.519905839723
YBR120C	0.104116799972
YBR121C	0.185373980994
YBR121C-A	0.233534977646
YBR122C	0.103088037918
YBR123C	0.0153465691008
YBR124W	0.233534977646
YBR125C	0.416436717058
YBR126C	0.00555468038328
YBR126W-A	0.00555468038328
YBR126W-B	0.00555468038328
YBR127C	0.104116799972
YBR128C	0.0627478596981
YBR129C	0.0627478596981
YBR130C	0.274698542808
YBR131C-A	0.460023739818
YBR131W	0.274698542808
YBR132C	0.217311055833
YBR133C	0.00100549320833
YBR134W	0.460023739818
YBR135W	0.233534977646
YBR136W	0.856599132423
YBR137W	0.416436717058
YBR138C	0.413662670056
YBR139W	0.413662670056
YBR140C	0.08019020918
YBR141C	0.233534977646
YBR141W-A	0.0388884960283
YBR142W	0.233534977646
YBR143C	0.0388884960283
YBR144C	0.175144856678
YBR145W	0.175144856678
YBR146W	0.133602212084
YBR147W	0.103088037918
YBR148W	0.225039765894
YBR149W	0.103088037918
YBR150C	0.104699880052
YBR151W	0.104699880052
YBR152W	0.319906836635
YBR153W	0.416436717058
YBR154C	0.0188497008874
YBR155W	0.0188497008874
YBR156C	0.175144856678
YBR157C	0.363535697054
YBR158W	1.12492799728
YBR159W	0.659172380862
YBR160W	0.274698542808
YBR161W	0.020492550847
YBR162C	9.12570757578e-05
YBR162W-A	9.12570757578e-05
YBR163W	0.363535697054
YBR164C	0.0627478596981
YBR165W	0.0627478596981
YBR166C	0.659172380862
YBR167C	0.688385744405
YBR168W	0.688385744405
YBR169C	0.104116799972
YBR170C	0.519905839723
YBR171W	0.519905839723
YBR172C	0.578267346798
YBR173C	0.175144856678
YBR174C	0.741675869511
YBR175W	0.175144856678
YBR176W	0.0627478596981
YBR177C	0.527116692861
YBR178W	0.233534977646
YBR179C	0.0243534862032
YBR180W	0.0243534862032
YBR181C	0.0404129414628
YBR182C	0.825238059583
YBR182C-A	0.423494905376
YBR183W	0.423494905376
YBR184W	0.103088037918
YBR185C	0.225039765894
YBR186W	0.225039765894
YBR187W	0.0334251736596
YBR188C	0.0627478596981
YBR189W	0.0627478596981
YBR190W	0.825238059583
YBR191W	0.0493159004544
YBR191W-A	0.741675869511
YBR192W	0.133602212084
YBR193C	0.319906836635
YBR194W	0.319906836635
YBR195C	0.0627478596981
YBR196C	0.319906836635
YBR196C-A	20.0097874598
YBR196C-B	20.0065767709
YBR197C	0.578267346798
YBR198C	0.488205836381
YBR199W	0.488205836381
YBR200W	0.0404129414628
YBR200W-A	0.08019020918
YBR201C-A	7.51028459501
YBR201W	0.217311055833
YBR202W	6.65028264291
YBR203W	0.0861396794634
YBR204C	0.08019020918
YBR205W	0.08019020918
YBR206W	0.460023739818
YBR207W	0.337016121526
YBR208C	0.0627478596981
YBR209W	0.0627478596981
YBR210W	0.631985183548
YBR211C	0.0193208197853
YBR212W	0.0193208197853
YBR213W	0.825238059583
YBR214W	0.274698542808
YBR215W	0.0388884960283
YBR216C	0.08019020918
YBR217W	0.08019020918
YBR218C	0.0488418590596
YBR219C	0.578267346798
YBR220C	0.125937852818
YBR221C	0.0243534862032
YBR221W-A	0.0243534862032
YBR222C	0.999241552656
YBR223C	0.416436717058
YBR223W-A	0.413662670056
YBR224W	0.175144856678
YBR225W	0.416436717058
YBR226C	0.741675869511
YBR227C	1.22801730608
YBR228W	1.22801730608
YBR229C	0.152512897069
YBR230C	0.0188054828178
YBR230W-A	0.0188054828178
YBR231C	0.337016121526
YBR232C	0.175144856678
YBR233W	0.337016121526
YBR233W-A	0.133602212084
YBR234C	0.416436717058
YBR235W	0.416436717058
YBR236C	0.416436717058
YBR237W	0.416436717058
YBR238C	0.133602212084
YBR239C	0.125937852818
YBR240C	0.0908142575486
YBR241C	0.0709938695379
YBR242W	0.0709938695379
YBR243C	0.0603503471412
YBR244W	0.0603503471412
YBR245C	0.741675869511
YBR246W	0.741675869511
YBR247C	0.103088037918
YBR248C	0.0388884960283
YBR249C	0.0127950289737
YBR250W	0.104116799972
YBR251W	0.217311055833
YBR252W	0.08019020918
YBR253W	0.133602212084
YBR254C	0.856599132423
YBR255C-A	0.337016121526
YBR255W	0.856599132423
YBR256C	0.0212202353452
YBR257W	0.00671453405844
YBR258C	0.519905839723
YBR259W	0.519905839723
YBR260C	0.519905839723
YBR261C	0.103088037918
YBR262C	0.133602212084
YBR263W	0.133602212084
YBR264C	0.133602212084
YBR265W	0.133602212084
YBR266C	0.460023739818
YBR267W	0.233534977646
YBR268W	0.0493159004544
YBR269C	0.337016121526
YBR270C	0.233534977646
YBR271W	0.233534977646
YBR272C	0.233534977646
YBR273C	0.460023739818
YBR274W	0.460023739818
YBR275C	0.519905839723
YBR276C	0.319906836635
YBR277C	0.0712936651912
YBR278W	0.233534977646
YBR279W	0.0388884960283
YBR280C	0.133602212084
YBR281C	0.185373980994
YBR282W	0.185373980994
YBR283C	0.0278778123819
YBR284W	0.0175366703602
YBR285W	0.00615564298285
YBR286W	0.659172380862
YBR287W	0.08019020918
YBR288C	0.175144856678
YBR289W	0.175144856678
YBR290W	0.0627478596981
YBR291C	0.460023739818
YBR292C	0.133602212084
YBR293W	0.0488418590596
YBR294W	0.351415747765
YBR295W	0.687680110541
YBR296C	0.00483594140511
YBR296C-A	0.0175366703602
YBR297W	0.0175366703602
YBR298C	0.0307441899394
YBR298C-A	0.741675869511
YBR299W	0.741675869511
YBR300C	0.225039765894
YBR301W	0.103088037918
YBR302C	0.741675869511
YCL001W	0.0627478596981
YCL001W-A	0.519905839723
YCL001W-B	0.133602212084
YCL002C	0.0627478596981
YCL004W	0.233534977646
YCL005W	0.274698542808
YCL005W-A	0.133602212084
YCL007C	0.274698542808
YCL008C	0.233534977646
YCL009C	0.319906836635
YCL010C	0.233534977646
YCL011C	0.319906836635
YCL012C	0.08019020918
YCL014W	0.0493159004544
YCL016C	0.0493159004544
YCL017C	0.233534977646
YCL018W	0.741675869511
YCL019W	0.460023739818
YCL020W	0.460023739818
YCL021W-A	3.01057021177
YCL022C	0.72838633204
YCL023C	0.659172380862
YCL024W	0.0188497008874
YCL025C	0.00569861652879
YCL026C-A	0.08019020918
YCL026C-B	0.578267346798
YCL027W	0.0193208197853
YCL028W	0.233534977646
YCL029C	0.233534977646
YCL030C	0.0388884960283
YCL031C	0.175144856678
YCL032W	0.233534977646
YCL033C	0.233534977646
YCL034W	0.185023989872
YCL035C	0.185023989872
YCL036W	0.133602212084
YCL037C	0.133602212084
YCL038C	0.0590126188082
YCL039W	0.233534977646
YCL040W	9.53698020535
YCL041C	9.53698020535
YCL042W	5.07816687617
YCL043C	5.07816687617
YCL044C	0.175144856678
YCL045C	0.319906836635
YCL046W	0.133602212084
YCL047C	0.233534977646
YCL048W	0.08019020918
YCL048W-A	0.254842565451
YCL049C	0.217311055833
YCL050C	0.0307441899394
YCL051W	1.16380067403
YCL052C	1.16380067403
YCL054W	0.319906836635
YCL055W	0.31709077323
YCL056C	0.31709077323
YCL057C-A	0.0627478596981
YCL057W	0.0627478596981
YCL058C	0.460023739818
YCL058W-A	0.0627478596981
YCL059C	0.0627478596981
YCL061C	0.152512897069
YCL063W	0.217311055833
YCL064C	0.217311055833
YCL065W	0.741675869511
YCL066W	0.741675869511
YCL067C	0.741675869511
YCL068C	0.741675869511
YCL069W	0.0493159004544
YCL073C	0.631985183548
YCL074W	0.659172380862
YCL075W	0.284497614114
YCL076W	0.00325785235521
YCR001W	0.416436717058
YCR002C	0.175144856678
YCR003W	0.175144856678
YCR004C	0.904886380068
YCR005C	0.856599132423
YCR006C	0.34392175184
YCR007C	0.103088037918
YCR008W	0.120581790669
YCR009C	0.986344656282
YCR010C	0.217311055833
YCR011C	20.0019622158
YCR012W	20.0019388353
YCR013C	0.08019020918
YCR014C	0.741675869511
YCR015C	0.00870057630886
YCR016W	0.416436717058
YCR017C	0.0193208197853
YCR018C	0.741675869511
YCR018C-A	0.175144856678
YCR019W	0.175144856678
YCR020C	0.460023739818
YCR020C-A	0.133602212084
YCR020W-B	0.133602212084
YCR021C	0.319906836635
YCR022C	0.770430939505
YCR023C	0.0307441899394
YCR024C	0.460023739818
YCR024C-A	0.578267346798
YCR024C-B	0.741675869511
YCR025C	0.159480534219
YCR026C	0.103088037918
YCR027C	0.08019020918
YCR028C	0.659172380862
YCR028C-A	0.225039765894
YCR030C	0.0404129414628
YCR031C	0.730054518535
YCR032W	0.138736394681
YCR033W	0.217311055833
YCR034W	0.0153465691008
YCR035C	0.175144856678
YCR036W	0.175144856678
YCR037C	0.133602212084
YCR038C	0.741675869511
YCR038W-A	0.741675869511
YCR039C	0.741675869511
YCR040W	0.741675869511
YCR041W	0.741675869511
YCR042C	0.0627478596981
YCR043C	0.0712936651912
YCR044C	0.0493159004544
YCR045C	0.133602212084
YCR045W-A	0.659172380862
YCR046C	0.133602212084
YCR047C	0.185023989872
YCR047W-A	0.233534977646
YCR048W	0.152512897069
YCR049C	0.133602212084
YCR050C	0.741675869511
YCR051W	0.741675869511
YCR052W	0.225039765894
YCR053W	0.175144856678
YCR054C	0.175144856678
YCR057C	0.319906836635
YCR059C	0.274698542808
YCR060W	0.274698542808
YCR061W	0.00267131263724
YCR063W	0.0122013150642
YCR064C	0.31709077323
YCR065W	0.682283174219
YCR066W	0.233534977646
YCR067C	0.00490466010936
YCR068W	0.00390905347678
YCR069W	0.0493159004544
YCR071C	0.175144856678
YCR072C	0.103088037918
YCR073C	0.659172380862
YCR073W-A	0.659172380862
YCR075C	0.125937852818
YCR075W-A	0.125937852818
YCR076C	0.519905839723
YCR077C	0.274698542808
YCR079W	0.274698542808
YCR081C-A	0.175144856678
YCR081W	0.319906836635
YCR082W	0.175144856678
YCR083W	0.319906836635
YCR084C	0.0243534862032
YCR085W	0.0243534862032
YCR086W	0.08019020918
YCR087C-A	0.152512897069
YCR087W	0.741675869511
YCR088W	0.152512897069
YCR089W	0.0493159004544
YCR090C	0.185023989872
YCR091W	0.460023739818
YCR092C	0.274698542808
YCR093W	0.274698542808
YCR094W	0.460023739818
YCR095C	0.233534977646
YCR095W-A	0.233534977646
YCR096C	0.0627478596981
YCR097W	0.0627478596981
YCR097W-A	0.233534977646
YCR098C	0.00158032751776
YCR099C	0.175144856678
YCR100C	0.319906836635
YCR101C	0.103088037918
YCR102C	0.688385744405
YCR102W-A	0.319906836635
YCR104W	0.175144856678
YCR105W	0.337016121526
YCR106W	0.134880418916
YCR107W	0.31709077323
YCR108C	0.741675869511
YDL001W	0.225039765894
YDL002C	0.225039765894
YDL003W	0.125937852818
YDL004W	0.0627478596981
YDL005C	0.0627478596981
YDL006W	1.16380067403
YDL007C-A	0.08019020918
YDL007W	0.319906836635
YDL008W	0.233534977646
YDL009C	0.233534977646
YDL010W	0.871008475981
YDL011C	0.460023739818
YDL012C	0.276581434653
YDL013W	0.0627478596981
YDL014W	0.175144856678
YDL015C	0.175144856678
YDL016C	0.741675869511
YDL017W	0.578267346798
YDL018C	0.578267346798
YDL019C	0.488205836381
YDL020C	0.0627478596981
YDL021W	5.56989092175
YDL022C-A	0.351415747765
YDL022W	1.88205587846
YDL023C	1.16380067403
YDL024C	0.125937852818
YDL025C	0.31709077323
YDL025W-A	0.0243534862032
YDL026W	0.460023739818
YDL027C	0.00970788955606
YDL028C	0.0493159004544
YDL029W	0.519905839723
YDL030W	0.133602212084
YDL031W	0.519905839723
YDL032W	0.175144856678
YDL033C	0.416436717058
YDL034W	0.460023739818
YDL035C	0.125937852818
YDL036C	0.319906836635
YDL037C	0.233534977646
YDL039C	0.741675869511
YDL040C	0.185023989872
YDL041W	0.460023739818
YDL042C	0.133602212084
YDL043C	0.319906836635
YDL044C	0.08019020918
YDL045C	0.175144856678
YDL045W-A	0.519905839723
YDL046W	0.0388884960283
YDL047W	0.533622021241
YDL048C	1.16266703622
YDL049C	1.37613641793
YDL050C	0.319906836635
YDL051W	0.294009715086
YDL052C	0.294009715086
YDL053C	0.519905839723
YDL054C	0.254842565451
YDL055C	0.0524285644332
YDL056W	0.175144856678
YDL057W	0.233534977646
YDL058W	0.351415747765
YDL059C	0.351415747765
YDL060W	0.0388884960283
YDL061C	0.0627478596981
YDL062W	0.460023739818
YDL063C	0.460023739818
YDL064W	0.103088037918
YDL065C	0.103088037918
YDL066W	1.54511227531
YDL067C	1.54511227531
YDL068W	0.233534977646
YDL069C	0.08019020918
YDL070W	0.00569861652879
YDL071C	0.460023739818
YDL072C	0.0834402178742
YDL073W	0.319906836635
YDL074C	0.319906836635
YDL075W	0.241195886956
YDL076C	0.241195886956
YDL077C	0.0493159004544
YDL078C	0.0334251736596
YDL079C	0.0786829492839
YDL080C	0.152512897069
YDL081C	0.0388884960283
YDL082W	1.33716689062
YDL083C	1.33716689062
YDL084W	0.0307441899394
YDL085C-A	0.140334768453
YDL085W	0.140334768453
YDL086C-A	0.416436717058
YDL086W	0.103088037918
YDL087C	0.103088037918
YDL088C	0.233534977646
YDL089W	0.175144856678
YDL090C	0.175144856678
YDL091C	0.133602212084
YDL092W	0.416436717058
YDL093W	0.08019020918
YDL094C	0.319906836635
YDL095W	0.0627478596981
YDL096C	0.460023739818
YDL097C	0.08019020918
YDL098C	0.233534977646
YDL099W	0.319906836635
YDL100C	0.319906836635
YDL101C	0.0388884960283
YDL102W	0.460023739818
YDL103C	0.460023739818
YDL104C	0.416436717058
YDL105W	0.08019020918
YDL106C	0.08019020918
YDL107W	0.460023739818
YDL108W	0.659172380862
YDL109C	0.659172380862
YDL110C	0.104116799972
YDL111C	0.08019020918
YDL112W	0.175144856678
YDL113C	0.175144856678
YDL114W	0.519905839723
YDL114W-A	0.319906836635
YDL115C	0.519905839723
YDL116W	0.133602212084
YDL117W	0.337016121526
YDL118W	0.319906836635
YDL119C	0.185023989872
YDL120W	0.688385744405
YDL121C	0.688385744405
YDL122W	0.152512897069
YDL123W	0.0307441899394
YDL124W	0.867990562218
YDL125C	0.867990562218
YDL126C	0.0334251736596
YDL127W	0.00788437622549
YDL128W	0.00107984550563
YDL129W	0.158139500871
YDL130W	0.138736394681
YDL130W-A	0.0908142575486
YDL131W	0.0282222949888
YDL132W	0.0388884960283
YDL133C-A	0.000639905317138
YDL133W	0.000639905317138
YDL134C	0.383826799184
YDL135C	0.0307441899394
YDL136W	0.433457513751
YDL137W	0.192471105137
YDL138W	0.0800701148228
YDL139C	0.0112224603999
YDL140C	0.185373980994
YDL141W	1.64555717329
YDL142C	1.64555717329
YDL143W	0.319906836635
YDL144C	0.319906836635
YDL145C	0.319906836635
YDL146W	0.0627478596981
YDL147W	0.0493159004544
YDL148C	0.0493159004544
YDL149W	0.319906836635
YDL150W	0.741675869511
YDL151C	0.460023739818
YDL152W	0.319906836635
YDL153C	0.460023739818
YDL154W	0.0627478596981
YDL155W	0.00490466010936
YDL156W	0.103088037918
YDL157C	0.103088037918
YDL158C	0.741675869511
YDL159C-B	0.741675869511
YDL159W	0.460023739818
YDL159W-A	0.741675869511
YDL160C	0.741675869511
YDL160C-A	0.233534977646
YDL161W	0.0488418590596
YDL162C	0.319906836635
YDL163W	0.741675869511
YDL164C	0.319906836635
YDL165W	0.0493159004544
YDL166C	0.0493159004544
YDL167C	0.103088037918
YDL168W	0.08019020918
YDL169C	0.0627478596981
YDL170W	0.104699880052
YDL171C	0.104699880052
YDL172C	0.319906836635
YDL173W	0.000510517573152
YDL174C	0.000510517573152
YDL175C	0.133602212084
YDL176W	0.0388884960283
YDL177C	0.0388884960283
YDL178W	0.488205836381
YDL179W	0.217311055833
YDL180W	0.0188497008874
YDL181W	0.2761245229
YDL182W	0.00295155621363
YDL183C	0.294009715086
YDL184C	0.0105669775251
YDL185C-A	0.741675869511
YDL185W	0.0493159004544
YDL186W	0.00615564298285
YDL187C	0.152512897069
YDL188C	0.0122013150642
YDL189W	0.225039765894
YDL190C	0.225039765894
YDL191W	0.0388884960283
YDL192W	0.519905839723
YDL193W	0.133602212084
YDL194W	0.274698542808
YDL195W	0.741675869511
YDL196W	0.152512897069
YDL197C	0.152512897069
YDL198C	0.416436717058
YDL199C	0.274698542808
YDL200C	0.225039765894
YDL201W	0.233534977646
YDL202W	0.0307441899394
YDL203C	0.0307441899394
YDL204W	0.104116799972
YDL205C	0.125937852818
YDL206W	0.104116799972
YDL207W	0.0388884960283
YDL208W	0.0193208197853
YDL209C	0.0193208197853
YDL210W	0.00970788955606
YDL211C	0.0404129414628
YDL212W	0.00390905347678
YDL213C	0.00390905347678
YDL214C	0.114997009431
YDL215C	0.0588590863107
YDL216C	0.519905839723
YDL217C	0.0493159004544
YDL218W	0.175144856678
YDL219W	0.175144856678
YDL220C	0.175144856678
YDL221W	0.103088037918
YDL222C	0.103088037918
YDL223C	0.233534977646
YDL224C	0.294009715086
YDL225W	1.16380067403
YDL226C	1.16380067403
YDL227C	0.103088037918
YDL228C	0.0193208197853
YDL229W	0.0488418590596
YDL230W	0.0712936651912
YDL231C	0.0712936651912
YDL232W	0.133602212084
YDL233W	0.175144856678
YDL234C	0.175144856678
YDL235C	0.0627478596981
YDL236W	0.0712936651912
YDL237W	0.460023739818
YDL238C	0.460023739818
YDL239C	0.319906836635
YDL240C-A	0.319906836635
YDL240W	0.319906836635
YDL241W	0.104699880052
YDL242W	0.133602212084
YDL243C	0.133602212084
YDL244W	0.741675869511
YDL245C	0.741675869511
YDL246C	0.741675869511
YDL247W	0.103088037918
YDL247W-A	0.741675869511
YDL248W	0.0153465691008
YDR001C	0.00615564298285
YDR002W	0.00615564298285
YDR003W	0.351415747765
YDR003W-A	0.741675869511
YDR004W	0.08019020918
YDR005C	0.319906836635
YDR006C	0.0508149159044
YDR007W	0.0508149159044
YDR008C	0.351415747765
YDR009W	0.29907720439
YDR010C	0.0188054828178
YDR011W	0.0188054828178
YDR012W	0.00970788955606
YDR013W	0.319906836635
YDR014W	0.460023739818
YDR014W-A	0.741675869511
YDR015C	0.856599132423
YDR016C	0.08019020918
YDR017C	0.00970788955606
YDR018C	0.416436717058
YDR019C	0.08019020918
YDR020C	0.519905839723
YDR021W	0.519905839723
YDR022C	0.0368527191254
YDR023W	0.027631781266
YDR024W	0.741675869511
YDR025W	0.460023739818
YDR026C	0.337016121526
YDR027C	0.175144856678
YDR028C	0.319906836635
YDR029W	0.319906836635
YDR030C	0.741675869511
YDR031W	0.741675869511
YDR032C	0.00615564298285
YDR033W	0.0368527191254
YDR034C	0.0133443274237
YDR034C-A	0.158139500871
YDR034C-C	0.401031271934
YDR034C-D	0.401031271934
YDR034W-B	0.158139500871
YDR035W	0.72838633204
YDR036C	0.427569022987
YDR037W	0.427569022987
YDR038C	0.741675869511
YDR039C	0.741675869511
YDR040C	0.08019020918
YDR041W	0.00715869075887
YDR042C	0.217311055833
YDR043C	0.00791179440073
YDR044W	0.351415747765
YDR045C	0.337016121526
YDR046C	0.159378444337
YDR047W	1.13337208199
YDR048C	0.460023739818
YDR049W	0.152512897069
YDR050C	1.23686792525
YDR051C	0.0627478596981
YDR052C	0.276581434653
YDR053W	0.460023739818
YDR054C	0.935962241247
YDR055W	0.478127624686
YDR056C	0.0388884960283
YDR057W	0.0388884960283
YDR058C	0.0153465691008
YDR059C	0.0388884960283
YDR060W	0.133602212084
YDR061W	0.0263840389808
YDR062W	0.29907720439
YDR063W	0.0193208197853
YDR064W	0.578267346798
YDR065W	0.319906836635
YDR066C	3.01057021177
YDR067C	0.103088037918
YDR068W	0.103088037918
YDR069C	0.416436717058
YDR070C	0.351415747765
YDR071C	0.413662670056
YDR072C	0.272884322106
YDR073W	0.232533598854
YDR074W	0.00179261655525
YDR075W	0.72838633204
YDR076W	0.0153465691008
YDR077W	0.219907026807
YDR078C	0.185023989872
YDR079C-A	0.233534977646
YDR079W	0.185023989872
YDR080W	0.233534977646
YDR081C	0.578267346798
YDR082W	0.578267346798
YDR083W	0.460023739818
YDR084C	0.416436717058
YDR085C	0.104699880052
YDR086C	0.856599132423
YDR087C	0.233534977646
YDR088C	1.13874478489
YDR089W	0.0377331013417
YDR090C	0.0193208197853
YDR091C	0.0712936651912
YDR092W	0.0243534862032
YDR093W	0.308763238808
YDR094W	0.08019020918
YDR095C	0.0979899508316
YDR096W	0.0979899508316
YDR097C	0.0627478596981
YDR098C	0.185023989872
YDR098C-A	0.856599132423
YDR098C-B	0.856599132423
YDR099W	0.125937852818
YDR100W	0.0188497008874
YDR101C	0.133602212084
YDR102C	0.741675869511
YDR103W	0.741675869511
YDR104C	0.00970788955606
YDR105C	0.0388884960283
YDR106W	0.0388884960283
YDR107C	0.233534977646
YDR108W	0.233534977646
YDR109C	0.175144856678
YDR110W	0.175144856678
YDR111C	0.775888409513
YDR112W	1.16380067403
YDR113C	0.027631781266
YDR114C	0.175144856678
YDR115W	0.0603503471412
YDR116C	0.578267346798
YDR117C	0.856599132423
YDR118W	0.856599132423
YDR118W-A	0.233534977646
YDR119W	0.519905839723
YDR119W-A	0.0861396794634
YDR120C	0.319906836635
YDR121W	0.319906836635
YDR122W	0.274698542808
YDR123C	0.027631781266
YDR124W	0.027631781266
YDR125C	0.519905839723
YDR126W	0.519905839723
YDR127W	0.274698542808
YDR128W	0.175144856678
YDR129C	0.72838633204
YDR130C	0.0153465691008
YDR131C	0.519905839723
YDR132C	0.00870057630886
YDR133C	0.895441898092
YDR134C	1.42884577068
YDR135C	0.319906836635
YDR136C	0.175144856678
YDR137W	0.0590126188082
YDR138W	0.103088037918
YDR139C	0.319906836635
YDR140W	0.319906836635
YDR141C	0.08019020918
YDR142C	0.578267346798
YDR143C	0.0627478596981
YDR144C	2.26007376323
YDR145W	2.26007376323
YDR146C	0.00100549320833
YDR147W	0.000259277042854
YDR148C	0.475649368737
YDR149C	0.319906836635
YDR150W	0.65607589167
YDR151C	0.152512897069
YDR152W	0.152512897069
YDR153C	0.475649368737
YDR154C	1.13337208199
YDR155C	1.22110611899
YDR156W	1.22110611899
YDR157W	0.682283174219
YDR158W	0.741675869511
YDR159W	0.274698542808
YDR160W	0.319906836635
YDR161W	0.319906836635
YDR162C	0.319906836635
YDR163W	0.319906836635
YDR164C	0.0388884960283
YDR165W	0.0388884960283
YDR166C	0.460023739818
YDR167W	0.460023739818
YDR168W	0.460023739818
YDR169C	0.0493159004544
YDR169C-A	0.225039765894
YDR170C	0.0834402178742
YDR170W-A	3.40095936245
YDR171W	0.0307441899394
YDR172W	0.0307441899394
YDR173C	0.00248473248864
YDR174W	0.00248473248864
YDR175C	0.103088037918
YDR176W	0.103088037918
YDR177W	0.0493159004544
YDR178W	0.413662670056
YDR179C	0.08019020918
YDR179W-A	0.08019020918
YDR180W	0.519905839723
YDR181C	0.825238059583
YDR182W	0.825238059583
YDR182W-A	0.741675869511
YDR183C-A	0.460023739818
YDR183W	0.319906836635
YDR184C	0.0388884960283
YDR185C	0.0493159004544
YDR186C	0.461675858892
YDR187C	0.460023739818
YDR188W	0.273741858891
YDR189W	0.519905839723
YDR190C	0.741675869511
YDR191W	0.741675869511
YDR192C	0.0307441899394
YDR193W	1.16380067403
YDR194C	0.233534977646
YDR194W-A	0.233534977646
YDR195W	0.416436717058
YDR196C	0.659172380862
YDR197W	0.659172380862
YDR198C	0.175144856678
YDR199W	0.175144856678
YDR200C	0.0493159004544
YDR201W	0.0493159004544
YDR202C	0.233534977646
YDR203W	0.460023739818
YDR204W	0.233534977646
YDR205W	0.856599132423
YDR206W	0.0493159004544
YDR207C	0.0362800123517
YDR208W	0.0362800123517
YDR209C	4.43206733611
YDR210C-C	0.152512897069
YDR210C-D	0.152512897069
YDR210W	0.0493159004544
YDR210W-A	4.43206733611
YDR210W-B	4.43206733611
YDR211W	0.125937852818
YDR212W	0.0493159004544
YDR213W	0.0493159004544
YDR214W	0.0979899508316
YDR215C	0.0193208197853
YDR216W	0.0193208197853
YDR217C	0.133602212084
YDR218C	0.185023989872
YDR219C	0.460023739818
YDR220C	0.741675869511
YDR221W	0.741675869511
YDR222W	0.00483594140511
YDR223W	0.0128245424195
YDR224C	0.000259277042854
YDR225W	0.000105081339334
YDR226W	0.00870057630886
YDR227W	0.839429829264
YDR228C	0.185373980994
YDR229W	0.254842565451
YDR230W	0.460023739818
YDR231C	0.00970788955606
YDR232W	0.00970788955606
YDR233C	0.284497614114
YDR234W	0.264161333153
YDR235W	0.0627478596981
YDR236C	0.274698542808
YDR237W	0.274698542808
YDR238C	0.233534977646
YDR239C	0.337016121526
YDR240C	0.0627478596981
YDR241W	0.741675869511
YDR242W	0.027631781266
YDR243C	0.104116799972
YDR244W	0.104116799972
YDR245W	0.460023739818
YDR246W	0.0307441899394
YDR246W-A	9.87427512039
YDR247W	15.9559986572
YDR248C	0.133602212084
YDR249C	0.175144856678
YDR250C	1.75643177791
YDR251W	1.75643177791
YDR252W	0.460023739818
YDR253C	0.125937852818
YDR254W	0.125937852818
YDR255C	0.185023989872
YDR256C	0.460023739818
YDR257C	0.0627478596981
YDR258C	0.152512897069
YDR259C	0.0158500474126
YDR260C	0.519905839723
YDR261C	0.0263840389808
YDR261C-C	13.4932490899
YDR261C-D	13.4932490899
YDR261W-A	0.351415747765
YDR261W-B	0.351415747765
YDR262W	11.7219254563
YDR263C	1.13874478489
YDR264C	0.103088037918
YDR265W	0.103088037918
YDR266C	0.0627478596981
YDR267C	0.0627478596981
YDR268W	0.0627478596981
YDR269C	0.460023739818
YDR270W	0.0680935262853
YDR271C	0.0388884960283
YDR272W	0.0388884960283
YDR273W	0.274698542808
YDR274C	0.00772855186871
YDR275W	0.00772855186871
YDR276C	2.84731414463
YDR277C	0.00772855186871
YDR278C	0.460023739818
YDR279W	0.158139500871
YDR280W	0.319906836635
YDR281C	0.103088037918
YDR282C	1.16380067403
YDR283C	0.519905839723
YDR284C	0.104699880052
YDR285W	0.977519806973
YDR286C	0.175144856678
YDR287W	0.175144856678
YDR288W	0.233534977646
YDR289C	0.856599132423
YDR290W	0.319906836635
YDR291W	1.75643177791
YDR292C	0.133602212084
YDR293C	0.138736394681
YDR294C	0.133602212084
YDR295C	0.276581434653
YDR296W	0.276581434653
YDR297W	0.00126051186667
YDR298C	0.104699880052
YDR299W	0.0908142575486
YDR300C	0.185023989872
YDR301W	0.185023989872
YDR302W	0.103088037918
YDR303C	0.233534977646
YDR304C	0.319906836635
YDR305C	0.103088037918
YDR306C	0.00490466010936
YDR307W	0.00490466010936
YDR308C	0.175144856678
YDR309C	0.125294404096
YDR310C	0.00772855186871
YDR311W	0.00311627239334
YDR312W	0.659172380862
YDR313C	0.659172380862
YDR314C	0.133602212084
YDR315C	0.233534977646
YDR316W	0.233534977646
YDR316W-A	2.00572832583
YDR316W-B	2.00572832583
YDR317W	1.75643177791
YDR318W	0.0307441899394
YDR319C	0.185023989872
YDR320C	0.460023739818
YDR320C-A	0.337016121526
YDR320W-B	0.233534977646
YDR321W	0.659172380862
YDR322C-A	0.152512897069
YDR322W	0.185023989872
YDR323C	0.233534977646
YDR324C	0.0193208197853
YDR325W	0.0193208197853
YDR326C	0.416436717058
YDR327W	0.416436717058
YDR328C	0.519905839723
YDR329C	0.274698542808
YDR330W	0.274698542808
YDR331W	0.133602212084
YDR332W	0.175144856678
YDR333C	0.0243534862032
YDR334W	0.0243534862032
YDR335W	0.413662670056
YDR336W	0.741675869511
YDR337W	0.337016121526
YDR338C	0.08019020918
YDR339C	0.0334251736596
YDR340W	0.0334251736596
YDR341C	0.175144856678
YDR342C	0.856599132423
YDR343C	0.152512897069
YDR344C	0.401031271934
YDR345C	0.337016121526
YDR346C	0.0712936651912
YDR347W	0.0712936651912
YDR348C	0.104116799972
YDR349C	0.0193208197853
YDR350C	1.93480772072
YDR351W	1.93480772072
YDR352W	0.416436717058
YDR353W	0.104116799972
YDR354C-A	0.103088037918
YDR354W	0.00325785235521
YDR355C	0.319906836635
YDR356W	0.08019020918
YDR357C	0.0954920932506
YDR358W	0.0954920932506
YDR359C	0.00248473248864
YDR360W	0.133602212084
YDR361C	0.337016121526
YDR362C	0.104116799972
YDR363W	0.104116799972
YDR363W-A	0.020492550847
YDR364C	0.0627478596981
YDR365C	5.60578547446
YDR365W-A	5.60578547446
YDR365W-B	5.60578547446
YDR366C	0.741675869511
YDR367W	0.741675869511
YDR368W	0.659172380862
YDR369C	0.741675869511
YDR370C	0.0627478596981
YDR371C-A	0.319906836635
YDR371W	0.0627478596981
YDR372C	0.175144856678
YDR373W	0.175144856678
YDR374C	0.741675869511
YDR374W-A	0.741675869511
YDR375C	0.08019020918
YDR376W	0.08019020918
YDR377W	0.104116799972
YDR378C	0.416898086731
YDR379C-A	0.294009715086
YDR379W	0.416898086731
YDR380W	0.294009715086
YDR381C-A	0.0438156901598
YDR381W	0.225039765894
YDR382W	0.0438156901598
YDR383C	0.152512897069
YDR384C	0.0734886749075
YDR385W	0.00208303091749
YDR386W	0.319906836635
YDR387C	0.351415747765
YDR388W	0.351415747765
YDR389W	0.254842565451
YDR390C	0.138736394681
YDR391C	0.158139500871
YDR392W	0.158139500871
YDR393W	0.460023739818
YDR394W	0.0243534862032
YDR395W	1.00840602833
YDR396W	0.233534977646
YDR397C	0.0493159004544
YDR398W	0.0493159004544
YDR399W	0.0603503471412
YDR400W	0.152512897069
YDR401W	0.319906836635
YDR402C	0.08019020918
YDR403W	0.0493159004544
YDR404C	0.0493159004544
YDR405W	0.0493159004544
YDR406W	0.530968134246
YDR406W-A	0.659172380862
YDR407C	0.08019020918
YDR408C	0.185023989872
YDR409W	0.185023989872
YDR410C	0.319906836635
YDR411C	0.416436717058
YDR412W	0.416436717058
YDR413C	0.460023739818
YDR414C	0.08019020918
YDR415C	0.659172380862
YDR416W	0.659172380862
YDR417C	0.103088037918
YDR418W	0.659172380862
YDR419W	0.0627478596981
YDR420W	0.0127950289737
YDR421W	0.0627478596981
YDR422C	0.519905839723
YDR423C	0.519905839723
YDR424C	0.233534977646
YDR425W	0.233534977646
YDR426C	0.133602212084
YDR427W	0.133602212084
YDR428C	0.460023739818
YDR429C	0.319906836635
YDR430C	0.0493159004544
YDR431W	0.659172380862
YDR432W	0.460023739818
YDR433W	0.460023739818
YDR434W	0.175144856678
YDR435C	0.0388884960283
YDR436W	0.08019020918
YDR437W	0.233534977646
YDR438W	0.175144856678
YDR439W	0.741675869511
YDR440W	0.0243534862032
YDR441C	0.29907720439
YDR442W	0.29907720439
YDR443C	0.0712936651912
YDR444W	0.0712936651912
YDR445C	0.460023739818
YDR446W	0.103088037918
YDR447C	0.0984986446554
YDR448W	0.0984986446554
YDR449C	0.383826799184
YDR450W	0.108654769965
YDR451C	0.0491453449673
YDR452W	0.0491453449673
YDR453C	0.337016121526
YDR454C	0.00772855186871
YDR455C	0.319906836635
YDR456W	0.027631781266
YDR457W	0.233534977646
YDR458C	0.103088037918
YDR459C	0.0388884960283
YDR460W	0.0388884960283
YDR461C-A	0.175144856678
YDR461W	0.233534977646
YDR462W	0.175144856678
YDR463W	0.319906836635
YDR464C-A	0.233534977646
YDR464W	0.0861396794634
YDR465C	0.0388884960283
YDR466W	0.0388884960283
YDR467C	0.741675869511
YDR468C	0.0307441899394
YDR469W	0.0307441899394
YDR470C	0.0188497008874
YDR471W	0.0188497008874
YDR472W	0.276581434653
YDR473C	0.233534977646
YDR475C	0.114997009431
YDR476C	0.104116799972
YDR477W	0.104116799972
YDR478W	0.460023739818
YDR479C	0.0122013150642
YDR480W	0.0122013150642
YDR481C	0.274698542808
YDR482C	0.225039765894
YDR483W	0.225039765894
YDR484W	0.319906836635
YDR485C	0.0493159004544
YDR486C	0.175144856678
YDR487C	0.08019020918
YDR488C	0.0493159004544
YDR489W	0.0493159004544
YDR490C	0.274698542808
YDR491C	0.175144856678
YDR492W	0.00870057630886
YDR493W	0.519905839723
YDR494W	0.08019020918
YDR495C	0.856599132423
YDR496C	0.337016121526
YDR497C	0.0263840389808
YDR498C	0.00615564298285
YDR499W	0.00390905347678
YDR500C	0.0627478596981
YDR501W	0.0627478596981
YDR502C	0.15897138439
YDR503C	0.319906836635
YDR504C	0.741675869511
YDR505C	0.0434835047773
YDR506C	0.631985183548
YDR507C	0.0158500474126
YDR508C	0.443429939219
YDR509W	0.103088037918
YDR510C-A	0.319906836635
YDR510W	0.250988754547
YDR511W	0.319906836635
YDR512C	0.741675869511
YDR513W	0.104116799972
YDR514C	0.08019020918
YDR515W	0.08019020918
YDR516C	20.0016047481
YDR517W	20.0016336159
YDR518W	0.29907720439
YDR519W	0.233534977646
YDR520C	0.0404129414628
YDR521W	0.856599132423
YDR522C	0.08019020918
YDR523C	0.274698542808
YDR524C	0.00671453405844
YDR524C-A	0.462656688109
YDR524C-B	0.08019020918
YDR524W-C	0.00671453405844
YDR525W	0.274698542808
YDR525W-A	0.445325117462
YDR526C	0.103088037918
YDR527W	0.0627478596981
YDR528W	0.29907720439
YDR529C	0.0243534862032
YDR530C	0.0368527191254
YDR531W	0.0368527191254
YDR532C	0.488205836381
YDR533C	0.310102616397
YDR534C	0.233534977646
YDR535C	0.0324837948604
YDR536W	0.0324837948604
YDR537C	0.0153465691008
YDR538W	0.185373980994
YDR539W	0.0153465691008
YDR540C	0.254842565451
YDR541C	0.0861396794634
YDR542W	0.0388884960283
YDR543C	0.741675869511
YDR544C	0.741675869511
YDR545C-A	0.741675869511
YDR545W	0.741675869511
YEL001C	0.0444989061208
YEL002C	1.22801730608
YEL003W	0.0193208197853
YEL004W	0.741675869511
YEL005C	0.741675869511
YEL006W	0.825238059583
YEL007W	1.66169839938
YEL008C-A	3.3362471802
YEL008W	0.175144856678
YEL009C	0.175144856678
YEL009C-A	0.319906836635
YEL010W	0.233534977646
YEL011W	0.103088037918
YEL012W	0.00615564298285
YEL013W	0.460023739818
YEL014C	0.460023739818
YEL015W	0.08019020918
YEL016C	0.08019020918
YEL017C-A	0.00346116321515
YEL017W	0.00292509853833
YEL018C-A	0.103088037918
YEL018W	0.175144856678
YEL019C	0.175144856678
YEL020C	0.519905839723
YEL020C-B	0.00483594140511
YEL020W-A	0.460023739818
YEL021W	0.319906836635
YEL022W	0.0243534862032
YEL023C	0.519905839723
YEL024W	0.0388884960283
YEL025C	0.47837789735
YEL026W	0.0404129414628
YEL027W	0.0149885633746
YEL028W	0.0493159004544
YEL029C	0.185023989872
YEL030C-A	0.460023739818
YEL030W	0.0243534862032
YEL031W	0.08019020918
YEL032C-A	0.319906836635
YEL032W	0.0193208197853
YEL033W	0.741675869511
YEL034C-A	0.0271882360627
YEL034W	0.103088037918
YEL035C	0.233534977646
YEL036C	0.0101741071269
YEL037C	0.0307441899394
YEL038W	0.519905839723
YEL039C	0.519905839723
YEL040W	0.0512533327883
YEL041W	0.254842565451
YEL042W	0.0307441899394
YEL043W	0.274698542808
YEL044W	0.156569370185
YEL045C	0.156569370185
YEL046C	0.741675869511
YEL047C	0.0590126188082
YEL048C	0.519905839723
YEL049W	0.133602212084
YEL050C	0.0388884960283
YEL050W-A	0.217311055833
YEL051W	0.175144856678
YEL052W	0.0590126188082
YEL053C	0.0590126188082
YEL053W-A	1.16380067403
YEL054C	0.00311627239334
YEL055C	0.0222871789927
YEL056W	0.0404129414628
YEL057C	0.124862248462
YEL058W	0.233534977646
YEL059C-A	0.741675869511
YEL059W	0.741675869511
YEL060C	0.0861396794634
YEL061C	0.0243534862032
YEL062W	0.0388884960283
YEL063C	0.0122013150642
YEL064C	1.27423702048
YEL065W	0.578267346798
YEL066W	0.0122013150642
YEL067C	0.578267346798
YEL068C	0.175144856678
YEL069C	0.0193208197853
YEL070W	0.0627478596981
YEL071W	0.139722275458
YEL072W	0.0659529756152
YEL073C	1.0264260841
YEL074W	0.175144856678
YEL075C	0.175144856678
YEL075W-A	0.741675869511
YEL076C	0.741675869511
YEL076C-A	0.741675869511
YEL077C	0.741675869511
YEL077W-A	0.08019020918
YER001W	0.000516915920032
YER002W	0.08019020918
YER003C	0.225039765894
YER004W	0.225039765894
YER005W	0.175144856678
YER006C-A	1.16380067403
YER006W	0.175144856678
YER007C-A	0.103088037918
YER007W	0.460023739818
YER008C	0.08019020918
YER009W	0.08019020918
YER010C	0.0493159004544
YER011W	0.0590126188082
YER012W	0.00615564298285
YER013W	0.0627478596981
YER014C-A	0.460023739818
YER014W	0.103088037918
YER015W	0.175144856678
YER016W	0.133602212084
YER017C	0.133602212084
YER018C	0.00126051186667
YER019C-A	0.00325785235521
YER019W	0.00126051186667
YER020W	0.00325785235521
YER021W	0.08019020918
YER022W	0.103088037918
YER023C-A	1.16380067403
YER023W	1.16380067403
YER024W	1.16380067403
YER025W	0.175144856678
YER026C	0.175144856678
YER027C	0.0243534862032
YER028C	0.08019020918
YER029C	0.233534977646
YER030W	0.233534977646
YER031C	0.0861396794634
YER032W	0.0861396794634
YER033C	0.0627478596981
YER034W	0.0627478596981
YER035W	2.61663314489
YER036C	0.0228293601144
YER037W	0.0228293601144
YER038C	0.741675869511
YER038W-A	0.741675869511
YER039C	0.460023739818
YER039C-A	0.175144856678
YER040W	0.175144856678
YER041W	0.233534977646
YER042W	0.319906836635
YER043C	0.0627478596981
YER044C	0.134880418916
YER044C-A	0.319906836635
YER045C	0.0512533327883
YER046W	0.795940851397
YER046W-A	0.319906836635
YER047C	0.274698542808
YER048C	0.0404129414628
YER048W-A	0.125937852818
YER049W	0.152512897069
YER050C	0.225039765894
YER051W	0.225039765894
YER052C	0.0908142575486
YER053C	0.00325785235521
YER053C-A	0.82018618689
YER054C	2.41589764687
YER055C	0.00464729162242
YER056C	0.288356028896
YER056C-A	0.337016121526
YER057C	0.152512897069
YER058W	0.152512897069
YER059W	0.0388884960283
YER060W	0.225039765894
YER060W-A	0.233534977646
YER061C	0.999241552656
YER062C	0.213703189503
YER063W	0.155635053373
YER064C	0.101937233225
YER065C	0.00218897399979
YER066C-A	0.741675869511
YER066W	0.133602212084
YER067C-A	0.0193208197853
YER067W	0.935962241247
YER068C-A	0.233534977646
YER068W	0.0193208197853
YER069W	0.111290607591
YER070W	0.152512897069
YER071C	0.175144856678
YER072W	0.175144856678
YER073W	0.297555575528
YER074W	0.0488418590596
YER074W-A	0.08019020918
YER075C	0.296514647146
YER076C	0.0334251736596
YER076W-A	0.175144856678
YER077C	0.0627478596981
YER078C	0.319906836635
YER078W-A	0.319906836635
YER079C-A	0.460023739818
YER079W	0.741675869511
YER080W	0.0307441899394
YER081W	0.294009715086
YER082C	0.125937852818
YER083C	0.741675869511
YER084W	0.741675869511
YER084W-A	0.741675869511
YER085C	0.133602212084
YER086W	0.133602212084
YER087C-A	0.319906836635
YER087C-B	0.175144856678
YER087W	0.233534977646
YER088C	2.5059950446
YER088C-A	0.103088037918
YER088W-B	2.31075142776
YER089C	0.159480534219
YER090C-A	0.741675869511
YER090W	0.159480534219
YER091C	1.27423702048
YER091C-A	0.104116799972
YER092W	0.104116799972
YER093C	0.233534977646
YER093C-A	0.460023739818
YER094C	0.401031271934
YER095W	0.401031271934
YER096W	0.103088037918
YER097W	0.639850905635
YER098W	0.0873252167925
YER099C	1.13874478489
YER100W	1.13874478489
YER101C	0.0307441899394
YER102W	0.0388884960283
YER103W	2.00572832583
YER104W	0.133602212084
YER105C	0.103088037918
YER106W	0.103088037918
YER107C	0.103088037918
YER107W-A	0.460023739818
YER109C	0.0979899508316
YER110C	0.133602212084
YER111C	0.578267346798
YER112W	0.152512897069
YER113C	0.825238059583
YER114C	0.0979899508316
YER115C	0.416436717058
YER116C	0.104116799972
YER117W	0.104116799972
YER118C	0.519905839723
YER119C	0.460023739818
YER119C-A	0.460023739818
YER120W	0.0155533603825
YER121W	0.0388884960283
YER122C	0.0590126188082
YER123W	0.0590126188082
YER124C	6.12515544684e-06
YER125W	0.0488418590596
YER126C	0.103088037918
YER127W	0.103088037918
YER128W	0.741675869511
YER129W	0.416436717058
YER130C	0.0308103101925
YER131W	0.82018618689
YER132C	0.00267131263724
YER133W	0.0153465691008
YER133W-A	0.319906836635
YER134C	1.54511227531
YER135C	0.00555468038328
YER136W	0.0469310426643
YER137C	0.00715869075887
YER137C-A	20.0015345269
YER137W-A	0.337016121526
YER138C	20.0015345269
YER138W-A	20.0015345269
YER139C	1.13874478489
YER140W	1.13874478489
YER141W	0.319906836635
YER142C	0.233534977646
YER143W	0.233534977646
YER144C	0.08019020918
YER145C	2.25933114386
YER145C-A	0.319906836635
YER146W	1.56379004999
YER147C	0.103088037918
YER147C-A	0.741675869511
YER148W	0.103088037918
YER148W-A	0.741675869511
YER149C	0.000407304075063
YER150W	0.000802115936297
YER151C	0.337016121526
YER152C	0.460023739818
YER152W-A	0.460023739818
YER153C	0.0590126188082
YER154W	0.0590126188082
YER155C	0.413662670056
YER156C	0.0243534862032
YER157W	0.0243534862032
YER158C	0.241195886956
YER158W-A	0.0263840389808
YER159C	0.00671453405844
YER159C-A	20.0061656233
YER160C	20.0061656233
YER161C	0.233534977646
YER162C	0.175144856678
YER163C	0.0834402178742
YER164W	0.103088037918
YER165C-A	0.416436717058
YER165W	0.0388884960283
YER166W	0.00390905347678
YER167W	0.337016121526
YER168C	0.631985183548
YER169W	0.631985183548
YER170W	0.103088037918
YER171W	0.175144856678
YER172C	0.741675869511
YER172C-A	0.133602212084
YER173W	0.741675869511
YER174C	0.08019020918
YER175C	0.0627478596981
YER175W-A	0.0627478596981
YER176W	0.331762124416
YER177W	20.0282926799
YER178W	3.41483677037
YER179W	0.103088037918
YER180C	0.319906836635
YER180C-A	0.549450587812
YER181C	0.233534977646
YER182W	0.233534977646
YER183C	0.0627478596981
YER184C	0.0590126188082
YER185W	0.0153465691008
YER186C	0.00179261655525
YER187W	0.08019020918
YER188C-A	0.0404129414628
YER188W	0.704647217252
YER189W	0.103088037918
YER190C-A	0.741675869511
YER190C-B	0.741675869511
YER190W	0.233534977646
YFL001W	0.0122013150642
YFL002C	0.0122013150642
YFL002W-A	13.090086638
YFL002W-B	13.090086638
YFL003C	3.99548420647
YFL004W	0.103088037918
YFL005W	1.90793865528
YFL007W	0.319906836635
YFL008W	0.0307441899394
YFL009W	0.185023989872
YFL010C	0.185023989872
YFL010W-A	1.16380067403
YFL011W	0.460023739818
YFL012W	0.741675869511
YFL012W-A	0.133602212084
YFL013C	0.133602212084
[truncated: 4,717 more rows]
