# Supplementary material for: Dual threshold optimization and network inference reveal convergent evidence from TF binding locations and TF perturbation responses
Source: Genome Res. 2020 Mar;30(3):459–71. doi: 10.1101/gr.259655.119 (PMC7111528; doi:10.1101/gr.259655.119)
Supplement: Supplemental Material [file supp_gr.259655.119_Supplemental_File_S10.tar.gz › Supplemental_File_S10_Kang2020/TYE7.pval_scores.txt]

Systematic Name	pvalue score
Q0010	0.741675869511
Q0017	0.741675869511
Q0032	0.741675869511
Q0045	0.741675869511
Q0050	0.741675869511
Q0055	0.741675869511
Q0060	0.741675869511
Q0065	0.741675869511
Q0070	0.741675869511
Q0075	0.741675869511
Q0080	0.741675869511
Q0085	0.741675869511
Q0092	0.741675869511
Q0105	0.741675869511
Q0110	0.741675869511
Q0115	0.741675869511
Q0120	0.741675869511
Q0130	0.741675869511
Q0140	0.741675869511
Q0142	0.741675869511
Q0143	0.741675869511
Q0144	0.741675869511
Q0160	0.741675869511
Q0182	0.741675869511
Q0250	0.741675869511
Q0255	0.741675869511
Q0275	0.741675869511
Q0297	0.741675869511
R0010W	0.741675869511
R0020C	0.741675869511
R0030W	0.741675869511
R0040C	0.741675869511
YAL001C	0.577887896312
YAL002W	0.0180253028439
YAL003W	0.0339883172388
YAL004W	0.741675869511
YAL005C	0.0339883172388
YAL007C	0.819354898934
YAL008W	0.31501851026
YAL009W	0.741675869511
YAL010C	0.741675869511
YAL011W	0.170705611066
YAL012W	0.149646645501
YAL013W	0.845629540203
YAL014C	0.845629540203
YAL015C	0.845629540203
YAL016C-A	0.455780051717
YAL016C-B	0.455780051717
YAL016W	0.455780051717
YAL017W	0.40617807161
YAL018C	0.40617807161
YAL019W	0.455780051717
YAL019W-A	0.31501851026
YAL020C	0.647973508556
YAL021C	0.40617807161
YAL022C	0.741675869511
YAL023C	0.647973508556
YAL024C	1.15466195646
YAL025C	0.228751326003
YAL026C	0.647973508556
YAL026C-A	0.741675869511
YAL027W	0.455780051717
YAL028W	0.807742949393
YAL029C	0.807742949393
YAL030W	0.845629540203
YAL031C	0.845629540203
YAL031W-A	0.455780051717
YAL032C	0.455780051717
YAL033W	0.454996904783
YAL034C	0.454996904783
YAL034C-B	0.170705611066
YAL034W-A	0.31501851026
YAL035W	0.0995117233036
YAL036C	0.0995117233036
YAL037C-A	0.509053093792
YAL037C-B	1.75643081362
YAL037W	0.509053093792
YAL038W	20.0035697635
YAL039C	0.156583174659
YAL040C	0.355907228264
YAL041W	0.40617807161
YAL042C-A	0.647973508556
YAL042W	1.64009830378
YAL043C	1.56009085333
YAL044C	0.129586908832
YAL044W-A	0.741675869511
YAL045C	0.31501851026
YAL046C	0.741675869511
YAL047C	0.170705611066
YAL047W-A	1.75643081362
YAL048C	0.455780051717
YAL049C	0.265886297795
YAL051W	0.265886297795
YAL053W	0.163614242064
YAL054C	0.163614242064
YAL055W	0.21697603333
YAL056C-A	1.20980310065
YAL056W	1.20980310065
YAL058W	0.741675869511
YAL059C-A	0.741675869511
YAL059W	0.845629540203
YAL060W	0.163614242064
YAL061W	0.00777260105693
YAL062W	0.114012086297
YAL063C	0.31501851026
YAL063C-A	0.455780051717
YAL064C-A	0.31501851026
YAL064W	0.399772083388
YAL064W-B	0.741675869511
YAL065C	0.741675869511
YAL066W	0.47334248987
YAL067C	0.119971157802
YAL067W-A	1.15466195646
YAL068C	1.15466195646
YAL068W-A	0.509053093792
YAR002C-A	0.981176131347
YAR002W	0.183898810268
YAR003W	0.981176131347
YAR007C	0.170705611066
YAR008W	0.170705611066
YAR009C	0.741675869511
YAR010C	0.981176131347
YAR014C	0.0995117233036
YAR015W	0.0995117233036
YAR018C	0.129586908832
YAR019C	1.75643081362
YAR019W-A	0.455780051717
YAR020C	0.31501851026
YAR023C	0.0289683586842
YAR027W	0.671675328927
YAR028W	0.170705611066
YAR029W	0.0599929371292
YAR030C	1.15466195646
YAR031W	0.455780051717
YAR033W	0.845629540203
YAR035C-A	0.129586908832
YAR035W	1.05555530904
YAR042W	0.129586908832
YAR047C	0.741675869511
YAR050W	0.981176131347
YAR053W	0.077038625904
YAR060C	0.741675869511
YAR061W	0.741675869511
YAR062W	0.741675869511
YAR064W	0.741675869511
YAR066W	0.455780051717
YAR068W	0.741675869511
YAR069C	0.741675869511
YAR070C	2.22665197582
YAR071W	2.22665197582
YAR073W	0.0537021191034
YAR075W	0.098771695152
YBL001C	0.0461680579146
YBL002W	0.629083969691
YBL003C	0.629083969691
YBL004W	0.460408962966
YBL005W	0.40617807161
YBL005W-A	0.243797870559
YBL005W-B	0.243797870559
YBL006C	0.40617807161
YBL006W-A	0.509053093792
YBL007C	0.170705611066
YBL008W	0.741675869511
YBL008W-A	0.455780051717
YBL009W	0.145882329158
YBL010C	0.145882329158
YBL011W	0.0228337643901
YBL012C	0.129586908832
YBL013W	0.287107466877
YBL014C	0.287107466877
YBL015W	0.413294028383
YBL016W	1.10400898097
YBL017C	0.999764436074
YBL018C	1.5276634657
YBL019W	0.129586908832
YBL020W	0.0599929371292
YBL021C	0.0599929371292
YBL022C	0.31501851026
YBL023C	1.20980310065
YBL024W	1.24371252801
YBL025W	0.0813715600138
YBL026W	0.014246070568
YBL027W	0.014246070568
YBL028C	0.014246070568
YBL029C-A	1.81612177566
YBL029W	0.125775807114
YBL030C	0.0115694957346
YBL031W	1.49363082947
YBL032W	0.0238394588736
YBL033C	0.0238394588736
YBL034C	0.399772083388
YBL035C	0.129586908832
YBL036C	0.0469234397406
YBL037W	0.21697603333
YBL038W	0.0368222948567
YBL039C	0.0368222948567
YBL039C-A	0.509053093792
YBL039W-B	0.243797870559
YBL040C	0.243797870559
YBL041W	0.243056677532
YBL042C	0.457239286629
YBL043W	0.00706628564383
YBL044W	0.0368222948567
YBL045C	0.0368222948567
YBL046W	0.958190654391
YBL047C	0.958190654391
YBL048W	0.741675869511
YBL049W	0.807742949393
YBL050W	0.077038625904
YBL051C	0.077038625904
YBL052C	0.509053093792
YBL053W	0.455780051717
YBL054W	0.0368222948567
YBL055C	0.0368222948567
YBL056W	0.0670571535773
YBL057C	0.0670571535773
YBL058W	0.129586908832
YBL059C-A	1.15466195646
YBL059W	1.15466195646
YBL060W	0.077038625904
YBL061C	0.077038625904
YBL062W	0.741675869511
YBL063W	0.0670571535773
YBL064C	0.0670571535773
YBL065W	0.455780051717
YBL066C	0.119971157802
YBL067C	0.530349221748
YBL068W	2.01370751659
YBL068W-A	0.647973508556
YBL069W	0.098771695152
YBL070C	0.845629540203
YBL071C	0.0368222948567
YBL071C-B	0.0599929371292
YBL071W-A	0.0599929371292
YBL072C	0.455780051717
YBL073W	0.228751326003
YBL074C	0.163614242064
YBL075C	0.741675869511
YBL076C	0.265886297795
YBL077W	0.647973508556
YBL078C	0.647973508556
YBL079W	0.198533610031
YBL080C	0.198533610031
YBL081W	0.47334248987
YBL082C	0.562453221636
YBL083C	0.31501851026
YBL084C	1.15466195646
YBL085W	0.0099045709715
YBL086C	0.302398251244
YBL087C	0.1723675865
YBL088C	0.671675328927
YBL089W	1.15466195646
YBL090W	0.455780051717
YBL091C	0.455780051717
YBL091C-A	0.228751326003
YBL092W	0.0599929371292
YBL093C	0.243797870559
YBL094C	0.31501851026
YBL095W	0.647973508556
YBL096C	0.287107466877
YBL097W	0.0469234397406
YBL098W	0.198533610031
YBL099W	0.0118337891728
YBL100C	0.671675328927
YBL100W-A	0.265886297795
YBL100W-B	0.265886297795
YBL100W-C	0.455780051717
YBL101C	0.455780051717
YBL102W	0.098771695152
YBL103C	0.098771695152
YBL104C	2.9911656422
YBL105C	0.129586908832
YBL106C	0.0995117233036
YBL107C	0.327459914868
YBL107W-A	0.228751326003
YBL108C-A	1.75643081362
YBL108W	1.75643081362
YBL109W	0.741675869511
YBL111C	0.741675869511
YBL112C	0.741675869511
YBL113C	0.741675869511
YBL113W-A	0.185097384407
YBR001C	0.782891879922
YBR002C	1.20980310065
YBR003W	1.20980310065
YBR004C	0.741675869511
YBR005W	0.741675869511
YBR006W	0.562453221636
YBR007C	0.355907228264
YBR008C	0.40617807161
YBR009C	1.00228095548
YBR010W	1.00228095548
YBR011C	0.0995117233036
YBR012C	2.93995941552
YBR012W-A	2.93995941552
YBR012W-B	2.93995941552
YBR013C	0.509053093792
YBR014C	0.00443875523374
YBR015C	0.347779532578
YBR016W	0.400045970275
YBR017C	0.0623849758187
YBR018C	1.41814947729
YBR019C	0.405744430276
YBR020W	0.405744430276
YBR021W	0.050748407778
YBR022W	0.21697603333
YBR023C	1.73649453051
YBR024W	0.243797870559
YBR025C	0.0336009644633
YBR026C	0.741675869511
YBR027C	0.741675869511
YBR028C	0.170705611066
YBR029C	0.207157267967
YBR030W	0.207157267967
YBR031W	0.40617807161
YBR032W	1.88244143699
YBR033W	0.170705611066
YBR034C	0.0670571535773
YBR035C	0.211956175191
YBR036C	0.707018297378
YBR037C	0.107986707914
YBR038W	0.107986707914
YBR039W	0.0469234397406
YBR040W	1.20980310065
YBR041W	0.40617807161
YBR042C	0.0469234397406
YBR043C	0.0336009644633
YBR044C	0.287107466877
YBR045C	0.0368222948567
YBR046C	0.119971157802
YBR047W	0.119971157802
YBR048W	0.00706628564383
YBR049C	0.00443875523374
YBR050C	0.0228337643901
YBR051W	0.807742949393
YBR052C	0.629083969691
YBR053C	0.966943274707
YBR054W	0.873823556698
YBR055C	0.176071953575
YBR056C-B	0.981176131347
YBR056W	0.176071953575
YBR056W-A	0.207157267967
YBR057C	0.671675328927
YBR058C	0.31501851026
YBR058C-A	0.0599929371292
YBR059C	0.149646645501
YBR060C	0.327459914868
YBR061C	0.647973508556
YBR062C	0.327459914868
YBR063C	0.077038625904
YBR064W	0.228751326003
YBR065C	1.09006885783
YBR066C	0.221331079025
YBR067C	0.00691539292811
YBR068C	0.0213115228513
YBR069C	0.144011505327
YBR070C	0.744786559486
YBR071W	0.744786559486
YBR072C-A	0.31501851026
YBR072W	0.782891879922
YBR073W	0.31501851026
YBR074W	0.0140993770113
YBR076C-A	0.21697603333
YBR076W	0.845629540203
YBR077C	0.0475162522966
YBR078W	0.159229786693
YBR079C	1.24371252801
YBR080C	0.530349221748
YBR081C	0.170705611066
YBR082C	0.32744229368
YBR083W	0.0722487795722
YBR084C-A	0.0228337643901
YBR084W	0.129901443622
YBR085C-A	0.0139341581462
YBR085W	0.0228337643901
YBR086C	0.0396389976699
YBR087W	0.0396389976699
YBR088C	0.40617807161
YBR089C-A	0.159229786693
YBR089W	0.845629540203
YBR090C	0.741675869511
YBR091C	0.0995117233036
YBR092C	0.176071953575
YBR093C	0.611746056505
YBR094W	0.0469234397406
YBR095C	0.1723675865
YBR096W	0.1723675865
YBR097W	0.265886297795
YBR098W	0.129586908832
YBR099C	0.647973508556
YBR101C	0.953084439834
YBR102C	0.671675328927
YBR103C-A	0.129586908832
YBR103W	0.671675328927
YBR104W	0.129586908832
YBR105C	0.0896034628252
YBR106W	0.0896034628252
YBR107C	0.657904243439
YBR108W	0.657904243439
YBR109C	0.0995117233036
YBR109W-A	0.0995117233036
YBR110W	0.741675869511
YBR111C	0.243797870559
YBR111W-A	0.243797870559
YBR112C	0.00394961641057
YBR113W	0.741675869511
YBR114W	1.7350494422
YBR115C	0.399772083388
YBR116C	0.845629540203
YBR117C	0.256164378367
YBR118W	0.183162463747
YBR119W	0.981176131347
YBR120C	0.744786559486
YBR121C	0.0670571535773
YBR121C-A	0.228751326003
YBR122C	0.0995117233036
YBR123C	0.347779532578
YBR124W	0.228751326003
YBR125C	1.90164009389
YBR126C	0.00480774987683
YBR126W-A	0.00480774987683
YBR126W-B	0.00480774987683
YBR127C	0.098771695152
YBR128C	0.21697603333
YBR129C	0.47334248987
YBR130C	0.265886297795
YBR131C-A	1.15466195646
YBR131W	0.265886297795
YBR132C	0.657904243439
YBR133C	0.0238394588736
YBR134W	0.455780051717
YBR135W	0.228751326003
YBR136W	0.31501851026
YBR137W	0.40617807161
YBR138C	0.707018297378
YBR139W	0.707018297378
YBR140C	0.077038625904
YBR141C	0.228751326003
YBR141W-A	0.145882329158
YBR142W	0.228751326003
YBR143C	0.338493980479
YBR144C	0.170705611066
YBR145W	0.170705611066
YBR146W	0.129586908832
YBR147W	0.327459914868
YBR148W	0.21697603333
YBR149W	1.64009830378
YBR150C	0.0398226506139
YBR151W	0.0398226506139
YBR152W	0.31501851026
YBR153W	0.807742949393
YBR154C	0.0171697945692
YBR155W	0.0171697945692
YBR156C	0.981176131347
YBR157C	0.347779532578
YBR158W	1.09113977983
YBR159W	0.647973508556
YBR160W	0.562453221636
YBR161W	0.159229786693
YBR162C	0.440574184859
YBR162W-A	0.440574184859
YBR163W	0.0670571535773
YBR164C	0.21697603333
YBR165W	0.21697603333
YBR166C	0.647973508556
YBR167C	0.327459914868
YBR168W	0.327459914868
YBR169C	0.098771695152
YBR170C	0.509053093792
YBR171W	0.509053093792
YBR172C	0.265886297795
YBR173C	0.170705611066
YBR174C	0.741675869511
YBR175W	0.170705611066
YBR176W	0.47334248987
YBR177C	0.0970754624537
YBR178W	0.228751326003
YBR179C	0.243797870559
YBR180W	0.243797870559
YBR181C	0.0375061921486
YBR182C	1.90164009389
YBR182C-A	0.0637487147236
YBR183W	0.0637487147236
YBR184W	0.327459914868
YBR185C	0.47334248987
YBR186W	0.47334248987
YBR187W	0.198533610031
YBR188C	0.21697603333
YBR189W	0.21697603333
YBR190W	0.807742949393
YBR191W	0.177691802133
YBR191W-A	0.741675869511
YBR192W	0.40617807161
YBR193C	0.31501851026
YBR194W	0.31501851026
YBR195C	0.47334248987
YBR196C	1.5276634657
YBR196C-A	20.0061048798
YBR196C-B	20.0024675392
YBR197C	0.265886297795
YBR198C	0.0599929371292
YBR199W	0.0599929371292
YBR200W	0.00706628564383
YBR200W-A	0.562453221636
YBR201C-A	0.452992824248
YBR201W	0.97597639655
YBR202W	0.0698024739653
YBR203W	0.97597639655
YBR204C	0.077038625904
YBR205W	0.077038625904
YBR206W	2.01370751659
YBR207W	0.0995117233036
YBR208C	0.0599929371292
YBR209W	0.0599929371292
YBR210W	0.338493980479
YBR211C	0.0813715600138
YBR212W	0.0813715600138
YBR213W	0.40617807161
YBR214W	0.265886297795
YBR215W	0.338493980479
YBR216C	0.077038625904
YBR217W	0.077038625904
YBR218C	0.454996904783
YBR219C	0.077038625904
YBR220C	0.287107466877
YBR221C	0.098771695152
YBR221W-A	0.098771695152
YBR222C	2.9670806401
YBR223C	0.40617807161
YBR223W-A	2.04925518558
YBR224W	0.170705611066
YBR225W	0.40617807161
YBR226C	0.741675869511
YBR227C	0.647973508556
YBR228W	0.647973508556
YBR229C	0.338493980479
YBR230C	0.301359005628
YBR230W-A	0.301359005628
YBR231C	1.64009830378
YBR232C	0.509053093792
YBR233W	1.64009830378
YBR233W-A	0.40617807161
YBR234C	1.90164009389
YBR235W	1.90164009389
YBR236C	0.40617807161
YBR237W	0.40617807161
YBR238C	0.807742949393
YBR239C	0.119971157802
YBR240C	1.48291819307
YBR241C	0.0658591807868
YBR242W	0.0658591807868
YBR243C	0.129609332466
YBR244W	0.0557498387683
YBR245C	1.75643081362
YBR246W	1.75643081362
YBR247C	0.0995117233036
YBR248C	0.338493980479
YBR249C	0.114023782372
YBR250W	0.243797870559
YBR251W	0.0813715600138
YBR252W	0.077038625904
YBR253W	0.129586908832
YBR254C	0.31501851026
YBR255C-A	0.327459914868
YBR255W	0.31501851026
YBR256C	0.0416859899419
YBR257W	0.0365214051652
YBR258C	0.509053093792
YBR259W	0.509053093792
YBR260C	0.509053093792
YBR261C	0.327459914868
YBR262C	0.40617807161
YBR263W	0.40617807161
YBR264C	0.40617807161
YBR265W	0.40617807161
YBR266C	1.15466195646
YBR267W	0.228751326003
YBR268W	0.399772083388
YBR269C	1.11429735679
YBR270C	0.647973508556
YBR271W	0.647973508556
YBR272C	0.647973508556
YBR273C	0.455780051717
YBR274W	0.455780051717
YBR275C	0.170705611066
YBR276C	0.845629540203
YBR277C	0.873823556698
YBR278W	0.647973508556
YBR279W	0.338493980479
YBR280C	0.40617807161
YBR281C	0.347779532578
YBR282W	0.347779532578
YBR283C	0.0248894119621
YBR284W	0.0154436409307
YBR285W	0.355907228264
YBR286W	0.647973508556
YBR287W	0.077038625904
YBR288C	0.981176131347
YBR289W	0.981176131347
YBR290W	0.0599929371292
YBR291C	0.455780051717
YBR292C	1.90164009389
YBR293W	0.00892124335305
YBR294W	0.338493980479
YBR295W	1.17157555407
YBR296C	0.0999453209703
YBR296C-A	0.232154201956
YBR297W	0.232154201956
YBR298C	0.287107466877
YBR298C-A	0.741675869511
YBR299W	0.741675869511
YBR300C	0.0599929371292
YBR301W	0.0995117233036
YBR302C	0.741675869511
YCL001W	1.24371252801
YCL001W-A	0.509053093792
YCL001W-B	0.807742949393
YCL002C	1.24371252801
YCL004W	0.228751326003
YCL005W	1.42452177352
YCL005W-A	0.129586908832
YCL007C	1.96583912271
YCL008C	0.228751326003
YCL009C	1.5276634657
YCL010C	1.20980310065
YCL011C	0.845629540203
YCL012C	0.265886297795
YCL014W	1.54002470749
YCL016C	1.54002470749
YCL017C	0.228751326003
YCL018W	0.741675869511
YCL019W	0.455780051717
YCL020W	0.455780051717
YCL021W-A	0.455780051717
YCL022C	0.399772083388
YCL023C	0.228751326003
YCL024W	0.0557498387683
YCL025C	1.34334635232
YCL026C-A	0.953084439834
YCL026C-B	0.562453221636
YCL027W	0.0813715600138
YCL028W	0.228751326003
YCL029C	0.228751326003
YCL030C	0.0368222948567
YCL031C	0.170705611066
YCL032W	0.647973508556
YCL033C	0.647973508556
YCL034W	0.707018297378
YCL035C	0.707018297378
YCL036W	0.129586908832
YCL037C	0.129586908832
YCL038C	0.0552626767518
YCL039W	0.228751326003
YCL040W	3.22118586438
YCL041C	3.22118586438
YCL042W	1.36451755927
YCL043C	1.36451755927
YCL044C	0.170705611066
YCL045C	0.31501851026
YCL046W	0.129586908832
YCL047C	0.228751326003
YCL048W	0.265886297795
YCL048W-A	0.744786559486
YCL049C	0.657904243439
YCL050C	0.287107466877
YCL051W	0.455780051717
YCL052C	0.455780051717
YCL054W	0.31501851026
YCL055W	1.47359143709
YCL056C	1.47359143709
YCL057C-A	0.819354898934
YCL057W	0.819354898934
YCL058C	0.455780051717
YCL058W-A	0.21697603333
YCL059C	0.21697603333
YCL061C	0.0368222948567
YCL063W	0.207157267967
YCL064C	0.207157267967
YCL065W	0.741675869511
YCL066W	0.741675869511
YCL067C	0.741675869511
YCL068C	0.741675869511
YCL069W	0.399772083388
YCL073C	0.338493980479
YCL074W	1.20980310065
YCL075W	0.470285638749
YCL076W	0.145402578643
YCR001W	0.807742949393
YCR002C	0.170705611066
YCR003W	0.170705611066
YCR004C	0.0670571535773
YCR005C	0.31501851026
YCR006C	1.03719646517
YCR007C	0.671675328927
YCR008W	0.552869585022
YCR009C	0.611746056505
YCR010C	0.0813715600138
YCR011C	3.40083941644
YCR012W	3.30892061929
YCR013C	0.265886297795
YCR014C	0.741675869511
YCR015C	0.597811692918
YCR016W	0.40617807161
YCR017C	0.400045970275
YCR018C	0.741675869511
YCR018C-A	0.170705611066
YCR019W	0.509053093792
YCR020C	0.455780051717
YCR020C-A	0.129586908832
YCR020W-B	0.129586908832
YCR021C	0.31501851026
YCR022C	0.098771695152
YCR023C	0.0289683586842
YCR024C	1.15466195646
YCR024C-A	0.562453221636
YCR024C-B	0.741675869511
YCR025C	0.277965618806
YCR026C	0.671675328927
YCR027C	0.265886297795
YCR028C	0.647973508556
YCR028C-A	0.21697603333
YCR030C	0.905726205581
YCR031C	1.7350494422
YCR032W	0.129609332466
YCR033W	0.400045970275
YCR034W	0.581598251812
YCR035C	0.509053093792
YCR036W	0.509053093792
YCR037C	0.129586908832
YCR038C	0.741675869511
YCR038W-A	0.741675869511
YCR039C	0.741675869511
YCR040W	0.741675869511
YCR041W	0.741675869511
YCR042C	0.21697603333
YCR043C	0.176071953575
YCR044C	0.707018297378
YCR045C	0.129586908832
YCR045W-A	1.88244143699
YCR046C	1.31196156986
YCR047C	0.177691802133
YCR047W-A	1.20980310065
YCR048W	0.145882329158
YCR049C	0.40617807161
YCR050C	1.75643081362
YCR051W	1.75643081362
YCR052W	0.21697603333
YCR053W	0.170705611066
YCR054C	0.509053093792
YCR057C	0.31501851026
YCR059C	1.42452177352
YCR060W	1.42452177352
YCR061W	0.0668164697158
YCR063W	0.302398251244
YCR064C	0.0552626767518
YCR065W	0.0813715600138
YCR066W	0.228751326003
YCR067C	0.0254084240153
YCR068W	0.0208938931105
YCR069W	0.177691802133
YCR071C	0.170705611066
YCR072C	0.0995117233036
YCR073C	1.88244143699
YCR073W-A	1.88244143699
YCR075C	0.844101480837
YCR075W-A	0.844101480837
YCR076C	0.170705611066
YCR077C	0.077038625904
YCR079W	0.077038625904
YCR081C-A	0.170705611066
YCR081W	0.31501851026
YCR082W	0.170705611066
YCR083W	0.31501851026
YCR084C	0.098771695152
YCR085W	0.098771695152
YCR086W	3.22491467334
YCR087C-A	1.3699585748
YCR087W	0.741675869511
YCR088W	1.3699585748
YCR089W	0.177691802133
YCR090C	0.399772083388
YCR091W	0.455780051717
YCR092C	0.077038625904
YCR093W	0.077038625904
YCR094W	1.15466195646
YCR095C	0.647973508556
YCR095W-A	0.647973508556
YCR096C	0.0599929371292
YCR097W	0.0599929371292
YCR097W-A	1.20980310065
YCR098C	0.0838729740441
YCR099C	0.509053093792
YCR100C	0.31501851026
YCR101C	0.327459914868
YCR102C	0.327459914868
YCR102W-A	0.31501851026
YCR104W	0.509053093792
YCR105W	0.327459914868
YCR106W	0.454996904783
YCR107W	0.0552626767518
YCR108C	1.75643081362
YDL001W	1.24371252801
YDL002C	1.24371252801
YDL003W	0.287107466877
YDL004W	0.47334248987
YDL005C	0.47334248987
YDL006W	0.455780051717
YDL007C-A	0.562453221636
YDL007W	0.31501851026
YDL008W	0.228751326003
YDL009C	0.228751326003
YDL010W	0.530349221748
YDL011C	0.455780051717
YDL012C	0.127151904299
YDL013W	0.47334248987
YDL014W	0.509053093792
YDL015C	0.509053093792
YDL016C	0.741675869511
YDL017W	0.265886297795
YDL018C	0.265886297795
YDL019C	0.819354898934
YDL020C	0.819354898934
YDL021W	0.454996904783
YDL022C-A	0.611746056505
YDL022W	2.08804106086
YDL023C	1.15466195646
YDL024C	0.119971157802
YDL025C	0.514371201621
YDL025W-A	0.098771695152
YDL026W	0.455780051717
YDL027C	0.0455345945348
YDL028C	0.0469234397406
YDL029W	0.509053093792
YDL030W	0.40617807161
YDL031W	0.170705611066
YDL032W	0.509053093792
YDL033C	0.129586908832
YDL034W	0.455780051717
YDL035C	0.119971157802
YDL036C	0.31501851026
YDL037C	0.228751326003
YDL039C	1.75643081362
YDL040C	0.0469234397406
YDL041W	1.15466195646
YDL042C	0.129586908832
YDL043C	1.5276634657
YDL044C	0.077038625904
YDL045C	0.170705611066
YDL045W-A	0.509053093792
YDL046W	0.338493980479
YDL047W	0.655509240449
YDL048C	0.232154201956
YDL049C	3.80529790712
YDL050C	0.31501851026
YDL051W	0.0658591807868
YDL052C	0.0658591807868
YDL053C	0.170705611066
YDL054C	0.0228337643901
YDL055C	0.0741889815723
YDL056W	1.56009085333
YDL057W	1.20980310065
YDL058W	0.958190654391
YDL059C	0.958190654391
YDL060W	0.145882329158
YDL061C	0.21697603333
YDL062W	0.455780051717
YDL063C	2.01370751659
YDL064W	0.0995117233036
YDL065C	0.0995117233036
YDL066W	2.3243831975
YDL067C	2.3243831975
YDL068W	0.647973508556
YDL069C	0.077038625904
YDL070W	0.0637487147236
YDL071C	2.01370751659
YDL072C	0.1723675865
YDL073W	0.845629540203
YDL074C	0.845629540203
YDL075W	0.905726205581
YDL076C	0.905726205581
YDL077C	0.0469234397406
YDL078C	0.355907228264
YDL079C	0.823658789093
YDL080C	0.338493980479
YDL081C	0.145882329158
YDL082W	0.40617807161
YDL083C	0.40617807161
YDL084W	0.119971157802
YDL085C-A	0.0291045109393
YDL085W	0.0291045109393
YDL086C-A	0.40617807161
YDL086W	0.327459914868
YDL087C	0.327459914868
YDL088C	1.20980310065
YDL089W	0.170705611066
YDL090C	0.170705611066
YDL091C	0.129586908832
YDL092W	0.129586908832
YDL093W	0.077038625904
YDL094C	0.31501851026
YDL095W	0.0599929371292
YDL096C	0.455780051717
YDL097C	0.077038625904
YDL098C	0.647973508556
YDL099W	0.31501851026
YDL100C	0.31501851026
YDL101C	0.338493980479
YDL102W	0.455780051717
YDL103C	0.455780051717
YDL104C	0.40617807161
YDL105W	0.562453221636
YDL106C	0.562453221636
YDL107W	0.455780051717
YDL108W	0.647973508556
YDL109C	0.647973508556
YDL110C	0.098771695152
YDL111C	0.265886297795
YDL112W	0.170705611066
YDL113C	0.170705611066
YDL114W	0.170705611066
YDL114W-A	0.31501851026
YDL115C	0.170705611066
YDL116W	0.129586908832
YDL117W	1.11429735679
YDL118W	0.845629540203
YDL119C	0.707018297378
YDL120W	0.327459914868
YDL121C	0.327459914868
YDL122W	0.611746056505
YDL123W	0.119971157802
YDL124W	0.99937846451
YDL125C	0.99937846451
YDL126C	0.0308789197348
YDL127W	0.109903528162
YDL128W	0.335127987356
YDL129W	0.149646645501
YDL130W	0.0171697945692
YDL130W-A	0.00139377475489
YDL131W	0.101764362335
YDL132W	0.338493980479
YDL133C-A	0.0168351432705
YDL133W	0.0168351432705
YDL134C	0.112228863779
YDL135C	0.844101480837
YDL136W	0.0723799999726
YDL137W	1.25502072471
YDL138W	0.0365214051652
YDL139C	0.342196235682
YDL140C	0.0670571535773
YDL141W	0.277965618806
YDL142C	0.277965618806
YDL143W	1.5276634657
YDL144C	1.5276634657
YDL145C	0.31501851026
YDL146W	0.0599929371292
YDL147W	0.0469234397406
YDL148C	0.0469234397406
YDL149W	0.845629540203
YDL150W	0.741675869511
YDL151C	0.455780051717
YDL152W	0.31501851026
YDL153C	0.455780051717
YDL154W	0.0599929371292
YDL155W	0.1723675865
YDL156W	0.327459914868
YDL157C	0.327459914868
YDL158C	0.741675869511
YDL159C-B	1.75643081362
YDL159W	0.455780051717
YDL159W-A	0.741675869511
YDL160C	0.741675869511
YDL160C-A	0.647973508556
YDL161W	0.262918398193
YDL162C	1.5276634657
YDL163W	0.741675869511
YDL164C	0.31501851026
YDL165W	0.0469234397406
YDL166C	0.0469234397406
YDL167C	0.327459914868
YDL168W	0.265886297795
YDL169C	0.0599929371292
YDL170W	0.0398226506139
YDL171C	0.0398226506139
YDL172C	0.31501851026
YDL173W	0.0875046404503
YDL174C	0.0875046404503
YDL175C	0.807742949393
YDL176W	0.338493980479
YDL177C	0.338493980479
YDL178W	0.0599929371292
YDL179W	0.657904243439
YDL180W	0.0557498387683
YDL181W	0.0441375133818
YDL182W	0.32386272965
YDL183C	0.0658591807868
YDL184C	0.168054789521
YDL185C-A	0.741675869511
YDL185W	0.0469234397406
YDL186W	0.0308789197348
YDL187C	0.0368222948567
YDL188C	0.0552626767518
YDL189W	1.73649453051
YDL190C	1.73649453051
YDL191W	0.611746056505
YDL192W	0.981176131347
YDL193W	0.40617807161
YDL194W	1.42452177352
YDL195W	0.741675869511
YDL196W	0.338493980479
YDL197C	0.338493980479
YDL198C	0.40617807161
YDL199C	0.077038625904
YDL200C	0.0599929371292
YDL201W	0.228751326003
YDL202W	0.119971157802
YDL203C	0.119971157802
YDL204W	0.243797870559
YDL205C	0.287107466877
YDL206W	0.243797870559
YDL207W	0.611746056505
YDL208W	0.0813715600138
YDL209C	0.0813715600138
YDL210W	0.262918398193
YDL211C	0.228524592083
YDL212W	0.277965618806
YDL213C	0.277965618806
YDL214C	3.97856304491
YDL215C	0.0537021191034
YDL216C	1.56009085333
YDL217C	0.399772083388
YDL218W	0.170705611066
YDL219W	0.170705611066
YDL220C	0.170705611066
YDL221W	0.0995117233036
YDL222C	0.0995117233036
YDL223C	0.228751326003
YDL224C	0.0658591807868
YDL225W	2.9911656422
YDL226C	2.9911656422
YDL227C	0.327459914868
YDL228C	0.207157267967
YDL229W	0.454996904783
YDL230W	0.0670571535773
YDL231C	0.0670571535773
YDL232W	0.40617807161
YDL233W	0.170705611066
YDL234C	0.170705611066
YDL235C	0.47334248987
YDL236W	0.581598251812
YDL237W	0.455780051717
YDL238C	0.455780051717
YDL239C	0.31501851026
YDL240C-A	0.31501851026
YDL240W	0.31501851026
YDL241W	0.0115694957346
YDL242W	0.807742949393
YDL243C	0.807742949393
YDL244W	0.741675869511
YDL245C	0.741675869511
YDL246C	0.741675869511
YDL247W	0.327459914868
YDL247W-A	0.741675869511
YDL248W	0.873823556698
YDR001C	0.0308789197348
YDR002W	0.0308789197348
YDR003W	0.145882329158
YDR003W-A	0.741675869511
YDR004W	0.953084439834
YDR005C	0.31501851026
YDR006C	0.453687886078
YDR007W	0.453687886078
YDR008C	2.93177291763
YDR009W	2.67533919003
YDR010C	0.0168351432705
YDR011W	0.0168351432705
YDR012W	0.262918398193
YDR013W	0.845629540203
YDR014W	0.455780051717
YDR014W-A	0.741675869511
YDR015C	0.31501851026
YDR016C	0.562453221636
YDR017C	0.454996904783
YDR018C	0.129586908832
YDR019C	0.077038625904
YDR020C	0.509053093792
YDR021W	0.509053093792
YDR022C	0.168054789521
YDR023W	0.314617188118
YDR024W	1.75643081362
YDR025W	0.455780051717
YDR026C	0.0995117233036
YDR027C	0.170705611066
YDR028C	0.31501851026
YDR029W	0.31501851026
YDR030C	0.741675869511
YDR031W	0.741675869511
YDR032C	1.46848097177
YDR033W	0.452805618265
YDR034C	2.17458734579
YDR034C-A	0.0112694968772
YDR034C-C	0.540811761849
YDR034C-D	0.540811761849
YDR034W-B	0.0112694968772
YDR035W	0.399772083388
YDR036C	0.0171697945692
YDR037W	0.0171697945692
YDR038C	0.741675869511
YDR039C	0.741675869511
YDR040C	0.953084439834
YDR041W	2.71592851089
YDR042C	0.400045970275
YDR043C	0.050748407778
YDR044W	0.611746056505
YDR045C	0.327459914868
YDR046C	0.037406881981
YDR047W	1.08544724102
YDR048C	1.15466195646
YDR049W	1.3699585748
YDR050C	1.74084505564
YDR051C	1.24371252801
YDR052C	0.127151904299
YDR053W	2.01370751659
YDR054C	2.20188021742
YDR055W	1.17157555407
YDR056C	0.611746056505
YDR057W	0.611746056505
YDR058C	0.176071953575
YDR059C	0.145882329158
YDR060W	0.40617807161
YDR061W	0.231583489877
YDR062W	0.844101480837
YDR063W	0.0813715600138
YDR064W	0.265886297795
YDR065W	0.31501851026
YDR066C	0.455780051717
YDR067C	0.327459914868
YDR068W	0.327459914868
YDR069C	0.807742949393
YDR070C	0.338493980479
YDR071C	0.177691802133
YDR072C	0.669020405744
YDR073W	0.0722487795722
YDR074W	0.177562432437
YDR075W	0.0469234397406
YDR076W	0.0670571535773
YDR077W	0.125775807114
YDR078C	1.09006885783
YDR079C-A	1.20980310065
YDR079W	1.09006885783
YDR080W	1.20980310065
YDR081C	0.562453221636
YDR082W	0.562453221636
YDR083W	1.15466195646
YDR084C	0.40617807161
YDR085C	0.0398226506139
YDR086C	0.31501851026
YDR087C	0.228751326003
YDR088C	0.671675328927
YDR089W	0.0765142072283
YDR090C	1.34905072254
YDR091C	0.176071953575
YDR092W	0.098771695152
YDR093W	0.894859505843
YDR094W	0.562453221636
YDR095C	0.00559950994431
YDR096W	0.00559950994431
YDR097C	0.0599929371292
YDR098C	1.09006885783
YDR098C-A	0.31501851026
YDR098C-B	0.31501851026
YDR099W	0.287107466877
YDR100W	0.00279138363144
YDR101C	0.129586908832
YDR102C	1.75643081362
YDR103W	1.75643081362
YDR104C	0.0455345945348
YDR105C	0.0368222948567
YDR106W	0.0368222948567
YDR107C	0.228751326003
YDR108W	0.228751326003
YDR109C	0.170705611066
YDR110W	0.170705611066
YDR111C	0.505523492775
YDR112W	1.15466195646
YDR113C	0.1723675865
YDR114C	0.509053093792
YDR115W	0.129609332466
YDR116C	0.953084439834
YDR117C	0.31501851026
YDR118W	0.31501851026
YDR118W-A	0.647973508556
YDR119W	2.22665197582
YDR119W-A	0.400045970275
YDR120C	0.31501851026
YDR121W	0.31501851026
YDR122W	0.077038625904
YDR123C	1.35181576313
YDR124W	0.743718532459
YDR125C	1.56009085333
YDR126W	1.56009085333
YDR127W	1.96583912271
YDR128W	0.509053093792
YDR129C	0.177691802133
YDR130C	0.347779532578
YDR131C	0.170705611066
YDR132C	0.259494606756
YDR133C	0.129609332466
YDR134C	0.232154201956
YDR135C	0.845629540203
YDR136C	0.509053093792
YDR137W	0.302398251244
YDR138W	0.327459914868
YDR139C	0.31501851026
YDR140W	0.31501851026
YDR141C	0.077038625904
YDR142C	0.265886297795
YDR143C	0.47334248987
YDR144C	0.981176131347
YDR145W	0.981176131347
YDR146C	0.0238394588736
YDR147W	0.00828063312812
YDR148C	2.16530115924
YDR149C	0.31501851026
YDR150W	2.44687849406
YDR151C	0.338493980479
YDR152W	0.338493980479
YDR153C	0.701716864844
YDR154C	0.0283188762707
YDR155C	0.00948644940197
YDR156W	0.00948644940197
YDR157W	0.0180253028439
YDR158W	0.741675869511
YDR159W	0.265886297795
YDR160W	0.31501851026
YDR161W	0.31501851026
YDR162C	0.31501851026
YDR163W	0.31501851026
YDR164C	0.145882329158
YDR165W	0.145882329158
YDR166C	0.455780051717
YDR167W	0.455780051717
YDR168W	1.15466195646
YDR169C	1.09006885783
YDR169C-A	0.47334248987
YDR170C	0.0254084240153
YDR170W-A	0.673890263661
YDR171W	0.530349221748
YDR172W	0.530349221748
YDR173C	0.112228863779
YDR174W	0.112228863779
YDR175C	0.327459914868
YDR176W	0.327459914868
YDR177W	0.399772083388
YDR178W	0.177691802133
YDR179C	0.077038625904
YDR179W-A	0.077038625904
YDR180W	0.170705611066
YDR181C	0.40617807161
YDR182W	0.40617807161
YDR182W-A	0.741675869511
YDR183C-A	0.455780051717
YDR183W	0.845629540203
YDR184C	0.145882329158
YDR185C	0.177691802133
YDR186C	0.0741889815723
YDR187C	0.455780051717
YDR188W	0.0440221951872
YDR189W	0.170705611066
YDR190C	0.741675869511
YDR191W	0.741675869511
YDR192C	0.119971157802
YDR193W	0.455780051717
YDR194C	0.228751326003
YDR194W-A	0.228751326003
YDR195W	0.40617807161
YDR196C	0.228751326003
YDR197W	0.228751326003
YDR198C	0.981176131347
YDR199W	0.981176131347
YDR200C	0.177691802133
YDR201W	0.177691802133
YDR202C	0.647973508556
YDR203W	0.455780051717
YDR204W	0.647973508556
YDR205W	1.5276634657
YDR206W	0.177691802133
YDR207C	0.0137596671273
YDR208W	0.0137596671273
YDR209C	1.20980310065
YDR210C-C	0.338493980479
YDR210C-D	0.338493980479
YDR210W	0.707018297378
YDR210W-A	1.20980310065
YDR210W-B	1.20980310065
YDR211W	0.287107466877
YDR212W	0.707018297378
YDR213W	0.0469234397406
YDR214W	0.198533610031
YDR215C	0.0813715600138
YDR216W	0.0813715600138
YDR217C	0.40617807161
YDR218C	0.399772083388
YDR219C	0.455780051717
YDR220C	0.741675869511
YDR221W	0.741675869511
YDR222W	0.301359005628
YDR223W	0.324959662734
YDR224C	0.0248894119621
YDR225W	0.0131382303653
YDR226W	0.147833391689
YDR227W	0.0396389976699
YDR228C	0.014246070568
YDR229W	0.243797870559
YDR230W	0.455780051717
YDR231C	0.127151904299
YDR232W	0.127151904299
YDR233C	0.180238297836
YDR234W	0.165681190135
YDR235W	0.0599929371292
YDR236C	0.077038625904
YDR237W	0.077038625904
YDR238C	0.228751326003
YDR239C	2.23717138234
YDR240C	0.819354898934
YDR241W	0.741675869511
YDR242W	0.1723675865
YDR243C	0.243797870559
YDR244W	0.243797870559
YDR245W	0.455780051717
YDR246W	0.119971157802
YDR246W-A	0.671675328927
YDR247W	0.139695568986
YDR248C	0.129586908832
YDR249C	0.170705611066
YDR250C	1.75643081362
YDR251W	1.75643081362
YDR252W	0.455780051717
YDR253C	0.287107466877
YDR254W	0.287107466877
YDR255C	0.0469234397406
YDR256C	0.455780051717
YDR257C	0.47334248987
YDR258C	0.611746056505
YDR259C	0.271639693108
YDR260C	0.981176131347
YDR261C	0.369950793002
YDR261C-C	0.324959662734
YDR261C-D	0.324959662734
YDR261W-A	0.145882329158
YDR261W-B	0.145882329158
YDR262W	0.163614242064
YDR263C	1.64009830378
YDR264C	0.0995117233036
YDR265W	0.0995117233036
YDR266C	1.73649453051
YDR267C	0.0599929371292
YDR268W	0.0599929371292
YDR269C	1.15466195646
YDR270W	0.0623849758187
YDR271C	0.145882329158
YDR272W	0.145882329158
YDR273W	0.953084439834
YDR274C	0.629083969691
YDR275W	0.629083969691
YDR276C	0.0118230562394
YDR277C	0.402458006166
YDR278C	0.455780051717
YDR279W	0.514371201621
YDR280W	1.5276634657
YDR281C	0.0995117233036
YDR282C	1.15466195646
YDR283C	1.56009085333
YDR284C	0.0398226506139
YDR285W	0.452992824248
YDR286C	0.981176131347
YDR287W	0.981176131347
YDR288W	0.647973508556
YDR289C	0.31501851026
YDR290W	0.31501851026
YDR291W	0.741675869511
YDR292C	0.40617807161
YDR293C	0.0171697945692
YDR294C	0.129586908832
YDR295C	0.454996904783
YDR296W	0.454996904783
YDR297W	0.147833391689
YDR298C	0.324959662734
YDR299W	0.290507998788
YDR300C	0.0469234397406
YDR301W	0.0469234397406
YDR302W	0.0995117233036
YDR303C	0.228751326003
YDR304C	1.5276634657
YDR305C	0.0995117233036
YDR306C	0.1723675865
YDR307W	0.1723675865
YDR308C	0.170705611066
YDR309C	0.190089231701
YDR310C	0.629083969691
YDR311W	0.405744430276
YDR312W	0.647973508556
YDR313C	0.647973508556
YDR314C	0.807742949393
YDR315C	0.647973508556
YDR316W	0.647973508556
YDR316W-A	0.077038625904
YDR316W-B	0.077038625904
YDR317W	0.741675869511
YDR318W	0.119971157802
YDR319C	0.707018297378
YDR320C	0.455780051717
YDR320C-A	0.0995117233036
YDR320W-B	0.228751326003
YDR321W	0.228751326003
YDR322C-A	0.0368222948567
YDR322W	0.399772083388
YDR323C	0.228751326003
YDR324C	0.0180253028439
YDR325W	0.0180253028439
YDR326C	0.807742949393
YDR327W	0.807742949393
YDR328C	0.509053093792
YDR329C	0.562453221636
YDR330W	0.562453221636
YDR331W	0.129586908832
YDR332W	0.170705611066
YDR333C	0.460408962966
YDR334W	0.460408962966
YDR335W	0.177691802133
YDR336W	1.75643081362
YDR337W	0.0995117233036
YDR338C	0.562453221636
YDR339C	0.0308789197348
YDR340W	0.0308789197348
YDR341C	0.981176131347
YDR342C	0.31501851026
YDR343C	0.145882329158
YDR344C	0.0765142072283
YDR345C	0.0995117233036
YDR346C	0.0670571535773
YDR347W	0.0670571535773
YDR348C	0.098771695152
YDR349C	0.657904243439
YDR350C	1.31196156986
YDR351W	1.31196156986
YDR352W	0.807742949393
YDR353W	0.243797870559
YDR354C-A	0.327459914868
YDR354W	0.0765142072283
YDR355C	0.31501851026
YDR356W	0.265886297795
YDR357C	0.271639693108
YDR358W	0.271639693108
YDR359C	0.0140993770113
YDR360W	0.129586908832
YDR361C	0.671675328927
YDR362C	0.098771695152
YDR363W	0.098771695152
YDR363W-A	1.17811594596
YDR364C	0.21697603333
YDR365C	1.56009085333
YDR365W-A	1.56009085333
YDR365W-B	1.56009085333
YDR366C	0.741675869511
YDR367W	0.741675869511
YDR368W	1.88244143699
YDR369C	0.741675869511
YDR370C	0.0599929371292
YDR371C-A	0.845629540203
YDR371W	0.0599929371292
YDR372C	0.170705611066
YDR373W	0.170705611066
YDR374C	0.741675869511
YDR374W-A	0.741675869511
YDR375C	0.077038625904
YDR376W	0.077038625904
YDR377W	0.0228337643901
YDR378C	0.0813715600138
YDR379C-A	0.277965618806
YDR379W	0.0813715600138
YDR380W	0.277965618806
YDR381C-A	0.0396389976699
YDR381W	1.24371252801
YDR382W	0.0396389976699
YDR383C	0.0368222948567
YDR384C	0.682402918085
YDR385W	0.46469605082
YDR386W	0.31501851026
YDR387C	0.0368222948567
YDR388W	0.0368222948567
YDR389W	0.744786559486
YDR390C	0.0557498387683
YDR391C	1.10400898097
YDR392W	1.10400898097
YDR393W	0.455780051717
YDR394W	0.0228337643901
YDR395W	1.34905072254
YDR396W	0.228751326003
YDR397C	0.0469234397406
YDR398W	0.0469234397406
YDR399W	0.00279138363144
YDR400W	0.0368222948567
YDR401W	0.31501851026
YDR402C	0.077038625904
YDR403W	0.0469234397406
YDR404C	0.0469234397406
YDR405W	0.0469234397406
YDR406W	0.662397812759
YDR406W-A	0.228751326003
YDR407C	0.953084439834
YDR408C	1.09006885783
YDR409W	1.09006885783
YDR410C	0.31501851026
YDR411C	0.40617807161
YDR412W	0.40617807161
YDR413C	0.455780051717
YDR414C	0.265886297795
YDR415C	0.647973508556
YDR416W	0.647973508556
YDR417C	0.0995117233036
YDR418W	0.228751326003
YDR419W	0.21697603333
YDR420W	0.0288003543206
YDR421W	0.47334248987
YDR422C	0.509053093792
YDR423C	0.509053093792
YDR424C	0.647973508556
YDR425W	0.647973508556
YDR426C	0.129586908832
YDR427W	0.129586908832
YDR428C	0.455780051717
YDR429C	0.31501851026
YDR430C	0.399772083388
YDR431W	0.647973508556
YDR432W	0.455780051717
YDR433W	1.15466195646
YDR434W	0.981176131347
YDR435C	0.0368222948567
YDR436W	0.265886297795
YDR437W	0.228751326003
YDR438W	0.170705611066
YDR439W	0.741675869511
YDR440W	0.460408962966
YDR441C	0.287107466877
YDR442W	0.287107466877
YDR443C	0.014246070568
YDR444W	0.014246070568
YDR445C	0.455780051717
YDR446W	0.671675328927
YDR447C	0.38211113832
YDR448W	0.38211113832
YDR449C	0.216512875604
YDR450W	0.0168351432705
YDR451C	0.0896034628252
YDR452W	0.0896034628252
YDR453C	0.327459914868
YDR454C	0.107986707914
YDR455C	0.31501851026
YDR456W	0.0777264682718
YDR457W	0.228751326003
YDR458C	0.0995117233036
YDR459C	0.145882329158
YDR460W	0.145882329158
YDR461C-A	0.170705611066
YDR461W	1.88244143699
YDR462W	0.170705611066
YDR463W	0.845629540203
YDR464C-A	0.228751326003
YDR464W	0.0180253028439
YDR465C	0.338493980479
YDR466W	0.338493980479
YDR467C	0.741675869511
YDR468C	0.119971157802
YDR469W	0.119971157802
YDR470C	0.0171697945692
YDR471W	0.0171697945692
YDR472W	0.262918398193
YDR473C	1.20980310065
YDR475C	0.629083969691
YDR476C	0.0228337643901
YDR477W	0.0228337643901
YDR478W	0.455780051717
YDR479C	0.149646645501
YDR480W	0.149646645501
YDR481C	0.562453221636
YDR482C	0.21697603333
YDR483W	0.21697603333
YDR484W	0.31501851026
YDR485C	0.0469234397406
YDR486C	0.170705611066
YDR487C	0.265886297795
YDR488C	0.399772083388
YDR489W	0.399772083388
YDR490C	0.953084439834
YDR491C	1.56009085333
YDR492W	0.409427811677
YDR493W	0.509053093792
YDR494W	0.077038625904
YDR495C	0.31501851026
YDR496C	0.671675328927
YDR497C	0.129901443622
YDR498C	0.198533610031
YDR499W	0.0208938931105
YDR500C	0.0599929371292
YDR501W	0.0599929371292
YDR502C	0.0723799999726
YDR503C	1.5276634657
YDR504C	0.741675869511
YDR505C	0.716677160761
YDR506C	0.145882329158
YDR507C	0.271639693108
YDR508C	0.534834251595
YDR509W	1.11429735679
YDR510C-A	0.31501851026
YDR510W	1.10559548907
YDR511W	0.31501851026
YDR512C	0.741675869511
YDR513W	0.744786559486
YDR514C	0.265886297795
YDR515W	0.265886297795
YDR516C	0.114023782372
YDR517W	0.159229786693
YDR518W	0.530349221748
YDR519W	0.647973508556
YDR520C	0.107986707914
YDR521W	0.845629540203
YDR522C	0.562453221636
YDR523C	0.953084439834
YDR524C	0.0159927058601
YDR524C-A	0.429068895971
YDR524C-B	0.077038625904
YDR524W-C	0.0159927058601
YDR525W	0.077038625904
YDR525W-A	0.582491611869
YDR526C	0.0995117233036
YDR527W	0.819354898934
YDR528W	1.2215332935
YDR529C	0.0228337643901
YDR530C	0.0336009644633
YDR531W	0.0336009644633
YDR532C	0.0599929371292
YDR533C	0.0391070081505
YDR534C	0.228751326003
YDR535C	0.421198422634
YDR536W	0.421198422634
YDR537C	0.0670571535773
YDR538W	0.014246070568
YDR539W	0.014246070568
YDR540C	0.744786559486
YDR541C	0.0813715600138
YDR542W	0.611746056505
YDR543C	0.741675869511
YDR544C	0.741675869511
YDR545C-A	0.741675869511
YDR545W	0.741675869511
YEL001C	0.0730807668173
YEL002C	0.647973508556
YEL003W	0.0180253028439
YEL004W	0.741675869511
YEL005C	0.741675869511
YEL006W	0.807742949393
YEL007W	0.432949769883
YEL008C-A	2.50899094709
YEL008W	0.170705611066
YEL009C	0.170705611066
YEL009C-A	0.845629540203
YEL010W	0.647973508556
YEL011W	2.23717138234
YEL012W	0.563974148146
YEL013W	0.455780051717
YEL014C	0.455780051717
YEL015W	0.077038625904
YEL016C	0.077038625904
YEL017C-A	1.13973473252
YEL017W	1.07824698156
YEL018C-A	0.671675328927
YEL018W	0.170705611066
YEL019C	0.170705611066
YEL020C	0.509053093792
YEL020C-B	0.00055275666557
YEL020W-A	0.455780051717
YEL021W	0.31501851026
YEL022W	0.744786559486
YEL023C	1.56009085333
YEL024W	0.145882329158
YEL025C	0.098771695152
YEL026W	0.0375061921486
YEL027W	0.00400254427664
YEL028W	2.04925518558
YEL029C	2.61140180492
YEL030C-A	0.455780051717
YEL030W	0.098771695152
YEL031W	0.077038625904
YEL032C-A	0.845629540203
YEL032W	0.0813715600138
YEL033W	0.741675869511
YEL034C-A	0.0820757981717
YEL034W	0.0995117233036
YEL035C	0.228751326003
YEL036C	0.0816647315366
YEL037C	0.287107466877
YEL038W	1.56009085333
YEL039C	1.56009085333
YEL040W	0.0140993770113
YEL041W	0.243797870559
YEL042W	0.844101480837
YEL043W	0.562453221636
YEL044W	0.0153628875762
YEL045C	0.0153628875762
YEL046C	0.741675869511
YEL047C	0.149646645501
YEL048C	0.981176131347
YEL049W	0.129586908832
YEL050C	0.0368222948567
YEL050W-A	0.0813715600138
YEL051W	0.170705611066
YEL052W	0.0112694968772
YEL053C	0.0112694968772
YEL053W-A	2.01370751659
YEL054C	0.0171697945692
YEL055C	0.0200451790371
YEL056W	0.107986707914
YEL057C	0.00828063312812
YEL058W	0.647973508556
YEL059C-A	0.741675869511
YEL059W	0.741675869511
YEL060C	0.207157267967
YEL061C	0.243797870559
YEL062W	0.611746056505
YEL063C	0.514371201621
YEL064C	2.28950786213
YEL065W	0.265886297795
YEL066W	0.514371201621
YEL067C	0.953084439834
YEL068C	0.509053093792
YEL069C	0.0180253028439
YEL070W	0.21697603333
YEL071W	0.622960050524
YEL072W	0.0139341581462
YEL073C	0.0614864676891
YEL074W	0.170705611066
YEL075C	0.170705611066
YEL075W-A	0.741675869511
YEL076C	0.741675869511
YEL076C-A	0.741675869511
YEL077C	0.741675869511
YEL077W-A	0.562453221636
YER001W	0.010515741609
YER002W	0.265886297795
YER003C	1.24371252801
YER004W	1.24371252801
YER005W	0.981176131347
YER006C-A	0.455780051717
YER006W	0.170705611066
YER007C-A	0.671675328927
YER007W	1.15466195646
YER008C	0.077038625904
YER009W	0.077038625904
YER010C	1.54002470749
YER011W	0.149646645501
YER012W	0.198533610031
YER013W	0.21697603333
YER014C-A	0.455780051717
YER014W	0.327459914868
YER015W	0.170705611066
YER016W	0.129586908832
YER017C	0.40617807161
YER018C	0.00777260105693
YER019C-A	0.244622022776
YER019W	0.00777260105693
YER020W	0.244622022776
YER021W	0.953084439834
YER022W	0.0995117233036
YER023C-A	0.455780051717
YER023W	0.455780051717
YER024W	0.455780051717
YER025W	0.981176131347
YER026C	0.509053093792
YER027C	0.0228337643901
YER028C	0.077038625904
YER029C	0.228751326003
YER030W	0.228751326003
YER031C	0.207157267967
YER032W	0.207157267967
YER033C	0.47334248987
YER034W	0.47334248987
YER035W	0.953084439834
YER036C	0.0658591807868
YER037W	0.0658591807868
YER038C	0.741675869511
YER038W-A	0.741675869511
YER039C	0.455780051717
YER039C-A	0.509053093792
YER040W	0.509053093792
YER041W	0.228751326003
YER042W	0.31501851026
YER043C	0.0599929371292
YER044C	0.262918398193
YER044C-A	0.31501851026
YER045C	1.36451755927
YER046W	0.545609711009
YER046W-A	0.31501851026
YER047C	0.077038625904
YER048C	0.402458006166
YER048W-A	2.14241433179
YER049W	0.0368222948567
YER050C	0.0599929371292
YER051W	0.0599929371292
YER052C	0.290507998788
YER053C	0.376215583286
YER053C-A	1.05555530904
YER054C	0.611746056505
YER055C	0.0332503218058
YER056C	0.387702898443
YER056C-A	0.327459914868
YER057C	0.958190654391
YER058W	0.958190654391
YER059W	0.0368222948567
YER060W	0.21697603333
YER060W-A	0.228751326003
YER061C	0.170705611066
YER062C	0.31099251233
YER063W	0.496004035428
YER064C	1.48998945442
YER065C	1.94599210723
YER066C-A	0.741675869511
YER066W	0.129586908832
YER067C-A	0.400045970275
YER067W	0.894859505843
YER068C-A	0.228751326003
YER068W	0.400045970275
YER069W	0.293569341405
YER070W	0.145882329158
YER071C	0.170705611066
YER072W	0.170705611066
YER073W	0.00154744078246
YER074W	0.127151904299
YER074W-A	0.265886297795
YER075C	0.499943566028
YER076C	0.0308789197348
YER076W-A	0.170705611066
YER077C	0.21697603333
YER078C	0.31501851026
YER078W-A	0.31501851026
YER079C-A	0.455780051717
YER079W	0.741675869511
YER080W	0.119971157802
YER081W	0.938630390533
YER082C	0.287107466877
YER083C	0.741675869511
YER084W	0.741675869511
YER084W-A	0.741675869511
YER085C	0.129586908832
YER086W	0.129586908832
YER087C-A	0.31501851026
YER087C-B	0.981176131347
YER087W	0.228751326003
YER088C	0.655509240449
YER088C-A	1.11429735679
YER088W-B	0.444314223801
YER089C	0.0658591807868
YER090C-A	0.741675869511
YER090W	0.0658591807868
YER091C	0.21697603333
YER091C-A	0.744786559486
YER092W	0.744786559486
YER093C	0.647973508556
YER093C-A	0.455780051717
YER094C	0.0765142072283
YER095W	0.0765142072283
YER096W	0.327459914868
YER097W	0.0557498387683
YER098W	0.142625865303
YER099C	0.671675328927
YER100W	0.671675328927
YER101C	0.119971157802
YER102W	0.145882329158
YER103W	0.077038625904
YER104W	0.129586908832
YER105C	0.327459914868
YER106W	0.327459914868
YER107C	0.671675328927
YER107W-A	0.455780051717
YER109C	0.198533610031
YER110C	0.807742949393
YER111C	0.265886297795
YER112W	0.145882329158
YER113C	1.90164009389
YER114C	0.00559950994431
YER115C	0.40617807161
YER116C	0.098771695152
YER117W	0.098771695152
YER118C	0.170705611066
YER119C	0.455780051717
YER119C-A	1.15466195646
YER120W	0.0140993770113
YER121W	0.958190654391
YER122C	0.149646645501
YER123W	0.149646645501
YER124C	0.00205001902353
YER125W	0.0455345945348
YER126C	0.0995117233036
YER127W	0.0995117233036
YER128W	0.741675869511
YER129W	0.40617807161
YER130C	0.316702192273
YER131W	0.112228863779
YER132C	0.0668164697158
YER133W	0.0670571535773
YER133W-A	0.31501851026
YER134C	1.5276634657
YER135C	0.0383353453114
YER136W	0.459536650687
YER137C	0.000877638186475
YER137C-A	5.64640605961
YER137W-A	0.0995117233036
YER138C	5.64640605961
YER138W-A	5.64640605961
YER139C	0.671675328927
YER140W	0.671675328927
YER141W	0.31501851026
YER142C	0.647973508556
YER143W	0.647973508556
YER144C	0.562453221636
YER145C	1.89668223082
YER145C-A	0.31501851026
YER146W	0.770783436092
YER147C	0.0995117233036
YER147C-A	0.741675869511
YER148W	0.0995117233036
YER148W-A	0.741675869511
YER149C	0.376215583286
YER150W	0.114012086297
YER151C	0.671675328927
YER152C	0.455780051717
YER152W-A	0.455780051717
YER153C	0.782891879922
YER154W	0.782891879922
YER155C	2.04925518558
YER156C	0.243797870559
YER157W	0.243797870559
YER158C	1.22908579092
YER158W-A	0.545609711009
YER159C	0.00574666976614
YER159C-A	1.64009830378
YER160C	1.64009830378
YER161C	0.647973508556
YER162C	0.509053093792
YER163C	0.0777264682718
YER164W	0.327459914868
YER165C-A	0.40617807161
YER165W	0.145882329158
YER166W	0.0208938931105
YER167W	2.23717138234
YER168C	0.338493980479
YER169W	0.338493980479
YER170W	0.327459914868
YER171W	0.509053093792
YER172C	0.741675869511
YER172C-A	0.129586908832
YER173W	0.741675869511
YER174C	0.562453221636
YER175C	0.0599929371292
YER175W-A	0.0599929371292
YER176W	0.0254084240153
YER177W	20.0090142926
YER178W	0.0723799999726
YER179W	0.0995117233036
YER180C	0.31501851026
YER180C-A	0.287107466877
YER181C	0.228751326003
YER182W	0.228751326003
YER183C	0.21697603333
YER184C	0.302398251244
YER185W	0.347779532578
YER186C	0.101321803779
YER187W	0.077038625904
YER188C-A	0.107986707914
YER188W	0.938630390533
YER189W	0.327459914868
YER190C-A	0.741675869511
YER190C-B	0.741675869511
YER190W	0.647973508556
YFL001W	0.0112694968772
YFL002C	0.0112694968772
YFL002W-A	1.56009085333
YFL002W-B	1.56009085333
YFL003C	0.265886297795
YFL004W	0.671675328927
YFL005W	0.228751326003
YFL007W	0.845629540203
YFL008W	0.119971157802
YFL009W	1.09006885783
YFL010C	1.09006885783
YFL010W-A	0.455780051717
YFL011W	0.455780051717
YFL012W	1.75643081362
YFL012W-A	0.129586908832
YFL013C	0.807742949393
[truncated: 4,717 more rows]
