# Supplementary material for: Dual threshold optimization and network inference reveal convergent evidence from TF binding locations and TF perturbation responses
Source: Genome Res. 2020 Mar;30(3):459–71. doi: 10.1101/gr.259655.119 (PMC7111528; doi:10.1101/gr.259655.119)
Supplement: Supplemental Material [file supp_gr.259655.119_Supplemental_File_S10.tar.gz › Supplemental_File_S10_Kang2020/GAL4.pval_scores.txt]

Systematic Name	pvalue score
Q0010	0.741675869511
Q0017	0.741675869511
Q0032	0.741675869511
Q0045	0.741675869511
Q0050	0.741675869511
Q0055	0.741675869511
Q0060	0.741675869511
Q0065	0.741675869511
Q0070	0.741675869511
Q0075	0.741675869511
Q0080	0.741675869511
Q0085	0.741675869511
Q0092	0.741675869511
Q0105	0.741675869511
Q0110	0.741675869511
Q0115	0.741675869511
Q0120	0.741675869511
Q0130	0.741675869511
Q0140	0.741675869511
Q0142	0.741675869511
Q0143	0.741675869511
Q0144	0.741675869511
Q0160	0.741675869511
Q0182	0.741675869511
Q0250	0.741675869511
Q0255	0.741675869511
Q0275	0.741675869511
Q0297	0.741675869511
R0010W	0.741675869511
R0020C	0.741675869511
R0030W	0.741675869511
R0040C	0.741675869511
YAL001C	0.0210375317418
YAL002W	0.422460884111
YAL003W	0.09140802412
YAL004W	0.246612051932
YAL005C	0.104478979862
YAL007C	0.156456291153
YAL008W	0.741675869511
YAL009W	0.829890252813
YAL010C	0.829890252813
YAL011W	1.29303642857
YAL012W	0.135969554007
YAL013W	0.113097193636
YAL014C	0.113097193636
YAL015C	0.520423762917
YAL016C-A	0.308013220729
YAL016C-B	0.308013220729
YAL016W	0.308013220729
YAL017W	0.393170429669
YAL018C	0.393170429669
YAL019W	0.741675869511
YAL019W-A	0.520423762917
YAL020C	0.393170429669
YAL021C	0.308013220729
YAL022C	0.741675869511
YAL023C	0.164416974301
YAL024C	0.246612051932
YAL025C	0.393170429669
YAL026C	0.164416974301
YAL026C-A	0.741675869511
YAL027W	0.741675869511
YAL028W	0.246612051932
YAL029C	0.246612051932
YAL030W	0.520423762917
YAL031C	0.520423762917
YAL031W-A	0.520423762917
YAL032C	0.520423762917
YAL033W	0.135969554007
YAL034C	0.164416974301
YAL034C-B	0.393170429669
YAL034W-A	0.393170429669
YAL035W	0.393170429669
YAL036C	0.393170429669
YAL037C-A	0.520423762917
YAL037C-B	0.308013220729
YAL037W	0.520423762917
YAL038W	0.000718464936502
YAL039C	20.0038769725
YAL040C	20.0033845307
YAL041W	0.164416974301
YAL042C-A	0.393170429669
YAL042W	0.0944980573657
YAL043C	0.113097193636
YAL044C	0.135969554007
YAL044W-A	0.393170429669
YAL045C	0.520423762917
YAL046C	0.393170429669
YAL047C	0.520423762917
YAL047W-A	0.520423762917
YAL048C	0.520423762917
YAL049C	0.308013220729
YAL051W	0.047439056872
YAL053W	0.0070506095014
YAL054C	0.00614209403541
YAL055W	1.29303642857
YAL056C-A	0.0944980573657
YAL056W	0.0944980573657
YAL058W	0.741675869511
YAL059C-A	1.75646387383
YAL059W	0.393170429669
YAL060W	2.89103670626
YAL061W	0.0410667699953
YAL062W	0.0401275114203
YAL063C	0.200332110747
YAL063C-A	1.01878825695
YAL064C-A	0.393170429669
YAL064W	1.50262065564
YAL064W-B	0.741675869511
YAL065C	0.741675869511
YAL066W	0.164416974301
YAL067C	0.0944980573657
YAL067W-A	0.393170429669
YAL068C	0.393170429669
YAL068W-A	0.741675869511
YAR002C-A	0.308013220729
YAR002W	0.0127704526706
YAR003W	0.308013220729
YAR007C	0.308013220729
YAR008W	0.308013220729
YAR009C	0.741675869511
YAR010C	0.313960160362
YAR014C	0.308013220729
YAR015W	0.308013220729
YAR018C	0.200332110747
YAR019C	0.246612051932
YAR019W-A	0.200332110747
YAR020C	0.520423762917
YAR023C	0.829890252813
YAR027W	0.135969554007
YAR028W	0.200332110747
YAR029W	1.29303642857
YAR030C	0.741675869511
YAR031W	0.741675869511
YAR033W	0.393170429669
YAR035C-A	0.0799913111273
YAR035W	0.597788960942
YAR042W	0.0799913111273
YAR047C	0.520423762917
YAR050W	0.393170429669
YAR053W	0.393170429669
YAR060C	0.393170429669
YAR061W	0.393170429669
YAR062W	0.741675869511
YAR064W	0.393170429669
YAR066W	0.741675869511
YAR068W	0.741675869511
YAR069C	0.741675869511
YAR070C	0.741675869511
YAR071W	0.741675869511
YAR073W	0.0410667699953
YAR075W	0.164416974301
YBL001C	0.00571735213641
YBL002W	0.163222886977
YBL003C	0.163222886977
YBL004W	0.0401275114203
YBL005W	0.164416974301
YBL005W-A	0.135969554007
YBL005W-B	0.135969554007
YBL006C	0.164416974301
YBL006W-A	0.200332110747
YBL007C	0.200332110747
YBL008W	0.741675869511
YBL008W-A	0.520423762917
YBL009W	0.135969554007
YBL010C	0.135969554007
YBL011W	0.0401275114203
YBL012C	0.393170429669
YBL013W	0.255587709151
YBL014C	0.255587709151
YBL015W	0.0536299878041
YBL016W	0.0244571443283
YBL017C	0.0207720680323
YBL018C	0.520423762917
YBL019W	0.520423762917
YBL020W	0.164416974301
YBL021C	0.164416974301
YBL022C	0.741675869511
YBL023C	0.308013220729
YBL024W	0.0944980573657
YBL025W	0.079240817252
YBL026W	0.179277926211
YBL027W	0.136665922081
YBL028C	0.136665922081
YBL029C-A	0.391655220395
YBL029W	0.0912899294275
YBL030C	0.079240817252
YBL031W	0.079240817252
YBL032W	0.358787630279
YBL033C	0.358787630279
YBL034C	0.0666384019526
YBL035C	0.246612051932
YBL036C	0.200332110747
YBL037W	0.0666384019526
YBL038W	0.164416974301
YBL039C	0.164416974301
YBL039C-A	0.393170429669
YBL039W-B	0.079240817252
YBL040C	0.079240817252
YBL041W	0.000987959644741
YBL042C	0.0589487433512
YBL043W	1.20576408109
YBL044W	0.0700096460158
YBL045C	0.0700096460158
YBL046W	0.313960160362
YBL047C	0.313960160362
YBL048W	0.741675869511
YBL049W	0.0944980573657
YBL050W	0.422460884111
YBL051C	0.422460884111
YBL052C	0.689634864716
YBL053W	0.520423762917
YBL054W	0.164416974301
YBL055C	0.113097193636
YBL056W	0.0944980573657
YBL057C	0.0944980573657
YBL058W	0.520423762917
YBL059C-A	0.308013220729
YBL059W	0.308013220729
YBL060W	0.246612051932
YBL061C	0.246612051932
YBL062W	0.741675869511
YBL063W	0.0561713514775
YBL064C	0.0561713514775
YBL065W	0.246612051932
YBL066C	0.393170429669
YBL067C	1.09981956976
YBL068W	0.308013220729
YBL068W-A	1.29303642857
YBL069W	0.079240817252
YBL070C	1.01878825695
YBL071C	0.135969554007
YBL071C-B	0.113097193636
YBL071W-A	0.113097193636
YBL072C	0.741675869511
YBL073W	0.393170429669
YBL074C	0.708734847239
YBL075C	0.393170429669
YBL076C	0.0666384019526
YBL077W	0.308013220729
YBL078C	0.308013220729
YBL079W	0.135969554007
YBL080C	0.135969554007
YBL081W	0.520423762917
YBL082C	0.520423762917
YBL083C	0.393170429669
YBL084C	0.689634864716
YBL085W	0.0339872714977
YBL086C	0.113097193636
YBL087C	0.119462639688
YBL088C	2.70081698548
YBL089W	0.520423762917
YBL090W	0.520423762917
YBL091C	0.520423762917
YBL091C-A	1.80129107175
YBL092W	0.393170429669
YBL093C	0.164416974301
YBL094C	0.520423762917
YBL095W	0.520423762917
YBL096C	0.741675869511
YBL097W	0.0561713514775
YBL098W	0.363461989069
YBL099W	0.0536299878041
YBL100C	0.393170429669
YBL100W-A	0.0944980573657
YBL100W-B	0.0944980573657
YBL100W-C	0.308013220729
YBL101C	0.308013220729
YBL102W	0.0944980573657
YBL103C	0.0944980573657
YBL104C	0.113097193636
YBL105C	0.246612051932
YBL106C	0.200332110747
YBL107C	0.313960160362
YBL107W-A	0.164416974301
YBL108C-A	0.308013220729
YBL108W	0.308013220729
YBL109W	2.97901060324e-05
YBL111C	2.97901060324e-05
YBL112C	0.741675869511
YBL113C	0.246612051932
YBL113W-A	4.97250043448e-08
YBR001C	0.363461989069
YBR002C	0.113097193636
YBR003W	0.113097193636
YBR004C	0.829890252813
YBR005W	0.829890252813
YBR006W	0.363461989069
YBR007C	0.0799913111273
YBR008C	0.113097193636
YBR009C	0.781270096957
YBR010W	0.781270096957
YBR011C	0.164416974301
YBR012C	0.741675869511
YBR012W-A	0.741675869511
YBR012W-B	0.741675869511
YBR013C	0.200332110747
YBR014C	0.156456291153
YBR015C	0.359061385549
YBR016W	0.359061385549
YBR017C	0.104139351837
YBR018C	20.0141427284
YBR019C	20.0132715676
YBR020W	20.0132715676
YBR021W	20.0026440922
YBR022W	0.308013220729
YBR023C	0.272050666503
YBR024W	0.113097193636
YBR025C	0.479596201095
YBR026C	0.520423762917
YBR027C	0.520423762917
YBR028C	0.520423762917
YBR029C	0.135969554007
YBR030W	0.135969554007
YBR031W	0.135969554007
YBR032W	0.272050666503
YBR033W	0.689634864716
YBR034C	0.200332110747
YBR035C	0.0589487433512
YBR036C	0.493604459256
YBR037C	0.079240817252
YBR038W	0.079240817252
YBR039W	0.200332110747
YBR040W	0.58072177812
YBR041W	0.393170429669
YBR042C	0.246612051932
YBR043C	0.50887844581
YBR044C	0.113097193636
YBR045C	0.200332110747
YBR046C	1.35197515851
YBR047W	1.35197515851
YBR048W	0.135969554007
YBR049C	0.0108682607094
YBR050C	0.156456291153
YBR051W	0.741675869511
YBR052C	0.164416974301
YBR053C	0.286083202051
YBR054W	0.835517008443
YBR055C	0.0339872714977
YBR056C-B	0.393170429669
YBR056W	0.0339872714977
YBR056W-A	0.119462639688
YBR057C	0.246612051932
YBR058C	0.308013220729
YBR058C-A	1.01878825695
YBR059C	0.079240817252
YBR060C	0.422460884111
YBR061C	1.01878825695
YBR062C	0.308013220729
YBR063C	0.363461989069
YBR064W	1.01878825695
YBR065C	0.0561713514775
YBR066C	1.27085079905
YBR067C	3.34923449936
YBR068C	0.000987959644741
YBR069C	0.0608237813131
YBR070C	0.0401275114203
YBR071W	0.0401275114203
YBR072C-A	0.520423762917
YBR072W	0.135969554007
YBR073W	0.520423762917
YBR074W	0.313960160362
YBR076C-A	1.27744574158
YBR076W	0.393170429669
YBR077C	0.310002373695
YBR078W	0.675467133082
YBR079C	0.079240817252
YBR080C	0.135969554007
YBR081C	0.829890252813
YBR082C	2.33596821559e-06
YBR083W	4.0585591676e-07
YBR084C-A	0.156456291153
YBR084W	0.00787901408583
YBR085C-A	0.945690638161
YBR085W	0.156456291153
YBR086C	0.119462639688
YBR087W	0.119462639688
YBR088C	0.520423762917
YBR089C-A	0.082527010353
YBR089W	0.393170429669
YBR090C	0.246612051932
YBR091C	0.113097193636
YBR092C	1.27744574158
YBR093C	0.236316157695
YBR094W	0.96959253675
YBR095C	0.246612051932
YBR096W	0.246612051932
YBR097W	0.246612051932
YBR098W	0.200332110747
YBR099C	0.741675869511
YBR101C	0.246612051932
YBR102C	1.01878825695
YBR103C-A	0.200332110747
YBR103W	1.01878825695
YBR104W	0.200332110747
YBR105C	0.0612760059685
YBR106W	0.0612760059685
YBR107C	0.0288179664647
YBR108W	0.0288179664647
YBR109C	0.308013220729
YBR109W-A	0.308013220729
YBR110W	0.741675869511
YBR111C	0.079240817252
YBR111W-A	0.079240817252
YBR112C	20.0035050858
YBR113W	0.520423762917
YBR114W	0.156456291153
YBR115C	0.079240817252
YBR116C	0.246612051932
YBR117C	0.204200554473
YBR118W	0.0142924855657
YBR119W	0.164416974301
YBR120C	0.0561713514775
YBR121C	0.113097193636
YBR121C-A	0.308013220729
YBR122C	0.520423762917
YBR123C	0.246612051932
YBR124W	0.308013220729
YBR125C	0.079240817252
YBR126C	0.0741101317288
YBR126W-A	0.0741101317288
YBR126W-B	0.0661112927202
YBR127C	0.135969554007
YBR128C	0.272050666503
YBR129C	0.246612051932
YBR130C	0.200332110747
YBR131C-A	0.741675869511
YBR131W	0.200332110747
YBR132C	0.313960160362
YBR133C	0.00925242960098
YBR134W	0.520423762917
YBR135W	0.200332110747
YBR136W	0.393170429669
YBR137W	0.0666384019526
YBR138C	0.079240817252
YBR139W	0.079240817252
YBR140C	0.58072177812
YBR141C	0.520423762917
YBR141W-A	0.422460884111
YBR142W	0.520423762917
YBR143C	0.0244571443283
YBR144C	0.829890252813
YBR145W	0.829890252813
YBR146W	0.308013220729
YBR147W	0.0561713514775
YBR148W	0.200332110747
YBR149W	0.079240817252
YBR150C	0.255587709151
YBR151W	0.255587709151
YBR152W	0.520423762917
YBR153W	0.246612051932
YBR154C	0.164416974301
YBR155W	0.135969554007
YBR156C	0.829890252813
YBR157C	0.0666384019526
YBR158W	1.31648956239
YBR159W	0.200332110747
YBR160W	0.164416974301
YBR161W	0.00135869950083
YBR162C	0.0181989426858
YBR162W-A	0.0181989426858
YBR163W	0.135969554007
YBR164C	0.308013220729
YBR165W	0.308013220729
YBR166C	1.01878825695
YBR167C	0.200332110747
YBR168W	0.200332110747
YBR169C	0.164416974301
YBR170C	0.246612051932
YBR171W	0.246612051932
YBR172C	0.135969554007
YBR173C	0.246612051932
YBR174C	0.741675869511
YBR175W	0.246612051932
YBR176W	0.164416974301
YBR177C	0.234770353529
YBR178W	0.308013220729
YBR179C	0.313960160362
YBR180W	0.313960160362
YBR181C	0.156456291153
YBR182C	0.493604459256
YBR182C-A	0.130431572098
YBR183W	0.130431572098
YBR184W	1.01878825695
YBR185C	0.156456291153
YBR186W	0.156456291153
YBR187W	0.0666384019526
YBR188C	0.246612051932
YBR189W	0.246612051932
YBR190W	0.829890252813
YBR191W	0.363461989069
YBR191W-A	0.741675869511
YBR192W	0.741675869511
YBR193C	0.741675869511
YBR194W	0.741675869511
YBR195C	0.164416974301
YBR196C	0.135969554007
YBR196C-A	0.0127704526706
YBR196C-B	0.200332110747
YBR197C	0.113097193636
YBR198C	0.0401275114203
YBR199W	0.0401275114203
YBR200W	0.113097193636
YBR200W-A	0.520423762917
YBR201C-A	0.320386808777
YBR201W	0.0561713514775
YBR202W	0.163222886977
YBR203W	0.205673759982
YBR204C	0.393170429669
YBR205W	0.393170429669
YBR206W	0.393170429669
YBR207W	0.135969554007
YBR208C	0.308013220729
YBR209W	0.308013220729
YBR210W	0.647986290302
YBR211C	0.164416974301
YBR212W	0.164416974301
YBR213W	0.363461989069
YBR214W	0.164416974301
YBR215W	0.393170429669
YBR216C	0.393170429669
YBR217W	0.393170429669
YBR218C	0.0339872714977
YBR219C	0.520423762917
YBR220C	0.393170429669
YBR221C	0.308013220729
YBR221W-A	0.308013220729
YBR222C	0.0944980573657
YBR223C	0.246612051932
YBR223W-A	0.0944980573657
YBR224W	0.520423762917
YBR225W	0.246612051932
YBR226C	0.741675869511
YBR227C	0.741675869511
YBR228W	0.741675869511
YBR229C	0.135969554007
YBR230C	0.104478979862
YBR230W-A	0.104478979862
YBR231C	0.164416974301
YBR232C	0.393170429669
YBR233W	0.164416974301
YBR233W-A	0.164416974301
YBR234C	0.200332110747
YBR235W	0.200332110747
YBR236C	0.135969554007
YBR237W	0.135969554007
YBR238C	0.246612051932
YBR239C	0.236316157695
YBR240C	0.722949022647
YBR241C	0.308013220729
YBR242W	0.308013220729
YBR243C	0.0274753986961
YBR244W	0.0274753986961
YBR245C	0.741675869511
YBR246W	0.741675869511
YBR247C	0.0944980573657
YBR248C	0.136665922081
YBR249C	0.0469334071948
YBR250W	0.236316157695
YBR251W	0.200332110747
YBR252W	0.246612051932
YBR253W	0.135969554007
YBR254C	0.741675869511
YBR255C-A	0.200332110747
YBR255W	0.741675869511
YBR256C	0.116562226711
YBR257W	0.130431572098
YBR258C	0.200332110747
YBR259W	0.200332110747
YBR260C	0.246612051932
YBR261C	0.741675869511
YBR262C	0.308013220729
YBR263W	0.308013220729
YBR264C	0.689634864716
YBR265W	0.689634864716
YBR266C	0.200332110747
YBR267W	1.29303642857
YBR268W	0.363461989069
YBR269C	0.079240817252
YBR270C	0.200332110747
YBR271W	0.200332110747
YBR272C	0.393170429669
YBR273C	0.393170429669
YBR274W	0.393170429669
YBR275C	0.246612051932
YBR276C	1.01878825695
YBR277C	0.0288179664647
YBR278W	0.493604459256
YBR279W	0.0561713514775
YBR280C	0.246612051932
YBR281C	0.0339872714977
YBR282W	0.0339872714977
YBR283C	0.0401275114203
YBR284W	0.0288179664647
YBR285W	0.689634864716
YBR286W	0.246612051932
YBR287W	0.113097193636
YBR288C	0.246612051932
YBR289W	0.246612051932
YBR290W	0.493604459256
YBR291C	0.308013220729
YBR292C	0.520423762917
YBR293W	0.164416974301
YBR294W	0.452384437887
YBR295W	0.0612760059685
YBR296C	0.164416974301
YBR296C-A	0.09140802412
YBR297W	0.09140802412
YBR298C	0.00925242960098
YBR298C-A	0.520423762917
YBR299W	0.520423762917
YBR300C	0.135969554007
YBR301W	0.113097193636
YBR302C	0.0339872714977
YCL001W	0.164416974301
YCL001W-A	0.308013220729
YCL001W-B	0.200332110747
YCL002C	0.164416974301
YCL004W	0.308013220729
YCL005W	0.313960160362
YCL005W-A	0.164416974301
YCL007C	0.272050666503
YCL008C	0.246612051932
YCL009C	0.520423762917
YCL010C	0.520423762917
YCL011C	0.393170429669
YCL012C	0.308013220729
YCL014W	0.135969554007
YCL016C	0.135969554007
YCL017C	0.308013220729
YCL018W	0.741675869511
YCL019W	0.741675869511
YCL020W	0.741675869511
YCL021W-A	1.80129107175
YCL022C	0.135969554007
YCL023C	0.308013220729
YCL024W	0.135969554007
YCL025C	0.443553503555
YCL026C-A	0.079240817252
YCL026C-B	0.0244571443283
YCL027W	0.113097193636
YCL028W	0.520423762917
YCL029C	0.520423762917
YCL030C	0.0561713514775
YCL031C	2.22851345757
YCL032W	0.308013220729
YCL033C	0.308013220729
YCL034W	0.113097193636
YCL035C	0.113097193636
YCL036W	0.135969554007
YCL037C	0.135969554007
YCL038C	0.0799913111273
YCL039W	0.246612051932
YCL040W	0.135969554007
YCL041C	0.135969554007
YCL042W	0.0700096460158
YCL043C	0.0700096460158
YCL044C	1.29303642857
YCL045C	0.113097193636
YCL046W	0.520423762917
YCL047C	1.29303642857
YCL048W	1.01878825695
YCL048W-A	0.236316157695
YCL049C	0.236316157695
YCL050C	0.0561713514775
YCL051W	0.689634864716
YCL052C	0.689634864716
YCL054W	0.164416974301
YCL055W	0.113097193636
YCL056C	0.113097193636
YCL057C-A	0.422460884111
YCL057W	0.422460884111
YCL058C	1.29303642857
YCL058W-A	0.200332110747
YCL059C	0.200332110747
YCL061C	0.246612051932
YCL063W	0.0108682607094
YCL064C	0.0108682607094
YCL065W	0.741675869511
YCL066W	0.741675869511
YCL067C	0.741675869511
YCL068C	0.741675869511
YCL069W	0.493604459256
YCL073C	0.047439056872
YCL074W	0.164416974301
YCL075W	0.0206953175901
YCL076W	0.0008424944259
YCR001W	0.246612051932
YCR002C	0.0944980573657
YCR003W	0.0944980573657
YCR004C	0.0183351950757
YCR005C	0.200332110747
YCR006C	0.0973101526558
YCR007C	0.200332110747
YCR008W	0.0207720680323
YCR009C	0.09140802412
YCR010C	0.308013220729
YCR011C	0.0021919879499
YCR012W	0.00159345641841
YCR013C	0.308013220729
YCR014C	0.308013220729
YCR015C	0.164416974301
YCR016W	0.689634864716
YCR017C	0.363461989069
YCR018C	1.75646387383
YCR018C-A	0.393170429669
YCR019W	0.246612051932
YCR020C	0.741675869511
YCR020C-A	0.393170429669
YCR020W-B	0.393170429669
YCR021C	0.741675869511
YCR022C	0.0240174562357
YCR023C	0.58072177812
YCR024C	1.75646387383
YCR024C-A	0.363461989069
YCR024C-B	0.741675869511
YCR025C	0.0288179664647
YCR026C	0.164416974301
YCR027C	0.079240817252
YCR028C	0.308013220729
YCR028C-A	0.246612051932
YCR030C	0.113097193636
YCR031C	0.179277926211
YCR032W	0.50887844581
YCR033W	0.493604459256
YCR034W	0.272050666503
YCR035C	0.135969554007
YCR036W	0.135969554007
YCR037C	0.313960160362
YCR038C	0.520423762917
YCR038W-A	0.520423762917
YCR039C	0.741675869511
YCR040W	0.741675869511
YCR041W	0.520423762917
YCR042C	0.113097193636
YCR043C	0.179277926211
YCR044C	0.079240817252
YCR045C	0.164416974301
YCR045W-A	0.164416974301
YCR046C	0.246612051932
YCR047C	0.643945518227
YCR047W-A	0.246612051932
YCR048W	1.42788354055
YCR049C	11.1497631108
YCR050C	1.29303642857
YCR051W	1.29303642857
YCR052W	0.246612051932
YCR053W	1.29303642857
YCR054C	0.164416974301
YCR057C	0.734360072917
YCR059C	0.164416974301
YCR060W	0.164416974301
YCR061W	20.0045596888
YCR063W	0.09140802412
YCR064C	0.104478979862
YCR065W	0.50887844581
YCR066W	0.393170429669
YCR067C	0.0561713514775
YCR068W	0.079240817252
YCR069W	0.135969554007
YCR071C	0.164416974301
YCR072C	0.308013220729
YCR073C	0.200332110747
YCR073W-A	0.200332110747
YCR075C	0.0666384019526
YCR075W-A	0.0666384019526
YCR076C	0.393170429669
YCR077C	0.308013220729
YCR079W	0.308013220729
YCR081C-A	0.200332110747
YCR081W	0.308013220729
YCR082W	0.200332110747
YCR083W	0.741675869511
YCR084C	0.047439056872
YCR085W	0.047439056872
YCR086W	0.164416974301
YCR087C-A	0.236316157695
YCR087W	0.741675869511
YCR088W	0.236316157695
YCR089W	0.246612051932
YCR090C	0.58072177812
YCR091W	0.829890252813
YCR092C	0.200332110747
YCR093W	0.200332110747
YCR094W	0.689634864716
YCR095C	0.164416974301
YCR095W-A	0.164416974301
YCR096C	0.520423762917
YCR097W	0.520423762917
YCR097W-A	0.308013220729
YCR098C	0.0339872714977
YCR099C	0.308013220729
YCR100C	0.741675869511
YCR101C	0.493604459256
YCR102C	0.079240817252
YCR102W-A	0.741675869511
YCR104W	0.079240817252
YCR105W	0.308013220729
YCR106W	0.71168841305
YCR107W	0.047439056872
YCR108C	0.393170429669
YDL001W	0.0207720680323
YDL002C	0.0207720680323
YDL003W	0.113097193636
YDL004W	0.135969554007
YDL005C	0.135969554007
YDL006W	0.308013220729
YDL007C-A	0.135969554007
YDL007W	0.0944980573657
YDL008W	0.520423762917
YDL009C	0.520423762917
YDL010W	0.09140802412
YDL011C	0.741675869511
YDL012C	0.156456291153
YDL013W	0.200332110747
YDL014W	0.689634864716
YDL015C	0.689634864716
YDL016C	0.520423762917
YDL017W	0.079240817252
YDL018C	0.079240817252
YDL019C	0.113097193636
YDL020C	0.493604459256
YDL021W	0.0127704526706
YDL022C-A	0.272050666503
YDL022W	0.0070506095014
YDL023C	0.520423762917
YDL024C	0.113097193636
YDL025C	0.573535798726
YDL025W-A	0.246612051932
YDL026W	0.520423762917
YDL027C	0.200332110747
YDL028C	0.200332110747
YDL029W	0.520423762917
YDL030W	0.164416974301
YDL031W	1.50262065564
YDL032W	0.689634864716
YDL033C	1.09981956976
YDL034W	0.393170429669
YDL035C	0.0944980573657
YDL036C	0.393170429669
YDL037C	0.520423762917
YDL039C	0.741675869511
YDL040C	0.246612051932
YDL041W	0.520423762917
YDL042C	0.246612051932
YDL043C	0.246612051932
YDL044C	0.689634864716
YDL045C	0.135969554007
YDL045W-A	0.113097193636
YDL046W	0.164416974301
YDL047W	15.6555118133
YDL048C	20.0081564957
YDL049C	2.68955799315
YDL050C	0.393170429669
YDL051W	0.047439056872
YDL052C	0.047439056872
YDL053C	0.308013220729
YDL054C	0.246612051932
YDL055C	0.198552256572
YDL056W	0.689634864716
YDL057W	0.135969554007
YDL058W	0.047439056872
YDL059C	0.047439056872
YDL060W	0.113097193636
YDL061C	0.164416974301
YDL062W	0.393170429669
YDL063C	1.29303642857
YDL064W	0.520423762917
YDL065C	0.520423762917
YDL066W	0.0944980573657
YDL067C	0.0944980573657
YDL068W	0.308013220729
YDL069C	0.308013220729
YDL070W	0.0612760059685
YDL071C	2.94002553593
YDL072C	0.200332110747
YDL073W	0.246612051932
YDL074C	0.246612051932
YDL075W	0.0666384019526
YDL076C	0.0666384019526
YDL077C	0.113097193636
YDL078C	0.452384437887
YDL079C	20.002589759
YDL080C	0.734360072917
YDL081C	0.079240817252
YDL082W	0.179277926211
YDL083C	0.179277926211
YDL084W	0.135969554007
YDL085C-A	0.0288179664647
YDL085W	0.0288179664647
YDL086C-A	0.164416974301
YDL086W	2.94002553593
YDL087C	2.94002553593
YDL088C	0.246612051932
YDL089W	0.393170429669
YDL090C	0.393170429669
YDL091C	0.164416974301
YDL092W	0.689634864716
YDL093W	0.520423762917
YDL094C	0.520423762917
YDL095W	0.200332110747
YDL096C	0.308013220729
YDL097C	0.200332110747
YDL098C	1.75646387383
YDL099W	0.308013220729
YDL100C	0.308013220729
YDL101C	0.246612051932
YDL102W	0.393170429669
YDL103C	0.393170429669
YDL104C	0.520423762917
YDL105W	0.308013220729
YDL106C	0.308013220729
YDL107W	0.520423762917
YDL108W	0.393170429669
YDL109C	0.393170429669
YDL110C	0.422460884111
YDL111C	0.135969554007
YDL112W	0.164416974301
YDL113C	0.164416974301
YDL114W	0.246612051932
YDL114W-A	0.741675869511
YDL115C	0.246612051932
YDL116W	0.0944980573657
YDL117W	0.0401275114203
YDL118W	0.741675869511
YDL119C	0.047439056872
YDL120W	0.164416974301
YDL121C	0.164416974301
YDL122W	0.047439056872
YDL123W	0.0944980573657
YDL124W	0.00364414355082
YDL125C	0.00364414355082
YDL126C	0.0666384019526
YDL127W	1.99235762101e-06
YDL128W	0.00159345641841
YDL129W	0.236316157695
YDL130W	0.164416974301
YDL130W-A	0.079240817252
YDL131W	0.00257114773285
YDL132W	0.0176535690684
YDL133C-A	0.0799913111273
YDL133W	0.0799913111273
YDL134C	0.0561713514775
YDL135C	0.200332110747
YDL136W	0.0536299878041
YDL137W	0.182564332798
YDL138W	0.265467810515
YDL139C	0.0410667699953
YDL140C	0.200332110747
YDL141W	0.0401275114203
YDL142C	0.0401275114203
YDL143W	0.200332110747
YDL144C	0.200332110747
YDL145C	0.520423762917
YDL146W	0.164416974301
YDL147W	0.164416974301
YDL148C	0.164416974301
YDL149W	0.308013220729
YDL150W	0.520423762917
YDL151C	0.393170429669
YDL152W	1.75646387383
YDL153C	0.520423762917
YDL154W	0.741675869511
YDL155W	0.047439056872
YDL156W	0.246612051932
YDL157C	0.246612051932
YDL158C	0.741675869511
YDL159C-B	0.520423762917
YDL159W	0.393170429669
YDL159W-A	0.520423762917
YDL160C	0.520423762917
YDL160C-A	0.422460884111
YDL161W	0.58072177812
YDL162C	0.741675869511
YDL163W	1.75646387383
YDL164C	0.520423762917
YDL165W	0.200332110747
YDL166C	0.200332110747
YDL167C	0.520423762917
YDL168W	0.200332110747
YDL169C	0.0944980573657
YDL170W	0.205673759982
YDL171C	0.205673759982
YDL172C	0.520423762917
YDL173W	0.136665922081
YDL174C	0.136665922081
YDL175C	0.0561713514775
YDL176W	0.0944980573657
YDL177C	0.0944980573657
YDL178W	0.363461989069
YDL179W	0.200332110747
YDL180W	0.0207720680323
YDL181W	0.0525369081304
YDL182W	0.000177038282204
YDL183C	0.0288179664647
YDL184C	0.0244571443283
YDL185C-A	0.393170429669
YDL185W	0.0944980573657
YDL186W	0.0561713514775
YDL187C	0.0944980573657
YDL188C	0.079240817252
YDL189W	0.200332110747
YDL190C	0.200332110747
YDL191W	0.0944980573657
YDL192W	0.0944980573657
YDL193W	0.393170429669
YDL194W	0.246612051932
YDL195W	0.741675869511
YDL196W	0.200332110747
YDL197C	0.200332110747
YDL198C	0.113097193636
YDL199C	0.363461989069
YDL200C	0.164416974301
YDL201W	0.493604459256
YDL202W	0.164416974301
YDL203C	0.164416974301
YDL204W	0.313960160362
YDL205C	0.493604459256
YDL206W	0.113097193636
YDL207W	0.246612051932
YDL208W	0.200332110747
YDL209C	0.200332110747
YDL210W	0.0176535690684
YDL211C	0.0288179664647
YDL212W	0.0666384019526
YDL213C	0.0666384019526
YDL214C	0.966518058203
YDL215C	0.0561713514775
YDL216C	0.0944980573657
YDL217C	0.393170429669
YDL218W	0.741675869511
YDL219W	0.308013220729
YDL220C	0.308013220729
YDL221W	0.393170429669
YDL222C	0.393170429669
YDL223C	0.393170429669
YDL224C	0.422460884111
YDL225W	0.200332110747
YDL226C	0.200332110747
YDL227C	0.393170429669
YDL228C	0.200332110747
YDL229W	0.135969554007
YDL230W	0.179277926211
YDL231C	0.179277926211
YDL232W	0.164416974301
YDL233W	0.164416974301
YDL234C	0.164416974301
YDL235C	0.200332110747
YDL236W	0.047439056872
YDL237W	0.308013220729
YDL238C	0.308013220729
YDL239C	0.741675869511
YDL240C-A	0.393170429669
YDL240W	0.393170429669
YDL241W	0.0799913111273
YDL242W	0.689634864716
YDL243C	0.689634864716
YDL244W	0.272050666503
YDL245C	0.308013220729
YDL246C	2.94002553593
YDL247W	0.136665922081
YDL247W-A	0.135969554007
YDL248W	0.000324123960293
YDR001C	0.272050666503
YDR002W	0.272050666503
YDR003W	0.156456291153
YDR003W-A	0.741675869511
YDR004W	0.829890252813
YDR005C	0.308013220729
YDR006C	1.97553055002
YDR007W	1.97553055002
YDR008C	20.0045987442
YDR009W	20.0042370246
YDR010C	0.320386808777
YDR011W	0.320386808777
YDR012W	0.787584129411
YDR013W	0.741675869511
YDR014W	0.393170429669
YDR014W-A	0.741675869511
YDR015C	0.520423762917
YDR016C	0.200332110747
YDR017C	0.164416974301
YDR018C	0.393170429669
YDR019C	0.164416974301
YDR020C	1.01878825695
YDR021W	1.01878825695
YDR022C	0.0612760059685
YDR023W	0.0536299878041
YDR024W	0.393170429669
YDR025W	0.741675869511
YDR026C	0.308013220729
YDR027C	0.164416974301
YDR028C	0.741675869511
YDR029W	0.741675869511
YDR030C	0.741675869511
YDR031W	0.741675869511
YDR032C	0.104478979862
YDR033W	0.528725464805
YDR034C	0.00135869950083
YDR034C-A	0.0288179664647
YDR034C-C	0.205673759982
YDR034C-D	0.205673759982
YDR034W-B	0.0288179664647
YDR035W	0.113097193636
YDR036C	0.0244571443283
YDR037W	0.0207720680323
YDR038C	0.741675869511
YDR039C	0.741675869511
YDR040C	0.393170429669
YDR041W	0.00353841708091
YDR042C	0.236316157695
YDR043C	0.244010238246
YDR044W	0.164416974301
YDR045C	0.079240817252
YDR046C	0.348718882556
YDR047W	0.781270096957
YDR048C	0.829890252813
YDR049W	0.308013220729
YDR050C	0.0030161208656
YDR051C	0.164416974301
YDR052C	0.200332110747
YDR053W	0.393170429669
YDR054C	0.11152405798
YDR055W	0.643945518227
YDR056C	0.308013220729
YDR057W	0.308013220729
YDR058C	0.363461989069
YDR059C	0.308013220729
YDR060W	0.520423762917
YDR061W	0.179277926211
YDR062W	0.0799913111273
YDR063W	0.200332110747
YDR064W	0.164416974301
YDR065W	0.741675869511
YDR066C	0.393170429669
YDR067C	0.246612051932
YDR068W	0.246612051932
YDR069C	1.07957291882
YDR070C	0.135969554007
YDR071C	0.200332110747
YDR072C	0.589530799309
YDR073W	0.244327647088
YDR074W	0.713847156883
YDR075W	0.452384437887
YDR076W	1.80129107175
YDR077W	0.540389852247
YDR078C	0.308013220729
YDR079C-A	1.01878825695
YDR079W	0.308013220729
YDR080W	1.01878825695
YDR081C	0.200332110747
YDR082W	0.200332110747
YDR083W	0.520423762917
YDR084C	0.135969554007
YDR085C	0.0207720680323
YDR086C	0.246612051932
YDR087C	0.308013220729
YDR088C	0.200332110747
YDR089W	0.295916060005
YDR090C	0.079240817252
YDR091C	0.363461989069
YDR092W	0.113097193636
YDR093W	0.0612760059685
YDR094W	0.393170429669
YDR095C	0.50887844581
YDR096W	0.50887844581
YDR097C	0.164416974301
YDR098C	0.520423762917
YDR098C-A	0.741675869511
YDR098C-B	0.741675869511
YDR099W	0.079240817252
YDR100W	0.09140802412
YDR101C	0.308013220729
YDR102C	0.308013220729
YDR103W	0.308013220729
YDR104C	0.246612051932
YDR105C	0.246612051932
YDR106W	0.246612051932
YDR107C	0.135969554007
YDR108W	0.135969554007
YDR109C	0.308013220729
YDR110W	0.308013220729
YDR111C	0.479596201095
YDR112W	0.520423762917
YDR113C	0.079240817252
YDR114C	0.308013220729
YDR115W	0.0339872714977
YDR116C	0.135969554007
YDR117C	0.308013220729
YDR118W	0.308013220729
YDR118W-A	1.29303642857
YDR119W	0.58072177812
YDR119W-A	0.079240817252
YDR120C	0.246612051932
YDR121W	0.246612051932
YDR122W	0.272050666503
YDR123C	0.0700096460158
YDR124W	0.0612760059685
YDR125C	0.200332110747
YDR126W	0.200332110747
YDR127W	0.734360072917
YDR128W	0.393170429669
YDR129C	0.0401275114203
YDR130C	0.308013220729
YDR131C	0.308013220729
YDR132C	0.272050666503
YDR133C	4.93681949647
YDR134C	5.89725682891
YDR135C	0.520423762917
YDR136C	1.75646387383
YDR137W	0.113097193636
YDR138W	0.246612051932
YDR139C	0.200332110747
YDR140W	0.200332110747
YDR141C	0.520423762917
YDR142C	0.520423762917
YDR143C	0.113097193636
YDR144C	0.205673759982
YDR145W	0.205673759982
YDR146C	0.479596201095
YDR147W	0.479596201095
YDR148C	0.00787901408583
YDR149C	0.741675869511
YDR150W	0.00787901408583
YDR151C	0.363461989069
YDR152W	0.363461989069
YDR153C	0.00487162076601
YDR154C	0.136665922081
YDR155C	0.136665922081
YDR156W	0.136665922081
YDR157W	0.0666384019526
YDR158W	0.741675869511
YDR159W	0.164416974301
YDR160W	0.393170429669
YDR161W	0.829890252813
YDR162C	0.520423762917
YDR163W	0.520423762917
YDR164C	0.164416974301
YDR165W	0.164416974301
YDR166C	0.393170429669
YDR167W	0.393170429669
YDR168W	0.393170429669
YDR169C	0.0666384019526
YDR169C-A	0.393170429669
YDR170C	0.0108682607094
YDR170W-A	0.0108682607094
YDR171W	0.0666384019526
YDR172W	0.0401275114203
YDR173C	1.31648956239
YDR174W	1.31648956239
YDR175C	0.113097193636
YDR176W	0.113097193636
YDR177W	0.200332110747
YDR178W	0.246612051932
YDR179C	0.246612051932
YDR179W-A	0.246612051932
YDR180W	0.246612051932
YDR181C	0.113097193636
YDR182W	0.113097193636
YDR182W-A	0.741675869511
YDR183C-A	0.520423762917
YDR183W	0.520423762917
YDR184C	0.829890252813
YDR185C	0.113097193636
YDR186C	0.0108058550096
YDR187C	0.520423762917
YDR188W	0.00469311661512
YDR189W	0.200332110747
YDR190C	0.829890252813
YDR191W	0.829890252813
YDR192C	0.0944980573657
YDR193W	0.393170429669
YDR194C	0.164416974301
YDR194W-A	0.164416974301
YDR195W	2.28978327454
YDR196C	0.393170429669
YDR197W	0.393170429669
YDR198C	0.164416974301
YDR199W	0.164416974301
YDR200C	0.246612051932
YDR201W	0.246612051932
YDR202C	0.246612051932
YDR203W	0.393170429669
YDR204W	0.246612051932
YDR205W	1.01878825695
YDR206W	0.200332110747
YDR207C	0.0176535690684
YDR208W	0.0176535690684
YDR209C	0.393170429669
YDR210C-C	0.047439056872
YDR210C-D	0.047439056872
YDR210W	0.255587709151
YDR210W-A	0.393170429669
YDR210W-B	0.393170429669
YDR211W	0.0207720680323
YDR212W	0.135969554007
YDR213W	0.205673759982
YDR214W	0.255587709151
YDR215C	2.28978327454
YDR216W	2.28978327454
YDR217C	0.246612051932
YDR218C	0.58072177812
YDR219C	0.520423762917
YDR220C	0.741675869511
YDR221W	0.741675869511
YDR222W	2.51030882722
YDR223W	0.0127704526706
YDR224C	0.00135869950083
YDR225W	0.00115857443082
YDR226W	0.0207720680323
YDR227W	0.0339872714977
YDR228C	0.0666384019526
YDR229W	0.835517008443
YDR230W	0.741675869511
YDR231C	0.047439056872
YDR232W	0.047439056872
YDR233C	0.00320892131985
YDR234W	0.0041364795678
YDR235W	0.0944980573657
YDR236C	0.308013220729
YDR237W	0.308013220729
YDR238C	0.829890252813
YDR239C	0.272050666503
YDR240C	0.113097193636
YDR241W	0.393170429669
YDR242W	0.0207720680323
YDR243C	0.493604459256
YDR244W	0.493604459256
YDR245W	0.308013220729
YDR246W	0.58072177812
YDR246W-A	0.829890252813
YDR247W	0.182426860471
YDR248C	0.58072177812
YDR249C	0.308013220729
YDR250C	0.741675869511
YDR251W	0.741675869511
YDR252W	0.308013220729
YDR253C	0.829890252813
YDR254W	0.829890252813
YDR255C	0.135969554007
YDR256C	0.246612051932
YDR257C	0.135969554007
YDR258C	0.200332110747
YDR259C	0.452384437887
YDR260C	0.246612051932
YDR261C	0.0700096460158
YDR261C-C	0.136665922081
YDR261C-D	0.136665922081
YDR261W-A	0.164416974301
YDR261W-B	0.164416974301
YDR262W	0.104478979862
YDR263C	0.079240817252
YDR264C	0.164416974301
YDR265W	0.164416974301
YDR266C	0.0666384019526
YDR267C	0.493604459256
YDR268W	0.493604459256
YDR269C	0.246612051932
YDR270W	1.12726712011
YDR271C	0.308013220729
YDR272W	0.308013220729
YDR273W	0.246612051932
YDR274C	0.0359264125078
YDR275W	0.0359264125078
YDR276C	3.68659303633
YDR277C	8.9944094854
YDR278C	0.200332110747
YDR279W	0.047439056872
YDR280W	0.520423762917
YDR281C	0.079240817252
YDR282C	0.164416974301
YDR283C	0.246612051932
YDR284C	0.0176535690684
YDR285W	0.0127704526706
YDR286C	0.829890252813
YDR287W	0.829890252813
YDR288W	0.200332110747
YDR289C	0.393170429669
YDR290W	0.741675869511
YDR291W	0.741675869511
YDR292C	0.363461989069
YDR293C	1.20045932497
YDR294C	0.113097193636
YDR295C	0.200332110747
YDR296W	0.200332110747
YDR297W	0.597788960942
YDR298C	0.0700096460158
YDR299W	0.0612760059685
YDR300C	0.393170429669
YDR301W	0.393170429669
YDR302W	0.246612051932
YDR303C	0.393170429669
YDR304C	0.0944980573657
YDR305C	1.29303642857
YDR306C	0.200332110747
YDR307W	0.200332110747
YDR308C	0.113097193636
YDR309C	0.650790570784
YDR310C	0.734360072917
YDR311W	0.647986290302
YDR312W	0.573535798726
YDR313C	0.236316157695
YDR314C	0.246612051932
YDR315C	0.689634864716
YDR316W	0.689634864716
YDR316W-A	0.741675869511
YDR316W-B	0.741675869511
YDR317W	0.393170429669
YDR318W	0.689634864716
YDR319C	0.363461989069
YDR320C	0.520423762917
YDR320C-A	0.135969554007
YDR320W-B	0.393170429669
YDR321W	0.520423762917
YDR322C-A	0.308013220729
YDR322W	0.135969554007
YDR323C	1.29303642857
YDR324C	0.0561713514775
YDR325W	0.0561713514775
YDR326C	0.200332110747
YDR327W	0.200332110747
YDR328C	0.246612051932
YDR329C	0.200332110747
YDR330W	0.200332110747
YDR331W	0.246612051932
YDR332W	0.393170429669
YDR333C	0.135969554007
YDR334W	0.135969554007
YDR335W	0.079240817252
YDR336W	0.246612051932
YDR337W	0.58072177812
YDR338C	0.520423762917
YDR339C	0.079240817252
YDR340W	0.079240817252
YDR341C	1.27744574158
YDR342C	0.113097193636
YDR343C	7.08940250878
YDR344C	0.320386808777
YDR345C	8.39305614978
YDR346C	0.079240817252
YDR347W	0.079240817252
YDR348C	0.0944980573657
YDR349C	0.0666384019526
YDR350C	0.200332110747
YDR351W	0.200332110747
YDR352W	0.200332110747
YDR353W	0.255587709151
YDR354C-A	0.246612051932
YDR354W	1.09651491351
YDR355C	0.393170429669
YDR356W	0.113097193636
YDR357C	0.0700096460158
YDR358W	0.0700096460158
YDR359C	0.0401275114203
YDR360W	0.393170429669
YDR361C	0.689634864716
YDR362C	0.689634864716
YDR363W	0.689634864716
YDR363W-A	0.0467990863587
YDR364C	0.308013220729
YDR365C	0.0944980573657
YDR365W-A	0.0944980573657
YDR365W-B	0.0944980573657
YDR366C	0.741675869511
YDR367W	0.741675869511
YDR368W	7.34706878556
YDR369C	0.741675869511
YDR370C	0.520423762917
YDR371C-A	0.520423762917
YDR371W	0.520423762917
YDR372C	0.200332110747
YDR373W	0.200332110747
YDR374C	0.741675869511
YDR374W-A	0.741675869511
YDR375C	0.0944980573657
YDR376W	0.0944980573657
YDR377W	0.104478979862
YDR378C	0.0401275114203
YDR379C-A	0.0561713514775
YDR379W	0.0401275114203
YDR380W	0.0561713514775
YDR381C-A	0.0799913111273
YDR381W	0.047439056872
YDR382W	0.0799913111273
YDR383C	0.047439056872
YDR384C	0.884256996056
YDR385W	0.886217328539
YDR386W	0.393170429669
YDR387C	0.308013220729
YDR388W	0.308013220729
YDR389W	0.0561713514775
YDR390C	0.00787901408583
YDR391C	0.119462639688
YDR392W	0.119462639688
YDR393W	0.308013220729
YDR394W	0.0339872714977
YDR395W	0.079240817252
YDR396W	0.741675869511
YDR397C	0.0127704526706
YDR398W	0.0127704526706
YDR399W	0.09140802412
YDR400W	0.246612051932
YDR401W	0.741675869511
YDR402C	0.164416974301
YDR403W	0.164416974301
YDR404C	0.136665922081
YDR405W	0.136665922081
YDR406W	6.03666273114
YDR406W-A	0.308013220729
YDR407C	0.135969554007
YDR408C	0.119462639688
YDR409W	0.119462639688
YDR410C	0.164416974301
YDR411C	0.0561713514775
YDR412W	0.0561713514775
YDR413C	0.393170429669
YDR414C	0.308013220729
YDR415C	1.01878825695
YDR416W	1.01878825695
YDR417C	0.200332110747
YDR418W	0.246612051932
YDR419W	0.164416974301
YDR420W	0.0127704526706
YDR421W	0.200332110747
YDR422C	0.246612051932
YDR423C	0.308013220729
YDR424C	0.520423762917
YDR425W	0.520423762917
YDR426C	0.308013220729
YDR427W	0.308013220729
YDR428C	0.520423762917
YDR429C	0.520423762917
YDR430C	0.246612051932
YDR431W	0.520423762917
YDR432W	0.308013220729
YDR433W	0.741675869511
YDR434W	0.741675869511
YDR435C	0.246612051932
YDR436W	0.829890252813
YDR437W	0.200332110747
YDR438W	0.393170429669
YDR439W	0.741675869511
YDR440W	0.200332110747
YDR441C	0.135969554007
YDR442W	0.135969554007
YDR443C	0.0561713514775
YDR444W	0.0561713514775
YDR445C	0.741675869511
YDR446W	1.01878825695
YDR447C	0.0536299878041
YDR448W	0.0536299878041
YDR449C	0.0288179664647
YDR450W	0.00571735213641
YDR451C	0.00159345641841
YDR452W	0.00159345641841
YDR453C	0.200332110747
YDR454C	0.0207720680323
YDR455C	0.520423762917
YDR456W	0.0207720680323
YDR457W	0.393170429669
YDR458C	0.308013220729
YDR459C	0.113097193636
YDR460W	0.113097193636
YDR461C-A	0.493604459256
YDR461W	0.393170429669
YDR462W	0.493604459256
YDR463W	0.135969554007
YDR464C-A	0.741675869511
YDR464W	0.0944980573657
YDR465C	0.0666384019526
YDR466W	0.0666384019526
YDR467C	0.741675869511
YDR468C	0.58072177812
YDR469W	0.58072177812
YDR470C	0.079240817252
YDR471W	0.079240817252
YDR472W	0.0666384019526
YDR473C	0.493604459256
YDR475C	0.0339872714977
YDR476C	0.0944980573657
YDR477W	0.363461989069
YDR478W	0.741675869511
YDR479C	0.0561713514775
YDR480W	0.0561713514775
YDR481C	0.308013220729
YDR482C	0.164416974301
YDR483W	0.164416974301
YDR484W	1.29303642857
YDR485C	0.58072177812
YDR486C	0.393170429669
YDR487C	0.0666384019526
YDR488C	0.135969554007
YDR489W	0.135969554007
YDR490C	0.164416974301
YDR491C	0.246612051932
YDR492W	0.0612760059685
YDR493W	0.308013220729
YDR494W	0.393170429669
YDR495C	0.246612051932
YDR496C	0.246612051932
YDR497C	0.272050666503
YDR498C	0.0401275114203
YDR499W	0.0288179664647
YDR500C	0.119462639688
YDR501W	0.119462639688
YDR502C	0.0561713514775
YDR503C	0.493604459256
YDR504C	0.741675869511
YDR505C	0.116562226711
YDR506C	0.493604459256
YDR507C	0.0176535690684
YDR508C	0.0279857996789
YDR509W	0.520423762917
YDR510C-A	0.689634864716
YDR510W	0.020518996993
YDR511W	0.689634864716
YDR512C	0.520423762917
YDR513W	0.50887844581
YDR514C	0.164416974301
YDR515W	0.164416974301
YDR516C	0.573535798726
YDR517W	0.734360072917
YDR518W	0.200332110747
YDR519W	0.164416974301
YDR520C	0.573535798726
YDR521W	0.520423762917
YDR522C	0.741675869511
YDR523C	0.58072177812
YDR524C	0.156456291153
YDR524C-A	20.0118959679
YDR524C-B	0.520423762917
YDR524W-C	0.156456291153
YDR525W	0.200332110747
YDR525W-A	20.0089003233
YDR526C	1.29303642857
YDR527W	1.20576408109
YDR528W	1.20045932497
YDR529C	0.164416974301
YDR530C	0.104139351837
YDR531W	0.104139351837
YDR532C	0.135969554007
YDR533C	0.182426860471
YDR534C	0.308013220729
YDR535C	0.265467810515
YDR536W	0.265467810515
YDR537C	0.0944980573657
YDR538W	0.0944980573657
YDR539W	0.113097193636
YDR540C	0.0944980573657
YDR541C	0.0244571443283
YDR542W	0.308013220729
YDR543C	0.520423762917
YDR544C	0.200332110747
YDR545C-A	0.0127704526706
YDR545W	0.135969554007
YEL001C	0.00809064804711
YEL002C	0.308013220729
YEL003W	0.308013220729
YEL004W	0.741675869511
YEL005C	0.741675869511
YEL006W	0.205673759982
YEL007W	0.472847393741
YEL008C-A	0.195234101379
YEL008W	0.308013220729
YEL009C	0.308013220729
YEL009C-A	2.22851345757
YEL010W	0.308013220729
YEL011W	0.113097193636
YEL012W	0.119462639688
YEL013W	0.520423762917
YEL014C	0.520423762917
YEL015W	0.135969554007
YEL016C	0.135969554007
YEL017C-A	20.0039720827
YEL017W	20.0039839714
YEL018C-A	0.741675869511
YEL018W	0.520423762917
YEL019C	0.520423762917
YEL020C	0.200332110747
YEL020C-B	0.938815219
YEL020W-A	0.829890252813
YEL021W	1.75646387383
YEL022W	0.246612051932
YEL023C	0.308013220729
YEL024W	0.0944980573657
YEL025C	0.205673759982
YEL026W	0.0339872714977
YEL027W	0.0207720680323
YEL028W	0.308013220729
YEL029C	0.079240817252
YEL030C-A	0.393170429669
YEL030W	0.493604459256
YEL031W	0.246612051932
YEL032C-A	0.741675869511
YEL032W	0.0288179664647
YEL033W	0.393170429669
YEL034C-A	0.180910070976
YEL034W	0.200332110747
YEL035C	0.246612051932
YEL036C	0.0589487433512
YEL037C	0.393170429669
YEL038W	0.200332110747
YEL039C	0.200332110747
YEL040W	0.0666384019526
YEL041W	0.164416974301
YEL042W	0.0561713514775
YEL043W	0.135969554007
YEL044W	0.665422795989
YEL045C	0.665422795989
YEL046C	0.393170429669
YEL047C	0.0666384019526
YEL048C	0.164416974301
YEL049W	0.135969554007
YEL050C	0.0288179664647
YEL050W-A	0.0944980573657
YEL051W	0.246612051932
YEL052W	0.393170429669
YEL053C	0.393170429669
YEL053W-A	0.520423762917
YEL054C	0.236316157695
YEL055C	0.325834641507
YEL056W	1.09981956976
YEL057C	12.0613041026
YEL058W	0.113097193636
YEL059C-A	0.520423762917
YEL059W	0.520423762917
YEL060C	0.0108682607094
YEL061C	0.135969554007
YEL062W	0.0561713514775
YEL063C	0.0401275114203
YEL064C	0.047439056872
YEL065W	0.164416974301
YEL066W	0.079240817252
YEL067C	0.200332110747
YEL068C	0.308013220729
YEL069C	0.308013220729
YEL070W	0.689634864716
YEL071W	0.255867078596
YEL072W	0.000522526966302
YEL073C	0.00353841708091
YEL074W	0.246612051932
YEL075C	0.246612051932
YEL075W-A	0.246612051932
YEL076C	0.308013220729
YEL076C-A	0.308013220729
YEL077C	0.393170429669
YEL077W-A	3.21119213131e-06
YER001W	0.682523675045
YER002W	0.079240817252
YER003C	0.363461989069
YER004W	0.363461989069
YER005W	0.200332110747
YER006C-A	0.520423762917
YER006W	0.741675869511
YER007C-A	0.200332110747
YER007W	0.520423762917
YER008C	1.29303642857
YER009W	1.29303642857
YER010C	0.493604459256
YER011W	0.689634864716
YER012W	0.0666384019526
YER013W	0.829890252813
YER014C-A	0.393170429669
YER014W	0.393170429669
YER015W	0.493604459256
YER016W	0.308013220729
YER017C	0.135969554007
YER018C	0.0121990140885
YER019C-A	0.0160121265058
YER019W	0.0121990140885
YER020W	0.0160121265058
YER021W	0.272050666503
YER022W	0.393170429669
YER023C-A	0.308013220729
YER023W	0.520423762917
YER024W	0.520423762917
YER025W	0.079240817252
YER026C	0.393170429669
YER027C	0.113097193636
YER028C	0.58072177812
YER029C	0.164416974301
YER030W	0.164416974301
YER031C	0.200332110747
YER032W	0.200332110747
YER033C	0.573535798726
YER034W	0.573535798726
YER035W	0.573535798726
YER036C	0.50887844581
YER037W	0.50887844581
YER038C	0.308013220729
YER038W-A	0.308013220729
YER039C	0.741675869511
YER039C-A	0.313960160362
YER040W	0.313960160362
YER041W	0.308013220729
YER042W	0.393170429669
YER043C	0.0666384019526
YER044C	0.734360072917
YER044C-A	0.393170429669
YER045C	0.0244571443283
YER046W	0.000987959644741
YER046W-A	0.520423762917
YER047C	0.58072177812
YER048C	0.0799913111273
YER048W-A	0.313960160362
YER049W	0.573535798726
YER050C	0.135969554007
YER051W	0.135969554007
YER052C	0.204200554473
YER053C	0.00925242960098
YER053C-A	0.0673283687929
YER054C	0.0561713514775
YER055C	0.00186886212814
YER056C	1.10235382623
YER056C-A	0.422460884111
YER057C	0.079240817252
YER058W	0.079240817252
YER059W	0.0666384019526
YER060W	0.113097193636
YER060W-A	0.741675869511
YER061C	0.393170429669
YER062C	0.255587709151
YER063W	0.0589487433512
YER064C	0.00266522129108
YER065C	0.0210375317418
YER066C-A	0.741675869511
YER066W	0.393170429669
YER067C-A	0.0176535690684
YER067W	0.0561713514775
YER068C-A	0.520423762917
YER068W	0.0176535690684
YER069W	0.0668274176615
YER070W	0.363461989069
YER071C	0.0561713514775
YER072W	0.0561713514775
YER073W	0.000794465203191
YER074W	0.0244571443283
YER074W-A	0.829890252813
YER075C	0.286832030932
YER076C	0.079240817252
YER076W-A	1.29303642857
YER077C	0.200332110747
YER078C	0.741675869511
YER078W-A	0.741675869511
YER079C-A	0.393170429669
YER079W	0.741675869511
YER080W	0.200332110747
YER081W	0.359061385549
YER082C	0.313960160362
YER083C	0.520423762917
YER084W	0.520423762917
YER084W-A	0.741675869511
YER085C	0.829890252813
YER086W	0.829890252813
YER087C-A	0.741675869511
YER087C-B	0.113097193636
YER087W	0.200332110747
YER088C	20.0023876499
YER088C-A	0.164416974301
YER088W-B	20.0028308692
YER089C	0.734360072917
YER090C-A	0.520423762917
YER090W	0.734360072917
YER091C	0.164416974301
YER091C-A	0.236316157695
YER092W	0.236316157695
YER093C	0.689634864716
YER093C-A	0.200332110747
YER094C	0.0176535690684
YER095W	0.0176535690684
YER096W	0.520423762917
YER097W	0.119462639688
YER098W	0.0469334071948
YER099C	0.135969554007
YER100W	0.135969554007
YER101C	0.164416974301
YER102W	0.200332110747
YER103W	2.629434446
YER104W	0.200332110747
YER105C	0.308013220729
YER106W	0.308013220729
YER107C	0.135969554007
YER107W-A	0.393170429669
YER109C	0.204200554473
YER110C	0.308013220729
YER111C	0.246612051932
YER112W	0.422460884111
YER113C	0.741675869511
YER114C	0.135969554007
YER115C	0.246612051932
YER116C	0.0339872714977
YER117W	0.0339872714977
YER118C	0.308013220729
YER119C	0.520423762917
YER119C-A	0.520423762917
YER120W	0.0339872714977
YER121W	0.135969554007
YER122C	0.164416974301
YER123W	0.164416974301
YER124C	0.000114457534371
YER125W	0.0561713514775
YER126C	0.164416974301
YER127W	0.164416974301
YER128W	0.308013220729
YER129W	0.246612051932
YER130C	8.80049532088
YER131W	0.0127704526706
YER132C	0.119462639688
YER133W	0.272050666503
YER133W-A	0.520423762917
YER134C	0.520423762917
YER135C	0.0288179664647
YER136W	0.0589487433512
YER137C	0.0274753986961
YER137C-A	0.308013220729
YER137W-A	1.29303642857
YER138C	0.308013220729
YER138W-A	0.308013220729
YER139C	0.135969554007
YER140W	0.135969554007
YER141W	0.200332110747
YER142C	0.164416974301
YER143W	0.164416974301
YER144C	0.0666384019526
YER145C	3.12425581082
YER145C-A	0.246612051932
YER146W	1.16654505427
YER147C	0.113097193636
YER147C-A	0.520423762917
YER148W	0.113097193636
YER148W-A	0.741675869511
YER149C	0.0612760059685
YER150W	0.156456291153
YER151C	0.308013220729
YER152C	8.30258526791
YER152W-A	0.393170429669
YER153C	20.0028071459
YER154W	20.0028071459
YER155C	0.0288179664647
YER156C	0.047439056872
YER157W	0.047439056872
YER158C	0.104478979862
YER158W-A	0.116562226711
YER159C	0.0106422265809
YER159C-A	0.246612051932
YER160C	0.246612051932
YER161C	0.393170429669
YER162C	0.200332110747
YER163C	0.313960160362
YER164W	0.164416974301
YER165C-A	0.741675869511
YER165W	0.0944980573657
YER166W	0.0561713514775
YER167W	0.135969554007
YER168C	0.0944980573657
YER169W	0.0944980573657
YER170W	0.113097193636
YER171W	0.520423762917
YER172C	0.308013220729
YER172C-A	0.308013220729
YER173W	0.308013220729
YER174C	0.308013220729
YER175C	0.835517008443
YER175W-A	0.835517008443
YER176W	0.0401275114203
YER177W	0.0030177468646
YER178W	0.0661112927202
YER179W	0.164416974301
YER180C	0.308013220729
YER180C-A	0.164416974301
YER181C	0.393170429669
YER182W	0.393170429669
YER183C	0.520423762917
YER184C	0.119462639688
YER185W	0.136665922081
YER186C	0.573535798726
YER187W	1.01878825695
YER188C-A	0.09140802412
YER188W	0.104139351837
YER189W	0.0536299878041
YER190C-A	0.741675869511
YER190C-B	0.113097193636
YER190W	0.135969554007
YFL001W	0.0944980573657
YFL002C	0.0944980573657
YFL002W-A	0.308013220729
YFL002W-B	0.308013220729
YFL003C	0.246612051932
YFL004W	0.200332110747
YFL005W	0.135969554007
YFL007W	0.308013220729
YFL008W	0.0401275114203
YFL009W	0.205673759982
YFL010C	0.205673759982
YFL010W-A	0.741675869511
YFL011W	0.520423762917
YFL012W	0.308013220729
YFL012W-A	1.01878825695
YFL013C	0.422460884111
[truncated: 4,717 more rows]
