# Supplementary material for: Dual threshold optimization and network inference reveal convergent evidence from TF binding locations and TF perturbation responses
Source: Genome Res. 2020 Mar;30(3):459–71. doi: 10.1101/gr.259655.119 (PMC7111528; doi:10.1101/gr.259655.119)
Supplement: Supplemental Material [file supp_gr.259655.119_Supplemental_File_S10.tar.gz › Supplemental_File_S10_Kang2020/RGM1.pval_scores.txt]

Systematic Name	pvalue score
Q0010	0.741675869511
Q0017	0.741675869511
Q0032	0.741675869511
Q0045	0.741675869511
Q0050	0.741675869511
Q0055	0.741675869511
Q0060	0.741675869511
Q0065	0.741675869511
Q0070	0.741675869511
Q0075	0.741675869511
Q0080	0.741675869511
Q0085	0.741675869511
Q0092	0.741675869511
Q0105	0.741675869511
Q0110	0.741675869511
Q0115	0.741675869511
Q0120	0.741675869511
Q0130	0.741675869511
Q0140	0.741675869511
Q0142	0.741675869511
Q0143	0.741675869511
Q0144	0.741675869511
Q0160	0.741675869511
Q0182	0.741675869511
Q0250	0.741675869511
Q0255	0.741675869511
Q0275	0.741675869511
Q0297	0.741675869511
R0010W	0.741675869511
R0020C	0.741675869511
R0030W	0.741675869511
R0040C	0.741675869511
YAL001C	0.00954651033758
YAL002W	0.573609660179
YAL003W	0.047059854558
YAL004W	0.315301336615
YAL005C	0.0531789496754
YAL007C	0.077219069182
YAL008W	0.741675869511
YAL009W	0.375989197305
YAL010C	0.375989197305
YAL011W	0.567906486897
YAL012W	0.19735796396
YAL013W	0.170961314727
YAL014C	0.170961314727
YAL015C	0.567906486897
YAL016C-A	0.375989197305
YAL016C-B	0.981116472249
YAL016W	0.981116472249
YAL017W	0.456026358517
YAL018C	0.456026358517
YAL019W	0.741675869511
YAL019W-A	0.567906486897
YAL020C	0.456026358517
YAL021C	0.981116472249
YAL022C	0.741675869511
YAL023C	0.229027445683
YAL024C	0.315301336615
YAL025C	0.456026358517
YAL026C	0.648639724742
YAL026C-A	0.741675869511
YAL027W	0.741675869511
YAL028W	0.315301336615
YAL029C	0.315301336615
YAL030W	0.567906486897
YAL031C	0.567906486897
YAL031W-A	0.567906486897
YAL032C	0.567906486897
YAL033W	0.573609660179
YAL034C	0.648639724742
YAL034C-B	0.456026358517
YAL034W-A	0.456026358517
YAL035W	2.0146425816
YAL036C	2.0146425816
YAL037C-A	0.567906486897
YAL037C-B	0.375989197305
YAL037W	0.567906486897
YAL038W	0.00397614274964
YAL039C	0.13920286703
YAL040C	0.0531789496754
YAL041W	0.648639724742
YAL042C-A	1.15523981683
YAL042W	0.148719985445
YAL043C	0.170961314727
YAL044C	0.19735796396
YAL044W-A	0.456026358517
YAL045C	0.567906486897
YAL046C	0.456026358517
YAL047C	0.567906486897
YAL047W-A	0.567906486897
YAL048C	0.567906486897
YAL049C	0.375989197305
YAL051W	0.29538124099
YAL053W	0.0847519015545
YAL054C	0.0780497567055
YAL055W	0.567906486897
YAL056C-A	0.148719985445
YAL056W	0.148719985445
YAL058W	0.741675869511
YAL059C-A	0.741675869511
YAL059W	0.456026358517
YAL060W	0.047059854558
YAL061W	0.0990762976277
YAL062W	0.077219069182
YAL063C	0.267555956609
YAL063C-A	0.456026358517
YAL064C-A	0.456026358517
YAL064W	0.981116472249
YAL064W-B	0.741675869511
YAL065C	0.741675869511
YAL066W	0.229027445683
YAL067C	0.148719985445
YAL067W-A	0.456026358517
YAL068C	0.456026358517
YAL068W-A	0.741675869511
YAR002C-A	0.375989197305
YAR002W	0.0327600680005
YAR003W	0.375989197305
YAR007C	0.375989197305
YAR008W	0.375989197305
YAR009C	0.741675869511
YAR010C	0.148719985445
YAR014C	0.375989197305
YAR015W	0.375989197305
YAR018C	0.267555956609
YAR019C	0.315301336615
YAR019W-A	0.267555956609
YAR020C	0.567906486897
YAR023C	0.375989197305
YAR027W	0.19735796396
YAR028W	0.737959802925
YAR029W	0.567906486897
YAR030C	0.741675869511
YAR031W	0.741675869511
YAR033W	0.456026358517
YAR035C-A	0.0416790205788
YAR035W	0.146261483185
YAR042W	0.0416790205788
YAR047C	0.567906486897
YAR050W	0.456026358517
YAR053W	0.456026358517
YAR060C	0.456026358517
YAR061W	0.456026358517
YAR062W	0.741675869511
YAR064W	1.15523981683
YAR066W	0.741675869511
YAR068W	0.741675869511
YAR069C	0.741675869511
YAR070C	0.741675869511
YAR071W	0.741675869511
YAR073W	0.244429734676
YAR075W	0.229027445683
YBL001C	0.0816427926709
YBL002W	0.0327600680005
YBL003C	0.0327600680005
YBL004W	0.077219069182
YBL005W	0.229027445683
YBL005W-A	0.573609660179
YBL005W-B	0.573609660179
YBL006C	0.229027445683
YBL006W-A	0.267555956609
YBL007C	0.267555956609
YBL008W	0.741675869511
YBL008W-A	0.567906486897
YBL009W	0.19735796396
YBL010C	0.19735796396
YBL011W	0.266392591475
YBL012C	0.456026358517
YBL013W	0.196722503678
YBL014C	0.196722503678
YBL015W	0.531474355338
YBL016W	0.196722503678
YBL017C	0.178111758954
YBL018C	0.567906486897
YBL019W	0.567906486897
YBL020W	0.229027445683
YBL021C	0.229027445683
YBL022C	0.741675869511
YBL023C	0.375989197305
YBL024W	0.148719985445
YBL025W	0.406769214282
YBL026W	0.29538124099
YBL027W	0.240548112636
YBL028C	0.240548112636
YBL029C-A	20.0051661351
YBL029W	20.0109348191
YBL030C	0.406769214282
YBL031W	0.406769214282
YBL032W	0.146261483185
YBL033C	0.146261483185
YBL034C	0.113640846802
YBL035C	0.315301336615
YBL036C	0.267555956609
YBL037W	0.113640846802
YBL038W	0.229027445683
YBL039C	0.229027445683
YBL039C-A	0.456026358517
YBL039W-B	0.129817728381
YBL040C	0.129817728381
YBL041W	0.0847519015545
YBL042C	0.150130394882
YBL043W	0.509684151341
YBL044W	0.612951851957
YBL045C	0.612951851957
YBL046W	0.454618298166
YBL047C	0.454618298166
YBL048W	0.741675869511
YBL049W	0.148719985445
YBL050W	0.573609660179
YBL051C	0.573609660179
YBL052C	0.315301336615
YBL053W	0.567906486897
YBL054W	1.88405859996
YBL055C	1.5617008606
YBL056W	0.148719985445
YBL057C	0.148719985445
YBL058W	0.567906486897
YBL059C-A	0.375989197305
YBL059W	0.375989197305
YBL060W	0.315301336615
YBL061C	0.315301336615
YBL062W	0.741675869511
YBL063W	0.328009769734
YBL064C	0.328009769734
YBL065W	0.315301336615
YBL066C	0.456026358517
YBL067C	0.267555956609
YBL068W	0.375989197305
YBL068W-A	0.567906486897
YBL069W	0.129817728381
YBL070C	0.456026358517
YBL071C	0.19735796396
YBL071C-B	0.170961314727
YBL071W-A	0.170961314727
YBL072C	0.741675869511
YBL073W	0.456026358517
YBL074C	0.178111758954
YBL075C	0.456026358517
YBL076C	0.113640846802
YBL077W	0.375989197305
YBL078C	0.375989197305
YBL079W	0.573609660179
YBL080C	0.573609660179
YBL081W	0.567906486897
YBL082C	0.567906486897
YBL083C	0.456026358517
YBL084C	0.315301336615
YBL085W	1.8490379936
YBL086C	0.170961314727
YBL087C	0.47420664279
YBL088C	0.456026358517
YBL089W	0.567906486897
YBL090W	0.567906486897
YBL091C	0.567906486897
YBL091C-A	1.15523981683
YBL092W	1.15523981683
YBL093C	0.648639724742
YBL094C	0.567906486897
YBL095W	0.567906486897
YBL096C	0.741675869511
YBL097W	0.0997168974341
YBL098W	0.509684151341
YBL099W	0.029069180015
YBL100C	0.456026358517
YBL100W-A	0.148719985445
YBL100W-B	0.148719985445
YBL100W-C	0.981116472249
YBL101C	0.981116472249
YBL102W	0.148719985445
YBL103C	0.148719985445
YBL104C	0.170961314727
YBL105C	0.315301336615
YBL106C	0.737959802925
YBL107C	0.454618298166
YBL107W-A	0.229027445683
YBL108C-A	0.375989197305
YBL108W	0.375989197305
YBL109W	0.00316687312432
YBL111C	0.00316687312432
YBL112C	0.741675869511
YBL113C	0.315301336615
YBL113W-A	5.37537634327e-05
YBR001C	0.170961314727
YBR002C	0.170961314727
YBR003W	0.170961314727
YBR004C	0.375989197305
YBR005W	0.375989197305
YBR006W	0.170961314727
YBR007C	0.0416790205788
YBR008C	0.170961314727
YBR009C	0.0457216490302
YBR010W	0.0457216490302
YBR011C	1.21093695813
YBR012C	0.741675869511
YBR012W-A	0.741675869511
YBR012W-B	0.741675869511
YBR013C	0.267555956609
YBR014C	0.266392591475
YBR015C	0.077219069182
YBR016W	0.077219069182
YBR017C	0.0203636640401
YBR018C	0.0920104859569
YBR019C	1.8490379936
YBR020W	1.8490379936
YBR021W	0.828899126171
YBR022W	0.375989197305
YBR023C	0.406769214282
YBR024W	0.170961314727
YBR025C	0.0531789496754
YBR026C	0.567906486897
YBR027C	0.567906486897
YBR028C	0.567906486897
YBR029C	1.71150922398
YBR030W	1.71150922398
YBR031W	0.19735796396
YBR032W	9.64891970885
YBR033W	0.315301336615
YBR034C	0.267555956609
YBR035C	0.303238059396
YBR036C	0.229027445683
YBR037C	0.129817728381
YBR038W	0.129817728381
YBR039W	0.267555956609
YBR040W	0.267555956609
YBR041W	0.456026358517
YBR042C	0.315301336615
YBR043C	0.113640846802
YBR044C	0.509684151341
YBR045C	0.267555956609
YBR046C	0.573609660179
YBR047W	0.573609660179
YBR048W	0.19735796396
YBR049C	0.287793174865
YBR050C	0.077219069182
YBR051W	0.741675869511
YBR052C	0.648639724742
YBR053C	0.820719608084
YBR054W	0.573609660179
YBR055C	0.240548112636
YBR056C-B	0.456026358517
YBR056W	0.240548112636
YBR056W-A	0.0601503470978
YBR057C	0.315301336615
YBR058C	0.375989197305
YBR058C-A	0.456026358517
YBR059C	0.129817728381
YBR060C	0.573609660179
YBR061C	1.15523981683
YBR062C	0.375989197305
YBR063C	0.509684151341
YBR064W	0.456026358517
YBR065C	0.0997168974341
YBR066C	2.55688586988
YBR067C	0.0310223441881
YBR068C	0.335656815291
YBR069C	0.974582863757
YBR070C	1.42649033227
YBR071W	1.42649033227
YBR072C-A	0.567906486897
YBR072W	0.19735796396
YBR073W	0.567906486897
YBR074W	0.148719985445
YBR076C-A	1.52876881874
YBR076W	0.456026358517
YBR077C	0.229247019413
YBR078W	0.325164684971
YBR079C	0.129817728381
YBR080C	0.19735796396
YBR081C	0.375989197305
YBR082C	0.0580463999383
YBR083W	0.2542838331
YBR084C-A	0.266392591475
YBR084W	0.0990762976277
YBR085C-A	0.554526283719
YBR085W	0.266392591475
YBR086C	0.0601503470978
YBR087W	0.0601503470978
YBR088C	0.567906486897
YBR089C-A	0.0341872821651
YBR089W	0.456026358517
YBR090C	0.315301336615
YBR091C	0.509684151341
YBR092C	1.52876881874
YBR093C	0.364886509181
YBR094W	0.808804384044
YBR095C	0.315301336615
YBR096W	0.315301336615
YBR097W	0.315301336615
YBR098W	0.267555956609
YBR099C	0.741675869511
YBR101C	0.315301336615
YBR102C	0.456026358517
YBR103C-A	0.267555956609
YBR103W	0.456026358517
YBR104W	0.267555956609
YBR105C	0.312402160445
YBR106W	0.312402160445
YBR107C	0.820719608084
YBR108W	0.820719608084
YBR109C	0.375989197305
YBR109W-A	0.375989197305
YBR110W	0.741675869511
YBR111C	0.129817728381
YBR111W-A	0.129817728381
YBR112C	4.83835136856
YBR113W	0.567906486897
YBR114W	0.563387262002
YBR115C	0.406769214282
YBR116C	0.315301336615
YBR117C	1.0234516849
YBR118W	0.130126693249
YBR119W	0.648639724742
YBR120C	0.0997168974341
YBR121C	0.170961314727
YBR121C-A	0.375989197305
YBR122C	0.567906486897
YBR123C	0.846297842316
YBR124W	0.375989197305
YBR125C	0.808804384044
YBR126C	20.0043058115
YBR126W-A	20.0043058115
YBR126W-B	20.0042939227
YBR127C	0.19735796396
YBR128C	0.129817728381
YBR129C	0.315301336615
YBR130C	0.737959802925
YBR131C-A	0.741675869511
YBR131W	0.737959802925
YBR132C	0.454618298166
YBR133C	0.109167166246
YBR134W	0.567906486897
YBR135W	0.267555956609
YBR136W	0.456026358517
YBR137W	0.113640846802
YBR138C	1.90373116436
YBR139W	1.90373116436
YBR140C	0.267555956609
YBR141C	0.567906486897
YBR141W-A	0.19735796396
YBR142W	0.567906486897
YBR143C	0.0531789496754
YBR144C	0.375989197305
YBR145W	0.375989197305
YBR146W	0.375989197305
YBR147W	0.328009769734
YBR148W	0.267555956609
YBR149W	0.808804384044
YBR150C	0.0531789496754
YBR151W	0.0531789496754
YBR152W	0.567906486897
YBR153W	0.846297842316
YBR154C	0.229027445683
YBR155W	0.19735796396
YBR156C	0.375989197305
YBR157C	0.736844575109
YBR158W	0.364886509181
YBR159W	0.267555956609
YBR160W	0.229027445683
YBR161W	0.213711616388
YBR162C	0.675736374877
YBR162W-A	0.675736374877
YBR163W	0.573609660179
YBR164C	0.375989197305
YBR165W	0.375989197305
YBR166C	0.456026358517
YBR167C	0.267555956609
YBR168W	0.267555956609
YBR169C	1.21093695813
YBR170C	1.52876881874
YBR171W	1.52876881874
YBR172C	0.19735796396
YBR173C	0.315301336615
YBR174C	0.741675869511
YBR175W	0.315301336615
YBR176W	0.648639724742
YBR177C	0.282784701349
YBR178W	0.375989197305
YBR179C	0.454618298166
YBR180W	0.454618298166
YBR181C	0.266392591475
YBR182C	0.648639724742
YBR182C-A	0.265197591445
YBR183W	0.265197591445
YBR184W	0.456026358517
YBR185C	0.077219069182
YBR186W	0.077219069182
YBR187W	0.113640846802
YBR188C	1.52876881874
YBR189W	1.52876881874
YBR190W	0.375989197305
YBR191W	0.170961314727
YBR191W-A	0.741675869511
YBR192W	0.741675869511
YBR193C	0.741675869511
YBR194W	0.741675869511
YBR195C	1.21093695813
YBR196C	0.19735796396
YBR196C-A	0.132630735074
YBR196C-B	0.737959802925
YBR197C	0.170961314727
YBR198C	0.077219069182
YBR199W	0.077219069182
YBR200W	0.170961314727
YBR200W-A	0.567906486897
YBR201C-A	5.22408506147
YBR201W	0.0997168974341
YBR202W	4.70037499935
YBR203W	1.11580697509
YBR204C	1.15523981683
YBR205W	1.15523981683
YBR206W	0.456026358517
YBR207W	0.19735796396
YBR208C	0.375989197305
YBR209W	0.375989197305
YBR210W	0.148719985445
YBR211C	0.648639724742
YBR212W	0.648639724742
YBR213W	0.170961314727
YBR214W	7.40791867026
YBR215W	0.456026358517
YBR216C	0.456026358517
YBR217W	0.456026358517
YBR218C	0.884618951068
YBR219C	0.567906486897
YBR220C	0.456026358517
YBR221C	0.375989197305
YBR221W-A	0.375989197305
YBR222C	0.148719985445
YBR223C	0.315301336615
YBR223W-A	0.148719985445
YBR224W	0.567906486897
YBR225W	0.315301336615
YBR226C	0.741675869511
YBR227C	0.741675869511
YBR228W	0.741675869511
YBR229C	0.19735796396
YBR230C	10.6716168345
YBR230W-A	10.6716168345
YBR231C	0.229027445683
YBR232C	0.456026358517
YBR233W	0.229027445683
YBR233W-A	0.229027445683
YBR234C	0.267555956609
YBR235W	0.267555956609
YBR236C	0.19735796396
YBR237W	0.19735796396
YBR238C	0.315301336615
YBR239C	0.364886509181
YBR240C	0.0672976981813
YBR241C	0.375989197305
YBR242W	0.375989197305
YBR243C	0.0741225451304
YBR244W	0.0741225451304
YBR245C	0.741675869511
YBR246W	0.741675869511
YBR247C	0.148719985445
YBR248C	0.240548112636
YBR249C	0.0258065641983
YBR250W	0.113640846802
YBR251W	0.737959802925
YBR252W	0.846297842316
YBR253W	0.573609660179
YBR254C	0.741675869511
YBR255C-A	1.35544910272
YBR255W	0.741675869511
YBR256C	0.461453832128
YBR257W	0.265197591445
YBR258C	0.267555956609
YBR259W	0.267555956609
YBR260C	0.315301336615
YBR261C	0.741675869511
YBR262C	0.375989197305
YBR263W	0.375989197305
YBR264C	0.846297842316
YBR265W	0.846297842316
YBR266C	0.737959802925
YBR267W	1.39366471786
YBR268W	0.509684151341
YBR269C	0.129817728381
YBR270C	0.267555956609
YBR271W	0.267555956609
YBR272C	0.456026358517
YBR273C	0.456026358517
YBR274W	0.456026358517
YBR275C	0.315301336615
YBR276C	0.456026358517
YBR277C	0.0601503470978
YBR278W	0.229027445683
YBR279W	0.0997168974341
YBR280C	0.315301336615
YBR281C	0.516607523315
YBR282W	0.516607523315
YBR283C	0.077219069182
YBR284W	0.0601503470978
YBR285W	0.315301336615
YBR286W	0.315301336615
YBR287W	0.170961314727
YBR288C	0.315301336615
YBR289W	0.315301336615
YBR290W	0.648639724742
YBR291C	0.375989197305
YBR292C	0.567906486897
YBR293W	1.21093695813
YBR294W	0.328009769734
YBR295W	0.132630735074
YBR296C	0.648639724742
YBR296C-A	0.047059854558
YBR297W	0.047059854558
YBR298C	0.0258065641983
YBR298C-A	0.567906486897
YBR299W	0.567906486897
YBR300C	0.19735796396
YBR301W	0.509684151341
YBR302C	0.516607523315
YCL001W	0.229027445683
YCL001W-A	0.375989197305
YCL001W-B	0.267555956609
YCL002C	0.229027445683
YCL004W	0.375989197305
YCL005W	0.148719985445
YCL005W-A	0.229027445683
YCL007C	0.129817728381
YCL008C	0.315301336615
YCL009C	0.567906486897
YCL010C	0.567906486897
YCL011C	0.456026358517
YCL012C	0.375989197305
YCL014W	0.19735796396
YCL016C	0.19735796396
YCL017C	0.375989197305
YCL018W	0.741675869511
YCL019W	0.741675869511
YCL020W	0.741675869511
YCL021W-A	0.456026358517
YCL022C	0.573609660179
YCL023C	0.375989197305
YCL024W	0.573609660179
YCL025C	0.0608759969343
YCL026C-A	0.406769214282
YCL026C-B	0.0531789496754
YCL027W	0.170961314727
YCL028W	0.567906486897
YCL029C	0.567906486897
YCL030C	0.328009769734
YCL031C	0.567906486897
YCL032W	0.375989197305
YCL033C	0.375989197305
YCL034W	1.5617008606
YCL035C	1.5617008606
YCL036W	0.19735796396
YCL037C	0.19735796396
YCL038C	0.0416790205788
YCL039W	0.315301336615
YCL040W	2.42359012072
YCL041C	2.42359012072
YCL042W	0.146261483185
YCL043C	0.146261483185
YCL044C	0.567906486897
YCL045C	0.170961314727
YCL046W	0.567906486897
YCL047C	0.567906486897
YCL048W	0.456026358517
YCL048W-A	0.364886509181
YCL049C	0.364886509181
YCL050C	0.0997168974341
YCL051W	0.315301336615
YCL052C	0.315301336615
YCL054W	0.229027445683
YCL055W	0.509684151341
YCL056C	0.509684151341
YCL057C-A	0.19735796396
YCL057W	0.19735796396
YCL058C	0.567906486897
YCL058W-A	0.267555956609
YCL059C	0.267555956609
YCL061C	0.315301336615
YCL063W	0.120311775902
YCL064C	0.120311775902
YCL065W	0.741675869511
YCL066W	0.741675869511
YCL067C	0.741675869511
YCL068C	0.741675869511
YCL069W	0.229027445683
YCL073C	0.0876749777112
YCL074W	0.229027445683
YCL075W	0.287267876121
YCL076W	0.172982263977
YCR001W	0.315301336615
YCR002C	0.454618298166
YCR003W	0.454618298166
YCR004C	0.0113219238937
YCR005C	0.267555956609
YCR006C	0.00912532961391
YCR007C	0.267555956609
YCR008W	0.047059854558
YCR009C	0.047059854558
YCR010C	0.375989197305
YCR011C	1.00200155478
YCR012W	1.23177011699
YCR013C	0.375989197305
YCR014C	0.375989197305
YCR015C	1.21093695813
YCR016W	0.846297842316
YCR017C	0.509684151341
YCR018C	0.741675869511
YCR018C-A	0.456026358517
YCR019W	0.315301336615
YCR020C	0.741675869511
YCR020C-A	0.456026358517
YCR020W-B	0.456026358517
YCR021C	0.741675869511
YCR022C	0.0672976981813
YCR023C	0.267555956609
YCR024C	0.741675869511
YCR024C-A	0.509684151341
YCR024C-B	0.741675869511
YCR025C	0.820719608084
YCR026C	0.229027445683
YCR027C	0.808804384044
YCR028C	0.375989197305
YCR028C-A	0.315301336615
YCR030C	0.170961314727
YCR031C	0.0876749777112
YCR032W	0.113640846802
YCR033W	0.229027445683
YCR034W	0.406769214282
YCR035C	0.19735796396
YCR036W	0.19735796396
YCR037C	0.148719985445
YCR038C	0.567906486897
YCR038W-A	0.567906486897
YCR039C	0.741675869511
YCR040W	0.741675869511
YCR041W	0.567906486897
YCR042C	0.170961314727
YCR043C	0.0876749777112
YCR044C	0.129817728381
YCR045C	0.229027445683
YCR045W-A	0.648639724742
YCR046C	0.315301336615
YCR047C	0.563387262002
YCR047W-A	0.315301336615
YCR048W	0.563387262002
YCR049C	0.567906486897
YCR050C	0.567906486897
YCR051W	0.567906486897
YCR052W	0.315301336615
YCR053W	0.567906486897
YCR054C	0.648639724742
YCR057C	0.170961314727
YCR059C	0.229027445683
YCR060W	0.229027445683
YCR061W	0.0899328635773
YCR063W	0.400569851761
YCR064C	1.16572414015
YCR065W	0.364886509181
YCR066W	0.456026358517
YCR067C	1.11580697509
YCR068W	0.406769214282
YCR069W	0.573609660179
YCR071C	0.648639724742
YCR072C	0.375989197305
YCR073C	0.737959802925
YCR073W-A	0.737959802925
YCR075C	0.113640846802
YCR075W-A	0.113640846802
YCR076C	0.456026358517
YCR077C	0.375989197305
YCR079W	0.375989197305
YCR081C-A	0.267555956609
YCR081W	0.375989197305
YCR082W	0.267555956609
YCR083W	0.741675869511
YCR084C	0.0876749777112
YCR085W	0.0876749777112
YCR086W	0.229027445683
YCR087C-A	0.113640846802
YCR087W	0.741675869511
YCR088W	0.113640846802
YCR089W	0.315301336615
YCR090C	0.267555956609
YCR091W	0.375989197305
YCR092C	0.737959802925
YCR093W	0.737959802925
YCR094W	0.315301336615
YCR095C	0.229027445683
YCR095W-A	0.229027445683
YCR096C	0.567906486897
YCR097W	0.567906486897
YCR097W-A	0.375989197305
YCR098C	0.516607523315
YCR099C	0.375989197305
YCR100C	0.741675869511
YCR101C	0.229027445683
YCR102C	0.129817728381
YCR102W-A	0.741675869511
YCR104W	0.808804384044
YCR105W	0.375989197305
YCR106W	0.0876749777112
YCR107W	0.0876749777112
YCR108C	0.456026358517
YDL001W	0.047059854558
YDL002C	0.047059854558
YDL003W	0.170961314727
YDL004W	0.19735796396
YDL005C	0.19735796396
YDL006W	0.375989197305
YDL007C-A	0.19735796396
YDL007W	0.148719985445
YDL008W	0.567906486897
YDL009C	0.567906486897
YDL010W	0.178111758954
YDL011C	0.741675869511
YDL012C	0.077219069182
YDL013W	0.267555956609
YDL014W	0.315301336615
YDL015C	0.315301336615
YDL016C	0.567906486897
YDL017W	0.808804384044
YDL018C	0.808804384044
YDL019C	1.5617008606
YDL020C	0.229027445683
YDL021W	0.132630735074
YDL022C-A	0.406769214282
YDL022W	1.41197396462
YDL023C	0.567906486897
YDL024C	0.509684151341
YDL025C	0.406769214282
YDL025W-A	0.315301336615
YDL026W	0.567906486897
YDL027C	0.737959802925
YDL028C	0.267555956609
YDL029W	2.3839241028
YDL030W	0.229027445683
YDL031W	0.375989197305
YDL032W	0.315301336615
YDL033C	0.267555956609
YDL034W	1.15523981683
YDL035C	0.148719985445
YDL036C	0.456026358517
YDL037C	1.39366471786
YDL039C	0.741675869511
YDL040C	0.315301336615
YDL041W	0.567906486897
YDL042C	0.315301336615
YDL043C	0.315301336615
YDL044C	0.315301336615
YDL045C	0.19735796396
YDL045W-A	0.170961314727
YDL046W	0.229027445683
YDL047W	1.16277441394
YDL048C	0.582696118269
YDL049C	2.12121111595
YDL050C	0.456026358517
YDL051W	0.615161734956
YDL052C	0.615161734956
YDL053C	0.375989197305
YDL054C	0.846297842316
YDL055C	0.0122078282469
YDL056W	0.315301336615
YDL057W	0.19735796396
YDL058W	0.0876749777112
YDL059C	0.0876749777112
YDL060W	0.170961314727
YDL061C	0.229027445683
YDL062W	0.456026358517
YDL063C	1.39366471786
YDL064W	0.567906486897
YDL065C	0.567906486897
YDL066W	0.148719985445
YDL067C	0.148719985445
YDL068W	0.375989197305
YDL069C	0.375989197305
YDL070W	0.132630735074
YDL071C	0.741675869511
YDL072C	0.737959802925
YDL073W	0.315301336615
YDL074C	0.315301336615
YDL075W	0.113640846802
YDL076C	0.113640846802
YDL077C	0.170961314727
YDL078C	1.11580697509
YDL079C	20.0028428006
YDL080C	0.170961314727
YDL081C	0.129817728381
YDL082W	0.0876749777112
YDL083C	0.0876749777112
YDL084W	0.19735796396
YDL085C-A	0.0601503470978
YDL085W	0.0601503470978
YDL086C-A	0.229027445683
YDL086W	0.741675869511
YDL087C	0.741675869511
YDL088C	0.315301336615
YDL089W	0.456026358517
YDL090C	0.456026358517
YDL091C	0.229027445683
YDL092W	0.846297842316
YDL093W	1.39366471786
YDL094C	0.567906486897
YDL095W	0.267555956609
YDL096C	0.375989197305
YDL097C	0.267555956609
YDL098C	0.741675869511
YDL099W	0.375989197305
YDL100C	0.375989197305
YDL101C	0.315301336615
YDL102W	0.456026358517
YDL103C	0.456026358517
YDL104C	0.567906486897
YDL105W	0.375989197305
YDL106C	0.375989197305
YDL107W	0.567906486897
YDL108W	0.456026358517
YDL109C	0.456026358517
YDL110C	0.19735796396
YDL111C	0.19735796396
YDL112W	0.229027445683
YDL113C	0.229027445683
YDL114W	0.315301336615
YDL114W-A	0.741675869511
YDL115C	0.315301336615
YDL116W	0.148719985445
YDL117W	0.563387262002
YDL118W	0.741675869511
YDL119C	0.615161734956
YDL120W	0.229027445683
YDL121C	0.229027445683
YDL122W	0.29538124099
YDL123W	0.148719985445
YDL124W	0.219577335482
YDL125C	0.219577335482
YDL126C	1.20939323255
YDL127W	0.0544397473226
YDL128W	0.907864583015
YDL129W	0.113640846802
YDL130W	0.229027445683
YDL130W-A	0.129817728381
YDL131W	0.0503645112086
YDL132W	0.368532511523
YDL133C-A	0.161361412447
YDL133W	0.161361412447
YDL134C	0.67267622548
YDL135C	0.267555956609
YDL136W	0.120311775902
YDL137W	0.339235184846
YDL138W	0.565495426452
YDL139C	0.74633558264
YDL140C	0.737959802925
YDL141W	0.266392591475
YDL142C	0.266392591475
YDL143W	0.267555956609
YDL144C	0.267555956609
YDL145C	1.39366471786
YDL146W	0.229027445683
YDL147W	0.229027445683
YDL148C	0.229027445683
YDL149W	0.375989197305
YDL150W	0.567906486897
YDL151C	0.456026358517
YDL152W	0.741675869511
YDL153C	0.567906486897
YDL154W	0.741675869511
YDL155W	0.615161734956
YDL156W	0.315301336615
YDL157C	0.315301336615
YDL158C	0.741675869511
YDL159C-B	0.567906486897
YDL159W	0.456026358517
YDL159W-A	0.567906486897
YDL160C	0.567906486897
YDL160C-A	0.19735796396
YDL161W	0.267555956609
YDL162C	0.741675869511
YDL163W	0.741675869511
YDL164C	0.567906486897
YDL165W	0.737959802925
YDL166C	0.737959802925
YDL167C	0.567906486897
YDL168W	0.267555956609
YDL169C	0.148719985445
YDL170W	0.67267622548
YDL171C	0.67267622548
YDL172C	0.567906486897
YDL173W	0.240548112636
YDL174C	0.240548112636
YDL175C	0.0997168974341
YDL176W	0.454618298166
YDL177C	0.454618298166
YDL178W	0.509684151341
YDL179W	0.267555956609
YDL180W	0.400569851761
YDL181W	0.138409463107
YDL182W	0.102350713815
YDL183C	0.820719608084
YDL184C	0.762141050191
YDL185C-A	0.456026358517
YDL185W	0.148719985445
YDL186W	0.328009769734
YDL187C	0.148719985445
YDL188C	0.406769214282
YDL189W	0.737959802925
YDL190C	0.737959802925
YDL191W	0.889996864814
YDL192W	0.148719985445
YDL193W	0.456026358517
YDL194W	0.315301336615
YDL195W	0.741675869511
YDL196W	0.267555956609
YDL197C	0.267555956609
YDL198C	0.509684151341
YDL199C	0.170961314727
YDL200C	0.229027445683
YDL201W	0.229027445683
YDL202W	0.229027445683
YDL203C	0.229027445683
YDL204W	1.43013853221
YDL205C	1.21093695813
YDL206W	0.170961314727
YDL207W	0.315301336615
YDL208W	0.267555956609
YDL209C	0.267555956609
YDL210W	0.0416790205788
YDL211C	0.217438616568
YDL212W	0.113640846802
YDL213C	0.113640846802
YDL214C	0.658715979551
YDL215C	0.67267622548
YDL216C	0.148719985445
YDL217C	0.456026358517
YDL218W	1.75649223432
YDL219W	0.981116472249
YDL220C	0.981116472249
YDL221W	0.456026358517
YDL222C	0.456026358517
YDL223C	0.456026358517
YDL224C	0.573609660179
YDL225W	0.267555956609
YDL226C	0.267555956609
YDL227C	0.456026358517
YDL228C	0.737959802925
YDL229W	0.573609660179
YDL230W	0.0876749777112
YDL231C	0.0876749777112
YDL232W	0.229027445683
YDL233W	0.229027445683
YDL234C	0.229027445683
YDL235C	0.737959802925
YDL236W	0.0876749777112
YDL237W	0.981116472249
YDL238C	0.981116472249
YDL239C	0.741675869511
YDL240C-A	0.456026358517
YDL240W	0.456026358517
YDL241W	0.161361412447
YDL242W	0.315301336615
YDL243C	0.315301336615
YDL244W	0.129817728381
YDL245C	0.375989197305
YDL246C	20.0021647253
YDL247W	0.068109598312
YDL247W-A	0.19735796396
YDL248W	0.00222919070726
YDR001C	10.6963464318
YDR002W	10.6963464318
YDR003W	0.266392591475
YDR003W-A	0.741675869511
YDR004W	0.375989197305
YDR005C	0.375989197305
YDR006C	0.570644698848
YDR007W	0.570644698848
YDR008C	0.0672976981813
YDR009W	0.0741225451304
YDR010C	0.516607523315
YDR011W	0.516607523315
YDR012W	0.0997168974341
YDR013W	0.741675869511
YDR014W	0.456026358517
YDR014W-A	0.741675869511
YDR015C	0.567906486897
YDR016C	0.267555956609
YDR017C	0.229027445683
YDR018C	0.456026358517
YDR019C	0.229027445683
YDR020C	2.0146425816
YDR021W	2.0146425816
YDR022C	0.132630735074
YDR023W	0.120311775902
YDR024W	0.456026358517
YDR025W	0.741675869511
YDR026C	0.375989197305
YDR027C	0.229027445683
YDR028C	0.741675869511
YDR029W	0.741675869511
YDR030C	0.741675869511
YDR031W	0.741675869511
YDR032C	0.196722503678
YDR033W	0.0601503470978
YDR034C	0.0998714308422
YDR034C-A	0.217438616568
YDR034C-C	0.0997168974341
YDR034C-D	0.0997168974341
YDR034W-B	0.217438616568
YDR035W	0.170961314727
YDR036C	0.762141050191
YDR037W	0.708304335443
YDR038C	0.741675869511
YDR039C	0.741675869511
YDR040C	0.456026358517
YDR041W	0.0611017627328
YDR042C	0.364886509181
YDR043C	0.74633558264
YDR044W	0.648639724742
YDR045C	0.808804384044
YDR046C	0.0155240844595
YDR047W	0.0457216490302
YDR048C	0.375989197305
YDR049W	0.375989197305
YDR050C	0.055475186852
YDR051C	0.229027445683
YDR052C	0.737959802925
YDR053W	0.456026358517
YDR054C	0.0457216490302
YDR055W	0.563387262002
YDR056C	0.375989197305
YDR057W	0.375989197305
YDR058C	0.982285866582
YDR059C	0.375989197305
YDR060W	0.567906486897
YDR061W	0.29538124099
YDR062W	0.368532511523
YDR063W	0.737959802925
YDR064W	0.229027445683
YDR065W	0.741675869511
YDR066C	0.456026358517
YDR067C	0.315301336615
YDR068W	0.315301336615
YDR069C	0.148719985445
YDR070C	0.19735796396
YDR071C	0.267555956609
YDR072C	0.0822678958355
YDR073W	0.327558628661
YDR074W	0.265197591445
YDR075W	0.0997168974341
YDR076W	0.456026358517
YDR077W	0.0500753630408
YDR078C	0.375989197305
YDR079C-A	2.0146425816
YDR079W	0.375989197305
YDR080W	2.0146425816
YDR081C	0.267555956609
YDR082W	0.267555956609
YDR083W	0.567906486897
YDR084C	0.19735796396
YDR085C	0.400569851761
YDR086C	0.315301336615
YDR087C	0.375989197305
YDR088C	0.267555956609
YDR089W	0.531474355338
YDR090C	0.808804384044
YDR091C	0.170961314727
YDR092W	0.509684151341
YDR093W	0.132630735074
YDR094W	0.456026358517
YDR095C	2.39514000383
YDR096W	2.39514000383
YDR097C	0.229027445683
YDR098C	0.567906486897
YDR098C-A	0.741675869511
YDR098C-B	0.741675869511
YDR099W	0.129817728381
YDR100W	0.047059854558
YDR101C	0.375989197305
YDR102C	0.375989197305
YDR103W	0.375989197305
YDR104C	0.315301336615
YDR105C	0.315301336615
YDR106W	0.315301336615
YDR107C	0.19735796396
YDR108W	0.19735796396
YDR109C	0.375989197305
YDR110W	0.375989197305
YDR111C	0.435669757442
YDR112W	0.567906486897
YDR113C	0.129817728381
YDR114C	0.375989197305
YDR115W	0.068109598312
YDR116C	0.19735796396
YDR117C	0.375989197305
YDR118W	0.375989197305
YDR118W-A	0.567906486897
YDR119W	0.737959802925
YDR119W-A	0.129817728381
YDR120C	0.846297842316
YDR121W	0.846297842316
YDR122W	0.406769214282
YDR123C	0.612951851957
YDR124W	0.570644698848
YDR125C	0.267555956609
YDR126W	0.267555956609
YDR127W	0.509684151341
YDR128W	0.456026358517
YDR129C	0.077219069182
YDR130C	0.375989197305
YDR131C	0.375989197305
YDR132C	0.129817728381
YDR133C	20.0022718627
YDR134C	15.1789259712
YDR135C	0.567906486897
YDR136C	0.741675869511
YDR137W	0.170961314727
YDR138W	0.315301336615
YDR139C	0.267555956609
YDR140W	0.267555956609
YDR141C	0.567906486897
YDR142C	0.567906486897
YDR143C	0.170961314727
YDR144C	0.67267622548
YDR145W	0.67267622548
YDR146C	0.0531789496754
YDR147W	0.0531789496754
YDR148C	0.0990762976277
YDR149C	0.741675869511
YDR150W	0.0990762976277
YDR151C	0.509684151341
YDR152W	0.509684151341
YDR153C	0.0160900404017
YDR154C	0.884618951068
YDR155C	0.884618951068
YDR156W	0.884618951068
YDR157W	0.736844575109
YDR158W	0.741675869511
YDR159W	0.229027445683
YDR160W	0.456026358517
YDR161W	0.375989197305
YDR162C	0.567906486897
YDR163W	0.567906486897
YDR164C	0.229027445683
YDR165W	0.229027445683
YDR166C	0.456026358517
YDR167W	0.456026358517
YDR168W	0.456026358517
YDR169C	0.736844575109
YDR169C-A	0.456026358517
YDR170C	0.029069180015
YDR170W-A	0.029069180015
YDR171W	4.62811063646
YDR172W	0.077219069182
YDR173C	0.736844575109
YDR174W	0.736844575109
YDR175C	0.170961314727
YDR176W	0.170961314727
YDR177W	0.267555956609
YDR178W	1.52876881874
YDR179C	0.315301336615
YDR179W-A	0.315301336615
YDR180W	0.315301336615
YDR181C	0.170961314727
YDR182W	0.170961314727
YDR182W-A	0.741675869511
YDR183C-A	0.567906486897
YDR183W	0.567906486897
YDR184C	0.375989197305
YDR185C	0.509684151341
YDR186C	0.00524370647871
YDR187C	0.567906486897
YDR188W	0.00708115907783
YDR189W	0.737959802925
YDR190C	0.375989197305
YDR191W	0.375989197305
YDR192C	0.148719985445
YDR193W	0.456026358517
YDR194C	0.229027445683
YDR194W-A	0.229027445683
YDR195W	0.375989197305
YDR196C	0.456026358517
YDR197W	0.456026358517
YDR198C	0.229027445683
YDR199W	0.229027445683
YDR200C	0.315301336615
YDR201W	0.315301336615
YDR202C	0.315301336615
YDR203W	0.456026358517
YDR204W	0.315301336615
YDR205W	0.456026358517
YDR206W	0.737959802925
YDR207C	0.161361412447
YDR208W	0.161361412447
YDR209C	0.456026358517
YDR210C-C	0.0876749777112
YDR210C-D	0.0876749777112
YDR210W	0.0531789496754
YDR210W-A	0.456026358517
YDR210W-B	0.456026358517
YDR211W	0.047059854558
YDR212W	0.19735796396
YDR213W	0.0997168974341
YDR214W	0.196722503678
YDR215C	0.981116472249
YDR216W	0.981116472249
YDR217C	0.315301336615
YDR218C	0.737959802925
YDR219C	0.567906486897
YDR220C	0.741675869511
YDR221W	0.741675869511
YDR222W	0.196722503678
YDR223W	0.900810191993
YDR224C	0.0998714308422
YDR225W	0.0920104859569
YDR226W	0.178111758954
YDR227W	0.068109598312
YDR228C	0.113640846802
YDR229W	0.19735796396
YDR230W	0.741675869511
YDR231C	0.29538124099
YDR232W	0.29538124099
YDR233C	0.335260053195
YDR234W	0.2324949364
YDR235W	0.454618298166
YDR236C	0.981116472249
YDR237W	0.981116472249
YDR238C	0.375989197305
YDR239C	0.808804384044
YDR240C	0.509684151341
YDR241W	0.456026358517
YDR242W	0.400569851761
YDR243C	0.229027445683
YDR244W	0.229027445683
YDR245W	0.375989197305
YDR246W	0.737959802925
YDR246W-A	0.375989197305
YDR247W	1.2851597777
YDR248C	1.35544910272
YDR249C	0.375989197305
YDR250C	1.75649223432
YDR251W	1.75649223432
YDR252W	0.375989197305
YDR253C	0.375989197305
YDR254W	0.375989197305
YDR255C	0.19735796396
YDR256C	0.315301336615
YDR257C	0.19735796396
YDR258C	0.267555956609
YDR259C	2.23974616076
YDR260C	0.846297842316
YDR261C	1.37222256994
YDR261C-C	0.068109598312
YDR261C-D	0.068109598312
YDR261W-A	1.21093695813
YDR261W-B	1.21093695813
YDR262W	0.0531789496754
YDR263C	0.129817728381
YDR264C	0.229027445683
YDR265W	0.229027445683
YDR266C	0.113640846802
YDR267C	1.21093695813
YDR268W	1.21093695813
YDR269C	0.315301336615
YDR270W	0.196722503678
YDR271C	0.375989197305
YDR272W	0.375989197305
YDR273W	0.846297842316
YDR274C	0.0899328635773
YDR275W	0.0899328635773
YDR276C	0.0847519015545
YDR277C	0.67267622548
YDR278C	0.737959802925
YDR279W	0.0876749777112
YDR280W	1.39366471786
YDR281C	0.129817728381
YDR282C	0.229027445683
YDR283C	0.846297842316
YDR284C	0.368532511523
YDR285W	0.312402160445
YDR286C	1.74208852857
YDR287W	1.74208852857
YDR288W	0.267555956609
YDR289C	0.456026358517
YDR290W	0.741675869511
YDR291W	0.741675869511
YDR292C	0.982285866582
YDR293C	1.11580697509
YDR294C	0.170961314727
YDR295C	0.267555956609
YDR296W	0.267555956609
YDR297W	0.612951851957
YDR298C	0.146261483185
YDR299W	0.132630735074
YDR300C	0.456026358517
YDR301W	0.456026358517
YDR302W	0.846297842316
YDR303C	0.456026358517
YDR304C	0.148719985445
YDR305C	0.567906486897
YDR306C	0.737959802925
YDR307W	0.737959802925
YDR308C	0.170961314727
YDR309C	0.161361412447
YDR310C	0.170961314727
YDR311W	0.148719985445
YDR312W	0.406769214282
YDR313C	0.113640846802
YDR314C	0.315301336615
YDR315C	0.315301336615
YDR316W	0.315301336615
YDR316W-A	0.741675869511
YDR316W-B	0.741675869511
YDR317W	0.456026358517
YDR318W	0.315301336615
YDR319C	0.509684151341
YDR320C	0.567906486897
YDR320C-A	0.19735796396
YDR320W-B	0.456026358517
YDR321W	0.567906486897
YDR322C-A	0.375989197305
YDR322W	0.573609660179
YDR323C	0.567906486897
YDR324C	0.0997168974341
YDR325W	0.0997168974341
YDR326C	0.267555956609
YDR327W	0.267555956609
YDR328C	0.315301336615
YDR329C	0.267555956609
YDR330W	0.267555956609
YDR331W	0.315301336615
YDR332W	0.456026358517
YDR333C	0.19735796396
YDR334W	0.19735796396
YDR335W	0.406769214282
YDR336W	0.315301336615
YDR337W	0.267555956609
YDR338C	0.567906486897
YDR339C	0.406769214282
YDR340W	0.406769214282
YDR341C	0.315301336615
YDR342C	20.0018634508
YDR343C	20.001625537
YDR344C	4.46088295639
YDR345C	0.229027445683
YDR346C	1.31353043803
YDR347W	1.31353043803
YDR348C	0.454618298166
YDR349C	0.113640846802
YDR350C	0.737959802925
YDR351W	0.737959802925
YDR352W	0.267555956609
YDR353W	0.196722503678
YDR354C-A	0.315301336615
YDR354W	0.29538124099
YDR355C	0.456026358517
YDR356W	0.170961314727
YDR357C	0.0369398563933
YDR358W	0.0369398563933
YDR359C	0.266392591475
YDR360W	0.456026358517
YDR361C	0.846297842316
YDR362C	0.846297842316
YDR363W	0.846297842316
YDR363W-A	0.456198032125
YDR364C	0.375989197305
YDR365C	0.889996864814
YDR365W-A	0.889996864814
YDR365W-B	0.889996864814
YDR366C	0.741675869511
YDR367W	0.741675869511
YDR368W	0.375989197305
YDR369C	0.741675869511
YDR370C	0.567906486897
YDR371C-A	1.39366471786
YDR371W	0.567906486897
YDR372C	0.267555956609
YDR373W	0.267555956609
YDR374C	0.741675869511
YDR374W-A	0.741675869511
YDR375C	0.148719985445
YDR376W	0.148719985445
YDR377W	0.435669757442
YDR378C	0.563387262002
YDR379C-A	0.328009769734
YDR379W	0.563387262002
YDR380W	0.328009769734
YDR381C-A	0.161361412447
YDR381W	0.615161734956
YDR382W	0.161361412447
YDR383C	0.0876749777112
YDR384C	0.150130394882
YDR385W	2.87124725984
YDR386W	0.456026358517
YDR387C	0.981116472249
YDR388W	0.981116472249
YDR389W	2.23974616076
YDR390C	0.244429734676
YDR391C	0.217438616568
YDR392W	0.217438616568
YDR393W	0.375989197305
YDR394W	0.516607523315
YDR395W	0.406769214282
YDR396W	0.741675869511
YDR397C	0.900810191993
YDR398W	0.900810191993
YDR399W	0.400569851761
YDR400W	0.315301336615
YDR401W	0.741675869511
YDR402C	2.64692507839
YDR403W	2.64692507839
YDR404C	0.068109598312
YDR405W	0.068109598312
YDR406W	14.2760082701
YDR406W-A	0.375989197305
YDR407C	0.19735796396
YDR408C	0.47420664279
YDR409W	0.47420664279
YDR410C	0.229027445683
YDR411C	0.328009769734
YDR412W	0.328009769734
YDR413C	0.456026358517
YDR414C	0.375989197305
YDR415C	0.456026358517
YDR416W	0.456026358517
YDR417C	0.267555956609
YDR418W	0.315301336615
YDR419W	0.229027445683
YDR420W	0.132630735074
YDR421W	0.267555956609
YDR422C	0.315301336615
YDR423C	0.375989197305
YDR424C	0.567906486897
YDR425W	0.567906486897
YDR426C	0.375989197305
YDR427W	0.375989197305
YDR428C	1.39366471786
YDR429C	0.567906486897
YDR430C	0.315301336615
YDR431W	0.567906486897
YDR432W	0.375989197305
YDR433W	0.741675869511
YDR434W	0.741675869511
YDR435C	0.315301336615
YDR436W	0.375989197305
YDR437W	0.267555956609
YDR438W	0.456026358517
YDR439W	0.741675869511
YDR440W	0.267555956609
YDR441C	0.19735796396
YDR442W	0.19735796396
YDR443C	0.0997168974341
YDR444W	0.0997168974341
YDR445C	0.741675869511
YDR446W	0.456026358517
YDR447C	0.029069180015
YDR448W	0.029069180015
YDR449C	0.47420664279
YDR450W	0.207737349495
YDR451C	0.108384728618
YDR452W	0.108384728618
YDR453C	0.267555956609
YDR454C	0.047059854558
YDR455C	0.567906486897
YDR456W	0.047059854558
YDR457W	0.456026358517
YDR458C	0.375989197305
YDR459C	0.170961314727
YDR460W	0.170961314727
YDR461C-A	0.648639724742
YDR461W	0.456026358517
YDR462W	0.648639724742
YDR463W	0.19735796396
YDR464C-A	0.741675869511
YDR464W	0.148719985445
YDR465C	0.364886509181
YDR466W	0.364886509181
YDR467C	0.741675869511
YDR468C	0.267555956609
YDR469W	0.267555956609
YDR470C	0.129817728381
YDR471W	0.129817728381
YDR472W	0.364886509181
YDR473C	0.229027445683
YDR475C	0.240548112636
YDR476C	0.148719985445
YDR477W	0.170961314727
YDR478W	0.741675869511
YDR479C	0.67267622548
YDR480W	0.67267622548
YDR481C	0.981116472249
YDR482C	0.229027445683
YDR483W	0.229027445683
YDR484W	0.567906486897
YDR485C	0.267555956609
YDR486C	0.456026358517
YDR487C	0.364886509181
YDR488C	0.19735796396
YDR489W	0.19735796396
YDR490C	0.648639724742
YDR491C	0.315301336615
YDR492W	0.132630735074
YDR493W	0.375989197305
YDR494W	1.15523981683
YDR495C	0.846297842316
YDR496C	0.315301336615
YDR497C	0.808804384044
YDR498C	0.563387262002
YDR499W	0.217438616568
YDR500C	0.0601503470978
YDR501W	0.0601503470978
YDR502C	0.67267622548
YDR503C	0.229027445683
YDR504C	0.741675869511
YDR505C	0.244429734676
YDR506C	2.64692507839
YDR507C	0.368532511523
YDR508C	0.114546764625
YDR509W	1.39366471786
YDR510C-A	0.315301336615
YDR510W	0.0718618143122
YDR511W	0.315301336615
YDR512C	0.567906486897
YDR513W	0.364886509181
YDR514C	0.229027445683
YDR515W	0.229027445683
YDR516C	6.6929247401
YDR517W	7.49459868034
YDR518W	1.35544910272
YDR519W	0.229027445683
YDR520C	0.406769214282
YDR521W	0.567906486897
YDR522C	0.741675869511
YDR523C	0.267555956609
YDR524C	0.266392591475
YDR524C-A	2.53541589495
YDR524C-B	1.39366471786
YDR524W-C	0.266392591475
YDR525W	0.737959802925
YDR525W-A	2.64501836832
YDR526C	0.567906486897
YDR527W	0.509684151341
YDR528W	0.328009769734
YDR529C	0.229027445683
YDR530C	0.430136233496
YDR531W	0.430136233496
YDR532C	0.19735796396
YDR533C	0.191535624651
YDR534C	0.981116472249
YDR535C	0.356951408
YDR536W	0.356951408
YDR537C	0.454618298166
YDR538W	0.454618298166
YDR539W	0.170961314727
YDR540C	20.0033977944
YDR541C	0.435669757442
YDR542W	1.74208852857
YDR543C	0.567906486897
YDR544C	0.267555956609
YDR545C-A	0.0327600680005
YDR545W	0.19735796396
YEL001C	0.0310223441881
YEL002C	0.375989197305
YEL003W	0.375989197305
YEL004W	0.741675869511
YEL005C	0.741675869511
YEL006W	0.0997168974341
YEL007W	20.007255611
YEL008C-A	20.0062962605
YEL008W	0.375989197305
YEL009C	0.375989197305
YEL009C-A	0.567906486897
YEL010W	0.375989197305
YEL011W	2.22877356541
YEL012W	0.217438616568
YEL013W	0.567906486897
YEL014C	0.567906486897
YEL015W	0.19735796396
YEL016C	0.19735796396
YEL017C-A	0.015647844745
YEL017W	0.0172638090131
YEL018C-A	0.741675869511
YEL018W	0.567906486897
YEL019C	0.567906486897
YEL020C	0.267555956609
YEL020C-B	0.108384728618
YEL020W-A	0.375989197305
YEL021W	0.741675869511
YEL022W	0.315301336615
YEL023C	0.375989197305
YEL024W	0.148719985445
YEL025C	0.0997168974341
YEL026W	0.240548112636
YEL027W	0.400569851761
YEL028W	0.375989197305
YEL029C	0.129817728381
YEL030C-A	0.456026358517
YEL030W	0.229027445683
YEL031W	0.315301336615
YEL032C-A	0.741675869511
YEL032W	0.0601503470978
YEL033W	0.456026358517
YEL034C-A	0.403575219709
YEL034W	0.267555956609
YEL035C	0.315301336615
YEL036C	0.150130394882
YEL037C	0.456026358517
YEL038W	1.35544910272
YEL039C	1.35544910272
YEL040W	0.364886509181
YEL041W	0.648639724742
YEL042W	0.0997168974341
YEL043W	0.19735796396
YEL044W	0.941006886541
YEL045C	0.941006886541
YEL046C	0.456026358517
YEL047C	0.364886509181
YEL048C	0.229027445683
YEL049W	0.19735796396
YEL050C	0.47420664279
YEL050W-A	0.889996864814
YEL051W	0.315301336615
YEL052W	0.456026358517
YEL053C	0.456026358517
YEL053W-A	0.567906486897
YEL054C	0.113640846802
YEL055C	0.132630735074
YEL056W	2.08571669427
YEL057C	0.161361412447
YEL058W	0.509684151341
YEL059C-A	0.567906486897
YEL059W	0.567906486897
YEL060C	0.287793174865
YEL061C	1.08814165713
YEL062W	0.328009769734
YEL063C	0.266392591475
YEL064C	0.0876749777112
YEL065W	1.88405859996
YEL066W	1.90373116436
YEL067C	2.08571669427
YEL068C	3.58987876202
YEL069C	20.0076954954
YEL070W	20.003972649
YEL071W	1.10634503759
YEL072W	1.90547859636
YEL073C	0.162832648226
YEL074W	0.315301336615
YEL075C	0.315301336615
YEL075W-A	0.315301336615
YEL076C	0.375989197305
YEL076C-A	0.375989197305
YEL077C	0.456026358517
YEL077W-A	0.0311660646213
YER001W	0.000557506955511
YER002W	0.129817728381
YER003C	0.509684151341
YER004W	0.509684151341
YER005W	0.267555956609
YER006C-A	0.567906486897
YER006W	1.75649223432
YER007C-A	0.267555956609
YER007W	0.567906486897
YER008C	0.567906486897
YER009W	0.567906486897
YER010C	0.229027445683
YER011W	8.61687908948
YER012W	0.364886509181
YER013W	0.375989197305
YER014C-A	0.456026358517
YER014W	0.456026358517
YER015W	0.648639724742
YER016W	0.375989197305
YER017C	0.19735796396
YER018C	0.00797976229776
YER019C-A	0.138409463107
YER019W	0.00797976229776
YER020W	0.138409463107
YER021W	0.406769214282
YER022W	1.15523981683
YER023C-A	0.375989197305
YER023W	0.567906486897
YER024W	0.567906486897
YER025W	0.406769214282
YER026C	1.15523981683
YER027C	0.170961314727
YER028C	0.267555956609
YER029C	0.229027445683
YER030W	0.229027445683
YER031C	0.737959802925
YER032W	0.737959802925
YER033C	0.808804384044
YER034W	0.808804384044
YER035W	0.808804384044
YER036C	0.113640846802
YER037W	0.113640846802
YER038C	0.981116472249
YER038W-A	0.981116472249
YER039C	0.741675869511
YER039C-A	0.148719985445
YER040W	0.148719985445
YER041W	0.375989197305
YER042W	0.456026358517
YER043C	0.736844575109
YER044C	0.509684151341
YER044C-A	0.456026358517
YER045C	0.196722503678
YER046W	1.07642026574
YER046W-A	0.567906486897
YER047C	0.267555956609
YER048C	0.161361412447
YER048W-A	0.148719985445
YER049W	0.406769214282
YER050C	0.19735796396
YER051W	0.19735796396
YER052C	0.161361412447
YER053C	4.35176575041
YER053C-A	1.07642026574
YER054C	1.11580697509
YER055C	0.245882099969
YER056C	0.0920104859569
YER056C-A	0.19735796396
YER057C	0.129817728381
YER058W	0.129817728381
YER059W	0.364886509181
YER060W	0.170961314727
YER060W-A	0.741675869511
YER061C	0.456026358517
YER062C	0.0531789496754
YER063W	0.150130394882
YER064C	1.05826939377
YER065C	0.0337831955851
YER066C-A	0.741675869511
YER066W	1.15523981683
YER067C-A	0.368532511523
YER067W	20.0021251422
YER068C-A	0.567906486897
YER068W	0.368532511523
YER069W	0.0435528364165
YER070W	0.509684151341
YER071C	0.0997168974341
YER072W	0.0997168974341
YER073W	0.102350713815
YER074W	0.0531789496754
YER074W-A	0.375989197305
YER075C	0.114546764625
YER076C	0.129817728381
YER076W-A	0.567906486897
YER077C	0.267555956609
YER078C	0.741675869511
YER078W-A	0.741675869511
YER079C-A	0.456026358517
YER079W	0.741675869511
YER080W	0.267555956609
YER081W	0.077219069182
YER082C	0.148719985445
YER083C	0.567906486897
YER084W	0.567906486897
YER084W-A	0.741675869511
YER085C	0.375989197305
YER086W	0.375989197305
YER087C-A	0.741675869511
YER087C-B	0.170961314727
YER087W	0.267555956609
YER088C	4.60065797198
YER088C-A	1.21093695813
YER088W-B	5.7482547213
YER089C	0.982285866582
YER090C-A	0.567906486897
YER090W	0.982285866582
YER091C	0.229027445683
YER091C-A	0.113640846802
YER092W	0.113640846802
YER093C	0.315301336615
YER093C-A	0.267555956609
YER094C	0.658715979551
YER095W	0.658715979551
YER096W	2.3839241028
YER097W	1.24560427113
YER098W	0.794349878447
YER099C	0.19735796396
YER100W	0.19735796396
YER101C	0.229027445683
YER102W	0.267555956609
YER103W	0.573609660179
YER104W	0.267555956609
YER105C	0.375989197305
YER106W	0.375989197305
YER107C	0.19735796396
YER107W-A	1.15523981683
YER109C	0.161361412447
YER110C	0.375989197305
YER111C	0.315301336615
YER112W	0.19735796396
YER113C	0.741675869511
YER114C	0.573609660179
YER115C	0.315301336615
YER116C	0.240548112636
YER117W	0.240548112636
YER118C	0.375989197305
YER119C	0.567906486897
YER119C-A	0.567906486897
YER120W	0.068109598312
YER121W	0.19735796396
YER122C	0.648639724742
YER123W	0.648639724742
YER124C	0.00155215834377
YER125W	0.328009769734
YER126C	1.21093695813
YER127W	1.21093695813
YER128W	0.375989197305
YER129W	0.315301336615
YER130C	0.403575219709
YER131W	0.0327600680005
YER132C	0.47420664279
YER133W	1.31353043803
YER133W-A	0.567906486897
YER134C	0.567906486897
YER135C	0.0601503470978
YER136W	0.150130394882
YER137C	0.0741225451304
YER137C-A	0.375989197305
YER137W-A	0.567906486897
YER138C	0.375989197305
YER138W-A	0.375989197305
YER139C	0.19735796396
YER140W	0.19735796396
YER141W	0.267555956609
YER142C	0.229027445683
YER143W	0.229027445683
YER144C	0.113640846802
YER145C	0.479611111316
YER145C-A	0.315301336615
YER146W	0.558637456231
YER147C	0.170961314727
YER147C-A	0.567906486897
YER148W	0.170961314727
YER148W-A	0.741675869511
YER149C	0.312402160445
YER150W	0.563387262002
YER151C	0.375989197305
YER152C	0.567906486897
YER152W-A	1.15523981683
YER153C	0.454618298166
YER154W	0.454618298166
YER155C	0.217438616568
YER156C	0.29538124099
YER157W	0.29538124099
YER158C	2.16803913463
YER158W-A	1.49626081001
YER159C	0.229247019413
YER159C-A	0.315301336615
YER160C	0.315301336615
YER161C	0.456026358517
YER162C	1.35544910272
YER163C	0.454618298166
YER164W	0.229027445683
YER165C-A	1.75649223432
YER165W	0.454618298166
YER166W	0.328009769734
YER167W	0.19735796396
YER168C	0.148719985445
YER169W	0.148719985445
YER170W	0.170961314727
YER171W	0.567906486897
YER172C	0.375989197305
YER172C-A	0.375989197305
YER173W	0.375989197305
YER174C	0.981116472249
YER175C	0.19735796396
YER175W-A	0.19735796396
YER176W	0.077219069182
YER177W	2.34692774141
YER178W	0.0127264630772
YER179W	0.229027445683
YER180C	0.375989197305
YER180C-A	0.229027445683
YER181C	0.456026358517
YER182W	0.456026358517
YER183C	0.567906486897
YER184C	0.217438616568
YER185W	0.240548112636
YER186C	0.808804384044
YER187W	0.456026358517
YER188C-A	2.05216046896
YER188W	0.70142195079
YER189W	0.845738519342
YER190C-A	0.741675869511
YER190C-B	0.170961314727
YER190W	0.19735796396
YFL001W	0.148719985445
YFL002C	0.148719985445
YFL002W-A	0.375989197305
YFL002W-B	0.375989197305
YFL003C	0.315301336615
YFL004W	0.737959802925
YFL005W	0.573609660179
YFL007W	0.375989197305
YFL008W	0.266392591475
YFL009W	0.328009769734
YFL010C	0.328009769734
YFL010W-A	0.741675869511
YFL011W	1.39366471786
YFL012W	0.375989197305
YFL012W-A	0.456026358517
YFL013C	0.19735796396
[truncated: 4,717 more rows]
