# Supplementary material for: Dual threshold optimization and network inference reveal convergent evidence from TF binding locations and TF perturbation responses
Source: Genome Res. 2020 Mar;30(3):459–71. doi: 10.1101/gr.259655.119 (PMC7111528; doi:10.1101/gr.259655.119)
Supplement: Supplemental Material [file supp_gr.259655.119_Supplemental_File_S10.tar.gz › Supplemental_File_S10_Kang2020/EDS1.pval_scores.txt]

Systematic Name	pvalue score
Q0010	0.741675869511
Q0017	0.741675869511
Q0032	0.741675869511
Q0045	0.741675869511
Q0050	0.741675869511
Q0055	0.741675869511
Q0060	0.741675869511
Q0065	0.741675869511
Q0070	0.741675869511
Q0075	0.741675869511
Q0080	0.741675869511
Q0085	0.741675869511
Q0092	0.741675869511
Q0105	0.741675869511
Q0110	0.741675869511
Q0115	0.741675869511
Q0120	0.741675869511
Q0130	0.741675869511
Q0140	0.741675869511
Q0142	0.741675869511
Q0143	0.741675869511
Q0144	0.741675869511
Q0160	0.741675869511
Q0182	0.741675869511
Q0250	0.741675869511
Q0255	0.741675869511
Q0275	0.741675869511
Q0297	0.741675869511
R0010W	0.741675869511
R0020C	0.741675869511
R0030W	0.741675869511
R0040C	0.741675869511
YAL001C	2.2744926901
YAL002W	0.421111028991
YAL003W	0.097439172546
YAL004W	0.741675869511
YAL005C	0.097439172546
YAL007C	0.325637028941
YAL008W	0.262336888944
YAL009W	0.741675869511
YAL010C	0.741675869511
YAL011W	0.125573127202
YAL012W	0.167799010946
YAL013W	0.725941101111
YAL014C	0.725941101111
YAL015C	0.725941101111
YAL016C-A	0.408131730448
YAL016C-B	0.408131730448
YAL016W	0.408131730448
YAL017W	0.0898336240967
YAL018C	0.0898336240967
YAL019W	0.408131730448
YAL019W-A	0.262336888944
YAL020C	1.60644983195
YAL021C	0.0898336240967
YAL022C	0.741675869511
YAL023C	3.04169612982
YAL024C	1.051430363
YAL025C	0.528706069999
YAL026C	1.60644983195
YAL026C-A	0.741675869511
YAL027W	1.051430363
YAL028W	1.0465846606
YAL029C	1.0465846606
YAL030W	1.33604404332
YAL031C	1.33604404332
YAL031W-A	0.408131730448
YAL032C	0.408131730448
YAL033W	0.899943985571
YAL034C	0.643398353937
YAL034C-B	0.39586994315
YAL034W-A	0.725941101111
YAL035W	0.231653634721
YAL036C	0.231653634721
YAL037C-A	0.125573127202
YAL037C-B	0.741675869511
YAL037W	0.125573127202
YAL038W	2.40171914674
YAL039C	0.0982733813929
YAL040C	0.0966892941526
YAL041W	0.0898336240967
YAL042C-A	0.528706069999
YAL042W	1.29902308141
YAL043C	1.86809617774
YAL044C	0.625589945049
YAL044W-A	0.741675869511
YAL045C	0.262336888944
YAL046C	0.741675869511
YAL047C	0.125573127202
YAL047W-A	0.741675869511
YAL048C	1.051430363
YAL049C	0.402791787887
YAL051W	0.711661518758
YAL053W	0.573546789407
YAL054C	0.417745165884
YAL055W	0.325637028941
YAL056C-A	0.528706069999
YAL056W	0.528706069999
YAL058W	0.741675869511
YAL059C-A	0.741675869511
YAL059W	0.262336888944
YAL060W	0.289426157839
YAL061W	0.114670049664
YAL062W	0.0409038713352
YAL063C	0.262336888944
YAL063C-A	1.051430363
YAL064C-A	1.33604404332
YAL064W	0.791387984324
YAL064W-B	0.741675869511
YAL065C	0.741675869511
YAL066W	0.13932899703
YAL067C	0.576443765025
YAL067W-A	0.408131730448
YAL068C	0.408131730448
YAL068W-A	0.125573127202
YAR002C-A	0.125573127202
YAR002W	1.29797733492
YAR003W	0.125573127202
YAR007C	0.125573127202
YAR008W	0.125573127202
YAR009C	0.741675869511
YAR010C	0.790106309183
YAR014C	0.231653634721
YAR015W	0.231653634721
YAR018C	0.0898336240967
YAR019C	0.741675869511
YAR019W-A	0.408131730448
YAR020C	0.725941101111
YAR023C	0.0661261402351
YAR027W	1.29902308141
YAR028W	0.39586994315
YAR029W	0.325637028941
YAR030C	2.77087594362
YAR031W	0.408131730448
YAR033W	0.262336888944
YAR035C-A	0.0898336240967
YAR035W	0.098050647136
YAR042W	0.0898336240967
YAR047C	1.75642171803
YAR050W	0.39586994315
YAR053W	0.179282162644
YAR060C	0.741675869511
YAR061W	0.741675869511
YAR062W	0.741675869511
YAR064W	0.741675869511
YAR066W	0.408131730448
YAR068W	0.741675869511
YAR069C	0.741675869511
YAR070C	0.125573127202
YAR071W	0.125573127202
YAR073W	1.40082029374
YAR075W	0.492653241107
YBL001C	0.463990441178
YBL002W	1.07767692845
YBL003C	1.07767692845
YBL004W	0.287890229534
YBL005W	0.301286169145
YBL005W-A	0.141323165996
YBL005W-B	0.141323165996
YBL006C	0.301286169145
YBL006W-A	0.790106309183
YBL007C	0.790106309183
YBL008W	0.741675869511
YBL008W-A	0.408131730448
YBL009W	0.0846992843674
YBL010C	0.0846992843674
YBL011W	1.832379097
YBL012C	0.0898336240967
YBL013W	0.576443765025
YBL014C	0.576443765025
YBL015W	0.289426157839
YBL016W	0.0753297102673
YBL017C	0.0609177781214
YBL018C	1.33604404332
YBL019W	0.0898336240967
YBL020W	0.034801923904
YBL021C	0.034801923904
YBL022C	0.262336888944
YBL023C	0.178757951945
YBL024W	0.13932899703
YBL025W	0.114706873358
YBL026W	0.569530524712
YBL027W	0.827989160785
YBL028C	0.827989160785
YBL029C-A	0.030896400312
YBL029W	0.105670776443
YBL030C	0.0371434141072
YBL031W	0.753293978898
YBL032W	0.570436926791
YBL033C	0.570436926791
YBL034C	0.791387984324
YBL035C	0.0898336240967
YBL036C	0.108555659167
YBL037W	4.79371587658
YBL038W	0.21425333717
YBL039C	0.21425333717
YBL039C-A	0.125573127202
YBL039W-B	0.0516273868503
YBL040C	0.0516273868503
YBL041W	0.205399771799
YBL042C	0.532228439455
YBL043W	0.223475055746
YBL044W	0.411833383875
YBL045C	0.411833383875
YBL046W	0.998664416883
YBL047C	0.998664416883
YBL048W	0.741675869511
YBL049W	0.301286169145
YBL050W	0.402791787887
YBL051C	0.402791787887
YBL052C	2.52213839936
YBL053W	1.051430363
YBL054W	0.674957337665
YBL055C	0.674957337665
YBL056W	0.20106318512
YBL057C	0.20106318512
YBL058W	0.0898336240967
YBL059C-A	0.408131730448
YBL059W	0.408131730448
YBL060W	0.711661518758
YBL061C	0.711661518758
YBL062W	0.741675869511
YBL063W	0.359863381972
YBL064C	0.359863381972
YBL065W	2.77087594362
YBL066C	0.174015213163
YBL067C	0.174015213163
YBL068W	1.85245949471
YBL068W-A	0.528706069999
YBL069W	0.287890229534
YBL070C	0.725941101111
YBL071C	0.21425333717
YBL071C-B	0.034801923904
YBL071W-A	0.034801923904
YBL072C	0.408131730448
YBL073W	0.178757951945
YBL074C	0.18818431884
YBL075C	0.741675869511
YBL076C	0.179282162644
YBL077W	0.178757951945
YBL078C	0.178757951945
YBL079W	0.0966892941526
YBL080C	0.0966892941526
YBL081W	0.034801923904
YBL082C	0.0474404354894
YBL083C	0.262336888944
YBL084C	0.408131730448
YBL085W	0.228605909344
YBL086C	0.0753297102673
YBL087C	0.0801770237202
YBL088C	0.500340321475
YBL089W	1.85245949471
YBL090W	0.408131730448
YBL091C	0.408131730448
YBL091C-A	0.528706069999
YBL092W	0.034801923904
YBL093C	0.0516273868503
YBL094C	0.262336888944
YBL095W	1.60644983195
YBL096C	0.0661261402351
YBL097W	0.0256297563722
YBL098W	0.039638505041
YBL099W	0.097439172546
YBL100C	0.0650244783853
YBL100W-A	0.711661518758
YBL100W-B	0.711661518758
YBL100W-C	3.78239913791
YBL101C	3.78239913791
YBL102W	0.287890229534
YBL103C	0.287890229534
YBL104C	2.77087594362
YBL105C	0.301286169145
YBL106C	1.80684395252
YBL107C	0.231653634721
YBL107W-A	1.60644983195
YBL108C-A	0.741675869511
YBL108W	0.741675869511
YBL109W	0.741675869511
YBL111C	0.741675869511
YBL112C	0.741675869511
YBL113C	0.741675869511
YBL113W-A	0.133518515436
YBR001C	0.4951311221
YBR002C	0.178757951945
YBR003W	0.178757951945
YBR004C	0.741675869511
YBR005W	0.741675869511
YBR006W	0.711661518758
YBR007C	1.5887401176
YBR008C	0.301286169145
YBR009C	0.690845678118
YBR010W	0.690845678118
YBR011C	1.80684395252
YBR012C	0.741675869511
YBR012W-A	0.741675869511
YBR012W-B	0.741675869511
YBR013C	0.39586994315
YBR014C	0.00892483087806
YBR015C	0.569530524712
YBR016W	0.654957344764
YBR017C	0.172587880827
YBR018C	1.57140826845
YBR019C	0.00534915675939
YBR020W	0.00534915675939
YBR021W	1.58537391412
YBR022W	0.591516730557
YBR023C	0.929963026302
YBR024W	0.287890229534
YBR025C	0.227116037207
YBR026C	0.741675869511
YBR027C	1.75642171803
YBR028C	0.125573127202
YBR029C	0.240673625829
YBR030W	0.240673625829
YBR031W	1.0465846606
YBR032W	1.60644983195
YBR033W	0.39586994315
YBR034C	0.0930142326546
YBR035C	0.00337641891753
YBR036C	0.791387984324
YBR037C	0.0491825933316
YBR038W	0.0491825933316
YBR039W	0.263947793973
YBR040W	0.528706069999
YBR041W	0.625589945049
YBR042C	0.108555659167
YBR043C	4.58558451194
YBR044C	0.0661261402351
YBR045C	0.21425333717
YBR046C	0.0661261402351
YBR047W	0.0661261402351
YBR048W	0.0023472469655
YBR049C	0.0318879689652
YBR050C	0.753293978898
YBR051W	0.0898336240967
YBR052C	0.223475055746
YBR053C	0.165200865871
YBR054W	0.359863381972
YBR055C	0.20106318512
YBR056C-B	0.39586994315
YBR056W	0.20106318512
YBR056W-A	0.421111028991
YBR057C	0.0650244783853
YBR058C	0.262336888944
YBR058C-A	0.591516730557
YBR059C	0.167799010946
YBR060C	0.860105479931
YBR061C	0.528706069999
YBR062C	0.500340321475
YBR063C	0.711661518758
YBR064W	0.178757951945
YBR065C	0.263947793973
YBR066C	1.12655595392
YBR067C	1.86474245313
YBR068C	0.755459449747
YBR069C	0.042878537873
YBR070C	1.06608997731
YBR071W	1.06608997731
YBR072C-A	0.262336888944
YBR072W	0.307333735836
YBR073W	0.262336888944
YBR074W	0.098050647136
YBR076C-A	0.325637028941
YBR076W	0.725941101111
YBR077C	1.51117065417
YBR078W	2.04055530928
YBR079C	0.13932899703
YBR080C	0.0140063587513
YBR081C	0.790106309183
YBR082C	2.78252489872
YBR083W	1.88672151217
YBR084C-A	0.287890229534
YBR084W	0.762969537581
YBR085C-A	1.90248124173
YBR085W	0.287890229534
YBR086C	0.289426157839
YBR087W	0.289426157839
YBR088C	0.301286169145
YBR089C-A	0.0962826451803
YBR089W	0.262336888944
YBR090C	1.75642171803
YBR091C	0.231653634721
YBR092C	0.0314236175713
YBR093C	0.411833383875
YBR094W	0.108555659167
YBR095C	0.0318879689652
YBR096W	0.0318879689652
YBR097W	0.179282162644
YBR098W	0.301286169145
YBR099C	0.178757951945
YBR101C	0.711661518758
YBR102C	0.231653634721
YBR103C-A	1.0465846606
YBR103W	0.231653634721
YBR104W	1.0465846606
YBR105C	1.48441104108
YBR106W	1.48441104108
YBR107C	0.0402919352068
YBR108W	0.0402919352068
YBR109C	0.500340321475
YBR109W-A	0.500340321475
YBR110W	0.741675869511
YBR111C	0.287890229534
YBR111W-A	0.287890229534
YBR112C	0.0896302482087
YBR113W	0.741675869511
YBR114W	0.0190586539368
YBR115C	3.70904399247
YBR116C	1.33604404332
YBR117C	0.0532317105356
YBR118W	0.415476812545
YBR119W	0.790106309183
YBR120C	0.492653241107
YBR121C	0.0930142326546
YBR121C-A	0.528706069999
YBR122C	0.0650244783853
YBR123C	0.0930142326546
YBR124W	0.178757951945
YBR125C	3.44959488492
YBR126C	0.00301944535746
YBR126W-A	0.00301944535746
YBR126W-B	0.00301944535746
YBR127C	0.0103799354469
YBR128C	0.591516730557
YBR129C	0.591516730557
YBR130C	0.179282162644
YBR131C-A	0.408131730448
YBR131W	0.179282162644
YBR132C	0.421111028991
YBR133C	0.0203922291495
YBR134W	0.408131730448
YBR135W	0.178757951945
YBR136W	0.262336888944
YBR137W	0.301286169145
YBR138C	0.263947793973
YBR139W	0.263947793973
YBR140C	1.09645050914
YBR141C	0.528706069999
YBR141W-A	0.998664416883
YBR142W	0.528706069999
YBR143C	0.0846992843674
YBR144C	0.39586994315
YBR145W	0.39586994315
YBR146W	2.759446426
YBR147W	1.29902308141
YBR148W	0.13932899703
YBR149W	0.500340321475
YBR150C	0.0371434141072
YBR151W	0.0371434141072
YBR152W	0.725941101111
YBR153W	0.0898336240967
YBR154C	0.0205202707866
YBR155W	0.0205202707866
YBR156C	0.39586994315
YBR157C	0.20106318512
YBR158W	0.287890229534
YBR159W	0.528706069999
YBR160W	1.09645050914
YBR161W	0.3489626621
YBR162C	0.356490904575
YBR162W-A	0.356490904575
YBR163W	0.0314236175713
YBR164C	0.034801923904
YBR165W	0.034801923904
YBR166C	0.528706069999
YBR167C	0.0650244783853
YBR168W	0.0650244783853
YBR169C	0.492653241107
YBR170C	0.39586994315
YBR171W	0.39586994315
YBR172C	1.09645050914
YBR173C	0.39586994315
YBR174C	0.741675869511
YBR175W	0.39586994315
YBR176W	0.325637028941
YBR177C	2.24517085334
YBR178W	0.178757951945
YBR179C	0.287890229534
YBR180W	0.287890229534
YBR181C	0.0491825933316
YBR182C	1.0465846606
YBR182C-A	1.72559314702
YBR183W	1.72559314702
YBR184W	0.0650244783853
YBR185C	0.325637028941
YBR186W	0.325637028941
YBR187W	0.011506918819
YBR188C	1.33335285992
YBR189W	1.33335285992
YBR190W	0.625589945049
YBR191W	0.263947793973
YBR191W-A	0.741675869511
YBR192W	0.0898336240967
YBR193C	0.262336888944
YBR194W	0.262336888944
YBR195C	0.13932899703
YBR196C	0.725941101111
YBR196C-A	0.167799010946
YBR196C-B	0.287890229534
YBR197C	0.0474404354894
YBR198C	1.33335285992
YBR199W	1.33335285992
YBR200W	0.0491825933316
YBR200W-A	0.179282162644
YBR201C-A	1.64459144743
YBR201W	1.27071048117
YBR202W	0.690716066405
YBR203W	5.25611337487
YBR204C	0.402791787887
YBR205W	0.402791787887
YBR206W	2.77087594362
YBR207W	2.37519698001
YBR208C	0.929963026302
YBR209W	0.929963026302
YBR210W	0.0846992843674
YBR211C	0.114706873358
YBR212W	0.114706873358
YBR213W	0.301286169145
YBR214W	0.0474404354894
YBR215W	0.0846992843674
YBR216C	0.402791787887
YBR217W	0.402791787887
YBR218C	0.262227101688
YBR219C	0.0474404354894
YBR220C	0.0661261402351
YBR221C	0.492653241107
YBR221W-A	0.492653241107
YBR222C	0.790106309183
YBR223C	1.0465846606
YBR223W-A	0.263947793973
YBR224W	0.125573127202
YBR225W	1.0465846606
YBR226C	0.741675869511
YBR227C	2.28703946699
YBR228W	2.28703946699
YBR229C	0.998664416883
YBR230C	0.213985829999
YBR230W-A	0.213985829999
YBR231C	0.500340321475
YBR232C	0.39586994315
YBR233W	0.500340321475
YBR233W-A	0.0898336240967
YBR234C	0.0898336240967
YBR235W	0.0898336240967
YBR236C	0.625589945049
YBR237W	0.625589945049
YBR238C	1.54982829955
YBR239C	0.344281312666
YBR240C	0.509180650683
YBR241C	0.0256046537712
YBR242W	0.0256046537712
YBR243C	0.503899984
YBR244W	0.503899984
YBR245C	0.741675869511
YBR246W	0.741675869511
YBR247C	0.231653634721
YBR248C	0.0189276282391
YBR249C	0.0628937941861
YBR250W	1.06608997731
YBR251W	0.421111028991
YBR252W	0.179282162644
YBR253W	0.301286169145
YBR254C	0.725941101111
YBR255C-A	0.860105479931
YBR255W	0.725941101111
YBR256C	0.0403229136083
YBR257W	0.0346240317638
YBR258C	0.39586994315
YBR259W	0.39586994315
YBR260C	0.39586994315
YBR261C	0.0650244783853
YBR262C	2.12379969446
YBR263W	2.12379969446
YBR264C	0.0898336240967
YBR265W	0.0898336240967
YBR266C	1.85245949471
YBR267W	0.528706069999
YBR268W	0.263947793973
YBR269C	0.500340321475
YBR270C	0.178757951945
YBR271W	0.178757951945
YBR272C	0.178757951945
YBR273C	1.051430363
YBR274W	1.051430363
YBR275C	1.28650252731
YBR276C	1.33604404332
YBR277C	0.0930142326546
YBR278W	1.01385201196
YBR279W	0.21425333717
YBR280C	0.0898336240967
YBR281C	0.0930142326546
YBR282W	0.0930142326546
YBR283C	0.0368257915538
YBR284W	0.0837125156917
YBR285W	0.011506918819
YBR286W	0.528706069999
YBR287W	1.09645050914
YBR288C	4.01093440178
YBR289W	4.01093440178
YBR290W	0.034801923904
YBR291C	1.051430363
YBR292C	0.625589945049
YBR293W	0.0190586539368
YBR294W	0.674957337665
YBR295W	0.0695688814011
YBR296C	0.324914272415
YBR296C-A	0.0837125156917
YBR297W	0.0837125156917
YBR298C	0.576443765025
YBR298C-A	0.741675869511
YBR299W	0.741675869511
YBR300C	0.325637028941
YBR301W	0.860105479931
YBR302C	0.741675869511
YCL001W	0.13932899703
YCL001W-A	0.790106309183
YCL001W-B	0.301286169145
YCL002C	0.13932899703
YCL004W	0.528706069999
YCL005W	0.711661518758
YCL005W-A	0.0898336240967
YCL007C	0.711661518758
YCL008C	0.178757951945
YCL009C	0.262336888944
YCL010C	0.178757951945
YCL011C	0.725941101111
YCL012C	0.402791787887
YCL014W	0.493116821556
YCL016C	0.493116821556
YCL017C	0.528706069999
YCL018W	0.741675869511
YCL019W	0.408131730448
YCL020W	0.408131730448
YCL021W-A	0.408131730448
YCL022C	0.263947793973
YCL023C	0.178757951945
YCL024W	0.116042075125
YCL025C	1.98724820078
YCL026C-A	0.402791787887
YCL026C-B	1.54821436707
YCL027W	0.240673625829
YCL028W	0.178757951945
YCL029C	0.178757951945
YCL030C	0.0189276282391
YCL031C	0.790106309183
YCL032W	0.528706069999
YCL033C	0.528706069999
YCL034W	0.263947793973
YCL035C	0.263947793973
YCL036W	0.0898336240967
YCL037C	0.0898336240967
YCL038C	0.729947282586
YCL039W	3.04169612982
YCL040W	0.263947793973
YCL041C	0.263947793973
YCL042W	0.296886086338
YCL043C	0.296886086338
YCL044C	0.39586994315
YCL045C	1.33604404332
YCL046W	0.0898336240967
YCL047C	0.178757951945
YCL048W	0.0474404354894
YCL048W-A	1.42705384755
YCL049C	1.27071048117
YCL050C	0.0661261402351
YCL051W	0.408131730448
YCL052C	0.408131730448
YCL054W	0.262336888944
YCL055W	0.167799010946
YCL056C	0.167799010946
YCL057C-A	0.325637028941
YCL057W	0.325637028941
YCL058C	0.408131730448
YCL058W-A	0.13932899703
YCL059C	0.13932899703
YCL061C	0.0846992843674
YCL063W	0.654957344764
YCL064C	0.654957344764
YCL065W	0.741675869511
YCL066W	0.741675869511
YCL067C	0.741675869511
YCL068C	0.741675869511
YCL069W	0.791387984324
YCL073C	1.8067987379
YCL074W	1.60644983195
YCL075W	0.0429071351393
YCL076W	0.0515054354443
YCR001W	0.301286169145
YCR002C	0.790106309183
YCR003W	0.790106309183
YCR004C	0.0930142326546
YCR005C	0.262336888944
YCR006C	4.1880704233
YCR007C	0.860105479931
YCR008W	0.0451652049496
YCR009C	0.411833383875
YCR010C	0.240673625829
YCR011C	0.180830089698
YCR012W	0.0663539791347
YCR013C	0.179282162644
YCR014C	2.93994122433
YCR015C	0.024958088687
YCR016W	0.301286169145
YCR017C	0.939308837703
YCR018C	0.741675869511
YCR018C-A	0.39586994315
YCR019W	0.39586994315
YCR020C	0.408131730448
YCR020C-A	0.301286169145
YCR020W-B	0.301286169145
YCR021C	1.33604404332
YCR022C	0.753293978898
YCR023C	0.0661261402351
YCR024C	0.408131730448
YCR024C-A	0.711661518758
YCR024C-B	0.741675869511
YCR025C	0.385844624163
YCR026C	0.0650244783853
YCR027C	0.179282162644
YCR028C	1.01385201196
YCR028C-A	0.325637028941
YCR030C	0.373519215614
YCR031C	0.262227101688
YCR032W	0.209704274515
YCR033W	0.654957344764
YCR034W	0.359863381972
YCR035C	0.790106309183
YCR036W	0.790106309183
YCR037C	0.301286169145
YCR038C	0.741675869511
YCR038W-A	0.741675869511
YCR039C	0.741675869511
YCR040W	0.741675869511
YCR041W	0.741675869511
YCR042C	0.034801923904
YCR043C	0.827989160785
YCR044C	0.263947793973
YCR045C	0.301286169145
YCR045W-A	1.60644983195
YCR046C	0.301286169145
YCR047C	0.263947793973
YCR047W-A	0.178757951945
YCR048W	0.21425333717
YCR049C	0.301286169145
YCR050C	1.75642171803
YCR051W	1.75642171803
YCR052W	0.13932899703
YCR053W	0.125573127202
YCR054C	0.125573127202
YCR057C	0.725941101111
YCR059C	0.711661518758
YCR060W	0.711661518758
YCR061W	0.471829507916
YCR063W	0.729947282586
YCR064C	0.729947282586
YCR065W	0.654957344764
YCR066W	0.528706069999
YCR067C	0.161594083643
YCR068W	0.24278324974
YCR069W	0.263947793973
YCR071C	0.125573127202
YCR072C	0.500340321475
YCR073C	0.528706069999
YCR073W-A	0.528706069999
YCR075C	0.174015213163
YCR075W-A	0.174015213163
YCR076C	0.125573127202
YCR077C	0.711661518758
YCR079W	0.711661518758
YCR081C-A	1.28650252731
YCR081W	1.33604404332
YCR082W	1.28650252731
YCR083W	0.262336888944
YCR084C	0.0103799354469
YCR085W	0.0103799354469
YCR086W	2.05929676063
YCR087C-A	0.21425333717
YCR087W	0.741675869511
YCR088W	0.21425333717
YCR089W	0.0256297563722
YCR090C	1.15247080395
YCR091W	1.85245949471
YCR092C	0.402791787887
YCR093W	0.402791787887
YCR094W	1.85245949471
YCR095C	1.01385201196
YCR095W-A	1.01385201196
YCR096C	0.929963026302
YCR097W	0.929963026302
YCR097W-A	1.01385201196
YCR098C	0.0104430805286
YCR099C	0.125573127202
YCR100C	0.725941101111
YCR101C	1.80684395252
YCR102C	0.500340321475
YCR102W-A	1.33604404332
YCR104W	0.790106309183
YCR105W	0.0650244783853
YCR106W	0.643398353937
YCR107W	0.4951311221
YCR108C	0.741675869511
YDL001W	1.33335285992
YDL002C	1.33335285992
YDL003W	0.0661261402351
YDL004W	1.79477549724
YDL005C	1.79477549724
YDL006W	1.051430363
YDL007C-A	0.402791787887
YDL007W	0.262336888944
YDL008W	0.178757951945
YDL009C	0.178757951945
YDL010W	1.60444532075
YDL011C	2.77087594362
YDL012C	1.1974956777
YDL013W	0.034801923904
YDL014W	0.125573127202
YDL015C	0.125573127202
YDL016C	0.741675869511
YDL017W	1.09645050914
YDL018C	1.09645050914
YDL019C	0.929963026302
YDL020C	0.325637028941
YDL021W	0.0609177781214
YDL022C-A	0.411833383875
YDL022W	0.195727189195
YDL023C	0.408131730448
YDL024C	0.344281312666
YDL025C	1.69130893434
YDL025W-A	0.0516273868503
YDL026W	1.051430363
YDL027C	0.0190586539368
YDL028C	0.263947793973
YDL029W	0.125573127202
YDL030W	0.0898336240967
YDL031W	0.125573127202
YDL032W	0.125573127202
YDL033C	0.0898336240967
YDL034W	0.408131730448
YDL035C	0.344281312666
YDL036C	0.725941101111
YDL037C	0.528706069999
YDL039C	0.741675869511
YDL040C	0.108555659167
YDL041W	0.408131730448
YDL042C	0.301286169145
YDL043C	0.725941101111
YDL044C	0.179282162644
YDL045C	1.28650252731
YDL045W-A	0.790106309183
YDL046W	0.0846992843674
YDL047W	1.39638681634
YDL048C	6.13788197932
YDL049C	1.16558728643
YDL050C	0.262336888944
YDL051W	0.385844624163
YDL052C	0.385844624163
YDL053C	3.23893078518
YDL054C	1.832379097
YDL055C	0.226911032199
YDL056W	1.28650252731
YDL057W	0.178757951945
YDL058W	0.21425333717
YDL059C	0.21425333717
YDL060W	0.0189276282391
YDL061C	0.034801923904
YDL062W	0.408131730448
YDL063C	2.77087594362
YDL064W	0.231653634721
YDL065C	0.231653634721
YDL066W	2.87195456137
YDL067C	2.87195456137
YDL068W	0.178757951945
YDL069C	0.179282162644
YDL070W	0.00215203726237
YDL071C	1.051430363
YDL072C	0.0318879689652
YDL073W	0.725941101111
YDL074C	0.725941101111
YDL075W	0.0148178770266
YDL076C	0.0148178770266
YDL077C	0.108555659167
YDL078C	0.714892812391
YDL079C	0.45593048159
YDL080C	0.998664416883
YDL081C	0.0189276282391
YDL082W	1.0465846606
YDL083C	1.0465846606
YDL084W	0.174015213163
YDL085C-A	0.0435999167772
YDL085W	0.0435999167772
YDL086C-A	0.301286169145
YDL086W	0.231653634721
YDL087C	0.231653634721
YDL088C	0.528706069999
YDL089W	0.125573127202
YDL090C	0.125573127202
YDL091C	0.0898336240967
YDL092W	0.301286169145
YDL093W	1.54821436707
YDL094C	0.262336888944
YDL095W	0.13932899703
YDL096C	1.051430363
YDL097C	0.179282162644
YDL098C	0.178757951945
YDL099W	0.725941101111
YDL100C	0.725941101111
YDL101C	0.21425333717
YDL102W	1.051430363
YDL103C	1.051430363
YDL104C	1.0465846606
YDL105W	0.711661518758
YDL106C	0.711661518758
YDL107W	0.408131730448
YDL108W	1.01385201196
YDL109C	1.01385201196
YDL110C	0.492653241107
YDL111C	1.09645050914
YDL112W	0.125573127202
YDL113C	0.125573127202
YDL114W	0.39586994315
YDL114W-A	0.262336888944
YDL115C	0.39586994315
YDL116W	0.301286169145
YDL117W	0.231653634721
YDL118W	1.33604404332
YDL119C	0.108555659167
YDL120W	0.860105479931
YDL121C	0.860105479931
YDL122W	0.411833383875
YDL123W	0.0661261402351
YDL124W	1.21063802233
YDL125C	1.21063802233
YDL126C	0.0966892941526
YDL127W	0.911979034681
YDL128W	0.0101047665271
YDL129W	1.69130893434
YDL130W	0.00534915675939
YDL130W-A	0.133730817432
YDL131W	1.13567271712
YDL132W	0.998664416883
YDL133C-A	0.324914272415
YDL133W	0.324914272415
YDL134C	0.296886086338
YDL135C	0.0661261402351
YDL136W	0.000220236286775
YDL137W	0.110517853966
YDL138W	1.57140826845
YDL139C	0.0435999167772
YDL140C	0.0930142326546
YDL141W	0.0256046537712
YDL142C	0.0256046537712
YDL143W	0.262336888944
YDL144C	0.262336888944
YDL145C	0.262336888944
YDL146W	0.325637028941
YDL147W	0.108555659167
YDL148C	0.108555659167
YDL149W	0.262336888944
YDL150W	0.741675869511
YDL151C	1.051430363
YDL152W	0.262336888944
YDL153C	0.408131730448
YDL154W	0.034801923904
YDL155W	0.439062255141
YDL156W	0.0650244783853
YDL157C	0.0650244783853
YDL158C	0.741675869511
YDL159C-B	0.741675869511
YDL159W	1.051430363
YDL159W-A	0.741675869511
YDL160C	0.741675869511
YDL160C-A	0.528706069999
YDL161W	0.00315710593148
YDL162C	0.725941101111
YDL163W	0.741675869511
YDL164C	0.262336888944
YDL165W	0.108555659167
YDL166C	0.108555659167
YDL167C	0.500340321475
YDL168W	0.402791787887
YDL169C	0.13932899703
YDL170W	0.0826786413882
YDL171C	0.0826786413882
YDL172C	0.262336888944
YDL173W	0.573546789407
YDL174C	0.573546789407
YDL175C	0.0898336240967
YDL176W	0.21425333717
YDL177C	0.21425333717
YDL178W	0.325637028941
YDL179W	0.114706873358
YDL180W	0.338678939594
YDL181W	0.3489626621
YDL182W	1.69107166543
YDL183C	0.385844624163
YDL184C	0.919106932976
YDL185C-A	0.741675869511
YDL185W	0.108555659167
YDL186W	0.0966892941526
YDL187C	0.21425333717
YDL188C	0.0753297102673
YDL189W	0.325637028941
YDL190C	0.325637028941
YDL191W	0.21425333717
YDL192W	0.790106309183
YDL193W	1.0465846606
YDL194W	0.402791787887
YDL195W	0.741675869511
YDL196W	0.411833383875
YDL197C	0.411833383875
YDL198C	2.759446426
YDL199C	0.179282162644
YDL200C	0.13932899703
YDL201W	0.528706069999
YDL202W	0.0661261402351
YDL203C	0.0661261402351
YDL204W	0.0103799354469
YDL205C	0.0140063587513
YDL206W	0.287890229534
YDL207W	0.21425333717
YDL208W	0.00770076461219
YDL209C	0.00770076461219
YDL210W	0.0609177781214
YDL211C	1.39093660398
YDL212W	0.0663539791347
YDL213C	0.0663539791347
YDL214C	0.373519215614
YDL215C	0.0837934392225
YDL216C	0.790106309183
YDL217C	0.493116821556
YDL218W	0.125573127202
YDL219W	1.28650252731
YDL220C	1.28650252731
YDL221W	0.0650244783853
YDL222C	0.0650244783853
YDL223C	0.178757951945
YDL224C	0.137064595745
YDL225W	2.77087594362
YDL226C	2.77087594362
YDL227C	0.500340321475
YDL228C	0.240673625829
YDL229W	0.139854977231
YDL230W	0.569530524712
YDL231C	0.569530524712
YDL232W	0.0898336240967
YDL233W	0.790106309183
YDL234C	0.790106309183
YDL235C	0.034801923904
YDL236W	0.0930142326546
YDL237W	0.408131730448
YDL238C	0.408131730448
YDL239C	0.262336888944
YDL240C-A	0.725941101111
YDL240W	0.725941101111
YDL241W	0.397186955955
YDL242W	0.301286169145
YDL243C	0.301286169145
YDL244W	0.741675869511
YDL245C	0.741675869511
YDL246C	0.741675869511
YDL247W	0.231653634721
YDL247W-A	0.741675869511
YDL248W	0.827989160785
YDR001C	0.011506918819
YDR002W	0.011506918819
YDR003W	0.411833383875
YDR003W-A	0.741675869511
YDR004W	0.711661518758
YDR005C	0.725941101111
YDR006C	0.631366317739
YDR007W	0.631366317739
YDR008C	0.674957337665
YDR009W	0.576443765025
YDR010C	0.324914272415
YDR011W	0.324914272415
YDR012W	0.262227101688
YDR013W	0.262336888944
YDR014W	1.051430363
YDR014W-A	0.741675869511
YDR015C	0.262336888944
YDR016C	0.0474404354894
YDR017C	0.0190586539368
YDR018C	0.301286169145
YDR019C	2.62332432727
YDR020C	0.125573127202
YDR021W	0.125573127202
YDR022C	0.351989653316
YDR023W	0.439062255141
YDR024W	0.741675869511
YDR025W	0.408131730448
YDR026C	0.0650244783853
YDR027C	0.790106309183
YDR028C	0.262336888944
YDR029W	0.262336888944
YDR030C	0.741675869511
YDR031W	0.741675869511
YDR032C	0.323967694882
YDR033W	0.0104430805286
YDR034C	0.097439172546
YDR034C-A	0.729947282586
YDR034C-C	0.00889837407155
YDR034C-D	0.00889837407155
YDR034W-B	0.729947282586
YDR035W	0.493116821556
YDR036C	0.503899984
YDR037W	0.503899984
YDR038C	0.741675869511
YDR039C	0.741675869511
YDR040C	0.179282162644
YDR041W	0.275296095166
YDR042C	0.00770076461219
YDR043C	2.48508638284
YDR044W	0.674957337665
YDR045C	0.860105479931
YDR046C	0.809446212842
YDR047W	3.45869772437
YDR048C	1.051430363
YDR049W	0.0189276282391
YDR050C	0.0260969945993
YDR051C	0.034801923904
YDR052C	0.0190586539368
YDR053W	0.408131730448
YDR054C	1.75734215167
YDR055W	1.16996575541
YDR056C	0.674957337665
YDR057W	0.674957337665
YDR058C	0.20106318512
YDR059C	0.411833383875
YDR060W	0.625589945049
YDR061W	0.407769553485
YDR062W	0.174015213163
YDR063W	0.114706873358
YDR064W	0.0474404354894
YDR065W	0.725941101111
YDR066C	1.051430363
YDR067C	0.0650244783853
YDR068W	0.0650244783853
YDR069C	1.0465846606
YDR070C	0.411833383875
YDR071C	0.108555659167
YDR072C	1.45295225035
YDR073W	1.04369601467
YDR074W	0.110517853966
YDR075W	0.108555659167
YDR076W	0.20106318512
YDR077W	1.33642828241
YDR078C	0.263947793973
YDR079C-A	0.178757951945
YDR079W	0.263947793973
YDR080W	0.178757951945
YDR081C	0.179282162644
YDR082W	0.179282162644
YDR083W	0.408131730448
YDR084C	0.625589945049
YDR085C	0.568038528214
YDR086C	0.262336888944
YDR087C	1.01385201196
YDR088C	2.37519698001
YDR089W	0.257426928975
YDR090C	0.00770076461219
YDR091C	0.0930142326546
YDR092W	0.0103799354469
YDR093W	1.75734215167
YDR094W	0.179282162644
YDR095C	0.323967694882
YDR096W	0.323967694882
YDR097C	0.325637028941
YDR098C	0.108555659167
YDR098C-A	0.262336888944
YDR098C-B	0.262336888944
YDR099W	0.174015213163
YDR100W	0.116042075125
YDR101C	0.0898336240967
YDR102C	1.75642171803
YDR103W	1.75642171803
YDR104C	0.00315710593148
YDR105C	0.0846992843674
YDR106W	0.0846992843674
YDR107C	1.01385201196
YDR108W	1.01385201196
YDR109C	1.28650252731
YDR110W	1.28650252731
YDR111C	0.0801770237202
YDR112W	1.051430363
YDR113C	0.439062255141
YDR114C	0.125573127202
YDR115W	0.503899984
YDR116C	0.179282162644
YDR117C	2.05868500154
YDR118W	2.05868500154
YDR118W-A	0.178757951945
YDR119W	1.28650252731
YDR119W-A	0.114706873358
YDR120C	0.262336888944
YDR121W	0.262336888944
YDR122W	0.711661518758
YDR123C	2.1600711245
YDR124W	2.1600711245
YDR125C	1.86809617774
YDR126W	1.86809617774
YDR127W	0.402791787887
YDR128W	0.125573127202
YDR129C	2.03917644736
YDR130C	0.0930142326546
YDR131C	0.125573127202
YDR132C	0.024958088687
YDR133C	0.209704274515
YDR134C	0.314770222589
YDR135C	0.262336888944
YDR136C	0.125573127202
YDR137W	1.33078604518
YDR138W	0.0650244783853
YDR139C	0.262336888944
YDR140W	0.262336888944
YDR141C	1.09645050914
YDR142C	0.179282162644
YDR143C	0.929963026302
YDR144C	3.23893078518
YDR145W	3.23893078518
YDR146C	0.984622948283
YDR147W	0.752215010835
YDR148C	0.0609177781214
YDR149C	0.262336888944
YDR150W	0.0491825933316
YDR151C	0.674957337665
YDR152W	0.674957337665
YDR153C	0.643398353937
YDR154C	0.311516851313
YDR155C	0.351989653316
YDR156W	0.351989653316
YDR157W	0.421111028991
YDR158W	0.741675869511
YDR159W	0.179282162644
YDR160W	0.262336888944
YDR161W	0.725941101111
YDR162C	0.262336888944
YDR163W	0.262336888944
YDR164C	0.0846992843674
YDR165W	0.0846992843674
YDR166C	0.408131730448
YDR167W	0.408131730448
YDR168W	1.85245949471
YDR169C	1.15247080395
YDR169C-A	0.591516730557
YDR170C	0.439062255141
YDR170W-A	0.385844624163
YDR171W	0.866877846248
YDR172W	0.576443765025
YDR173C	0.296886086338
YDR174W	0.296886086338
YDR175C	0.231653634721
YDR176W	0.231653634721
YDR177W	0.0256297563722
YDR178W	2.03917644736
YDR179C	0.179282162644
YDR179W-A	0.179282162644
YDR180W	0.39586994315
YDR181C	0.0898336240967
YDR182W	0.0898336240967
YDR182W-A	0.741675869511
YDR183C-A	0.408131730448
YDR183W	0.262336888944
YDR184C	0.0846992843674
YDR185C	0.263947793973
YDR186C	0.0198112721493
YDR187C	1.051430363
YDR188W	0.037972002148
YDR189W	0.790106309183
YDR190C	0.741675869511
YDR191W	0.741675869511
YDR192C	0.344281312666
YDR193W	1.051430363
YDR194C	0.178757951945
YDR194W-A	0.178757951945
YDR195W	0.0898336240967
YDR196C	0.528706069999
YDR197W	0.528706069999
YDR198C	0.125573127202
YDR199W	0.125573127202
YDR200C	0.263947793973
YDR201W	0.263947793973
YDR202C	0.178757951945
YDR203W	0.408131730448
YDR204W	0.178757951945
YDR205W	0.262336888944
YDR206W	0.263947793973
YDR207C	0.69259863851
YDR208W	0.69259863851
YDR209C	0.178757951945
YDR210C-C	0.21425333717
YDR210C-D	0.21425333717
YDR210W	0.263947793973
YDR210W-A	0.178757951945
YDR210W-B	0.178757951945
YDR211W	0.174015213163
YDR212W	0.263947793973
YDR213W	0.108555659167
YDR214W	0.714892812391
YDR215C	0.0402919352068
YDR216W	0.0402919352068
YDR217C	0.301286169145
YDR218C	0.493116821556
YDR219C	1.051430363
YDR220C	0.741675869511
YDR221W	0.741675869511
YDR222W	4.5630534196
YDR223W	0.397186955955
YDR224C	0.000296630452005
YDR225W	0.000602644222941
YDR226W	0.0584108510585
YDR227W	0.966419216659
YDR228C	0.0930142326546
YDR229W	2.27860320255
YDR230W	1.051430363
YDR231C	0.0609177781214
YDR232W	0.0609177781214
YDR233C	0.751118905207
YDR234W	0.85115952378
YDR235W	0.034801923904
YDR236C	0.711661518758
YDR237W	0.711661518758
YDR238C	0.178757951945
YDR239C	0.231653634721
YDR240C	0.325637028941
YDR241W	1.75642171803
YDR242W	0.636710172265
YDR243C	0.141323165996
YDR244W	0.141323165996
YDR245W	0.408131730448
YDR246W	0.576443765025
YDR246W-A	0.860105479931
YDR247W	0.0403229136083
YDR248C	0.0898336240967
YDR249C	1.28650252731
YDR250C	0.741675869511
YDR251W	0.741675869511
YDR252W	0.408131730448
YDR253C	0.0661261402351
YDR254W	0.0661261402351
YDR255C	0.263947793973
YDR256C	1.85245949471
YDR257C	0.929963026302
YDR258C	0.0846992843674
YDR259C	0.966419216659
YDR260C	0.790106309183
YDR261C	0.407769553485
YDR261C-C	1.27445212121
YDR261C-D	1.27445212121
YDR261W-A	0.411833383875
YDR261W-B	0.411833383875
YDR262W	1.20215051956
YDR263C	1.29902308141
YDR264C	0.500340321475
YDR265W	0.500340321475
YDR266C	0.929963026302
YDR267C	0.13932899703
YDR268W	0.13932899703
YDR269C	0.408131730448
YDR270W	0.172587880827
YDR271C	0.411833383875
YDR272W	0.411833383875
YDR273W	0.402791787887
YDR274C	2.53561995067
YDR275W	2.53561995067
YDR276C	1.39638681634
YDR277C	20.0024416849
YDR278C	1.051430363
YDR279W	0.729947282586
YDR280W	0.725941101111
YDR281C	0.231653634721
YDR282C	0.408131730448
YDR283C	0.125573127202
YDR284C	0.397186955955
YDR285W	0.24278324974
YDR286C	0.790106309183
YDR287W	0.790106309183
YDR288W	1.01385201196
YDR289C	0.725941101111
YDR290W	0.262336888944
YDR291W	0.741675869511
YDR292C	2.12379969446
YDR293C	0.940821753128
YDR294C	0.0898336240967
YDR295C	0.262227101688
YDR296W	0.262227101688
YDR297W	0.631510202954
YDR298C	0.259871947074
YDR299W	0.227116037207
YDR300C	0.263947793973
YDR301W	0.263947793973
YDR302W	0.500340321475
YDR303C	0.178757951945
YDR304C	0.725941101111
YDR305C	0.231653634721
YDR306C	0.161594083643
YDR307W	0.161594083643
YDR308C	0.790106309183
YDR309C	3.26281941802
YDR310C	0.116385903972
YDR311W	0.0548016351657
YDR312W	3.04169612982
YDR313C	1.60644983195
YDR314C	1.0465846606
YDR315C	0.528706069999
YDR316W	0.528706069999
YDR316W-A	0.179282162644
YDR316W-B	0.179282162644
YDR317W	0.741675869511
YDR318W	0.174015213163
YDR319C	0.263947793973
YDR320C	0.408131730448
YDR320C-A	0.860105479931
YDR320W-B	0.178757951945
YDR321W	0.178757951945
YDR322C-A	0.21425333717
YDR322W	0.263947793973
YDR323C	0.528706069999
YDR324C	0.114706873358
YDR325W	0.114706873358
YDR326C	0.301286169145
YDR327W	0.301286169145
YDR328C	0.39586994315
YDR329C	0.179282162644
YDR330W	0.179282162644
YDR331W	0.301286169145
YDR332W	0.39586994315
YDR333C	0.141323165996
YDR334W	0.141323165996
YDR335W	0.493116821556
YDR336W	2.93994122433
YDR337W	0.500340321475
YDR338C	0.179282162644
YDR339C	0.323967694882
YDR340W	0.323967694882
YDR341C	0.39586994315
YDR342C	20.0080245233
YDR343C	20.0059610248
YDR344C	20.001632708
YDR345C	20.010363341
YDR346C	6.11050708329
YDR347W	6.11050708329
YDR348C	1.832379097
YDR349C	0.939308837703
YDR350C	2.759446426
YDR351W	2.759446426
YDR352W	0.625589945049
YDR353W	1.42705384755
YDR354C-A	0.860105479931
YDR354W	0.691958527203
YDR355C	0.262336888944
YDR356W	0.402791787887
YDR357C	1.20215051956
YDR358W	1.20215051956
YDR359C	0.296886086338
YDR360W	0.0898336240967
YDR361C	1.29902308141
YDR362C	0.0516273868503
YDR363W	0.0516273868503
YDR363W-A	0.3489626621
YDR364C	0.929963026302
YDR365C	1.86809617774
YDR365W-A	1.86809617774
YDR365W-B	1.86809617774
YDR366C	0.741675869511
YDR367W	0.741675869511
YDR368W	0.528706069999
YDR369C	0.741675869511
YDR370C	2.8688805928
YDR371C-A	0.262336888944
YDR371W	2.8688805928
YDR372C	0.125573127202
YDR373W	0.125573127202
YDR374C	2.93994122433
YDR374W-A	2.93994122433
YDR375C	0.179282162644
YDR376W	0.179282162644
YDR377W	0.0516273868503
YDR378C	0.939308837703
YDR379C-A	0.385844624163
YDR379W	0.939308837703
YDR380W	0.385844624163
YDR381C-A	0.0607096259238
YDR381W	0.591516730557
YDR382W	0.0607096259238
YDR383C	1.8067987379
YDR384C	0.0840374983714
YDR385W	3.78729877487e-06
YDR386W	0.725941101111
YDR387C	0.0846992843674
YDR388W	0.0846992843674
YDR389W	0.287890229534
YDR390C	0.209704274515
YDR391C	1.00941234111
YDR392W	1.00941234111
YDR393W	0.408131730448
YDR394W	0.492653241107
YDR395W	0.421111028991
YDR396W	0.178757951945
YDR397C	0.0256297563722
YDR398W	0.0256297563722
YDR399W	0.940821753128
YDR400W	0.0846992843674
YDR401W	1.33604404332
YDR402C	1.09645050914
YDR403W	1.15247080395
YDR404C	0.0256297563722
YDR405W	0.0256297563722
YDR406W	1.27605792768
YDR406W-A	0.178757951945
YDR407C	2.62332432727
YDR408C	0.263947793973
YDR409W	0.263947793973
YDR410C	1.33604404332
YDR411C	0.625589945049
YDR412W	0.625589945049
YDR413C	0.408131730448
YDR414C	0.179282162644
YDR415C	0.528706069999
YDR416W	0.528706069999
YDR417C	0.0650244783853
YDR418W	0.178757951945
YDR419W	0.929963026302
YDR420W	0.486923661661
YDR421W	0.034801923904
YDR422C	1.28650252731
YDR423C	0.39586994315
YDR424C	0.178757951945
YDR425W	0.178757951945
YDR426C	0.301286169145
YDR427W	0.301286169145
YDR428C	0.408131730448
YDR429C	0.262336888944
YDR430C	0.263947793973
YDR431W	0.178757951945
YDR432W	1.051430363
YDR433W	0.408131730448
YDR434W	0.790106309183
YDR435C	0.0189276282391
YDR436W	0.0474404354894
YDR437W	0.528706069999
YDR438W	0.125573127202
YDR439W	0.741675869511
YDR440W	0.287890229534
YDR441C	0.576443765025
YDR442W	0.576443765025
YDR443C	0.569530524712
YDR444W	0.569530524712
YDR445C	0.408131730448
YDR446W	0.0650244783853
YDR447C	0.479467864667
YDR448W	0.479467864667
YDR449C	2.41040761715
YDR450W	1.5721398982
YDR451C	1.48441104108
YDR452W	1.48441104108
YDR453C	0.0650244783853
YDR454C	0.0148178770266
YDR455C	0.262336888944
YDR456W	0.00892483087806
YDR457W	0.528706069999
YDR458C	0.500340321475
YDR459C	0.411833383875
YDR460W	0.411833383875
YDR461C-A	0.125573127202
YDR461W	1.01385201196
YDR462W	0.125573127202
YDR463W	0.725941101111
YDR464C-A	0.528706069999
YDR464W	0.114706873358
YDR465C	0.21425333717
YDR466W	0.21425333717
YDR467C	0.741675869511
YDR468C	0.0661261402351
YDR469W	0.0661261402351
YDR470C	0.0548016351657
YDR471W	0.0548016351657
YDR472W	0.430219341578
YDR473C	1.01385201196
YDR475C	1.39093660398
YDR476C	0.141323165996
YDR477W	1.06608997731
YDR478W	0.408131730448
YDR479C	0.4951311221
YDR480W	0.4951311221
YDR481C	1.54821436707
YDR482C	2.30829234255
YDR483W	2.30829234255
YDR484W	0.262336888944
YDR485C	0.263947793973
YDR486C	0.790106309183
YDR487C	0.402791787887
YDR488C	0.108555659167
YDR489W	0.108555659167
YDR490C	0.179282162644
YDR491C	0.790106309183
YDR492W	0.311516851313
YDR493W	0.39586994315
YDR494W	0.711661518758
YDR495C	0.262336888944
YDR496C	1.29902308141
YDR497C	2.86655041814
YDR498C	0.323967694882
YDR499W	0.566672436216
YDR500C	0.034801923904
YDR501W	0.034801923904
YDR502C	0.024958088687
YDR503C	0.725941101111
YDR504C	0.741675869511
YDR505C	0.771913823236
YDR506C	0.21425333717
YDR507C	0.417745165884
YDR508C	2.33224793225
YDR509W	0.500340321475
YDR510C-A	0.262336888944
YDR510W	2.5355435795
YDR511W	0.262336888944
YDR512C	0.741675869511
YDR513W	0.287890229534
YDR514C	0.179282162644
YDR515W	0.179282162644
YDR516C	0.807555541114
YDR517W	1.01370452974
YDR518W	0.174015213163
YDR519W	1.60644983195
YDR520C	0.0491825933316
YDR521W	0.262336888944
YDR522C	0.179282162644
YDR523C	0.179282162644
YDR524C	0.00730499674705
YDR524C-A	2.21026424204
YDR524C-B	0.0474404354894
YDR524W-C	0.00730499674705
YDR525W	0.0474404354894
YDR525W-A	2.48508638284
YDR526C	0.0650244783853
YDR527W	0.325637028941
YDR528W	0.0661261402351
YDR529C	0.141323165996
YDR530C	0.0695688814011
YDR531W	0.0695688814011
YDR532C	0.325637028941
YDR533C	0.030896400312
YDR534C	0.528706069999
YDR535C	0.0153145501579
YDR536W	0.0153145501579
YDR537C	1.47942883576
YDR538W	0.569530524712
YDR539W	1.13232484085
YDR540C	1.42705384755
YDR541C	0.654957344764
YDR542W	0.0846992843674
YDR543C	0.741675869511
YDR544C	0.741675869511
YDR545C-A	0.741675869511
YDR545W	0.741675869511
YEL001C	0.289571628857
YEL002C	0.178757951945
YEL003W	0.0402919352068
YEL004W	0.741675869511
YEL005C	0.741675869511
YEL006W	2.759446426
YEL007W	0.515215220976
YEL008C-A	1.25589097124
YEL008W	0.39586994315
YEL009C	0.39586994315
YEL009C-A	0.725941101111
YEL010W	0.178757951945
YEL011W	1.80684395252
YEL012W	0.714892812391
YEL013W	0.408131730448
YEL014C	0.408131730448
YEL015W	0.179282162644
YEL016C	0.179282162644
YEL017C-A	1.23856487399
YEL017W	1.16558728643
YEL018C-A	0.0650244783853
YEL018W	0.125573127202
YEL019C	0.125573127202
YEL020C	1.28650252731
YEL020C-B	0.000860479674301
YEL020W-A	0.408131730448
YEL021W	1.33604404332
YEL022W	0.287890229534
YEL023C	0.790106309183
YEL024W	0.0846992843674
YEL025C	0.492653241107
YEL026W	0.0148178770266
YEL027W	0.018331851789
YEL028W	0.108555659167
YEL029C	1.15247080395
YEL030C-A	1.051430363
YEL030W	0.0516273868503
YEL031W	0.0474404354894
YEL032C-A	0.262336888944
YEL032W	0.240673625829
YEL033W	0.741675869511
YEL034C-A	0.1977066815
YEL034W	0.231653634721
YEL035C	0.528706069999
YEL036C	1.03890772324
YEL037C	1.60444532075
YEL038W	0.790106309183
YEL039C	0.790106309183
YEL040W	0.633086094854
YEL041W	0.492653241107
YEL042W	0.174015213163
YEL043W	0.179282162644
YEL044W	0.0486623831573
YEL045C	0.0486623831573
YEL046C	0.741675869511
YEL047C	0.307333735836
YEL048C	1.28650252731
YEL049W	0.625589945049
YEL050C	0.0846992843674
YEL050W-A	0.421111028991
YEL051W	0.39586994315
YEL052W	0.0753297102673
YEL053C	0.0753297102673
YEL053W-A	1.85245949471
YEL054C	0.00534915675939
YEL055C	0.514749758285
YEL056W	0.223475055746
YEL057C	0.0723269121489
YEL058W	0.528706069999
YEL059C-A	0.741675869511
YEL059W	0.741675869511
YEL060C	0.654957344764
YEL061C	0.0516273868503
YEL062W	0.21425333717
YEL063C	1.33078604518
YEL064C	0.929963026302
YEL065W	1.09645050914
YEL066W	0.167799010946
YEL067C	2.62332432727
YEL068C	0.125573127202
YEL069C	0.00770076461219
YEL070W	0.13932899703
YEL071W	0.532228439455
YEL072W	0.327811847326
YEL073C	0.108131558612
YEL074W	0.125573127202
YEL075C	0.125573127202
YEL075W-A	0.741675869511
YEL076C	0.741675869511
YEL076C-A	0.741675869511
YEL077C	0.741675869511
YEL077W-A	0.179282162644
YER001W	0.024685874132
YER002W	0.179282162644
YER003C	0.325637028941
YER004W	0.325637028941
YER005W	0.125573127202
YER006C-A	0.408131730448
YER006W	0.39586994315
YER007C-A	0.0650244783853
YER007W	0.408131730448
YER008C	0.0474404354894
YER009W	0.0474404354894
YER010C	1.57022742389
YER011W	0.167799010946
YER012W	0.714892812391
YER013W	0.034801923904
YER014C-A	0.408131730448
YER014W	0.500340321475
YER015W	0.790106309183
YER016W	0.301286169145
YER017C	0.0898336240967
YER018C	0.00189482385455
YER019C-A	1.36077419515
YER019W	0.00189482385455
YER020W	1.36077419515
YER021W	1.09645050914
YER022W	0.0650244783853
YER023C-A	0.408131730448
YER023W	1.051430363
YER024W	0.408131730448
YER025W	0.125573127202
YER026C	0.125573127202
YER027C	0.0103799354469
YER028C	7.70059656535
YER029C	0.178757951945
YER030W	0.178757951945
YER031C	0.00770076461219
YER032W	0.00770076461219
YER033C	0.325637028941
YER034W	0.325637028941
YER035W	1.54821436707
YER036C	0.137064595745
YER037W	0.137064595745
YER038C	0.741675869511
YER038W-A	0.741675869511
YER039C	0.408131730448
YER039C-A	1.28650252731
YER040W	1.28650252731
YER041W	0.178757951945
YER042W	0.725941101111
YER043C	1.33335285992
YER044C	0.262227101688
YER044C-A	0.262336888944
YER045C	0.0451652049496
YER046W	0.172587880827
YER046W-A	0.262336888944
YER047C	0.711661518758
YER048C	0.0491825933316
YER048W-A	0.344281312666
YER049W	0.998664416883
YER050C	0.13932899703
YER051W	0.13932899703
YER052C	0.227116037207
YER053C	0.257426928975
YER053C-A	2.04218780505
YER054C	0.998664416883
YER055C	1.29967810623
YER056C	2.77371674411
YER056C-A	2.37519698001
YER057C	1.37761246897
YER058W	1.37761246897
YER059W	0.674957337665
YER060W	0.591516730557
YER060W-A	0.528706069999
YER061C	0.125573127202
YER062C	3.35127726273
YER063W	2.5355435795
YER064C	1.28981660976
YER065C	1.17576118163
YER066C-A	0.741675869511
YER066W	0.0898336240967
YER067C-A	0.421111028991
YER067W	0.509180650683
YER068C-A	0.528706069999
YER068W	0.421111028991
YER069W	3.56211195444
YER070W	0.411833383875
YER071C	1.86809617774
YER072W	1.86809617774
YER073W	1.09393074118
YER074W	0.0190586539368
YER074W-A	0.179282162644
YER075C	0.561718002329
YER076C	0.0966892941526
YER076W-A	0.125573127202
YER077C	0.591516730557
YER078C	0.725941101111
YER078W-A	0.725941101111
YER079C-A	1.051430363
YER079W	0.741675869511
YER080W	0.174015213163
YER081W	0.784466683292
YER082C	0.174015213163
YER083C	0.741675869511
YER084W	0.741675869511
YER084W-A	0.741675869511
YER085C	0.0898336240967
YER086W	0.0898336240967
YER087C-A	0.262336888944
YER087C-B	0.39586994315
YER087W	0.178757951945
YER088C	0.641929342751
YER088C-A	1.29902308141
YER088W-B	0.802085293055
YER089C	0.784466683292
YER090C-A	0.741675869511
YER090W	0.784466683292
YER091C	0.13932899703
YER091C-A	0.141323165996
YER092W	0.141323165996
YER093C	1.01385201196
YER093C-A	1.051430363
YER094C	0.097439172546
YER095W	0.097439172546
YER096W	0.231653634721
YER097W	0.338678939594
YER098W	0.139789032007
YER099C	0.860105479931
YER100W	0.860105479931
YER101C	0.344281312666
YER102W	0.0189276282391
YER103W	0.711661518758
YER104W	0.625589945049
YER105C	0.500340321475
YER106W	0.500340321475
YER107C	0.231653634721
YER107W-A	0.408131730448
YER109C	0.499101855297
YER110C	0.301286169145
YER111C	0.179282162644
YER112W	0.0846992843674
YER113C	0.625589945049
YER114C	0.323967694882
YER115C	0.301286169145
YER116C	0.492653241107
YER117W	0.492653241107
YER118C	0.790106309183
YER119C	0.408131730448
YER119C-A	1.051430363
YER120W	0.0164141342256
YER121W	1.37761246897
YER122C	0.167799010946
YER123W	0.167799010946
YER124C	0.289034975171
YER125W	0.0609177781214
YER126C	0.0650244783853
YER127W	0.0650244783853
YER128W	0.741675869511
YER129W	0.301286169145
YER130C	0.968197411243
YER131W	0.633086094854
YER132C	0.0840374983714
YER133W	0.0314236175713
YER133W-A	0.725941101111
YER134C	0.725941101111
YER135C	0.0837125156917
YER136W	0.267122058053
YER137C	0.00145786537898
YER137C-A	0.741675869511
YER137W-A	0.231653634721
YER138C	0.741675869511
YER138W-A	0.741675869511
YER139C	1.29902308141
YER140W	1.29902308141
YER141W	0.725941101111
YER142C	0.178757951945
YER143W	0.178757951945
YER144C	0.179282162644
YER145C	1.31805182196
YER145C-A	0.725941101111
YER146W	0.855752934444
YER147C	0.0650244783853
YER147C-A	0.741675869511
YER148W	0.0650244783853
YER148W-A	0.741675869511
YER149C	0.00889837407155
YER150W	0.000121951741054
YER151C	0.500340321475
YER152C	0.408131730448
YER152W-A	0.408131730448
YER153C	0.0753297102673
YER154W	0.0753297102673
YER155C	1.15247080395
YER156C	0.492653241107
YER157W	0.492653241107
YER158C	1.39093660398
YER158W-A	0.762969537581
YER159C	0.00730499674705
YER159C-A	0.0650244783853
YER160C	0.0650244783853
YER161C	1.60644983195
YER162C	0.790106309183
YER163C	0.161594083643
YER164W	0.231653634721
YER165C-A	0.0898336240967
YER165W	0.21425333717
YER166W	0.0256046537712
YER167W	0.860105479931
YER168C	0.411833383875
YER169W	0.411833383875
YER170W	0.860105479931
YER171W	0.125573127202
YER172C	1.75642171803
YER172C-A	0.301286169145
YER173W	1.75642171803
YER174C	0.402791787887
YER175C	0.034801923904
YER175W-A	0.034801923904
YER176W	0.161594083643
YER177W	0.0653406079218
YER178W	0.198157787973
YER179W	0.0650244783853
YER180C	0.725941101111
YER180C-A	0.576443765025
YER181C	1.01385201196
YER182W	1.01385201196
YER183C	0.13932899703
YER184C	0.729947282586
YER185W	0.569530524712
YER186C	0.00125392971628
YER187W	0.179282162644
YER188C-A	1.39093660398
YER188W	1.99451651126
YER189W	0.500340321475
YER190C-A	0.741675869511
YER190C-B	0.741675869511
YER190W	0.178757951945
YFL001W	0.0753297102673
YFL002C	0.0753297102673
YFL002W-A	0.790106309183
YFL002W-B	0.790106309183
YFL003C	0.402791787887
YFL004W	0.860105479931
YFL005W	0.528706069999
YFL007W	0.725941101111
YFL008W	0.174015213163
YFL009W	0.0256297563722
YFL010C	0.0256297563722
YFL010W-A	1.051430363
YFL011W	1.85245949471
YFL012W	0.741675869511
YFL012W-A	0.0898336240967
YFL013C	0.0898336240967
[truncated: 4,717 more rows]
