# Supplementary material for: Dual threshold optimization and network inference reveal convergent evidence from TF binding locations and TF perturbation responses
Source: Genome Res. 2020 Mar;30(3):459–71. doi: 10.1101/gr.259655.119 (PMC7111528; doi:10.1101/gr.259655.119)
Supplement: Supplemental Material [file supp_gr.259655.119_Supplemental_File_S10.tar.gz › Supplemental_File_S10_Kang2020/GCR2.pval_scores.txt]

Systematic Name	pvalue score
Q0010	0.741675869511
Q0017	0.741675869511
Q0032	0.741675869511
Q0045	0.741675869511
Q0050	0.741675869511
Q0055	0.741675869511
Q0060	0.741675869511
Q0065	0.741675869511
Q0070	0.741675869511
Q0075	0.741675869511
Q0080	0.741675869511
Q0085	0.741675869511
Q0092	0.741675869511
Q0105	0.741675869511
Q0110	0.741675869511
Q0115	0.741675869511
Q0120	0.741675869511
Q0130	0.741675869511
Q0140	0.741675869511
Q0142	0.741675869511
Q0143	0.741675869511
Q0144	0.741675869511
Q0160	0.741675869511
Q0182	0.741675869511
Q0250	0.741675869511
Q0255	0.741675869511
Q0275	0.741675869511
Q0297	0.741675869511
R0010W	0.741675869511
R0020C	0.741675869511
R0030W	0.741675869511
R0040C	0.741675869511
YAL001C	0.000223186044012
YAL002W	0.0310026463446
YAL003W	0.119405446127
YAL004W	0.741675869511
YAL005C	0.192293761548
YAL007C	0.118477628979
YAL008W	0.245799265286
YAL009W	0.741675869511
YAL010C	0.741675869511
YAL011W	0.112465288504
YAL012W	0.0581703566336
YAL013W	0.245799265286
YAL014C	0.245799265286
YAL015C	1.27433211989
YAL016C-A	0.392387027338
YAL016C-B	0.392387027338
YAL016W	0.392387027338
YAL017W	0.078709577207
YAL018C	0.078709577207
YAL019W	0.392387027338
YAL019W-A	0.687732752811
YAL020C	0.163683394796
YAL021C	0.078709577207
YAL022C	0.741675869511
YAL023C	0.952354815272
YAL024C	0.392387027338
YAL025C	0.163683394796
YAL026C	0.163683394796
YAL026C-A	0.741675869511
YAL027W	1.01704342413
YAL028W	0.078709577207
YAL029C	0.078709577207
YAL030W	0.245799265286
YAL031C	0.245799265286
YAL031W-A	0.392387027338
YAL032C	0.392387027338
YAL033W	0.358079281825
YAL034C	0.213039270683
YAL034C-B	0.112465288504
YAL034W-A	0.687732752811
YAL035W	0.204364749464
YAL036C	0.204364749464
YAL037C-A	0.112465288504
YAL037C-B	0.741675869511
YAL037W	0.112465288504
YAL038W	20.0077868514
YAL039C	2.0138614726
YAL040C	2.88882258002
YAL041W	0.078709577207
YAL042C-A	0.491794181222
YAL042W	0.204364749464
YAL043C	0.361804742094
YAL044C	0.078709577207
YAL044W-A	0.741675869511
YAL045C	0.245799265286
YAL046C	0.741675869511
YAL047C	0.361804742094
YAL047W-A	0.741675869511
YAL048C	0.392387027338
YAL049C	0.640464879568
YAL051W	0.155315186299
YAL053W	0.0410972870691
YAL054C	0.0410972870691
YAL055W	0.118477628979
YAL056C-A	0.491794181222
YAL056W	0.491794181222
YAL058W	1.75641927537
YAL059C-A	1.75641927537
YAL059W	0.245799265286
YAL060W	0.0797377874538
YAL061W	0.0407034643793
YAL062W	0.0105548432047
YAL063C	0.687732752811
YAL063C-A	0.392387027338
YAL064C-A	0.245799265286
YAL064W	0.0905651270378
YAL064W-B	0.741675869511
YAL065C	0.741675869511
YAL066W	0.0285270868489
YAL067C	0.0107207771446
YAL067W-A	0.392387027338
YAL068C	0.392387027338
YAL068W-A	0.112465288504
YAR002C-A	0.112465288504
YAR002W	4.63939659933e-05
YAR003W	0.112465288504
YAR007C	0.112465288504
YAR008W	0.112465288504
YAR009C	0.741675869511
YAR010C	4.6069715218
YAR014C	0.449942668496
YAR015W	0.449942668496
YAR018C	0.27056650981
YAR019C	1.75641927537
YAR019W-A	0.392387027338
YAR020C	0.245799265286
YAR023C	0.0107207771446
YAR027W	2.80694086083
YAR028W	0.731460155228
YAR029W	0.0285270868489
YAR030C	1.01704342413
YAR031W	0.392387027338
YAR033W	0.245799265286
YAR035C-A	2.59398173996
YAR035W	14.3991589209
YAR042W	2.59398173996
YAR047C	0.741675869511
YAR050W	0.361804742094
YAR053W	0.640464879568
YAR060C	0.741675869511
YAR061W	0.741675869511
YAR062W	0.741675869511
YAR064W	0.741675869511
YAR066W	1.01704342413
YAR068W	0.741675869511
YAR069C	0.741675869511
YAR070C	0.112465288504
YAR071W	0.112465288504
YAR073W	0.0274109633075
YAR075W	0.657424374676
YBL001C	0.0224063555677
YBL002W	0.931720664087
YBL003C	0.931720664087
YBL004W	0.0405621638441
YBL005W	0.27056650981
YBL005W-A	1.65043392985
YBL005W-B	1.65043392985
YBL006C	0.27056650981
YBL006W-A	0.731460155228
YBL007C	0.731460155228
YBL008W	0.741675869511
YBL008W-A	0.392387027338
YBL009W	0.593857155151
YBL010C	0.593857155151
YBL011W	2.52011418221
YBL012C	0.078709577207
YBL013W	0.76477854551
YBL014C	0.76477854551
YBL015W	0.00186610888799
YBL016W	0.253338157522
YBL017C	0.213039270683
YBL018C	1.27433211989
YBL019W	0.078709577207
YBL020W	0.0285270868489
YBL021C	0.0285270868489
YBL022C	0.245799265286
YBL023C	0.491794181222
YBL024W	0.118477628979
YBL025W	0.0919611586848
YBL026W	0.0732036588863
YBL027W	0.00408056730122
YBL028C	0.00408056730122
YBL029C-A	0.0573438463054
YBL029W	0.111846147675
YBL030C	0.0598129253688
YBL031W	0.422894718668
YBL032W	0.0334461665664
YBL033C	0.0334461665664
YBL034C	0.0905651270378
YBL035C	0.078709577207
YBL036C	0.020538515953
YBL037W	0.118477628979
YBL038W	0.0148251840942
YBL039C	0.0148251840942
YBL039C-A	0.361804742094
YBL039W-B	0.0405621638441
YBL040C	0.0405621638441
YBL041W	0.0537664984164
YBL042C	0.541834165825
YBL043W	0.0104532076116
YBL044W	0.593857155151
YBL045C	0.593857155151
YBL046W	0.0148251840942
YBL047C	0.0148251840942
YBL048W	0.741675869511
YBL049W	0.27056650981
YBL050W	0.356851891754
YBL051C	0.356851891754
YBL052C	0.112465288504
YBL053W	0.392387027338
YBL054W	0.0148251840942
YBL055C	0.0148251840942
YBL056W	0.02367083659
YBL057C	0.02367083659
YBL058W	0.078709577207
YBL059C-A	1.01704342413
YBL059W	1.01704342413
YBL060W	0.356851891754
YBL061C	0.356851891754
YBL062W	0.741675869511
YBL063W	0.163728959348
YBL064C	0.163728959348
YBL065W	1.01704342413
YBL066C	0.293508307394
YBL067C	0.293508307394
YBL068W	2.69700844699
YBL068W-A	0.491794181222
YBL069W	0.115354602073
YBL070C	0.687732752811
YBL071C	0.180994957614
YBL071C-B	0.0285270868489
YBL071W-A	0.0285270868489
YBL072C	0.392387027338
YBL073W	0.163683394796
YBL074C	0.018268293564
YBL075C	0.741675869511
YBL076C	0.640464879568
YBL077W	0.163683394796
YBL078C	0.163683394796
YBL079W	0.00793778761869
YBL080C	0.00793778761869
YBL081W	0.284097283729
YBL082C	0.356851891754
YBL083C	0.245799265286
YBL084C	1.79852423434
YBL085W	0.0120518756023
YBL086C	0.0581703566336
YBL087C	0.00601904202665
YBL088C	0.0557318266142
YBL089W	0.392387027338
YBL090W	0.392387027338
YBL091C	0.392387027338
YBL091C-A	0.163683394796
YBL092W	0.0285270868489
YBL093C	0.00776284410401
YBL094C	0.245799265286
YBL095W	0.952354815272
YBL096C	0.0107207771446
YBL097W	0.0905651270378
YBL098W	0.00113323929475
YBL099W	0.0342076576337
YBL100C	0.0557318266142
YBL100W-A	0.356851891754
YBL100W-B	0.356851891754
YBL100W-C	1.79852423434
YBL101C	1.79852423434
YBL102W	0.422894718668
YBL103C	0.422894718668
YBL104C	2.69700844699
YBL105C	0.570855602204
YBL106C	0.0557318266142
YBL107C	0.204364749464
YBL107W-A	0.491794181222
YBL108C-A	0.741675869511
YBL108W	0.741675869511
YBL109W	0.741675869511
YBL111C	0.741675869511
YBL112C	0.741675869511
YBL113C	0.741675869511
YBL113W-A	3.0535089851e-05
YBR001C	0.0581703566336
YBR002C	0.491794181222
YBR003W	0.491794181222
YBR004C	2.93993633901
YBR005W	2.93993633901
YBR006W	0.155315186299
YBR007C	0.603562250945
YBR008C	0.078709577207
YBR009C	0.00260004242707
YBR010W	0.00260004242707
YBR011C	0.449942668496
YBR012C	20.0006627105
YBR012W-A	20.0006627105
YBR012W-B	20.0006627105
YBR013C	0.361804742094
YBR014C	0.0227217723494
YBR015C	0.0732036588863
YBR016W	0.0310026463446
YBR017C	0.0701651494931
YBR018C	0.729216238483
YBR019C	0.795066242401
YBR020W	0.795066242401
YBR021W	0.547668660922
YBR022W	0.118477628979
YBR023C	2.65978549723
YBR024W	0.0405621638441
YBR025C	0.0989583072502
YBR026C	0.741675869511
YBR027C	0.741675869511
YBR028C	0.112465288504
YBR029C	0.0310026463446
YBR030W	0.0310026463446
YBR031W	0.965573657883
YBR032W	0.952354815272
YBR033W	0.361804742094
YBR034C	0.02367083659
YBR035C	0.0207155179376
YBR036C	0.020538515953
YBR037C	0.306882183528
YBR038W	0.306882183528
YBR039W	0.0905651270378
YBR040W	0.491794181222
YBR041W	0.078709577207
YBR042C	0.226655690585
YBR043C	0.0494059168084
YBR044C	0.053026996273
YBR045C	0.0692940781363
YBR046C	0.144538750702
YBR047W	0.144538750702
YBR048W	0.0365129134346
YBR049C	0.00601904202665
YBR050C	0.00776284410401
YBR051W	0.570855602204
YBR052C	0.0365129134346
YBR053C	0.0148566059031
YBR054W	0.485826635918
YBR055C	0.485826635918
YBR056C-B	0.112465288504
YBR056W	0.485826635918
YBR056W-A	0.356808106757
YBR057C	0.449942668496
YBR058C	0.245799265286
YBR058C-A	0.118477628979
YBR059C	0.0581703566336
YBR060C	0.0557318266142
YBR061C	0.491794181222
YBR062C	0.0557318266142
YBR063C	0.356851891754
YBR064W	0.491794181222
YBR065C	0.0905651270378
YBR066C	1.19159308409
YBR067C	0.293346784832
YBR068C	1.86934410244
YBR069C	1.23568327848
YBR070C	0.241839323163
YBR071W	0.241839323163
YBR072C-A	0.245799265286
YBR072W	0.417296067848
YBR073W	0.245799265286
YBR074W	0.0109697958269
YBR076C-A	0.118477628979
YBR076W	0.687732752811
YBR077C	0.684135699118
YBR078W	1.2352814694
YBR079C	0.0285270868489
YBR080C	0.0107207771446
YBR081C	0.361804742094
YBR082C	0.0962042963844
YBR083W	1.13835032643
YBR084C-A	0.115354602073
YBR084W	0.0334461665664
YBR085C-A	2.02922750725
YBR085W	0.115354602073
YBR086C	0.324713060642
YBR087W	0.324713060642
YBR088C	0.27056650981
YBR089C-A	0.261715710561
YBR089W	0.245799265286
YBR090C	1.75641927537
YBR091C	0.0557318266142
YBR092C	0.0732036588863
YBR093C	0.593857155151
YBR094W	0.704492910273
YBR095C	0.0227217723494
YBR096W	0.0227217723494
YBR097W	0.0397682078237
YBR098W	0.078709577207
YBR099C	0.163683394796
YBR101C	0.155315186299
YBR102C	0.0557318266142
YBR103C-A	0.27056650981
YBR103W	0.0557318266142
YBR104W	0.27056650981
YBR105C	0.497610017852
YBR106W	0.497610017852
YBR107C	0.0310026463446
YBR108W	0.0310026463446
YBR109C	0.0557318266142
YBR109W-A	0.0557318266142
YBR110W	0.741675869511
YBR111C	0.115354602073
YBR111W-A	0.115354602073
YBR112C	1.19572709385
YBR113W	0.741675869511
YBR114W	0.0137459876224
YBR115C	0.704492910273
YBR116C	0.245799265286
YBR117C	0.649062490282
YBR118W	0.305906835901
YBR119W	0.731460155228
YBR120C	0.115354602073
YBR121C	0.00408056730122
YBR121C-A	0.163683394796
YBR122C	0.204364749464
YBR123C	0.163728959348
YBR124W	0.163683394796
YBR125C	1.44130257556
YBR126C	0.0556541004341
YBR126W-A	0.0556541004341
YBR126W-B	0.096880612684
YBR127C	0.115354602073
YBR128C	0.118477628979
YBR129C	0.525525968361
YBR130C	0.0397682078237
YBR131C-A	0.392387027338
YBR131W	0.0397682078237
YBR132C	0.199109302864
YBR133C	0.320891805254
YBR134W	0.392387027338
YBR135W	0.163683394796
YBR136W	0.245799265286
YBR137W	0.078709577207
YBR138C	0.020538515953
YBR139W	0.020538515953
YBR140C	0.155315186299
YBR141C	0.163683394796
YBR141W-A	0.35613141189
YBR142W	0.163683394796
YBR143C	0.35613141189
YBR144C	0.361804742094
YBR145W	0.361804742094
YBR146W	0.570855602204
YBR147W	0.204364749464
YBR148W	0.525525968361
YBR149W	0.449942668496
YBR150C	0.0598129253688
YBR151W	0.0598129253688
YBR152W	0.245799265286
YBR153W	0.078709577207
YBR154C	0.0393743019989
YBR155W	0.0393743019989
YBR156C	0.361804742094
YBR157C	0.993855211863
YBR158W	1.27466571326
YBR159W	0.491794181222
YBR160W	0.640464879568
YBR161W	0.261715710561
YBR162C	0.128243995307
YBR162W-A	0.128243995307
YBR163W	0.0732036588863
YBR164C	0.118477628979
YBR165W	0.118477628979
YBR166C	0.163683394796
YBR167C	0.204364749464
YBR168W	0.204364749464
YBR169C	0.241839323163
YBR170C	0.112465288504
YBR171W	0.112465288504
YBR172C	0.640464879568
YBR173C	0.112465288504
YBR174C	0.741675869511
YBR175W	0.112465288504
YBR176W	0.0285270868489
YBR177C	2.31170427878
YBR178W	0.491794181222
YBR179C	0.115354602073
YBR180W	0.115354602073
YBR181C	0.306882183528
YBR182C	4.71834410903
YBR182C-A	0.410075741106
YBR183W	0.410075741106
YBR184W	0.204364749464
YBR185C	0.525525968361
YBR186W	0.525525968361
YBR187W	0.262610502382
YBR188C	0.118477628979
YBR189W	0.118477628979
YBR190W	1.98703205544
YBR191W	1.86637134938
YBR191W-A	0.741675869511
YBR192W	0.570855602204
YBR193C	2.76119993326
YBR194W	2.76119993326
YBR195C	8.1932513562
YBR196C	20.0006133421
YBR196C-A	20.013893074
YBR196C-B	20.0077165618
YBR197C	20.0009869539
YBR198C	3.84524207738
YBR199W	3.84524207738
YBR200W	1.21599499859
YBR200W-A	0.356851891754
YBR201C-A	20.0011329689
YBR201W	2.73546645262
YBR202W	20.0012802394
YBR203W	1.12528504304
YBR204C	0.155315186299
YBR205W	0.155315186299
YBR206W	0.392387027338
YBR207W	0.0557318266142
YBR208C	0.118477628979
YBR209W	0.118477628979
YBR210W	0.35613141189
YBR211C	0.0310026463446
YBR212W	0.0310026463446
YBR213W	0.078709577207
YBR214W	0.0397682078237
YBR215W	0.0148251840942
YBR216C	0.0397682078237
YBR217W	0.0397682078237
YBR218C	0.545841403713
YBR219C	0.0397682078237
YBR220C	0.0107207771446
YBR221C	0.00776284410401
YBR221W-A	0.00776284410401
YBR222C	0.361804742094
YBR223C	0.27056650981
YBR223W-A	0.0905651270378
YBR224W	0.112465288504
YBR225W	0.27056650981
YBR226C	0.741675869511
YBR227C	0.163683394796
YBR228W	0.163683394796
YBR229C	0.35613141189
YBR230C	0.364915209761
YBR230W-A	0.364915209761
YBR231C	0.204364749464
YBR232C	0.112465288504
YBR233W	0.204364749464
YBR233W-A	0.078709577207
YBR234C	1.44130257556
YBR235W	1.44130257556
YBR236C	0.078709577207
YBR237W	0.078709577207
YBR238C	0.570855602204
YBR239C	0.0107207771446
YBR240C	2.14924995197
YBR241C	0.00455767588584
YBR242W	0.00455767588584
YBR243C	0.162775732567
YBR244W	0.162775732567
YBR245C	0.741675869511
YBR246W	0.741675869511
YBR247C	0.204364749464
YBR248C	1.24076298174
YBR249C	0.000223186044012
YBR250W	0.115354602073
YBR251W	0.0310026463446
YBR252W	0.155315186299
YBR253W	0.078709577207
YBR254C	0.687732752811
YBR255C-A	0.0557318266142
YBR255W	0.687732752811
YBR256C	0.00165378716287
YBR257W	0.00131271930386
YBR258C	0.731460155228
YBR259W	0.731460155228
YBR260C	0.361804742094
YBR261C	0.0557318266142
YBR262C	0.078709577207
YBR263W	0.078709577207
YBR264C	0.078709577207
YBR265W	0.078709577207
YBR266C	0.392387027338
YBR267W	0.163683394796
YBR268W	0.0905651270378
YBR269C	0.0557318266142
YBR270C	0.163683394796
YBR271W	0.163683394796
YBR272C	0.163683394796
YBR273C	0.392387027338
YBR274W	0.392387027338
YBR275C	0.361804742094
YBR276C	0.245799265286
YBR277C	0.163728959348
YBR278W	0.163683394796
YBR279W	0.180994957614
YBR280C	0.078709577207
YBR281C	0.02367083659
YBR282W	0.02367083659
YBR283C	1.29276038895e-05
YBR284W	6.13880364244e-05
YBR285W	0.0735168727813
YBR286W	0.491794181222
YBR287W	0.356851891754
YBR288C	0.112465288504
YBR289W	0.112465288504
YBR290W	0.118477628979
YBR291C	0.392387027338
YBR292C	0.27056650981
YBR293W	0.0137459876224
YBR294W	0.0692940781363
YBR295W	0.0494059168084
YBR296C	0.0492462833952
YBR296C-A	0.155328119045
YBR297W	0.155328119045
YBR298C	0.144538750702
YBR298C-A	0.741675869511
YBR299W	0.741675869511
YBR300C	0.118477628979
YBR301W	0.204364749464
YBR302C	0.741675869511
YCL001W	0.284097283729
YCL001W-A	0.112465288504
YCL001W-B	0.078709577207
YCL002C	0.284097283729
YCL004W	0.491794181222
YCL005W	0.640464879568
YCL005W-A	0.078709577207
YCL007C	0.640464879568
YCL008C	0.163683394796
YCL009C	0.687732752811
YCL010C	0.491794181222
YCL011C	0.245799265286
YCL012C	0.356851891754
YCL014W	0.0905651270378
YCL016C	0.0905651270378
YCL017C	0.163683394796
YCL018W	0.741675869511
YCL019W	0.392387027338
YCL020W	0.392387027338
YCL021W-A	1.01704342413
YCL022C	3.44555300487
YCL023C	0.163683394796
YCL024W	0.00344638434775
YCL025C	1.65370716386
YCL026C-A	0.0397682078237
YCL026C-B	0.640464879568
YCL027W	0.00562631002785
YCL028W	0.163683394796
YCL029C	0.163683394796
YCL030C	0.0692940781363
YCL031C	0.361804742094
YCL032W	0.491794181222
YCL033C	0.491794181222
YCL034W	0.432318644705
YCL035C	0.432318644705
YCL036W	0.078709577207
YCL037C	0.078709577207
YCL038C	0.0180504736229
YCL039W	0.491794181222
YCL040W	6.04333542615
YCL041C	6.04333542615
YCL042W	7.27774199066
YCL043C	7.27774199066
YCL044C	0.112465288504
YCL045C	0.245799265286
YCL046W	0.078709577207
YCL047C	0.163683394796
YCL048W	0.0397682078237
YCL048W-A	0.115354602073
YCL049C	0.0310026463446
YCL050C	0.144538750702
YCL051W	0.392387027338
YCL052C	0.392387027338
YCL054W	0.687732752811
YCL055W	0.0581703566336
YCL056C	0.0581703566336
YCL057C-A	0.118477628979
YCL057W	0.118477628979
YCL058C	0.392387027338
YCL058W-A	0.0285270868489
YCL059C	0.0285270868489
YCL061C	0.0692940781363
YCL063W	0.0919611586848
YCL064C	0.0919611586848
YCL065W	0.741675869511
YCL066W	0.741675869511
YCL067C	0.741675869511
YCL068C	0.741675869511
YCL069W	0.226655690585
YCL073C	0.0692940781363
YCL074W	0.491794181222
YCL075W	0.350611278705
YCL076W	0.192293761548
YCR001W	0.078709577207
YCR002C	0.112465288504
YCR003W	0.112465288504
YCR004C	0.300824849387
YCR005C	0.245799265286
YCR006C	0.541834165825
YCR007C	0.204364749464
YCR008W	0.713771081965
YCR009C	4.25090217816
YCR010C	0.0919611586848
YCR011C	20.0054213419
YCR012W	20.0055008335
YCR013C	0.640464879568
YCR014C	0.741675869511
YCR015C	0.363109003464
YCR016W	0.27056650981
YCR017C	0.356808106757
YCR018C	0.741675869511
YCR018C-A	0.361804742094
YCR019W	0.361804742094
YCR020C	0.392387027338
YCR020C-A	0.27056650981
YCR020W-B	0.27056650981
YCR021C	0.245799265286
YCR022C	0.0405621638441
YCR023C	0.76477854551
YCR024C	0.392387027338
YCR024C-A	0.0397682078237
YCR024C-B	0.741675869511
YCR025C	0.468189810752
YCR026C	0.0557318266142
YCR027C	0.356851891754
YCR028C	2.90091664914
YCR028C-A	0.118477628979
YCR030C	0.0365129134346
YCR031C	0.0461345141374
YCR032W	0.0869947448484
YCR033W	0.356808106757
YCR034W	0.0732036588863
YCR035C	0.731460155228
YCR036W	0.731460155228
YCR037C	0.27056650981
YCR038C	0.741675869511
YCR038W-A	0.741675869511
YCR039C	0.741675869511
YCR040W	0.741675869511
YCR041W	0.741675869511
YCR042C	0.0285270868489
YCR043C	0.0732036588863
YCR044C	0.0905651270378
YCR045C	0.078709577207
YCR045W-A	0.952354815272
YCR046C	0.078709577207
YCR047C	0.432318644705
YCR047W-A	0.163683394796
YCR048W	0.35613141189
YCR049C	0.078709577207
YCR050C	0.741675869511
YCR051W	0.741675869511
YCR052W	0.0285270868489
YCR053W	0.112465288504
YCR054C	0.112465288504
YCR057C	0.687732752811
YCR059C	0.0397682078237
YCR060W	0.0397682078237
YCR061W	0.0283991861139
YCR063W	0.0180504736229
YCR064C	0.0581703566336
YCR065W	0.0919611586848
YCR066W	0.163683394796
YCR067C	0.0227217723494
YCR068W	0.0178644398505
YCR069W	0.020538515953
YCR071C	0.112465288504
YCR072C	0.0557318266142
YCR073C	0.163683394796
YCR073W-A	0.163683394796
YCR075C	0.144538750702
YCR075W-A	0.144538750702
YCR076C	0.112465288504
YCR077C	0.356851891754
YCR079W	0.356851891754
YCR081C-A	0.112465288504
YCR081W	0.245799265286
YCR082W	0.112465288504
YCR083W	0.245799265286
YCR084C	0.0405621638441
YCR085W	0.0405621638441
YCR086W	0.155315186299
YCR087C-A	0.0692940781363
YCR087W	0.741675869511
YCR088W	0.0692940781363
YCR089W	0.226655690585
YCR090C	0.226655690585
YCR091W	1.01704342413
YCR092C	0.155315186299
YCR093W	0.155315186299
YCR094W	0.392387027338
YCR095C	0.163683394796
YCR095W-A	0.163683394796
YCR096C	0.284097283729
YCR097W	0.284097283729
YCR097W-A	0.163683394796
YCR098C	0.000166513054359
YCR099C	0.361804742094
YCR100C	0.245799265286
YCR101C	0.449942668496
YCR102C	0.204364749464
YCR102W-A	0.245799265286
YCR104W	0.361804742094
YCR105W	0.0557318266142
YCR106W	0.110162068577
YCR107W	0.253338157522
YCR108C	0.741675869511
YDL001W	0.525525968361
YDL002C	0.525525968361
YDL003W	0.053026996273
YDL004W	0.525525968361
YDL005C	0.525525968361
YDL006W	1.79852423434
YDL007C-A	0.0397682078237
YDL007W	0.687732752811
YDL008W	0.952354815272
YDL009C	0.952354815272
YDL010W	0.0107207771446
YDL011C	0.392387027338
YDL012C	0.00214927847816
YDL013W	0.118477628979
YDL014W	0.112465288504
YDL015C	0.112465288504
YDL016C	0.741675869511
YDL017W	0.0397682078237
YDL018C	0.0397682078237
YDL019C	0.837284123639
YDL020C	0.0285270868489
YDL021W	4.92062041549
YDL022C-A	0.890297576129
YDL022W	13.1922239743
YDL023C	0.392387027338
YDL024C	0.76477854551
YDL025C	0.626035254764
YDL025W-A	0.00776284410401
YDL026W	0.392387027338
YDL027C	0.00214927847816
YDL028C	0.0905651270378
YDL029W	0.112465288504
YDL030W	0.078709577207
YDL031W	0.361804742094
YDL032W	0.112465288504
YDL033C	0.27056650981
YDL034W	0.392387027338
YDL035C	0.144538750702
YDL036C	0.245799265286
YDL037C	0.163683394796
YDL039C	0.741675869511
YDL040C	0.0905651270378
YDL041W	0.392387027338
YDL042C	0.27056650981
YDL043C	0.245799265286
YDL044C	0.0397682078237
YDL045C	0.112465288504
YDL045W-A	0.731460155228
YDL046W	0.593857155151
YDL047W	0.086166634762
YDL048C	2.47569041278
YDL049C	4.09947236685
YDL050C	0.687732752811
YDL051W	0.0486048328516
YDL052C	0.0486048328516
YDL053C	0.112465288504
YDL054C	0.657424374676
YDL055C	1.03252390289
YDL056W	0.112465288504
YDL057W	0.491794181222
YDL058W	1.64065350995
YDL059C	1.64065350995
YDL060W	0.0148251840942
YDL061C	0.0285270868489
YDL062W	0.392387027338
YDL063C	1.01704342413
YDL064W	0.0557318266142
YDL065C	0.0557318266142
YDL066W	1.97266015132
YDL067C	1.97266015132
YDL068W	0.491794181222
YDL069C	0.0397682078237
YDL070W	0.05989845254
YDL071C	0.392387027338
YDL072C	0.0598497484779
YDL073W	2.76119993326
YDL074C	2.76119993326
YDL075W	0.00156051099568
YDL076C	0.00156051099568
YDL077C	0.0905651270378
YDL078C	0.00793778761869
YDL079C	0.242078875002
YDL080C	0.0692940781363
YDL081C	0.0148251840942
YDL082W	0.078709577207
YDL083C	0.078709577207
YDL084W	0.053026996273
YDL085C-A	0.0283991861139
YDL085W	0.0283991861139
YDL086C-A	0.27056650981
YDL086W	0.0557318266142
YDL087C	0.0557318266142
YDL088C	0.491794181222
YDL089W	0.731460155228
YDL090C	0.731460155228
YDL091C	0.27056650981
YDL092W	0.078709577207
YDL093W	0.0397682078237
YDL094C	0.245799265286
YDL095W	0.118477628979
YDL096C	1.01704342413
YDL097C	0.155315186299
YDL098C	0.163683394796
YDL099W	0.245799265286
YDL100C	0.245799265286
YDL101C	0.35613141189
YDL102W	1.01704342413
YDL103C	1.01704342413
YDL104C	0.078709577207
YDL105W	0.0397682078237
YDL106C	0.0397682078237
YDL107W	0.392387027338
YDL108W	0.163683394796
YDL109C	0.163683394796
YDL110C	0.241839323163
YDL111C	0.155315186299
YDL112W	1.75583550922
YDL113C	1.75583550922
YDL114W	0.361804742094
YDL114W-A	0.245799265286
YDL115C	0.361804742094
YDL116W	0.078709577207
YDL117W	0.0557318266142
YDL118W	0.245799265286
YDL119C	0.020538515953
YDL120W	0.0557318266142
YDL121C	0.0557318266142
YDL122W	0.180994957614
YDL123W	0.293508307394
YDL124W	1.5189218361
YDL125C	1.5189218361
YDL126C	0.0288353687112
YDL127W	0.153687664587
YDL128W	0.0753914555531
YDL129W	0.134424576882
YDL130W	0.0140142798073
YDL130W-A	0.0989583072502
YDL131W	0.239161887411
YDL132W	0.0692940781363
YDL133C-A	0.0224063555677
YDL133W	0.0224063555677
YDL134C	0.00260260458133
YDL135C	0.144538750702
YDL136W	0.00519482651406
YDL137W	1.32812452976
YDL138W	0.111846147675
YDL139C	0.0283991861139
YDL140C	0.02367083659
YDL141W	0.0486048328516
YDL142C	0.0486048328516
YDL143W	0.245799265286
YDL144C	0.245799265286
YDL145C	0.245799265286
YDL146W	0.284097283729
YDL147W	0.0905651270378
YDL148C	0.0905651270378
YDL149W	0.245799265286
YDL150W	0.741675869511
YDL151C	0.392387027338
YDL152W	0.687732752811
YDL153C	0.392387027338
YDL154W	0.0285270868489
YDL155W	0.0598497484779
YDL156W	0.0557318266142
YDL157C	0.0557318266142
YDL158C	0.741675869511
YDL159C-B	1.75641927537
YDL159W	1.01704342413
YDL159W-A	0.741675869511
YDL160C	0.741675869511
YDL160C-A	0.163683394796
YDL161W	0.00214927847816
YDL162C	0.687732752811
YDL163W	0.741675869511
YDL164C	0.245799265286
YDL165W	0.020538515953
YDL166C	0.020538515953
YDL167C	0.449942668496
YDL168W	0.155315186299
YDL169C	0.118477628979
YDL170W	0.0598129253688
YDL171C	0.0598129253688
YDL172C	0.245799265286
YDL173W	0.138128274465
YDL174C	0.138128274465
YDL175C	0.27056650981
YDL176W	0.890297576129
YDL177C	0.890297576129
YDL178W	0.118477628979
YDL179W	0.0310026463446
YDL180W	0.0869947448484
YDL181W	2.9517247254
YDL182W	0.447433269395
YDL183C	0.312100813162
YDL184C	0.0494059168084
YDL185C-A	0.741675869511
YDL185W	0.226655690585
YDL186W	0.149851498658
YDL187C	0.180994957614
YDL188C	0.134424576882
YDL189W	0.284097283729
YDL190C	0.284097283729
YDL191W	0.0148251840942
YDL192W	0.731460155228
YDL193W	0.570855602204
YDL194W	0.356851891754
YDL195W	1.75641927537
YDL196W	0.0148251840942
YDL197C	0.0148251840942
YDL198C	0.078709577207
YDL199C	0.998108171688
YDL200C	0.118477628979
YDL201W	0.491794181222
YDL202W	0.053026996273
YDL203C	0.053026996273
YDL204W	0.422894718668
YDL205C	0.5010740036
YDL206W	0.241839323163
YDL207W	0.0692940781363
YDL208W	0.00562631002785
YDL209C	0.00562631002785
YDL210W	0.0137459876224
YDL211C	0.0365129134346
YDL212W	0.00455767588584
YDL213C	0.00455767588584
YDL214C	0.178845425479
YDL215C	0.000627787828852
YDL216C	1.20151897577
YDL217C	0.020538515953
YDL218W	0.361804742094
YDL219W	0.361804742094
YDL220C	0.361804742094
YDL221W	0.0557318266142
YDL222C	0.0557318266142
YDL223C	0.163683394796
YDL224C	0.000597847824448
YDL225W	1.01704342413
YDL226C	1.01704342413
YDL227C	0.0557318266142
YDL228C	0.0310026463446
YDL229W	0.0461345141374
YDL230W	0.163728959348
YDL231C	0.163728959348
YDL232W	0.078709577207
YDL233W	0.731460155228
YDL234C	0.731460155228
YDL235C	0.0285270868489
YDL236W	0.00408056730122
YDL237W	0.392387027338
YDL238C	0.392387027338
YDL239C	0.245799265286
YDL240C-A	0.245799265286
YDL240W	0.245799265286
YDL241W	0.117088256169
YDL242W	0.078709577207
YDL243C	0.078709577207
YDL244W	0.741675869511
YDL245C	0.741675869511
YDL246C	0.741675869511
YDL247W	0.0557318266142
YDL247W-A	0.741675869511
YDL248W	0.163728959348
YDR001C	0.149851498658
YDR002W	0.149851498658
YDR003W	2.08577519908
YDR003W-A	0.741675869511
YDR004W	0.640464879568
YDR005C	0.687732752811
YDR006C	0.00241693821033
YDR007W	0.00241693821033
YDR008C	0.0692940781363
YDR009W	0.144538750702
YDR010C	0.0492462833952
YDR011W	0.0492462833952
YDR012W	0.0461345141374
YDR013W	0.245799265286
YDR014W	0.392387027338
YDR014W-A	0.741675869511
YDR015C	0.245799265286
YDR016C	0.0397682078237
YDR017C	0.0461345141374
YDR018C	0.078709577207
YDR019C	0.356851891754
YDR020C	0.112465288504
YDR021W	0.112465288504
YDR022C	0.0494059168084
YDR023W	0.0227217723494
YDR024W	1.75641927537
YDR025W	0.392387027338
YDR026C	0.0557318266142
YDR027C	0.361804742094
YDR028C	0.245799265286
YDR029W	0.245799265286
YDR030C	0.741675869511
YDR031W	0.741675869511
YDR032C	0.0735168727813
YDR033W	0.0206164982868
YDR034C	0.0677353540986
YDR034C-A	0.253338157522
YDR034C-C	1.38089480513
YDR034C-D	1.38089480513
YDR034W-B	0.253338157522
YDR035W	2.35185068453
YDR036C	1.30715794403
YDR037W	1.30715794403
YDR038C	0.741675869511
YDR039C	0.741675869511
YDR040C	0.155315186299
YDR041W	0.0132261053333
YDR042C	0.0919611586848
YDR043C	0.293346784832
YDR044W	0.593857155151
YDR045C	2.21417033187
YDR046C	6.20682994748
YDR047W	7.88663622709
YDR048C	0.392387027338
YDR049W	0.0148251840942
YDR050C	20.0016308398
YDR051C	3.84524207738
YDR052C	0.775231728303
YDR053W	1.01704342413
YDR054C	8.25536034737
YDR055W	3.27237874092
YDR056C	0.180994957614
YDR057W	0.180994957614
YDR058C	0.485826635918
YDR059C	0.0692940781363
YDR060W	0.078709577207
YDR061W	0.458768743616
YDR062W	5.71138893974
YDR063W	0.0310026463446
YDR064W	0.0397682078237
YDR065W	0.245799265286
YDR066C	1.79852423434
YDR067C	0.0557318266142
YDR068W	0.0557318266142
YDR069C	0.27056650981
YDR070C	0.35613141189
YDR071C	0.0905651270378
YDR072C	1.45228808012
YDR073W	2.59812777183
YDR074W	0.0194229878375
YDR075W	0.432318644705
YDR076W	0.0732036588863
YDR077W	0.244769439105
YDR078C	0.020538515953
YDR079C-A	0.163683394796
YDR079W	0.020538515953
YDR080W	0.163683394796
YDR081C	0.155315186299
YDR082W	0.155315186299
YDR083W	0.392387027338
YDR084C	0.27056650981
YDR085C	0.117088256169
YDR086C	0.245799265286
YDR087C	0.163683394796
YDR088C	1.19530572088
YDR089W	0.0148566059031
YDR090C	0.565231960473
YDR091C	0.02367083659
YDR092W	0.241839323163
YDR093W	0.0494059168084
YDR094W	0.998108171688
YDR095C	0.0288353687112
YDR096W	0.0288353687112
YDR097C	0.0285270868489
YDR098C	0.0905651270378
YDR098C-A	0.245799265286
YDR098C-B	0.245799265286
YDR099W	0.0107207771446
YDR100W	0.0393743019989
YDR101C	0.078709577207
YDR102C	1.75641927537
YDR103W	1.75641927537
YDR104C	0.0137459876224
YDR105C	0.0148251840942
YDR106W	0.0148251840942
YDR107C	0.163683394796
YDR108W	0.163683394796
YDR109C	0.112465288504
YDR110W	0.112465288504
YDR111C	0.531878700745
YDR112W	0.392387027338
YDR113C	0.125294405694
YDR114C	0.112465288504
YDR115W	0.0869947448484
YDR116C	0.356851891754
YDR117C	0.687732752811
YDR118W	0.687732752811
YDR118W-A	0.163683394796
YDR119W	0.361804742094
YDR119W-A	0.00562631002785
YDR120C	0.245799265286
YDR121W	0.245799265286
YDR122W	0.155315186299
YDR123C	0.359635759459
YDR124W	0.359635759459
YDR125C	0.112465288504
YDR126W	0.112465288504
YDR127W	0.356851891754
YDR128W	0.361804742094
YDR129C	0.432318644705
YDR130C	0.300824849387
YDR131C	0.112465288504
YDR132C	0.0165333118164
YDR133C	0.0393743019989
YDR134C	0.0556541004341
YDR135C	0.245799265286
YDR136C	0.361804742094
YDR137W	0.0180504736229
YDR138W	0.0557318266142
YDR139C	0.245799265286
YDR140W	0.245799265286
YDR141C	0.356851891754
YDR142C	0.356851891754
YDR143C	0.284097283729
YDR144C	0.731460155228
YDR145W	0.731460155228
YDR146C	0.320891805254
YDR147W	0.226469567515
YDR148C	0.110162068577
YDR149C	0.245799265286
YDR150W	0.0900932480698
YDR151C	0.180994957614
YDR152W	0.180994957614
YDR153C	0.110162068577
YDR154C	1.99795676909
YDR155C	2.50127806378
YDR156W	2.50127806378
YDR157W	0.356808106757
YDR158W	0.741675869511
YDR159W	0.155315186299
YDR160W	0.687732752811
YDR161W	0.687732752811
YDR162C	0.245799265286
YDR163W	0.245799265286
YDR164C	0.0148251840942
YDR165W	0.0148251840942
YDR166C	0.392387027338
YDR167W	0.392387027338
YDR168W	0.392387027338
YDR169C	0.0905651270378
YDR169C-A	0.118477628979
YDR170C	0.0598497484779
YDR170W-A	0.659430722279
YDR171W	0.053026996273
YDR172W	0.053026996273
YDR173C	0.138212031546
YDR174W	0.138212031546
YDR175C	0.449942668496
YDR176W	0.449942668496
YDR177W	0.020538515953
YDR178W	0.0905651270378
YDR179C	0.0397682078237
YDR179W-A	0.0397682078237
YDR180W	0.361804742094
YDR181C	0.078709577207
YDR182W	0.078709577207
YDR182W-A	0.741675869511
YDR183C-A	0.392387027338
YDR183W	0.687732752811
YDR184C	0.0148251840942
YDR185C	0.0905651270378
YDR186C	0.88432053373
YDR187C	0.392387027338
YDR188W	1.00571380307
YDR189W	0.731460155228
YDR190C	0.741675869511
YDR191W	0.741675869511
YDR192C	0.144538750702
YDR193W	1.79852423434
YDR194C	0.163683394796
YDR194W-A	0.163683394796
YDR195W	1.44130257556
YDR196C	0.163683394796
YDR197W	0.163683394796
YDR198C	0.361804742094
YDR199W	0.361804742094
YDR200C	0.020538515953
YDR201W	0.020538515953
YDR202C	0.163683394796
YDR203W	0.392387027338
YDR204W	0.163683394796
YDR205W	1.27433211989
YDR206W	0.432318644705
YDR207C	0.0982731454384
YDR208W	0.0982731454384
YDR209C	1.51909691768
YDR210C-C	0.0692940781363
YDR210C-D	0.0692940781363
YDR210W	0.432318644705
YDR210W-A	1.51909691768
YDR210W-B	1.51909691768
YDR211W	0.053026996273
YDR212W	0.226655690585
YDR213W	0.226655690585
YDR214W	0.0288353687112
YDR215C	0.565231960473
YDR216W	0.565231960473
YDR217C	0.27056650981
YDR218C	0.432318644705
YDR219C	0.392387027338
YDR220C	0.741675869511
YDR221W	0.741675869511
YDR222W	0.249329804273
YDR223W	0.0598129253688
YDR224C	0.0235161851853
YDR225W	0.0107804554892
YDR226W	0.0165333118164
YDR227W	2.06501072373
YDR228C	0.0732036588863
YDR229W	0.0405621638441
YDR230W	0.392387027338
YDR231C	0.110162068577
YDR232W	0.110162068577
YDR233C	2.98416510339
YDR234W	2.86413590913
YDR235W	0.0285270868489
YDR236C	0.155315186299
YDR237W	0.155315186299
YDR238C	0.163683394796
YDR239C	0.204364749464
YDR240C	0.0285270868489
YDR241W	0.741675869511
YDR242W	0.125294405694
YDR243C	0.657424374676
YDR244W	0.657424374676
YDR245W	0.392387027338
YDR246W	0.0107207771446
YDR246W-A	8.09032716666
YDR247W	1.16162294274
YDR248C	0.27056650981
YDR249C	0.731460155228
YDR250C	0.741675869511
YDR251W	0.741675869511
YDR252W	0.392387027338
YDR253C	0.144538750702
YDR254W	0.144538750702
YDR255C	0.226655690585
YDR256C	0.392387027338
YDR257C	0.284097283729
YDR258C	0.0692940781363
YDR259C	0.00667473191499
YDR260C	0.361804742094
YDR261C	0.624857376144
YDR261C-C	3.4861256107
YDR261C-D	3.4861256107
YDR261W-A	0.890297576129
YDR261W-B	0.890297576129
YDR262W	3.08632609479
YDR263C	2.80694086083
YDR264C	0.204364749464
YDR265W	0.204364749464
YDR266C	0.284097283729
YDR267C	0.0285270868489
YDR268W	0.0285270868489
YDR269C	1.01704342413
YDR270W	0.211046042363
YDR271C	0.0148251840942
YDR272W	0.0148251840942
YDR273W	0.155315186299
YDR274C	0.931720664087
YDR275W	0.931720664087
YDR276C	2.9112603012
YDR277C	0.0365129134346
YDR278C	0.392387027338
YDR279W	0.417296067848
YDR280W	0.245799265286
YDR281C	0.204364749464
YDR282C	0.392387027338
YDR283C	0.361804742094
YDR284C	0.0256437280247
YDR285W	0.104526406708
YDR286C	0.361804742094
YDR287W	0.361804742094
YDR288W	0.491794181222
YDR289C	0.245799265286
YDR290W	0.245799265286
YDR291W	0.741675869511
YDR292C	0.27056650981
YDR293C	0.270403077843
YDR294C	0.27056650981
YDR295C	0.00214927847816
YDR296W	0.00214927847816
YDR297W	0.0165333118164
YDR298C	0.201859454739
YDR299W	0.173885049309
YDR300C	0.020538515953
YDR301W	0.020538515953
YDR302W	0.204364749464
YDR303C	0.163683394796
YDR304C	0.245799265286
YDR305C	0.204364749464
YDR306C	0.0227217723494
YDR307W	0.0227217723494
YDR308C	0.112465288504
YDR309C	0.07250897763
YDR310C	0.306882183528
YDR311W	0.162775732567
YDR312W	0.952354815272
YDR313C	0.163683394796
YDR314C	0.078709577207
YDR315C	0.491794181222
YDR316W	0.491794181222
YDR316W-A	0.0397682078237
YDR316W-B	0.0397682078237
YDR317W	0.741675869511
YDR318W	0.293508307394
YDR319C	0.226655690585
YDR320C	0.392387027338
YDR320C-A	0.204364749464
YDR320W-B	0.163683394796
YDR321W	0.491794181222
YDR322C-A	0.0692940781363
YDR322W	0.020538515953
YDR323C	0.952354815272
YDR324C	0.0310026463446
YDR325W	0.0310026463446
YDR326C	0.078709577207
YDR327W	0.078709577207
YDR328C	0.112465288504
YDR329C	0.356851891754
YDR330W	0.356851891754
YDR331W	0.570855602204
YDR332W	0.112465288504
YDR333C	0.657424374676
YDR334W	0.657424374676
YDR335W	0.020538515953
YDR336W	2.93993633901
YDR337W	0.0557318266142
YDR338C	0.356851891754
YDR339C	0.0288353687112
YDR340W	0.0288353687112
YDR341C	0.361804742094
YDR342C	0.245799265286
YDR343C	0.0148251840942
YDR344C	0.0342076576337
YDR345C	0.449942668496
YDR346C	0.163728959348
YDR347W	0.163728959348
YDR348C	0.422894718668
YDR349C	0.0310026463446
YDR350C	0.078709577207
YDR351W	0.078709577207
YDR352W	0.27056650981
YDR353W	0.241839323163
YDR354C-A	0.783826702201
YDR354W	0.0677353540986
YDR355C	0.245799265286
YDR356W	0.356851891754
YDR357C	0.138128274465
YDR358W	0.138128274465
YDR359C	0.000315490389376
YDR360W	0.078709577207
YDR361C	0.204364749464
YDR362C	0.00776284410401
YDR363W	0.00776284410401
YDR363W-A	0.261715710561
YDR364C	0.118477628979
YDR365C	6.32110039705
YDR365W-A	6.32110039705
YDR365W-B	6.32110039705
YDR366C	0.741675869511
YDR367W	0.741675869511
YDR368W	0.163683394796
YDR369C	0.741675869511
YDR370C	0.118477628979
YDR371C-A	0.687732752811
YDR371W	0.118477628979
YDR372C	0.112465288504
YDR373W	0.112465288504
YDR374C	0.741675869511
YDR374W-A	0.741675869511
YDR375C	0.640464879568
YDR376W	0.640464879568
YDR377W	0.00776284410401
YDR378C	0.0919611586848
YDR379C-A	1.14330559988
YDR379W	0.0919611586848
YDR380W	1.14330559988
YDR381C-A	0.00667473191499
YDR381W	0.837284123639
YDR382W	0.00667473191499
YDR383C	0.0692940781363
YDR384C	1.05114306386
YDR385W	0.00236294017396
YDR386W	0.245799265286
YDR387C	0.0692940781363
YDR388W	0.0692940781363
YDR389W	0.942504554441
YDR390C	0.0393743019989
YDR391C	0.134424576882
YDR392W	0.134424576882
YDR393W	0.392387027338
YDR394W	0.00776284410401
YDR395W	0.0919611586848
YDR396W	0.163683394796
YDR397C	0.432318644705
YDR398W	0.432318644705
YDR399W	0.270403077843
YDR400W	0.180994957614
YDR401W	0.245799265286
YDR402C	0.356851891754
YDR403W	0.226655690585
YDR404C	0.020538515953
YDR405W	0.020538515953
YDR406W	0.302008089536
YDR406W-A	0.163683394796
YDR407C	0.0397682078237
YDR408C	0.226655690585
YDR409W	0.226655690585
YDR410C	0.245799265286
YDR411C	1.44130257556
YDR412W	1.44130257556
YDR413C	0.392387027338
YDR414C	0.155315186299
YDR415C	0.163683394796
YDR416W	0.163683394796
YDR417C	0.204364749464
YDR418W	0.163683394796
YDR419W	0.0285270868489
YDR420W	0.07250897763
YDR421W	0.0285270868489
YDR422C	0.112465288504
YDR423C	0.112465288504
YDR424C	0.163683394796
YDR425W	0.163683394796
YDR426C	0.570855602204
YDR427W	0.570855602204
YDR428C	0.392387027338
YDR429C	0.687732752811
YDR430C	0.020538515953
YDR431W	0.491794181222
YDR432W	0.392387027338
YDR433W	0.392387027338
YDR434W	0.361804742094
YDR435C	0.0692940781363
YDR436W	0.155315186299
YDR437W	0.163683394796
YDR438W	0.361804742094
YDR439W	0.741675869511
YDR440W	0.115354602073
YDR441C	0.0107207771446
YDR442W	0.0107207771446
YDR443C	0.300824849387
YDR444W	0.300824849387
YDR445C	0.392387027338
YDR446W	0.0557318266142
YDR447C	0.0343946200326
YDR448W	0.0343946200326
YDR449C	0.233856114912
YDR450W	0.0936355739083
YDR451C	0.00204371226653
YDR452W	0.00204371226653
YDR453C	0.204364749464
YDR454C	0.00156051099568
YDR455C	0.245799265286
YDR456W	0.000823066478691
YDR457W	0.491794181222
YDR458C	0.0557318266142
YDR459C	0.0692940781363
YDR460W	0.0692940781363
YDR461C-A	0.361804742094
YDR461W	0.163683394796
YDR462W	0.361804742094
YDR463W	2.76119993326
YDR464C-A	0.163683394796
YDR464W	0.0310026463446
YDR465C	0.0692940781363
YDR466W	0.0692940781363
YDR467C	0.741675869511
YDR468C	0.0107207771446
YDR469W	0.0107207771446
YDR470C	0.00344638434775
YDR471W	0.00344638434775
YDR472W	0.0461345141374
YDR473C	0.163683394796
YDR475C	0.178845425479
YDR476C	0.115354602073
YDR477W	0.00776284410401
YDR478W	0.392387027338
YDR479C	0.134424576882
YDR480W	0.134424576882
YDR481C	0.155315186299
YDR482C	0.284097283729
YDR483W	0.284097283729
YDR484W	1.27433211989
YDR485C	0.226655690585
YDR486C	0.112465288504
YDR487C	0.155315186299
YDR488C	0.226655690585
YDR489W	0.226655690585
YDR490C	0.356851891754
YDR491C	0.361804742094
YDR492W	0.0407034643793
YDR493W	0.112465288504
YDR494W	0.640464879568
YDR495C	1.27433211989
YDR496C	0.204364749464
YDR497C	0.320891805254
YDR498C	0.413805050912
YDR499W	0.312100813162
YDR500C	0.118477628979
YDR501W	0.118477628979
YDR502C	0.149466490759
YDR503C	0.245799265286
YDR504C	0.741675869511
YDR505C	0.0256437280247
YDR506C	0.593857155151
YDR507C	0.0797377874538
YDR508C	0.782540228905
YDR509W	0.204364749464
YDR510C-A	0.687732752811
YDR510W	1.14822194249
YDR511W	0.687732752811
YDR512C	2.93993633901
YDR513W	0.0405621638441
YDR514C	0.0397682078237
YDR515W	0.0397682078237
YDR516C	5.03959027619
YDR517W	5.72628624348
YDR518W	0.0107207771446
YDR519W	0.163683394796
YDR520C	0.00156051099568
YDR521W	0.245799265286
YDR522C	0.0397682078237
YDR523C	0.0397682078237
YDR524C	0.00954066014194
YDR524C-A	1.17773117832
YDR524C-B	0.155315186299
YDR524W-C	0.00954066014194
YDR525W	0.356851891754
YDR525W-A	0.893488573027
YDR526C	0.0557318266142
YDR527W	0.525525968361
YDR528W	0.144538750702
YDR529C	0.0405621638441
YDR530C	0.277145825268
YDR531W	0.277145825268
YDR532C	0.118477628979
YDR533C	0.00355834885749
YDR534C	0.163683394796
YDR535C	0.119590602152
YDR536W	0.119590602152
YDR537C	0.0732036588863
YDR538W	0.717601617217
YDR539W	0.0732036588863
YDR540C	0.657424374676
YDR541C	0.199109302864
YDR542W	0.0692940781363
YDR543C	0.741675869511
YDR544C	0.741675869511
YDR545C-A	0.741675869511
YDR545W	0.741675869511
YEL001C	0.00355834885749
YEL002C	0.163683394796
YEL003W	0.0310026463446
YEL004W	0.741675869511
YEL005C	0.741675869511
YEL006W	0.078709577207
YEL007W	7.87115419381
YEL008C-A	20.0014333662
YEL008W	3.81429394339
YEL009C	1.75583550922
YEL009C-A	0.687732752811
YEL010W	0.163683394796
YEL011W	0.783826702201
YEL012W	0.0735168727813
YEL013W	0.392387027338
YEL014C	0.392387027338
YEL015W	0.155315186299
YEL016C	0.155315186299
YEL017C-A	0.818786021405
YEL017W	0.761690698818
YEL018C-A	0.0557318266142
YEL018W	0.112465288504
YEL019C	0.112465288504
YEL020C	0.361804742094
YEL020C-B	0.0224063555677
YEL020W-A	0.392387027338
YEL021W	0.687732752811
YEL022W	0.00776284410401
YEL023C	0.112465288504
YEL024W	0.35613141189
YEL025C	0.115354602073
YEL026W	0.0104532076116
YEL027W	0.0474293693383
YEL028W	0.020538515953
YEL029C	0.226655690585
YEL030C-A	1.01704342413
YEL030W	0.115354602073
YEL031W	0.0397682078237
YEL032C-A	0.245799265286
YEL032W	0.199109302864
YEL033W	0.741675869511
YEL034C-A	0.259454441626
YEL034W	0.0557318266142
YEL035C	0.163683394796
YEL036C	0.104879494477
YEL037C	0.053026996273
YEL038W	1.75583550922
YEL039C	1.75583550922
YEL040W	0.0722258563066
YEL041W	0.0405621638441
YEL042W	0.144538750702
YEL043W	0.356851891754
YEL044W	0.447483964809
YEL045C	0.447483964809
YEL046C	0.741675869511
YEL047C	0.134424576882
YEL048C	0.112465288504
YEL049W	0.078709577207
YEL050C	0.0692940781363
YEL050W-A	0.199109302864
YEL051W	0.112465288504
YEL052W	0.134424576882
YEL053C	0.134424576882
YEL053W-A	0.392387027338
YEL054C	0.0393743019989
YEL055C	0.0105548432047
YEL056W	0.0104532076116
YEL057C	0.226469567515
YEL058W	0.163683394796
YEL059C-A	0.741675869511
YEL059W	0.741675869511
YEL060C	0.356808106757
YEL061C	0.0405621638441
YEL062W	1.24076298174
YEL063C	1.5014680681
YEL064C	0.284097283729
YEL065W	0.155315186299
YEL066W	0.253338157522
YEL067C	0.356851891754
YEL068C	0.112465288504
YEL069C	0.0919611586848
YEL070W	0.118477628979
YEL071W	0.695744683377
YEL072W	0.0432387184608
YEL073C	5.45902831658
YEL074W	0.112465288504
YEL075C	0.112465288504
YEL075W-A	0.741675869511
YEL076C	0.741675869511
YEL076C-A	0.741675869511
YEL077C	0.741675869511
YEL077W-A	0.0397682078237
YER001W	0.198765369128
YER002W	0.155315186299
YER003C	0.284097283729
YER004W	0.284097283729
YER005W	0.731460155228
YER006C-A	0.392387027338
YER006W	0.361804742094
YER007C-A	0.204364749464
YER007W	1.79852423434
YER008C	0.0397682078237
YER009W	0.0397682078237
YER010C	0.020538515953
YER011W	0.253338157522
YER012W	0.00793778761869
YER013W	0.837284123639
YER014C-A	1.01704342413
YER014W	0.0557318266142
YER015W	1.20151897577
YER016W	0.965573657883
YER017C	0.078709577207
YER018C	0.0165333118164
YER019C-A	0.409099985091
YER019W	0.0165333118164
YER020W	0.409099985091
YER021W	0.0397682078237
YER022W	0.0557318266142
YER023C-A	0.392387027338
YER023W	0.392387027338
YER024W	0.392387027338
YER025W	0.112465288504
YER026C	0.112465288504
YER027C	0.00776284410401
YER028C	0.155315186299
YER029C	0.163683394796
YER030W	0.163683394796
YER031C	0.565231960473
YER032W	0.565231960473
YER033C	1.64510364821
YER034W	1.64510364821
YER035W	0.640464879568
YER036C	0.0486048328516
YER037W	0.0486048328516
YER038C	0.741675869511
YER038W-A	0.741675869511
YER039C	0.392387027338
YER039C-A	0.112465288504
YER040W	0.112465288504
YER041W	0.163683394796
YER042W	0.245799265286
YER043C	0.525525968361
YER044C	0.358079281825
YER044C-A	0.245799265286
YER045C	0.0318162006819
YER046W	0.0334461665664
YER046W-A	0.245799265286
YER047C	1.9036611166
YER048C	0.0365129134346
YER048W-A	0.5010740036
YER049W	0.180994957614
YER050C	0.0285270868489
YER051W	0.0285270868489
YER052C	0.0494059168084
YER053C	0.0677353540986
YER053C-A	0.521400228056
YER054C	1.64065350995
YER055C	0.00408558805975
YER056C	0.450193257021
YER056C-A	0.449942668496
YER057C	0.35613141189
YER058W	0.35613141189
YER059W	0.0692940781363
YER060W	0.118477628979
YER060W-A	0.163683394796
YER061C	0.112465288504
YER062C	0.0485122594138
YER063W	0.0288509200889
YER064C	1.70401868683
YER065C	0.0886160821998
YER066C-A	0.741675869511
YER066W	0.078709577207
YER067C-A	0.822352534097
YER067W	0.766828541206
YER068C-A	0.952354815272
YER068W	0.822352534097
YER069W	0.0657087592908
YER070W	0.0692940781363
YER071C	0.112465288504
YER072W	0.112465288504
YER073W	0.796851384003
YER074W	0.110162068577
YER074W-A	0.356851891754
YER075C	0.793328348128
YER076C	0.00793778761869
YER076W-A	0.361804742094
YER077C	0.0285270868489
YER078C	0.687732752811
YER078W-A	0.687732752811
YER079C-A	0.392387027338
YER079W	0.741675869511
YER080W	0.0107207771446
YER081W	0.0178644398505
YER082C	0.053026996273
YER083C	0.741675869511
YER084W	0.741675869511
YER084W-A	0.741675869511
YER085C	0.570855602204
YER086W	0.570855602204
YER087C-A	0.245799265286
YER087C-B	0.112465288504
YER087W	0.952354815272
YER088C	2.32358208088
YER088C-A	0.783826702201
YER088W-B	4.10204766804
YER089C	0.104526406708
YER090C-A	0.741675869511
YER090W	0.104526406708
YER091C	0.284097283729
YER091C-A	0.241839323163
YER092W	0.241839323163
YER093C	0.952354815272
YER093C-A	0.392387027338
YER094C	0.000264153570769
YER095W	0.000264153570769
YER096W	0.0557318266142
YER097W	0.270403077843
YER098W	0.0288509200889
YER099C	0.204364749464
YER100W	0.204364749464
YER101C	0.053026996273
YER102W	0.0148251840942
YER103W	0.998108171688
YER104W	0.27056650981
YER105C	0.0557318266142
YER106W	0.0557318266142
YER107C	0.0557318266142
YER107W-A	1.01704342413
YER109C	0.0735168727813
YER110C	0.27056650981
YER111C	0.155315186299
YER112W	0.0148251840942
YER113C	0.27056650981
YER114C	0.00793778761869
YER115C	0.078709577207
YER116C	0.00776284410401
YER117W	0.00776284410401
YER118C	0.361804742094
YER119C	0.392387027338
YER119C-A	1.01704342413
YER120W	0.00260260458133
YER121W	0.0692940781363
YER122C	0.00296094135642
YER123W	0.00296094135642
YER124C	0.0701730163879
YER125W	0.00214927847816
YER126C	0.0557318266142
YER127W	0.0557318266142
YER128W	0.741675869511
YER129W	0.27056650981
YER130C	0.285193127563
YER131W	0.0109697958269
YER132C	0.00418338856028
YER133W	0.300824849387
YER133W-A	0.687732752811
YER134C	0.687732752811
YER135C	0.00509554541124
YER136W	0.190733908387
YER137C	0.00403287489937
YER137C-A	20.0003614784
YER137W-A	0.0557318266142
YER138C	20.0003614784
YER138W-A	20.0003614784
YER139C	0.783826702201
YER140W	0.783826702201
YER141W	0.245799265286
YER142C	0.952354815272
YER143W	0.952354815272
YER144C	0.356851891754
YER145C	3.73885367848
YER145C-A	3.62508550596
YER146W	2.2572973704
YER147C	0.204364749464
YER147C-A	0.741675869511
YER148W	0.204364749464
YER148W-A	0.741675869511
YER149C	0.0677353540986
YER150W	0.0588581995105
YER151C	0.204364749464
YER152C	0.392387027338
YER152W-A	0.392387027338
YER153C	0.0581703566336
YER154W	0.0581703566336
YER155C	1.42686588128
YER156C	0.0405621638441
YER157W	0.0405621638441
YER158C	0.931720664087
YER158W-A	1.03988555513
YER159C	0.111846147675
YER159C-A	20.0014183014
YER160C	20.0014183014
YER161C	0.163683394796
YER162C	0.361804742094
YER163C	0.0227217723494
YER164W	0.0557318266142
YER165C-A	0.078709577207
YER165W	0.0148251840942
YER166W	0.00455767588584
YER167W	0.204364749464
YER168C	0.180994957614
YER169W	0.180994957614
YER170W	0.449942668496
YER171W	0.112465288504
YER172C	0.741675869511
YER172C-A	0.078709577207
YER173W	0.741675869511
YER174C	0.155315186299
YER175C	0.118477628979
YER175W-A	0.118477628979
YER176W	0.224342409522
YER177W	20.0209958795
YER178W	9.63516998704
YER179W	0.204364749464
YER180C	0.245799265286
YER180C-A	0.0107207771446
YER181C	0.491794181222
YER182W	0.491794181222
YER183C	0.118477628979
YER184C	0.253338157522
YER185W	0.300824849387
YER186C	0.0001102963639
YER187W	0.0397682078237
YER188C-A	0.0365129134346
YER188W	0.468189810752
YER189W	0.204364749464
YER190C-A	0.741675869511
YER190C-B	0.741675869511
YER190W	0.163683394796
YFL001W	0.0180504736229
YFL002C	0.0180504736229
YFL002W-A	5.44390015231
YFL002W-B	5.44390015231
YFL003C	0.356851891754
YFL004W	0.449942668496
YFL005W	0.163683394796
YFL007W	1.27433211989
YFL008W	0.053026996273
YFL009W	0.0905651270378
YFL010C	0.0905651270378
YFL010W-A	0.392387027338
YFL011W	1.01704342413
YFL012W	0.741675869511
YFL012W-A	0.078709577207
YFL013C	0.078709577207
[truncated: 4,717 more rows]
