# Supplementary material for: Dual threshold optimization and network inference reveal convergent evidence from TF binding locations and TF perturbation responses
Source: Genome Res. 2020 Mar;30(3):459–71. doi: 10.1101/gr.259655.119 (PMC7111528; doi:10.1101/gr.259655.119)
Supplement: Supplemental Material [file supp_gr.259655.119_Supplemental_File_S10.tar.gz › Supplemental_File_S10_Kang2020/SFP1.pval_scores.txt]

Systematic Name	pvalue score
Q0010	0.741675869511
Q0017	0.741675869511
Q0032	0.741675869511
Q0045	0.741675869511
Q0050	0.741675869511
Q0055	0.741675869511
Q0060	0.741675869511
Q0065	0.741675869511
Q0070	0.741675869511
Q0075	0.741675869511
Q0080	0.741675869511
Q0085	0.741675869511
Q0092	0.741675869511
Q0105	0.741675869511
Q0110	0.741675869511
Q0115	0.741675869511
Q0120	0.741675869511
Q0130	0.741675869511
Q0140	0.741675869511
Q0142	0.741675869511
Q0143	0.741675869511
Q0144	0.741675869511
Q0160	0.741675869511
Q0182	0.741675869511
Q0250	0.741675869511
Q0255	0.741675869511
Q0275	0.741675869511
Q0297	0.741675869511
R0010W	0.741675869511
R0020C	0.741675869511
R0030W	0.741675869511
R0040C	0.741675869511
YAL001C	0.276293479994
YAL002W	0.485612470682
YAL003W	0.084485940402
YAL004W	0.741675869511
YAL005C	0.084485940402
YAL007C	1.10121362253
YAL008W	0.230185609361
YAL009W	0.741675869511
YAL010C	0.741675869511
YAL011W	0.676671280121
YAL012W	0.10674929063
YAL013W	1.21525454735
YAL014C	1.21525454735
YAL015C	0.651330371552
YAL016C-A	0.377136150493
YAL016C-B	0.377136150493
YAL016W	0.377136150493
YAL017W	0.52029355173
YAL018C	0.52029355173
YAL019W	0.377136150493
YAL019W-A	0.651330371552
YAL020C	0.45717695792
YAL021C	0.24258326593
YAL022C	0.741675869511
YAL023C	2.0647200019
YAL024C	1.74593364088
YAL025C	0.45717695792
YAL026C	0.45717695792
YAL026C-A	0.741675869511
YAL027W	0.377136150493
YAL028W	0.52029355173
YAL029C	0.52029355173
YAL030W	0.230185609361
YAL031C	0.230185609361
YAL031W-A	0.377136150493
YAL032C	0.377136150493
YAL033W	0.0345548006284
YAL034C	0.0345548006284
YAL034C-B	0.100579166284
YAL034W-A	0.230185609361
YAL035W	0.713396344301
YAL036C	0.713396344301
YAL037C-A	0.100579166284
YAL037C-B	0.741675869511
YAL037W	0.100579166284
YAL038W	0.0300318450431
YAL039C	0.515887086023
YAL040C	0.707937831077
YAL041W	0.52029355173
YAL042C-A	0.45717695792
YAL042W	0.713396344301
YAL043C	0.676671280121
YAL044C	0.24258326593
YAL044W-A	0.741675869511
YAL045C	0.651330371552
YAL046C	0.741675869511
YAL047C	0.330318430635
YAL047W-A	1.75641711793
YAL048C	0.377136150493
YAL049C	0.315400583459
YAL051W	0.907342007619
YAL053W	0.827211907573
YAL054C	0.827211907573
YAL055W	0.100359172609
YAL056C-A	0.45717695792
YAL056W	0.45717695792
YAL058W	0.741675869511
YAL059C-A	1.75641711793
YAL059W	0.651330371552
YAL060W	0.827211907573
YAL061W	0.0596059852813
YAL062W	0.321561807577
YAL063C	0.230185609361
YAL063C-A	0.983589266575
YAL064C-A	1.21525454735
YAL064W	0.377840892219
YAL064W-B	0.741675869511
YAL065C	0.741675869511
YAL066W	0.24708760482
YAL067C	2.55911838488
YAL067W-A	0.983589266575
YAL068C	0.983589266575
YAL068W-A	0.100579166284
YAR002C-A	0.330318430635
YAR002W	0.40204201533
YAR003W	0.330318430635
YAR007C	0.100579166284
YAR008W	0.100579166284
YAR009C	0.741675869511
YAR010C	0.100579166284
YAR014C	0.179877609619
YAR015W	0.179877609619
YAR018C	1.33958742414
YAR019C	2.93993202415
YAR019W-A	0.377136150493
YAR020C	0.230185609361
YAR023C	0.119368764984
YAR027W	0.179877609619
YAR028W	0.100579166284
YAR029W	0.24708760482
YAR030C	0.377136150493
YAR031W	0.377136150493
YAR033W	0.230185609361
YAR035C-A	0.890084156985
YAR035W	0.181960036415
YAR042W	0.890084156985
YAR047C	5.64635127685
YAR050W	0.676671280121
YAR053W	0.315400583459
YAR060C	0.741675869511
YAR061W	0.741675869511
YAR062W	0.741675869511
YAR064W	0.741675869511
YAR066W	0.983589266575
YAR068W	0.741675869511
YAR069C	0.741675869511
YAR070C	0.330318430635
YAR071W	0.330318430635
YAR073W	0.788549925031
YAR075W	0.00576225968078
YBL001C	1.12437675414
YBL002W	0.801650779671
YBL003C	0.801650779671
YBL004W	0.361345917048
YBL005W	0.52029355173
YBL005W-A	0.202012087906
YBL005W-B	0.202012087906
YBL006C	0.52029355173
YBL006W-A	0.330318430635
YBL007C	0.330318430635
YBL008W	0.741675869511
YBL008W-A	0.377136150493
YBL009W	0.520886736476
YBL010C	0.520886736476
YBL011W	0.830710568743
YBL012C	0.890084156985
YBL013W	0.962196691887
YBL014C	0.962196691887
YBL015W	0.357262906159
YBL016W	0.10674929063
YBL017C	0.0859188977225
YBL018C	0.651330371552
YBL019W	0.0688192086003
YBL020W	0.0232831255645
YBL021C	0.0232831255645
YBL022C	0.651330371552
YBL023C	0.894238456706
YBL024W	0.465767831773
YBL025W	0.717315480333
YBL026W	0.412231793918
YBL027W	0.2498637582
YBL028C	0.2498637582
YBL029C-A	0.138015007133
YBL029W	2.46313537831
YBL030C	0.154688082373
YBL031W	0.0316286436833
YBL032W	0.00839204604384
YBL033C	0.00839204604384
YBL034C	0.193871998869
YBL035C	0.24258326593
YBL036C	0.0751997824838
YBL037W	0.465767831773
YBL038W	0.306771633481
YBL039C	0.306771633481
YBL039C-A	0.330318430635
YBL039W-B	0.0316286436833
YBL040C	0.0316286436833
YBL041W	0.409748328294
YBL042C	0.696696734848
YBL043W	0.250086560382
YBL044W	0.306771633481
YBL045C	0.306771633481
YBL046W	0.152168091689
YBL047C	0.152168091689
YBL048W	0.741675869511
YBL049W	1.85832549216
YBL050W	0.134143915151
YBL051C	0.134143915151
YBL052C	1.64980727334
YBL053W	0.377136150493
YBL054W	0.0563717978019
YBL055C	0.0563717978019
YBL056W	0.869170372407
YBL057C	0.869170372407
YBL058W	0.0688192086003
YBL059C-A	0.377136150493
YBL059W	0.377136150493
YBL060W	0.134143915151
YBL061C	0.134143915151
YBL062W	0.741675869511
YBL063W	0.869170372407
YBL064C	0.869170372407
YBL065W	0.377136150493
YBL066C	0.249043562881
YBL067C	1.29902563111
YBL068W	0.377136150493
YBL068W-A	1.43616302439
YBL069W	0.830710568743
YBL070C	1.8900685462
YBL071C	0.520886736476
YBL071C-B	0.0232831255645
YBL071W-A	0.0232831255645
YBL072C	0.377136150493
YBL073W	0.149742422163
YBL074C	2.70969894379
YBL075C	0.741675869511
YBL076C	0.315400583459
YBL077W	1.43616302439
YBL078C	1.43616302439
YBL079W	0.116805737629
YBL080C	0.116805737629
YBL081W	0.100359172609
YBL082C	0.134143915151
YBL083C	0.230185609361
YBL084C	1.74593364088
YBL085W	0.392750957324
YBL086C	0.20728520698
YBL087C	0.0959886031153
YBL088C	0.713396344301
YBL089W	0.983589266575
YBL090W	0.377136150493
YBL091C	0.377136150493
YBL091C-A	0.149742422163
YBL092W	0.0232831255645
YBL093C	0.0935262673712
YBL094C	0.230185609361
YBL095W	0.149742422163
YBL096C	0.00815113879117
YBL097W	0.377840892219
YBL098W	0.116805737629
YBL099W	0.0221502074681
YBL100C	0.047634281448
YBL100W-A	0.134143915151
YBL100W-B	0.134143915151
YBL100W-C	1.74593364088
YBL101C	1.74593364088
YBL102W	0.361345917048
YBL103C	0.361345917048
YBL104C	0.377136150493
YBL105C	0.24258326593
YBL106C	1.09883321251
YBL107C	1.09883321251
YBL107W-A	0.894238456706
YBL108C-A	0.741675869511
YBL108W	0.741675869511
YBL109W	0.741675869511
YBL111C	0.741675869511
YBL112C	0.741675869511
YBL113C	0.741675869511
YBL113W-A	0.00560469266157
YBR001C	0.20728520698
YBR002C	0.45717695792
YBR003W	0.45717695792
YBR004C	0.741675869511
YBR005W	0.741675869511
YBR006W	0.57534786648
YBR007C	0.210917528606
YBR008C	0.890084156985
YBR009C	0.312770219236
YBR010W	0.312770219236
YBR011C	0.713396344301
YBR012C	1.75641711793
YBR012W-A	1.75641711793
YBR012W-B	1.75641711793
YBR013C	0.100579166284
YBR014C	0.624567104824
YBR015C	0.619217183928
YBR016W	0.717315480333
YBR017C	0.674946541404
YBR018C	3.37784980287
YBR019C	0.064275039109
YBR020W	0.064275039109
YBR021W	1.8247303701
YBR022W	0.24708760482
YBR023C	1.10121362253
YBR024W	0.202012087906
YBR025C	4.57490561165
YBR026C	0.741675869511
YBR027C	0.741675869511
YBR028C	0.100579166284
YBR029C	0.0731552060021
YBR030W	0.0731552060021
YBR031W	4.47820816268
YBR032W	0.894238456706
YBR033W	0.676671280121
YBR034C	0.869170372407
YBR035C	1.11696308884
YBR036C	0.193871998869
YBR037C	0.0689725250541
YBR038W	0.0689725250541
YBR039W	0.0751997824838
YBR040W	0.894238456706
YBR041W	0.24258326593
YBR042C	0.0751997824838
YBR043C	0.0344416359245
YBR044C	0.433898802013
YBR045C	0.152168091689
YBR046C	0.962196691887
YBR047W	0.962196691887
YBR048W	0.250086560382
YBR049C	0.0959886031153
YBR050C	1.87109673464
YBR051W	0.24258326593
YBR052C	0.396168705587
YBR053C	0.140948118504
YBR054W	0.869170372407
YBR055C	2.68242989838
YBR056C-B	0.100579166284
YBR056W	2.68242989838
YBR056W-A	1.66848280186
YBR057C	1.55127079796
YBR058C	0.230185609361
YBR058C-A	0.24708760482
YBR059C	0.0444754601202
YBR060C	0.179877609619
YBR061C	2.0647200019
YBR062C	0.713396344301
YBR063C	0.315400583459
YBR064W	1.43616302439
YBR065C	0.193871998869
YBR066C	3.3133316922
YBR067C	0.428005270624
YBR068C	0.132760882866
YBR069C	0.182636728025
YBR070C	0.361345917048
YBR071W	0.361345917048
YBR072C-A	1.8900685462
YBR072W	0.534166917294
YBR073W	1.8900685462
YBR074W	0.00720337653048
YBR076C-A	0.0232831255645
YBR076W	0.651330371552
YBR077C	2.44543482286
YBR078W	3.21505168557
YBR079C	0.100359172609
YBR080C	0.00815113879117
YBR081C	1.64980727334
YBR082C	0.328650436072
YBR083W	0.0564718878629
YBR084C-A	4.31719619797
YBR084W	1.08918819304
YBR085C-A	1.90257200824
YBR085W	3.76740219033
YBR086C	10.7177539602
YBR087W	10.7177539602
YBR088C	0.52029355173
YBR089C-A	0.511716159211
YBR089W	1.21525454735
YBR090C	2.93993202415
YBR091C	0.179877609619
YBR092C	0.412231793918
YBR093C	0.791736686087
YBR094W	0.377840892219
YBR095C	0.00400204523445
YBR096W	0.00400204523445
YBR097W	0.57534786648
YBR098W	0.890084156985
YBR099C	0.149742422163
YBR101C	0.134143915151
YBR102C	0.179877609619
YBR103C-A	0.890084156985
YBR103W	0.179877609619
YBR104W	0.890084156985
YBR105C	0.38461330715
YBR106W	0.38461330715
YBR107C	0.300675970008
YBR108W	0.300675970008
YBR109C	0.179877609619
YBR109W-A	0.179877609619
YBR110W	0.741675869511
YBR111C	0.361345917048
YBR111W-A	0.361345917048
YBR112C	0.650910713249
YBR113W	0.741675869511
YBR114W	0.295923264966
YBR115C	0.377840892219
YBR116C	0.230185609361
YBR117C	0.042879088942
YBR118W	2.61463295911
YBR119W	0.330318430635
YBR120C	0.0935262673712
YBR121C	1.48882531403
YBR121C-A	0.149742422163
YBR122C	0.403921411269
YBR123C	0.017662056577
YBR124W	0.45717695792
YBR125C	0.24258326593
YBR126C	0.108913817618
YBR126W-A	0.108913817618
YBR126W-B	0.168951119056
YBR127C	0.830710568743
YBR128C	1.10121362253
YBR129C	0.100359172609
YBR130C	1.30396323539
YBR131C-A	0.983589266575
YBR131W	1.30396323539
YBR132C	0.163636006217
YBR133C	0.159300451472
YBR134W	0.983589266575
YBR135W	0.149742422163
YBR136W	0.651330371552
YBR137W	1.33958742414
YBR138C	0.625606480275
YBR139W	0.625606480275
YBR140C	0.134143915151
YBR141C	0.45717695792
YBR141W-A	0.0563717978019
YBR142W	0.45717695792
YBR143C	0.306771633481
YBR144C	0.676671280121
YBR145W	0.676671280121
YBR146W	0.890084156985
YBR147W	2.0630432292
YBR148W	0.100359172609
YBR149W	0.713396344301
YBR150C	0.0425322925502
YBR151W	0.0425322925502
YBR152W	2.65466120123
YBR153W	0.52029355173
YBR154C	0.124738588031
YBR155W	0.124738588031
YBR156C	0.330318430635
YBR157C	0.0571052367497
YBR158W	1.48351854667
YBR159W	1.43616302439
YBR160W	0.907342007619
YBR161W	11.5671760619
YBR162C	4.68485038677
YBR162W-A	4.68485038677
YBR163W	0.0571052367497
YBR164C	0.100359172609
YBR165W	0.100359172609
YBR166C	1.43616302439
YBR167C	0.403921411269
YBR168W	0.403921411269
YBR169C	0.0935262673712
YBR170C	0.100579166284
YBR171W	0.100579166284
YBR172C	3.41437930434
YBR173C	0.100579166284
YBR174C	0.741675869511
YBR175W	0.100579166284
YBR176W	0.0232831255645
YBR177C	2.37056740736
YBR178W	0.149742422163
YBR179C	0.0316286436833
YBR180W	0.0316286436833
YBR181C	0.801650779671
YBR182C	0.890084156985
YBR182C-A	1.81695707412
YBR183W	1.81695707412
YBR184W	0.713396344301
YBR185C	0.100359172609
YBR186W	0.100359172609
YBR187W	0.944441166306
YBR188C	0.24708760482
YBR189W	0.24708760482
YBR190W	0.52029355173
YBR191W	0.377840892219
YBR191W-A	0.741675869511
YBR192W	0.0688192086003
YBR193C	0.230185609361
YBR194W	0.230185609361
YBR195C	0.100359172609
YBR196C	0.651330371552
YBR196C-A	0.349531190483
YBR196C-B	0.361345917048
YBR197C	0.57534786648
YBR198C	0.100359172609
YBR199W	0.100359172609
YBR200W	0.801650779671
YBR200W-A	0.134143915151
YBR201C-A	1.53452245908
YBR201W	1.31145715072
YBR202W	1.48847473424
YBR203W	1.31145715072
YBR204C	0.0332192398053
YBR205W	0.0332192398053
YBR206W	0.983589266575
YBR207W	1.55127079796
YBR208C	0.24708760482
YBR209W	0.24708760482
YBR210W	0.0563717978019
YBR211C	0.485612470682
YBR212W	0.717315480333
YBR213W	1.85832549216
YBR214W	0.57534786648
YBR215W	0.0115436282858
YBR216C	0.315400583459
YBR217W	0.315400583459
YBR218C	1.18630431123
YBR219C	0.315400583459
YBR220C	1.29902563111
YBR221C	0.0316286436833
YBR221W-A	0.0316286436833
YBR222C	1.12160205274
YBR223C	0.52029355173
YBR223W-A	0.625606480275
YBR224W	0.100579166284
YBR225W	0.52029355173
YBR226C	0.741675869511
YBR227C	0.45717695792
YBR228W	0.45717695792
YBR229C	0.0563717978019
YBR230C	1.12437675414
YBR230W-A	1.12437675414
YBR231C	1.55127079796
YBR232C	0.676671280121
YBR233W	1.55127079796
YBR233W-A	0.24258326593
YBR234C	0.24258326593
YBR235W	0.24258326593
YBR236C	0.24258326593
YBR237W	0.24258326593
YBR238C	0.890084156985
YBR239C	0.672635223959
YBR240C	0.466523315064
YBR241C	0.550366242076
YBR242W	0.550366242076
YBR243C	0.0278419245726
YBR244W	0.0278419245726
YBR245C	0.741675869511
YBR246W	0.741675869511
YBR247C	2.62777161745
YBR248C	0.520886736476
YBR249C	0.797067849984
YBR250W	0.0935262673712
YBR251W	0.163636006217
YBR252W	0.134143915151
YBR253W	0.0688192086003
YBR254C	0.651330371552
YBR255C-A	1.09883321251
YBR255W	0.651330371552
YBR256C	0.938144083203
YBR257W	0.709101020956
YBR258C	1.64980727334
YBR259W	1.64980727334
YBR260C	0.676671280121
YBR261C	0.179877609619
YBR262C	1.85832549216
YBR263W	1.85832549216
YBR264C	1.85832549216
YBR265W	1.85832549216
YBR266C	0.377136150493
YBR267W	0.45717695792
YBR268W	0.625606480275
YBR269C	0.403921411269
YBR270C	0.894238456706
YBR271W	0.894238456706
YBR272C	0.149742422163
YBR273C	0.377136150493
YBR274W	0.377136150493
YBR275C	0.330318430635
YBR276C	0.230185609361
YBR277C	0.13230935563
YBR278W	0.149742422163
YBR279W	0.0563717978019
YBR280C	0.24258326593
YBR281C	0.13230935563
YBR282W	0.13230935563
YBR283C	0.166270926325
YBR284W	0.108913817618
YBR285W	0.506228488988
YBR286W	0.894238456706
YBR287W	2.26483011819
YBR288C	1.12160205274
YBR289W	1.12160205274
YBR290W	0.0232831255645
YBR291C	2.62488480831
YBR292C	0.52029355173
YBR293W	0.460325719042
YBR294W	0.520886736476
YBR295W	1.30314931461
YBR296C	0.188273300797
YBR296C-A	2.41382031665
YBR297W	2.41382031665
YBR298C	0.249043562881
YBR298C-A	0.741675869511
YBR299W	0.741675869511
YBR300C	0.24708760482
YBR301W	0.403921411269
YBR302C	0.741675869511
YCL001W	1.10121362253
YCL001W-A	0.676671280121
YCL001W-B	0.890084156985
YCL002C	1.10121362253
YCL004W	0.149742422163
YCL005W	0.315400583459
YCL005W-A	0.52029355173
YCL007C	0.315400583459
YCL008C	0.894238456706
YCL009C	0.651330371552
YCL010C	0.149742422163
YCL011C	1.8900685462
YCL012C	0.57534786648
YCL014W	0.377840892219
YCL016C	0.377840892219
YCL017C	0.149742422163
YCL018W	0.741675869511
YCL019W	0.377136150493
YCL020W	0.377136150493
YCL021W-A	0.377136150493
YCL022C	0.193871998869
YCL023C	0.894238456706
YCL024W	0.064275039109
YCL025C	0.0371382928449
YCL026C-A	0.315400583459
YCL026C-B	1.30396323539
YCL027W	0.0731552060021
YCL028W	0.45717695792
YCL029C	0.45717695792
YCL030C	0.152168091689
YCL031C	0.100579166284
YCL032W	0.894238456706
YCL033C	0.894238456706
YCL034W	1.70616405847
YCL035C	1.70616405847
YCL036W	0.24258326593
YCL037C	0.24258326593
YCL038C	0.349531190483
YCL039W	0.894238456706
YCL040W	0.193871998869
YCL041C	0.193871998869
YCL042W	1.86388422921
YCL043C	1.86388422921
YCL044C	2.91092418499
YCL045C	0.651330371552
YCL046W	0.0688192086003
YCL047C	0.894238456706
YCL048W	0.134143915151
YCL048W-A	0.361345917048
YCL049C	0.300675970008
YCL050C	0.119368764984
YCL051W	0.983589266575
YCL052C	0.983589266575
YCL054W	1.21525454735
YCL055W	0.20728520698
YCL056C	0.20728520698
YCL057C-A	0.752431811708
YCL057W	0.752431811708
YCL058C	0.377136150493
YCL058W-A	0.100359172609
YCL059C	0.100359172609
YCL061C	0.306771633481
YCL063W	2.48955856499
YCL064C	2.48955856499
YCL065W	0.741675869511
YCL066W	0.741675869511
YCL067C	0.741675869511
YCL068C	0.741675869511
YCL069W	1.29462887067
YCL073C	0.791736686087
YCL074W	0.149742422163
YCL075W	0.505812554896
YCL076W	0.084485940402
YCR001W	0.52029355173
YCR002C	0.100579166284
YCR003W	0.100579166284
YCR004C	0.2498637582
YCR005C	0.651330371552
YCR006C	1.26201936627
YCR007C	0.047634281448
YCR008W	0.022030558075
YCR009C	1.48743658116
YCR010C	0.00407678179737
YCR011C	0.104156334317
YCR012W	0.148983857693
YCR013C	0.134143915151
YCR014C	0.741675869511
YCR015C	0.957495391778
YCR016W	1.85832549216
YCR017C	0.0731552060021
YCR018C	0.741675869511
YCR018C-A	0.676671280121
YCR019W	0.676671280121
YCR020C	0.983589266575
YCR020C-A	0.52029355173
YCR020W-B	0.52029355173
YCR021C	0.230185609361
YCR022C	0.830710568743
YCR023C	0.119368764984
YCR024C	0.377136150493
YCR024C-A	1.30396323539
YCR024C-B	0.741675869511
YCR025C	1.53452245908
YCR026C	0.047634281448
YCR027C	0.315400583459
YCR028C	0.149742422163
YCR028C-A	0.100359172609
YCR030C	0.580315548855
YCR031C	3.52603685053
YCR032W	1.69824661045
YCR033W	0.300675970008
YCR034W	0.869170372407
YCR035C	0.676671280121
YCR036W	0.676671280121
YCR037C	1.33958742414
YCR038C	0.741675869511
YCR038W-A	0.741675869511
YCR039C	0.741675869511
YCR040W	0.741675869511
YCR041W	0.741675869511
YCR042C	0.465767831773
YCR043C	2.68242989838
YCR044C	0.625606480275
YCR045C	0.890084156985
YCR045W-A	1.43616302439
YCR046C	1.33958742414
YCR047C	0.625606480275
YCR047W-A	0.894238456706
YCR048W	0.520886736476
YCR049C	0.24258326593
YCR050C	2.93993202415
YCR051W	2.93993202415
YCR052W	0.100359172609
YCR053W	0.676671280121
YCR054C	0.330318430635
YCR057C	0.651330371552
YCR059C	0.57534786648
YCR060W	0.57534786648
YCR061W	0.121502748653
YCR063W	0.10674929063
YCR064C	2.87440975374
YCR065W	2.48955856499
YCR066W	0.149742422163
YCR067C	0.291997151717
YCR068W	0.383572193393
YCR069W	0.377840892219
YCR071C	0.100579166284
YCR072C	0.179877609619
YCR073C	0.45717695792
YCR073W-A	0.45717695792
YCR075C	0.00815113879117
YCR075W-A	0.00815113879117
YCR076C	0.676671280121
YCR077C	1.75841619996
YCR079W	1.75841619996
YCR081C-A	1.12160205274
YCR081W	0.651330371552
YCR082W	1.12160205274
YCR083W	0.651330371552
YCR084C	0.0316286436833
YCR085W	0.0316286436833
YCR086W	0.57534786648
YCR087C-A	1.11531090241
YCR087W	0.741675869511
YCR088W	1.11531090241
YCR089W	0.0163749224264
YCR090C	0.932854480808
YCR091W	0.377136150493
YCR092C	0.134143915151
YCR093W	0.134143915151
YCR094W	1.74593364088
YCR095C	0.894238456706
YCR095W-A	0.894238456706
YCR096C	1.10121362253
YCR097W	1.10121362253
YCR097W-A	1.43616302439
YCR098C	0.131166143828
YCR099C	0.100579166284
YCR100C	0.651330371552
YCR101C	2.62777161745
YCR102C	1.55127079796
YCR102W-A	0.651330371552
YCR104W	0.100579166284
YCR105W	0.179877609619
YCR106W	0.295923264966
YCR107W	0.20728520698
YCR108C	0.741675869511
YDL001W	1.10121362253
YDL002C	1.10121362253
YDL003W	0.672635223959
YDL004W	1.50622455772
YDL005C	1.50622455772
YDL006W	0.377136150493
YDL007C-A	0.134143915151
YDL007W	1.8900685462
YDL008W	0.45717695792
YDL009C	0.45717695792
YDL010W	0.249043562881
YDL011C	0.377136150493
YDL012C	0.0345548006284
YDL013W	0.465767831773
YDL014W	1.12160205274
YDL015C	1.12160205274
YDL016C	0.741675869511
YDL017W	0.134143915151
YDL018C	0.134143915151
YDL019C	0.752431811708
YDL020C	0.465767831773
YDL021W	1.18630431123
YDL022C-A	0.0115436282858
YDL022W	0.272539196767
YDL023C	0.983589266575
YDL024C	0.00815113879117
YDL025C	0.349531190483
YDL025W-A	0.0935262673712
YDL026W	1.74593364088
YDL027C	0.0859188977225
YDL028C	0.0751997824838
YDL029W	0.100579166284
YDL030W	0.24258326593
YDL031W	0.676671280121
YDL032W	0.676671280121
YDL033C	0.52029355173
YDL034W	0.377136150493
YDL035C	0.249043562881
YDL036C	1.21525454735
YDL037C	0.45717695792
YDL039C	0.741675869511
YDL040C	0.377840892219
YDL041W	0.983589266575
YDL042C	1.33958742414
YDL043C	1.8900685462
YDL044C	0.0332192398053
YDL045C	1.64980727334
YDL045W-A	0.100579166284
YDL046W	1.11531090241
YDL047W	6.33813273099
YDL048C	0.108913817618
YDL049C	4.91580147904
YDL050C	2.65466120123
YDL051W	0.98129732235
YDL052C	0.98129732235
YDL053C	0.330318430635
YDL054C	0.202012087906
YDL055C	12.2824470397
YDL056W	0.100579166284
YDL057W	0.894238456706
YDL058W	0.0563717978019
YDL059C	0.0563717978019
YDL060W	1.48743658116
YDL061C	1.96213217526
YDL062W	0.377136150493
YDL063C	1.74593364088
YDL064W	0.179877609619
YDL065C	0.179877609619
YDL066W	0.230185609361
YDL067C	0.230185609361
YDL068W	0.149742422163
YDL069C	0.57534786648
YDL070W	1.15978962666
YDL071C	0.377136150493
YDL072C	1.09190343462
YDL073W	3.4943505861
YDL074C	3.4943505861
YDL075W	0.250086560382
YDL076C	0.250086560382
YDL077C	0.193871998869
YDL078C	0.0206997451577
YDL079C	2.0409795432
YDL080C	0.791736686087
YDL081C	0.0115436282858
YDL082W	2.43780377533
YDL083C	2.43780377533
YDL084W	0.672635223959
YDL085C-A	0.527571083679
YDL085W	0.527571083679
YDL086C-A	0.890084156985
YDL086W	0.179877609619
YDL087C	0.179877609619
YDL088C	0.45717695792
YDL089W	0.100579166284
YDL090C	0.100579166284
YDL091C	0.52029355173
YDL092W	0.0688192086003
YDL093W	0.315400583459
YDL094C	0.651330371552
YDL095W	1.10121362253
YDL096C	0.377136150493
YDL097C	1.30396323539
YDL098C	0.45717695792
YDL099W	0.651330371552
YDL100C	0.651330371552
YDL101C	0.520886736476
YDL102W	1.74593364088
YDL103C	1.74593364088
YDL104C	0.24258326593
YDL105W	0.134143915151
YDL106C	0.134143915151
YDL107W	0.377136150493
YDL108W	0.149742422163
YDL109C	0.149742422163
YDL110C	0.202012087906
YDL111C	0.57534786648
YDL112W	0.100579166284
YDL113C	0.100579166284
YDL114W	1.64980727334
YDL114W-A	0.230185609361
YDL115C	1.64980727334
YDL116W	0.24258326593
YDL117W	0.403921411269
YDL118W	1.21525454735
YDL119C	0.0751997824838
YDL120W	0.713396344301
YDL121C	0.713396344301
YDL122W	1.48743658116
YDL123W	0.0422434225662
YDL124W	0.485575960024
YDL125C	0.485575960024
YDL126C	0.0552160288719
YDL127W	1.92483302863
YDL128W	0.552044086809
YDL129W	0.349531190483
YDL130W	0.213515441628
YDL130W-A	0.215416634918
YDL131W	0.339907965671
YDL132W	1.11531090241
YDL133C-A	2.54078412321
YDL133W	2.54078412321
YDL134C	1.01768243665
YDL135C	0.249043562881
YDL136W	0.567354416774
YDL137W	0.14475022976
YDL138W	0.709101020956
YDL139C	0.190546568143
YDL140C	0.619217183928
YDL141W	1.24327641883
YDL142C	1.24327641883
YDL143W	0.651330371552
YDL144C	0.651330371552
YDL145C	0.230185609361
YDL146W	0.24708760482
YDL147W	0.377840892219
YDL148C	0.377840892219
YDL149W	0.230185609361
YDL150W	1.75641711793
YDL151C	0.377136150493
YDL152W	0.230185609361
YDL153C	1.74593364088
YDL154W	0.0232831255645
YDL155W	0.177482193769
YDL156W	0.179877609619
YDL157C	0.179877609619
YDL158C	0.741675869511
YDL159C-B	0.741675869511
YDL159W	0.983589266575
YDL159W-A	0.741675869511
YDL160C	0.741675869511
YDL160C-A	3.53166531293
YDL161W	0.171615104194
YDL162C	0.230185609361
YDL163W	0.741675869511
YDL164C	0.651330371552
YDL165W	0.0751997824838
YDL166C	0.0751997824838
YDL167C	0.403921411269
YDL168W	0.315400583459
YDL169C	0.100359172609
YDL170W	3.52039413152
YDL171C	3.52039413152
YDL172C	0.651330371552
YDL173W	0.0271624829468
YDL174C	0.0271624829468
YDL175C	3.07116648625
YDL176W	0.791736686087
YDL177C	0.791736686087
YDL178W	0.465767831773
YDL179W	0.0236523324378
YDL180W	0.333047521587
YDL181W	2.56019506942
YDL182W	0.410977090543
YDL183C	0.749921044018
YDL184C	1.30314931461
YDL185C-A	0.741675869511
YDL185W	3.19890944533
YDL186W	0.00540331513508
YDL187C	1.90418929549
YDL188C	0.00204377808035
YDL189W	0.465767831773
YDL190C	0.465767831773
YDL191W	0.791736686087
YDL192W	1.64980727334
YDL193W	0.52029355173
YDL194W	0.134143915151
YDL195W	0.741675869511
YDL196W	0.520886736476
YDL197C	0.520886736476
YDL198C	0.890084156985
YDL199C	0.315400583459
YDL200C	1.10121362253
YDL201W	0.894238456706
YDL202W	0.119368764984
YDL203C	0.119368764984
YDL204W	4.31719619797
YDL205C	4.71929934666
YDL206W	0.202012087906
YDL207W	0.520886736476
YDL208W	0.00407678179737
YDL209C	0.00407678179737
YDL210W	0.0345548006284
YDL211C	0.396168705587
YDL212W	0.749921044018
YDL213C	0.749921044018
YDL214C	0.801650779671
YDL215C	0.321561807577
YDL216C	0.676671280121
YDL217C	0.377840892219
YDL218W	0.330318430635
YDL219W	1.12160205274
YDL220C	1.12160205274
YDL221W	0.179877609619
YDL222C	0.179877609619
YDL223C	0.894238456706
YDL224C	0.550366242076
YDL225W	0.983589266575
YDL226C	0.983589266575
YDL227C	0.403921411269
YDL228C	0.163636006217
YDL229W	0.295923264966
YDL230W	0.2498637582
YDL231C	0.2498637582
YDL232W	0.52029355173
YDL233W	1.12160205274
YDL234C	1.12160205274
YDL235C	0.465767831773
YDL236W	0.869170372407
YDL237W	1.74593364088
YDL238C	1.74593364088
YDL239C	0.230185609361
YDL240C-A	0.230185609361
YDL240W	0.230185609361
YDL241W	0.708724326333
YDL242W	0.24258326593
YDL243C	0.24258326593
YDL244W	0.741675869511
YDL245C	1.75641711793
YDL246C	0.741675869511
YDL247W	0.179877609619
YDL247W-A	0.741675869511
YDL248W	1.15984774632
YDR001C	0.707937831077
YDR002W	0.707937831077
YDR003W	0.520886736476
YDR003W-A	0.741675869511
YDR004W	0.0332192398053
YDR005C	0.651330371552
YDR006C	0.00509564375259
YDR007W	0.00509564375259
YDR008C	1.11531090241
YDR009W	1.29902563111
YDR010C	0.283007528616
YDR011W	0.283007528616
YDR012W	0.907076233174
YDR013W	0.230185609361
YDR014W	0.377136150493
YDR014W-A	0.741675869511
YDR015C	0.651330371552
YDR016C	0.315400583459
YDR017C	0.00144777717389
YDR018C	0.24258326593
YDR019C	0.134143915151
YDR020C	0.676671280121
YDR021W	0.676671280121
YDR022C	0.131166143828
YDR023W	0.0440771453244
YDR024W	0.741675869511
YDR025W	0.377136150493
YDR026C	0.047634281448
YDR027C	0.330318430635
YDR028C	0.230185609361
YDR029W	0.230185609361
YDR030C	0.741675869511
YDR031W	0.741675869511
YDR032C	0.340421441101
YDR033W	0.215416634918
YDR034C	0.140948118504
YDR034C-A	0.349531190483
YDR034C-C	0.316910065975
YDR034C-D	0.316910065975
YDR034W-B	0.349531190483
YDR035W	1.70616405847
YDR036C	0.333047521587
YDR037W	0.333047521587
YDR038C	0.741675869511
YDR039C	0.741675869511
YDR040C	0.315400583459
YDR041W	0.0223800769823
YDR042C	0.717315480333
YDR043C	2.40033517855
YDR044W	0.0563717978019
YDR045C	1.09883321251
YDR046C	1.40684312575
YDR047W	0.567354416774
YDR048C	0.377136150493
YDR049W	0.152168091689
YDR050C	0.000247151290767
YDR051C	0.465767831773
YDR052C	0.0859188977225
YDR053W	0.377136150493
YDR054C	2.54478999589
YDR055W	2.54478999589
YDR056C	0.791736686087
YDR057W	0.791736686087
YDR058C	0.869170372407
YDR059C	0.0563717978019
YDR060W	0.24258326593
YDR061W	1.08918819304
YDR062W	0.672635223959
YDR063W	0.0731552060021
YDR064W	0.907342007619
YDR065W	1.21525454735
YDR066C	0.377136150493
YDR067C	0.179877609619
YDR068W	0.179877609619
YDR069C	0.24258326593
YDR070C	0.0563717978019
YDR071C	1.29462887067
YDR072C	1.62277500641
YDR073W	0.360033165616
YDR074W	0.0895960794422
YDR075W	0.377840892219
YDR076W	0.13230935563
YDR077W	4.05691074274
YDR078C	0.193871998869
YDR079C-A	0.894238456706
YDR079W	0.193871998869
YDR080W	0.894238456706
YDR081C	0.0332192398053
YDR082W	0.0332192398053
YDR083W	0.377136150493
YDR084C	0.52029355173
YDR085C	0.249623317342
YDR086C	1.21525454735
YDR087C	0.45717695792
YDR088C	0.403921411269
YDR089W	2.54447572052
YDR090C	0.485612470682
YDR091C	0.619217183928
YDR092W	0.202012087906
YDR093W	14.3991459054
YDR094W	0.134143915151
YDR095C	0.944441166306
YDR096W	0.944441166306
YDR097C	0.465767831773
YDR098C	0.377840892219
YDR098C-A	0.230185609361
YDR098C-B	0.230185609361
YDR099W	0.433898802013
YDR100W	0.0278419245726
YDR101C	0.24258326593
YDR102C	4.24542798851
YDR103W	4.24542798851
YDR104C	0.0345548006284
YDR105C	0.152168091689
YDR106W	0.152168091689
YDR107C	0.45717695792
YDR108W	0.45717695792
YDR109C	0.100579166284
YDR110W	0.100579166284
YDR111C	0.440998243789
YDR112W	0.377136150493
YDR113C	0.0440771453244
YDR114C	0.330318430635
YDR115W	0.064275039109
YDR116C	0.315400583459
YDR117C	1.8900685462
YDR118W	1.8900685462
YDR118W-A	0.149742422163
YDR119W	4.39249159921
YDR119W-A	0.717315480333
YDR120C	0.651330371552
YDR121W	0.651330371552
YDR122W	0.134143915151
YDR123C	1.09190343462
YDR124W	0.841936353245
YDR125C	1.12160205274
YDR126W	1.12160205274
YDR127W	1.30396323539
YDR128W	0.100579166284
YDR129C	2.16316222227
YDR130C	0.13230935563
YDR131C	0.676671280121
YDR132C	0.0107269981868
YDR133C	3.15069943485
YDR134C	3.04523288102
YDR135C	0.230185609361
YDR136C	0.100579166284
YDR137W	0.760197572572
YDR138W	0.179877609619
YDR139C	1.21525454735
YDR140W	1.21525454735
YDR141C	0.134143915151
YDR142C	0.315400583459
YDR143C	1.10121362253
YDR144C	3.62725729891
YDR145W	3.62725729891
YDR146C	0.869355272311
YDR147W	0.791314640502
YDR148C	1.18630431123
YDR149C	0.230185609361
YDR150W	1.34983826394
YDR151C	0.306771633481
YDR152W	0.306771633481
YDR153C	2.63126818186
YDR154C	0.957495391778
YDR155C	1.05363423556
YDR156W	1.05363423556
YDR157W	1.31145715072
YDR158W	0.741675869511
YDR159W	0.134143915151
YDR160W	1.21525454735
YDR161W	0.651330371552
YDR162C	0.651330371552
YDR163W	0.651330371552
YDR164C	0.152168091689
YDR165W	0.152168091689
YDR166C	0.377136150493
YDR167W	0.377136150493
YDR168W	0.983589266575
YDR169C	1.70616405847
YDR169C-A	0.100359172609
YDR170C	1.68392298433
YDR170W-A	1.85367799247
YDR171W	0.119368764984
YDR172W	0.433898802013
YDR173C	1.27297119618
YDR174W	1.27297119618
YDR175C	0.179877609619
YDR176W	0.179877609619
YDR177W	0.932854480808
YDR178W	2.16316222227
YDR179C	0.0332192398053
YDR179W-A	0.0332192398053
YDR180W	0.330318430635
YDR181C	0.52029355173
YDR182W	0.52029355173
YDR182W-A	0.741675869511
YDR183C-A	0.377136150493
YDR183W	1.21525454735
YDR184C	0.791736686087
YDR185C	0.625606480275
YDR186C	0.653954842049
YDR187C	0.377136150493
YDR188W	0.762077543258
YDR189W	0.676671280121
YDR190C	0.741675869511
YDR191W	0.741675869511
YDR192C	0.119368764984
YDR193W	0.377136150493
YDR194C	0.149742422163
YDR194W-A	0.149742422163
YDR195W	0.0688192086003
YDR196C	0.149742422163
YDR197W	0.149742422163
YDR198C	0.100579166284
YDR199W	0.100579166284
YDR200C	0.625606480275
YDR201W	0.625606480275
YDR202C	0.149742422163
YDR203W	0.377136150493
YDR204W	0.149742422163
YDR205W	0.651330371552
YDR206W	0.0751997824838
YDR207C	0.219881040702
YDR208W	0.219881040702
YDR209C	0.149742422163
YDR210C-C	0.520886736476
YDR210C-D	0.520886736476
YDR210W	2.66184309379
YDR210W-A	0.149742422163
YDR210W-B	0.149742422163
YDR211W	0.433898802013
YDR212W	0.625606480275
YDR213W	1.29462887067
YDR214W	0.506228488988
YDR215C	2.06197971469
YDR216W	2.06197971469
YDR217C	0.52029355173
YDR218C	0.0751997824838
YDR219C	0.377136150493
YDR220C	0.741675869511
YDR221W	0.741675869511
YDR222W	3.2480922346
YDR223W	0.086726166232
YDR224C	0.0146000871074
YDR225W	0.00613144977868
YDR226W	0.110924657871
YDR227W	0.357262906159
YDR228C	0.0571052367497
YDR229W	0.571610063861
YDR230W	0.377136150493
YDR231C	0.907076233174
YDR232W	0.907076233174
YDR233C	2.49488619693
YDR234W	2.14693362681
YDR235W	0.24708760482
YDR236C	0.315400583459
YDR237W	0.315400583459
YDR238C	0.149742422163
YDR239C	1.09883321251
YDR240C	0.752431811708
YDR241W	0.741675869511
YDR242W	0.00400204523445
YDR243C	0.0935262673712
YDR244W	0.0935262673712
YDR245W	0.983589266575
YDR246W	0.433898802013
YDR246W-A	0.179877609619
YDR247W	0.938144083203
YDR248C	0.0688192086003
YDR249C	0.100579166284
YDR250C	0.741675869511
YDR251W	0.741675869511
YDR252W	1.74593364088
YDR253C	0.249043562881
YDR254W	0.249043562881
YDR255C	0.932854480808
YDR256C	5.75887505841
YDR257C	0.100359172609
YDR258C	1.90418929549
YDR259C	0.646615438598
YDR260C	2.91092418499
YDR261C	0.0491951556358
YDR261C-C	0.919728346963
YDR261C-D	0.919728346963
YDR261W-A	0.520886736476
YDR261W-B	0.520886736476
YDR262W	0.646615438598
YDR263C	0.179877609619
YDR264C	1.55127079796
YDR265W	1.55127079796
YDR266C	0.752431811708
YDR267C	1.96213217526
YDR268W	1.96213217526
YDR269C	0.377136150493
YDR270W	0.674946541404
YDR271C	0.0115436282858
YDR272W	0.0115436282858
YDR273W	0.57534786648
YDR274C	0.801650779671
YDR275W	0.801650779671
YDR276C	1.71227252279
YDR277C	0.396168705587
YDR278C	0.983589266575
YDR279W	0.10674929063
YDR280W	0.651330371552
YDR281C	0.403921411269
YDR282C	0.377136150493
YDR283C	0.676671280121
YDR284C	0.526380295006
YDR285W	0.749921044018
YDR286C	0.330318430635
YDR287W	0.330318430635
YDR288W	0.45717695792
YDR289C	1.21525454735
YDR290W	0.230185609361
YDR291W	0.741675869511
YDR292C	0.0688192086003
YDR293C	0.333047521587
YDR294C	4.47820816268
YDR295C	0.295923264966
YDR296W	0.295923264966
YDR297W	0.412817058948
YDR298C	0.373297787222
YDR299W	0.326870173466
YDR300C	0.0751997824838
YDR301W	0.0751997824838
YDR302W	0.047634281448
YDR303C	0.149742422163
YDR304C	1.21525454735
YDR305C	0.713396344301
YDR306C	0.177482193769
YDR307W	0.177482193769
YDR308C	1.12160205274
YDR309C	0.797067849984
YDR310C	0.396168705587
YDR311W	0.213515441628
YDR312W	0.894238456706
YDR313C	0.894238456706
YDR314C	2.43780377533
YDR315C	0.894238456706
YDR316W	0.894238456706
YDR316W-A	0.134143915151
YDR316W-B	0.134143915151
YDR317W	0.741675869511
YDR318W	0.119368764984
YDR319C	2.16316222227
YDR320C	0.983589266575
YDR320C-A	0.713396344301
YDR320W-B	0.45717695792
YDR321W	0.45717695792
YDR322C-A	0.520886736476
YDR322W	0.193871998869
YDR323C	1.43616302439
YDR324C	0.300675970008
YDR325W	0.300675970008
YDR326C	1.85832549216
YDR327W	1.85832549216
YDR328C	0.330318430635
YDR329C	0.0332192398053
YDR330W	0.0332192398053
YDR331W	0.24258326593
YDR332W	0.100579166284
YDR333C	0.361345917048
YDR334W	0.361345917048
YDR335W	0.0163749224264
YDR336W	1.75641711793
YDR337W	0.047634281448
YDR338C	0.134143915151
YDR339C	0.116805737629
YDR340W	0.116805737629
YDR341C	0.676671280121
YDR342C	0.651330371552
YDR343C	0.791736686087
YDR344C	0.945001208388
YDR345C	0.179877609619
YDR346C	3.63013383794
YDR347W	3.63013383794
YDR348C	0.361345917048
YDR349C	0.485612470682
YDR350C	1.33958742414
YDR351W	1.33958742414
YDR352W	1.33958742414
YDR353W	0.0935262673712
YDR354C-A	0.713396344301
YDR354W	0.00912028880667
YDR355C	0.230185609361
YDR356W	0.134143915151
YDR357C	0.357262906159
YDR358W	0.357262906159
YDR359C	0.104156334317
YDR360W	0.0688192086003
YDR361C	0.047634281448
YDR362C	0.0935262673712
YDR363W	0.0935262673712
YDR363W-A	1.22802819683
YDR364C	0.100359172609
YDR365C	0.676671280121
YDR365W-A	0.676671280121
YDR365W-B	0.676671280121
YDR366C	0.741675869511
YDR367W	0.741675869511
YDR368W	0.45717695792
YDR369C	0.741675869511
YDR370C	0.24708760482
YDR371C-A	0.230185609361
YDR371W	0.24708760482
YDR372C	0.676671280121
YDR373W	0.676671280121
YDR374C	1.75641711793
YDR374W-A	1.75641711793
YDR375C	0.907342007619
YDR376W	0.907342007619
YDR377W	0.202012087906
YDR378C	0.0731552060021
YDR379C-A	0.148983857693
YDR379W	0.0731552060021
YDR380W	0.148983857693
YDR381C-A	0.163098493414
YDR381W	1.50622455772
YDR382W	0.163098493414
YDR383C	0.791736686087
YDR384C	0.121502748653
YDR385W	1.90257200824
YDR386W	0.651330371552
YDR387C	0.306771633481
YDR388W	0.306771633481
YDR389W	1.13571945925
YDR390C	0.333047521587
YDR391C	0.349531190483
YDR392W	0.349531190483
YDR393W	0.377136150493
YDR394W	0.571610063861
YDR395W	0.485612470682
YDR396W	0.149742422163
YDR397C	0.193871998869
YDR398W	0.193871998869
YDR399W	2.0248460411
YDR400W	0.0115436282858
YDR401W	0.230185609361
YDR402C	1.30396323539
YDR403W	0.932854480808
YDR404C	0.0163749224264
YDR405W	0.0163749224264
YDR406W	3.7169123115
YDR406W-A	0.894238456706
YDR407C	0.57534786648
YDR408C	0.377840892219
YDR409W	0.377840892219
YDR410C	1.8900685462
YDR411C	1.33958742414
YDR412W	1.33958742414
YDR413C	0.377136150493
YDR414C	0.0332192398053
YDR415C	0.894238456706
YDR416W	0.894238456706
YDR417C	0.403921411269
YDR418W	0.894238456706
YDR419W	0.465767831773
YDR420W	0.0811356440988
YDR421W	0.24708760482
YDR422C	0.330318430635
YDR423C	1.12160205274
YDR424C	0.894238456706
YDR425W	0.894238456706
YDR426C	0.0688192086003
YDR427W	0.0688192086003
YDR428C	0.983589266575
YDR429C	0.230185609361
YDR430C	0.377840892219
YDR431W	0.45717695792
YDR432W	0.983589266575
YDR433W	0.983589266575
YDR434W	0.100579166284
YDR435C	0.0563717978019
YDR436W	0.134143915151
YDR437W	1.43616302439
YDR438W	1.12160205274
YDR439W	0.741675869511
YDR440W	1.13571945925
YDR441C	0.0422434225662
YDR442W	0.0422434225662
YDR443C	1.15984774632
YDR444W	1.15984774632
YDR445C	0.377136150493
YDR446W	0.179877609619
YDR447C	0.828781746134
YDR448W	0.828781746134
YDR449C	1.86388422921
YDR450W	0.907504773828
YDR451C	0.192409574686
YDR452W	0.192409574686
YDR453C	0.713396344301
YDR454C	0.0689725250541
YDR455C	0.230185609361
YDR456W	0.0440771453244
YDR457W	0.45717695792
YDR458C	0.713396344301
YDR459C	0.791736686087
YDR460W	0.791736686087
YDR461C-A	0.676671280121
YDR461W	0.149742422163
YDR462W	0.676671280121
YDR463W	0.651330371552
YDR464C-A	0.149742422163
YDR464W	0.485612470682
YDR465C	0.306771633481
YDR466W	0.306771633481
YDR467C	0.741675869511
YDR468C	0.0422434225662
YDR469W	0.0422434225662
YDR470C	0.333047521587
YDR471W	0.333047521587
YDR472W	0.907076233174
YDR473C	0.45717695792
YDR475C	0.580315548855
YDR476C	0.202012087906
YDR477W	0.830710568743
YDR478W	0.377136150493
YDR479C	0.0131681216723
YDR480W	0.0131681216723
YDR481C	0.57534786648
YDR482C	0.0232831255645
YDR483W	0.0232831255645
YDR484W	2.65466120123
YDR485C	0.625606480275
YDR486C	0.100579166284
YDR487C	2.26483011819
YDR488C	0.0751997824838
YDR489W	0.0751997824838
YDR490C	0.315400583459
YDR491C	0.676671280121
YDR492W	0.749095168657
YDR493W	0.330318430635
YDR494W	0.134143915151
YDR495C	0.651330371552
YDR496C	0.403921411269
YDR497C	0.159300451472
YDR498C	0.340421441101
YDR499W	0.249962385005
YDR500C	1.10121362253
YDR501W	1.10121362253
YDR502C	0.567354416774
YDR503C	1.21525454735
YDR504C	0.741675869511
YDR505C	2.37056740736
YDR506C	0.152168091689
YDR507C	0.248574987643
YDR508C	1.55859160836
YDR509W	0.047634281448
YDR510C-A	1.21525454735
YDR510W	1.5938852727
YDR511W	1.21525454735
YDR512C	4.24542798851
YDR513W	0.361345917048
YDR514C	1.30396323539
YDR515W	1.30396323539
YDR516C	0.797067849984
YDR517W	1.01832939228
YDR518W	0.119368764984
YDR519W	1.43616302439
YDR520C	0.0689725250541
YDR521W	1.21525454735
YDR522C	0.134143915151
YDR523C	0.907342007619
YDR524C	0.442088400081
YDR524C-A	4.38562589271
YDR524C-B	0.315400583459
YDR524W-C	0.442088400081
YDR525W	0.907342007619
YDR525W-A	1.56467169279
YDR526C	0.047634281448
YDR527W	1.96213217526
YDR528W	0.433898802013
YDR529C	0.202012087906
YDR530C	2.19982366661
YDR531W	2.19982366661
YDR532C	0.752431811708
YDR533C	0.0345392756166
YDR534C	0.45717695792
YDR535C	1.62329051454
YDR536W	1.62329051454
YDR537C	0.412231793918
YDR538W	0.13230935563
YDR539W	0.2498637582
YDR540C	2.75471640268
YDR541C	0.485612470682
YDR542W	0.306771633481
YDR543C	2.93993202415
YDR544C	0.741675869511
YDR545C-A	0.741675869511
YDR545W	0.741675869511
YEL001C	0.0189551876685
YEL002C	0.894238456706
YEL003W	0.0236523324378
YEL004W	0.741675869511
YEL005C	0.741675869511
YEL006W	0.24258326593
YEL007W	0.570968995355
YEL008C-A	2.33378993552
YEL008W	2.24934045638
YEL009C	0.676671280121
YEL009C-A	0.651330371552
YEL010W	1.43616302439
YEL011W	2.62777161745
YEL012W	0.340421441101
YEL013W	0.377136150493
YEL014C	0.377136150493
YEL015W	0.134143915151
YEL016C	0.134143915151
YEL017C-A	1.11696308884
YEL017W	0.874967075096
YEL018C-A	0.047634281448
YEL018W	0.676671280121
YEL019C	0.676671280121
YEL020C	1.12160205274
YEL020C-B	0.00509564375259
YEL020W-A	0.377136150493
YEL021W	0.651330371552
YEL022W	0.0316286436833
YEL023C	0.676671280121
YEL024W	0.0563717978019
YEL025C	0.361345917048
YEL026W	4.70719458849
YEL027W	0.219213808072
YEL028W	0.0163749224264
YEL029C	0.377840892219
YEL030C-A	0.377136150493
YEL030W	0.0316286436833
YEL031W	0.315400583459
YEL032C-A	0.230185609361
YEL032W	0.0731552060021
YEL033W	0.741675869511
YEL034C-A	0.124750677191
YEL034W	0.403921411269
YEL035C	0.894238456706
YEL036C	0.634678803396
YEL037C	0.433898802013
YEL038W	1.12160205274
YEL039C	1.12160205274
YEL040W	0.181960036415
YEL041W	0.0935262673712
YEL042W	0.672635223959
YEL043W	1.75841619996
YEL044W	0.131021951201
YEL045C	0.131021951201
YEL046C	0.741675869511
YEL047C	1.02583171078
YEL048C	0.330318430635
YEL049W	0.52029355173
YEL050C	0.791736686087
YEL050W-A	0.485612470682
YEL051W	0.330318430635
YEL052W	0.20728520698
YEL053C	0.20728520698
YEL053W-A	3.59654597069
YEL054C	0.124738588031
YEL055C	0.216825412469
YEL056W	0.250086560382
YEL057C	2.24195679512
YEL058W	0.894238456706
YEL059C-A	0.741675869511
YEL059W	0.741675869511
YEL060C	2.06197971469
YEL061C	0.830710568743
YEL062W	0.520886736476
YEL063C	0.534166917294
YEL064C	1.50622455772
YEL065W	1.75841619996
YEL066W	0.10674929063
YEL067C	1.75841619996
YEL068C	0.676671280121
YEL069C	0.0731552060021
YEL070W	0.24708760482
YEL071W	3.91345346722
YEL072W	0.157451842614
YEL073C	0.0471826701396
YEL074W	0.100579166284
YEL075C	0.100579166284
YEL075W-A	0.741675869511
YEL076C	0.741675869511
YEL076C-A	0.741675869511
YEL077C	0.741675869511
YEL077W-A	0.134143915151
YER001W	0.0220153023842
YER002W	0.57534786648
YER003C	1.50622455772
YER004W	1.50622455772
YER005W	0.676671280121
YER006C-A	0.377136150493
YER006W	0.676671280121
YER007C-A	0.047634281448
YER007W	0.377136150493
YER008C	0.134143915151
YER009W	0.134143915151
YER010C	0.193871998869
YER011W	0.10674929063
YER012W	0.0552160288719
YER013W	1.10121362253
YER014C-A	0.377136150493
YER014W	0.047634281448
YER015W	0.676671280121
YER016W	0.52029355173
YER017C	0.0688192086003
YER018C	0.0278053978753
YER019C-A	0.140948118504
YER019W	0.0278053978753
YER020W	0.140948118504
YER021W	0.134143915151
YER022W	0.179877609619
YER023C-A	3.59654597069
YER023W	1.74593364088
YER024W	3.59654597069
YER025W	0.100579166284
YER026C	0.100579166284
YER027C	0.202012087906
YER028C	0.134143915151
YER029C	0.149742422163
YER030W	0.149742422163
YER031C	0.163636006217
YER032W	0.163636006217
YER033C	0.752431811708
YER034W	0.752431811708
YER035W	2.81822367204
YER036C	0.98129732235
YER037W	0.98129732235
YER038C	1.75641711793
YER038W-A	1.75641711793
YER039C	0.983589266575
YER039C-A	0.676671280121
YER040W	0.676671280121
YER041W	1.43616302439
YER042W	0.651330371552
YER043C	1.50622455772
YER044C	0.295923264966
YER044C-A	0.230185609361
YER045C	0.79069669508
YER046W	0.0935492612507
YER046W-A	0.230185609361
YER047C	0.315400583459
YER048C	0.396168705587
YER048W-A	0.249043562881
YER049W	0.306771633481
YER050C	0.100359172609
YER051W	0.100359172609
YER052C	1.30314931461
YER053C	0.316910065975
YER053C-A	1.27297119618
YER054C	0.791736686087
YER055C	0.865707116404
YER056C	2.89054807079
YER056C-A	1.09883321251
YER057C	1.48743658116
YER058W	1.48743658116
YER059W	0.306771633481
YER060W	0.24708760482
YER060W-A	0.149742422163
YER061C	0.676671280121
YER062C	0.166270926325
YER063W	0.463021822702
YER064C	3.36511895946
YER065C	0.166270926325
YER066C-A	0.741675869511
YER066W	0.0688192086003
YER067C-A	0.300675970008
YER067W	0.634516954114
YER068C-A	1.43616302439
YER068W	0.300675970008
YER069W	0.363286694224
YER070W	0.152168091689
YER071C	1.12160205274
YER072W	1.12160205274
YER073W	1.99838581606
YER074W	0.460325719042
YER074W-A	0.0332192398053
YER075C	1.04364051958
YER076C	0.707937831077
YER076W-A	0.100579166284
YER077C	2.46428624283
YER078C	0.230185609361
YER078W-A	0.230185609361
YER079C-A	0.377136150493
YER079W	1.75641711793
YER080W	0.00815113879117
YER081W	0.98129732235
YER082C	0.0422434225662
YER083C	0.741675869511
YER084W	0.741675869511
YER084W-A	0.741675869511
YER085C	1.85832549216
YER086W	1.85832549216
YER087C-A	0.230185609361
YER087C-B	0.330318430635
YER087W	0.149742422163
YER088C	0.0888637186915
YER088C-A	1.09883321251
YER088W-B	0.147359981431
YER089C	0.148983857693
YER090C-A	0.741675869511
YER090W	0.148983857693
YER091C	0.100359172609
YER091C-A	1.13571945925
YER092W	1.13571945925
YER093C	0.894238456706
YER093C-A	0.377136150493
YER094C	0.00912028880667
YER095W	0.00912028880667
YER096W	0.403921411269
YER097W	0.48432327565
YER098W	0.345053098604
YER099C	0.713396344301
YER100W	0.713396344301
YER101C	0.249043562881
YER102W	0.520886736476
YER103W	0.315400583459
YER104W	0.0688192086003
YER105C	0.047634281448
YER106W	0.047634281448
YER107C	0.047634281448
YER107W-A	0.377136150493
YER109C	0.0206997451577
YER110C	0.890084156985
YER111C	0.57534786648
YER112W	0.0563717978019
YER113C	1.85832549216
YER114C	0.0206997451577
YER115C	0.890084156985
YER116C	0.202012087906
YER117W	0.202012087906
YER118C	0.100579166284
YER119C	0.377136150493
YER119C-A	0.377136150493
YER120W	0.0523642740359
YER121W	0.520886736476
YER122C	0.349531190483
YER123W	0.349531190483
YER124C	0.367111194968
YER125W	0.0345548006284
YER126C	0.179877609619
YER127W	0.179877609619
YER128W	0.741675869511
YER129W	0.24258326593
YER130C	0.354807901238
YER131W	1.86388422921
YER132C	1.06733854918
YER133W	0.619217183928
YER133W-A	0.230185609361
YER134C	1.8900685462
YER135C	0.00279274143043
YER136W	0.370919197628
YER137C	0.0491951556358
YER137C-A	0.741675869511
YER137W-A	0.179877609619
YER138C	0.741675869511
YER138W-A	0.741675869511
YER139C	0.179877609619
YER140W	0.179877609619
YER141W	0.651330371552
YER142C	0.894238456706
YER143W	0.894238456706
YER144C	0.907342007619
YER145C	3.60380403167
YER145C-A	1.8900685462
YER146W	1.98788573815
YER147C	1.09883321251
YER147C-A	0.741675869511
YER148W	1.09883321251
YER148W-A	0.741675869511
YER149C	0.945001208388
YER150W	0.321561807577
YER151C	0.047634281448
YER152C	0.377136150493
YER152W-A	0.377136150493
YER153C	1.32895932778
YER154W	1.32895932778
YER155C	0.625606480275
YER156C	0.571610063861
YER157W	0.571610063861
YER158C	0.580315548855
YER158W-A	0.364670450355
YER159C	0.0117378473995
YER159C-A	0.179877609619
YER160C	0.179877609619
YER161C	2.0647200019
YER162C	1.64980727334
YER163C	0.177482193769
YER164W	0.403921411269
YER165C-A	0.0688192086003
YER165W	1.48743658116
YER166W	0.0786611412597
YER167W	2.0630432292
YER168C	0.520886736476
YER169W	0.520886736476
YER170W	0.047634281448
YER171W	0.100579166284
YER172C	0.741675869511
YER172C-A	0.52029355173
YER173W	0.741675869511
YER174C	0.907342007619
YER175C	0.465767831773
YER175W-A	0.465767831773
YER176W	0.00400204523445
YER177W	9.08479035281
YER178W	0.185469253238
YER179W	0.179877609619
YER180C	1.21525454735
YER180C-A	0.433898802013
YER181C	0.894238456706
YER182W	0.894238456706
YER183C	0.100359172609
YER184C	0.0444754601202
YER185W	0.0571052367497
YER186C	0.14475022976
YER187W	0.907342007619
YER188C-A	0.0267791584655
YER188W	0.148983857693
YER189W	0.179877609619
YER190C-A	0.741675869511
YER190C-B	0.741675869511
YER190W	0.45717695792
YFL001W	0.0131681216723
YFL002C	0.0131681216723
YFL002W-A	0.330318430635
YFL002W-B	0.330318430635
YFL003C	0.57534786648
YFL004W	0.179877609619
YFL005W	0.149742422163
YFL007W	1.21525454735
YFL008W	0.433898802013
YFL009W	0.377840892219
YFL010C	0.377840892219
YFL010W-A	1.74593364088
YFL011W	0.983589266575
YFL012W	0.741675869511
YFL012W-A	0.0688192086003
YFL013C	0.0688192086003
[truncated: 4,717 more rows]
