# Supplementary material for: Dual threshold optimization and network inference reveal convergent evidence from TF binding locations and TF perturbation responses
Source: Genome Res. 2020 Mar;30(3):459–71. doi: 10.1101/gr.259655.119 (PMC7111528; doi:10.1101/gr.259655.119)
Supplement: Supplemental Material [file supp_gr.259655.119_Supplemental_File_S10.tar.gz › Supplemental_File_S10_Kang2020/INO4.pval_scores.txt]

Systematic Name	pvalue score
Q0010	0.741675869511
Q0017	0.741675869511
Q0032	0.741675869511
Q0045	0.741675869511
Q0050	0.741675869511
Q0055	0.741675869511
Q0060	0.741675869511
Q0065	0.741675869511
Q0070	0.741675869511
Q0075	0.741675869511
Q0080	0.741675869511
Q0085	0.741675869511
Q0092	0.741675869511
Q0105	0.741675869511
Q0110	0.741675869511
Q0115	0.741675869511
Q0120	0.741675869511
Q0130	0.741675869511
Q0140	0.741675869511
Q0142	0.741675869511
Q0143	0.741675869511
Q0144	0.741675869511
Q0160	0.741675869511
Q0182	0.741675869511
Q0250	0.741675869511
Q0255	0.741675869511
Q0275	0.741675869511
Q0297	0.741675869511
R0010W	0.741675869511
R0020C	0.741675869511
R0030W	0.741675869511
R0040C	0.741675869511
YAL001C	0.271876486734
YAL002W	0.745422571492
YAL003W	0.0665602463867
YAL004W	0.741675869511
YAL005C	0.0665602463867
YAL007C	1.2448139036
YAL008W	0.400457158424
YAL009W	0.741675869511
YAL010C	0.741675869511
YAL011W	0.254222550739
YAL012W	0.0371063139134
YAL013W	0.400457158424
YAL014C	0.400457158424
YAL015C	0.400457158424
YAL016C-A	0.526123335835
YAL016C-B	0.526123335835
YAL016W	0.526123335835
YAL017W	0.598150680819
YAL018C	0.598150680819
YAL019W	0.526123335835
YAL019W-A	0.400457158424
YAL020C	0.315700801146
YAL021C	0.207643833002
YAL022C	1.75645184416
YAL023C	1.53013411937
YAL024C	0.526123335835
YAL025C	0.847173163981
YAL026C	0.847173163981
YAL026C-A	0.741675869511
YAL027W	0.526123335835
YAL028W	0.598150680819
YAL029C	0.598150680819
YAL030W	0.400457158424
YAL031C	0.400457158424
YAL031W-A	1.30514383149
YAL032C	1.30514383149
YAL033W	0.0316289925654
YAL034C	0.0316289925654
YAL034C-B	0.254222550739
YAL034W-A	1.82626632436
YAL035W	0.983716654454
YAL036C	0.983716654454
YAL037C-A	0.254222550739
YAL037C-B	1.75645184416
YAL037W	0.254222550739
YAL038W	0.169703484809
YAL039C	0.0769840658684
YAL040C	0.245323676947
YAL041W	0.207643833002
YAL042C-A	0.315700801146
YAL042W	0.983716654454
YAL043C	1.30591299565
YAL044C	0.207643833002
YAL044W-A	0.741675869511
YAL045C	1.03470902892
YAL046C	0.741675869511
YAL047C	0.254222550739
YAL047W-A	0.741675869511
YAL048C	0.526123335835
YAL049C	0.438789159713
YAL051W	0.438789159713
YAL053W	1.68081050563
YAL054C	2.076242046
YAL055W	0.379065225856
YAL056C-A	0.847173163981
YAL056W	0.847173163981
YAL058W	0.741675869511
YAL059C-A	0.741675869511
YAL059W	0.400457158424
YAL060W	0.0743118183869
YAL061W	0.0404276431836
YAL062W	0.200145627482
YAL063C	1.82626632436
YAL063C-A	2.24723676703
YAL064C-A	1.82626632436
YAL064W	0.328787023113
YAL064W-B	0.741675869511
YAL065C	0.741675869511
YAL066W	0.761276366736
YAL067C	0.909050118154
YAL067W-A	0.526123335835
YAL068C	0.526123335835
YAL068W-A	1.30591299565
YAR002C-A	2.01672785864
YAR002W	0.182223300665
YAR003W	2.01672785864
YAR007C	0.254222550739
YAR008W	0.254222550739
YAR009C	0.741675869511
YAR010C	0.254222550739
YAR014C	0.510565996846
YAR015W	0.510565996846
YAR018C	0.207643833002
YAR019C	0.741675869511
YAR019W-A	0.526123335835
YAR020C	1.03470902892
YAR023C	1.36521814935
YAR027W	0.171322709957
YAR028W	2.81797178951
YAR029W	0.119076120781
YAR030C	0.526123335835
YAR031W	0.526123335835
YAR033W	0.400457158424
YAR035C-A	1.1284298907
YAR035W	0.53894935846
YAR042W	1.1284298907
YAR047C	0.741675869511
YAR050W	0.254222550739
YAR053W	0.142420303028
YAR060C	0.741675869511
YAR061W	0.741675869511
YAR062W	0.741675869511
YAR064W	0.741675869511
YAR066W	0.526123335835
YAR068W	0.741675869511
YAR069C	0.741675869511
YAR070C	0.707248498179
YAR071W	0.707248498179
YAR073W	0.200145627482
YAR075W	0.218092799563
YBL001C	1.76882383
YBL002W	0.508467456775
YBL003C	0.508467456775
YBL004W	0.0603730873495
YBL005W	2.49711532238
YBL005W-A	0.475408689277
YBL005W-B	0.475408689277
YBL006C	2.49711532238
YBL006W-A	0.254222550739
YBL007C	0.254222550739
YBL008W	0.741675869511
YBL008W-A	0.526123335835
YBL009W	0.0842929606441
YBL010C	0.0842929606441
YBL011W	1.24800366724
YBL012C	0.207643833002
YBL013W	1.36521814935
YBL014C	1.36521814935
YBL015W	0.490704287297
YBL016W	0.340283406252
YBL017C	0.304958813176
YBL018C	1.82626632436
YBL019W	0.207643833002
YBL020W	0.119076120781
YBL021C	0.119076120781
YBL022C	0.400457158424
YBL023C	0.315700801146
YBL024W	0.761276366736
YBL025W	0.745422571492
YBL026W	0.676473522618
YBL027W	0.16732627947
YBL028C	0.16732627947
YBL029C-A	0.356501293556
YBL029W	0.913723741307
YBL030C	0.290605358811
YBL031W	0.218092799563
YBL032W	0.388943752086
YBL033C	0.388943752086
YBL034C	0.674012408514
YBL035C	0.207643833002
YBL036C	0.674012408514
YBL037W	0.119076120781
YBL038W	1.00674649738
YBL039C	1.00674649738
YBL039C-A	0.254222550739
YBL039W-B	0.822501667138
YBL040C	0.822501667138
YBL041W	0.763177294123
YBL042C	0.900594558677
YBL043W	0.273461978602
YBL044W	0.0842929606441
YBL045C	0.0842929606441
YBL046W	1.00674649738
YBL047C	1.00674649738
YBL048W	0.741675869511
YBL049W	1.1284298907
YBL050W	0.438789159713
YBL051C	0.438789159713
YBL052C	2.81797178951
YBL053W	0.526123335835
YBL054W	0.0842929606441
YBL055C	0.0842929606441
YBL056W	0.16732627947
YBL057C	0.16732627947
YBL058W	0.207643833002
YBL059C-A	0.526123335835
YBL059W	0.526123335835
YBL060W	0.438789159713
YBL061C	0.438789159713
YBL062W	0.741675869511
YBL063W	0.3799937215
YBL064C	0.3799937215
YBL065W	0.526123335835
YBL066C	0.532934637426
YBL067C	0.532934637426
YBL068W	1.30514383149
YBL068W-A	0.315700801146
YBL069W	0.475408689277
YBL070C	0.400457158424
YBL071C	0.598599203446
YBL071C-B	0.379065225856
YBL071W-A	0.379065225856
YBL072C	1.30514383149
YBL073W	0.315700801146
YBL074C	0.724101671977
YBL075C	0.741675869511
YBL076C	0.142420303028
YBL077W	0.315700801146
YBL078C	0.315700801146
YBL079W	0.0995074896446
YBL080C	0.0995074896446
YBL081W	0.119076120781
YBL082C	0.142420303028
YBL083C	0.400457158424
YBL084C	0.526123335835
YBL085W	0.635096702528
YBL086C	0.146797936227
YBL087C	0.0196876436291
YBL088C	0.171322709957
YBL089W	0.526123335835
YBL090W	0.526123335835
YBL091C	0.526123335835
YBL091C-A	0.847173163981
YBL092W	0.119076120781
YBL093C	0.822501667138
YBL094C	0.400457158424
YBL095W	0.847173163981
YBL096C	0.0712534913713
YBL097W	0.328787023113
YBL098W	0.245323676947
YBL099W	0.28017412448
YBL100C	0.171322709957
YBL100W-A	0.438789159713
YBL100W-B	0.438789159713
YBL100W-C	0.526123335835
YBL101C	0.526123335835
YBL102W	0.218092799563
YBL103C	0.218092799563
YBL104C	2.24723676703
YBL105C	0.207643833002
YBL106C	0.983716654454
YBL107C	2.23137907874
YBL107W-A	0.315700801146
YBL108C-A	0.741675869511
YBL108W	0.741675869511
YBL109W	0.741675869511
YBL111C	0.741675869511
YBL112C	0.741675869511
YBL113C	0.741675869511
YBL113W-A	0.496662703664
YBR001C	0.146797936227
YBR002C	0.315700801146
YBR003W	0.315700801146
YBR004C	2.94000147659
YBR005W	2.94000147659
YBR006W	1.39173885024
YBR007C	0.748369051066
YBR008C	1.1284298907
YBR009C	0.218429725326
YBR010W	0.218429725326
YBR011C	0.171322709957
YBR012C	0.741675869511
YBR012W-A	0.741675869511
YBR012W-B	0.741675869511
YBR013C	0.254222550739
YBR014C	0.0874783653909
YBR015C	0.676473522618
YBR016W	0.745422571492
YBR017C	0.219768906738
YBR018C	0.486516805097
YBR019C	0.0676383958017
YBR020W	0.0676383958017
YBR021W	0.789283147578
YBR022W	0.119076120781
YBR023C	1.2448139036
YBR024W	0.218092799563
YBR025C	0.0459867382449
YBR026C	0.741675869511
YBR027C	0.741675869511
YBR028C	0.254222550739
YBR029C	0.745422571492
YBR030W	0.745422571492
YBR031W	0.598150680819
YBR032W	0.315700801146
YBR033W	0.707248498179
YBR034C	0.16732627947
YBR035C	0.247094983649
YBR036C	0.328787023113
YBR037C	0.0269854579032
YBR038W	0.0269854579032
YBR039W	0.100007050336
YBR040W	1.53013411937
YBR041W	0.598150680819
YBR042C	0.328787023113
YBR043C	0.457857989332
YBR044C	0.249535598857
YBR045C	0.286076884907
YBR046C	0.532934637426
YBR047W	0.532934637426
YBR048W	0.508467456775
YBR049C	0.0196876436291
YBR050C	0.822501667138
YBR051W	0.207643833002
YBR052C	0.113224006091
YBR053C	0.678171574932
YBR054W	0.16732627947
YBR055C	0.16732627947
YBR056C-B	0.707248498179
YBR056W	0.16732627947
YBR056W-A	0.190911733631
YBR057C	0.983716654454
YBR058C	1.03470902892
YBR058C-A	0.379065225856
YBR059C	1.37507981269
YBR060C	1.56371103828
YBR061C	1.53013411937
YBR062C	0.510565996846
YBR063C	0.142420303028
YBR064W	0.847173163981
YBR065C	1.6446801921
YBR066C	0.684075886105
YBR067C	0.218429725326
YBR068C	0.123124683763
YBR069C	0.729978080938
YBR070C	0.0603730873495
YBR071W	0.0603730873495
YBR072C-A	0.400457158424
YBR072W	0.962136794017
YBR073W	0.400457158424
YBR074W	0.0594796065514
YBR076C-A	0.379065225856
YBR076W	0.400457158424
YBR077C	1.95399166918
YBR078W	2.00585159084
YBR079C	0.119076120781
YBR080C	0.249535598857
YBR081C	0.707248498179
YBR082C	0.515459020676
YBR083W	0.23646912293
YBR084C-A	0.822501667138
YBR084W	0.0355339169166
YBR085C-A	2.30124114794
YBR085W	0.822501667138
YBR086C	1.68081050563
YBR087W	1.68081050563
YBR088C	2.49711532238
YBR089C-A	0.339997166366
YBR089W	1.82626632436
YBR090C	0.741675869511
YBR091C	0.171322709957
YBR092C	0.3799937215
YBR093C	0.286076884907
YBR094W	0.328787023113
YBR095C	0.0196876436291
YBR096W	0.0196876436291
YBR097W	0.438789159713
YBR098W	0.207643833002
YBR099C	0.315700801146
YBR101C	0.438789159713
YBR102C	0.171322709957
YBR103C-A	0.598150680819
YBR103W	0.171322709957
YBR104W	0.598150680819
YBR105C	0.0426494436568
YBR106W	0.0426494436568
YBR107C	1.14281319249
YBR108W	1.14281319249
YBR109C	0.171322709957
YBR109W-A	0.171322709957
YBR110W	0.741675869511
YBR111C	1.24800366724
YBR111W-A	1.24800366724
YBR112C	0.17323928777
YBR113W	0.741675869511
YBR114W	0.128885630113
YBR115C	0.100007050336
YBR116C	0.400457158424
YBR117C	0.200887963873
YBR118W	1.40966945808
YBR119W	2.01672785864
YBR120C	0.822501667138
YBR121C	0.3799937215
YBR121C-A	0.315700801146
YBR122C	0.171322709957
YBR123C	0.16732627947
YBR124W	0.315700801146
YBR125C	0.598150680819
YBR126C	0.0934795388484
YBR126W-A	0.0934795388484
YBR126W-B	0.0934795388484
YBR127C	0.218092799563
YBR128C	0.761276366736
YBR129C	0.379065225856
YBR130C	0.438789159713
YBR131C-A	0.526123335835
YBR131W	0.438789159713
YBR132C	0.745422571492
YBR133C	0.610283150887
YBR134W	0.526123335835
YBR135W	0.315700801146
YBR136W	1.03470902892
YBR137W	1.1284298907
YBR138C	0.674012408514
YBR139W	0.674012408514
YBR140C	0.142420303028
YBR141C	0.315700801146
YBR141W-A	0.598599203446
YBR142W	0.315700801146
YBR143C	0.0842929606441
YBR144C	1.30591299565
YBR145W	1.30591299565
YBR146W	0.207643833002
YBR147W	0.983716654454
YBR148W	0.379065225856
YBR149W	0.983716654454
YBR150C	0.0105440834638
YBR151W	0.0105440834638
YBR152W	1.03470902892
YBR153W	0.207643833002
YBR154C	0.349956836727
YBR155W	0.349956836727
YBR156C	0.254222550739
YBR157C	0.3799937215
YBR158W	0.822501667138
YBR159W	1.53013411937
YBR160W	1.39173885024
YBR161W	0.743425361096
YBR162C	0.269540185028
YBR162W-A	0.269540185028
YBR163W	0.3799937215
YBR164C	0.379065225856
YBR165W	0.379065225856
YBR166C	0.315700801146
YBR167C	0.171322709957
YBR168W	0.171322709957
YBR169C	0.475408689277
YBR170C	0.707248498179
YBR171W	0.707248498179
YBR172C	1.39173885024
YBR173C	0.254222550739
YBR174C	0.741675869511
YBR175W	0.707248498179
YBR176W	0.119076120781
YBR177C	7.75435687294
YBR178W	0.315700801146
YBR179C	1.24800366724
YBR180W	1.24800366724
YBR181C	0.113224006091
YBR182C	0.598150680819
YBR182C-A	0.868073363116
YBR183W	0.868073363116
YBR184W	0.171322709957
YBR185C	0.119076120781
YBR186W	0.119076120781
YBR187W	0.462902102407
YBR188C	0.379065225856
YBR189W	0.379065225856
YBR190W	1.76823623762
YBR191W	0.674012408514
YBR191W-A	0.741675869511
YBR192W	0.598150680819
YBR193C	1.82626632436
YBR194W	1.82626632436
YBR195C	0.119076120781
YBR196C	0.400457158424
YBR196C-A	0.962136794017
YBR196C-B	0.822501667138
YBR197C	2.69431043362
YBR198C	1.2448139036
YBR199W	1.2448139036
YBR200W	0.273461978602
YBR200W-A	0.438789159713
YBR201C-A	0.384068978031
YBR201W	0.42476059228
YBR202W	0.034041802038
YBR203W	0.190911733631
YBR204C	0.438789159713
YBR205W	0.438789159713
YBR206W	2.24723676703
YBR207W	0.171322709957
YBR208C	0.119076120781
YBR209W	0.119076120781
YBR210W	0.286076884907
YBR211C	0.0512532234863
YBR212W	0.0512532234863
YBR213W	0.598150680819
YBR214W	0.438789159713
YBR215W	0.286076884907
YBR216C	0.438789159713
YBR217W	0.438789159713
YBR218C	0.558814310945
YBR219C	0.142420303028
YBR220C	0.909050118154
YBR221C	0.0603730873495
YBR221W-A	0.0603730873495
YBR222C	0.254222550739
YBR223C	0.207643833002
YBR223W-A	0.100007050336
YBR224W	1.30591299565
YBR225W	0.207643833002
YBR226C	0.741675869511
YBR227C	0.315700801146
YBR228W	0.315700801146
YBR229C	1.00674649738
YBR230C	1.76882383
YBR230W-A	1.76882383
YBR231C	0.171322709957
YBR232C	0.254222550739
YBR233W	0.171322709957
YBR233W-A	0.207643833002
YBR234C	0.598150680819
YBR235W	0.598150680819
YBR236C	0.207643833002
YBR237W	0.207643833002
YBR238C	1.1284298907
YBR239C	0.532934637426
YBR240C	1.00487107246
YBR241C	0.0769177106234
YBR242W	0.0769177106234
YBR243C	0.0676383958017
YBR244W	0.0676383958017
YBR245C	0.741675869511
YBR246W	0.741675869511
YBR247C	0.171322709957
YBR248C	0.286076884907
YBR249C	0.426810322026
YBR250W	0.475408689277
YBR251W	0.0512532234863
YBR252W	0.142420303028
YBR253W	0.207643833002
YBR254C	1.82626632436
YBR255C-A	0.510565996846
YBR255W	1.82626632436
YBR256C	0.12042513493
YBR257W	0.0517463372691
YBR258C	0.707248498179
YBR259W	0.707248498179
YBR260C	0.707248498179
YBR261C	0.171322709957
YBR262C	0.207643833002
YBR263W	0.207643833002
YBR264C	0.207643833002
YBR265W	0.207643833002
YBR266C	0.526123335835
YBR267W	0.315700801146
YBR268W	1.11773459592
YBR269C	0.171322709957
YBR270C	1.53013411937
YBR271W	1.53013411937
YBR272C	0.315700801146
YBR273C	1.30514383149
YBR274W	1.30514383149
YBR275C	0.254222550739
YBR276C	2.73502689837
YBR277C	0.3799937215
YBR278W	2.32780512185
YBR279W	0.598599203446
YBR280C	0.207643833002
YBR281C	0.3799937215
YBR282W	0.3799937215
YBR283C	0.0533292877921
YBR284W	0.0934795388484
YBR285W	1.4995670599
YBR286W	3.2172186796
YBR287W	1.39173885024
YBR288C	0.707248498179
YBR289W	0.707248498179
YBR290W	0.379065225856
YBR291C	1.30514383149
YBR292C	0.207643833002
YBR293W	0.128885630113
YBR294W	0.0842929606441
YBR295W	0.457857989332
YBR296C	0.330251612984
YBR296C-A	0.951461816045
YBR297W	0.951461816045
YBR298C	0.909050118154
YBR298C-A	0.741675869511
YBR299W	0.741675869511
YBR300C	1.2448139036
YBR301W	0.983716654454
YBR302C	0.741675869511
YCL001W	0.379065225856
YCL001W-A	0.707248498179
YCL001W-B	1.1284298907
YCL002C	0.379065225856
YCL004W	2.32780512185
YCL005W	0.142420303028
YCL005W-A	0.207643833002
YCL007C	0.142420303028
YCL008C	0.315700801146
YCL009C	1.03470902892
YCL010C	0.315700801146
YCL011C	0.400457158424
YCL012C	0.142420303028
YCL014W	0.100007050336
YCL016C	0.100007050336
YCL017C	0.315700801146
YCL018W	0.741675869511
YCL019W	0.526123335835
YCL020W	0.526123335835
YCL021W-A	2.24723676703
YCL022C	0.328787023113
YCL023C	0.315700801146
YCL024W	0.58481578374
YCL025C	0.0171001941834
YCL026C-A	0.142420303028
YCL026C-B	0.438789159713
YCL027W	0.0512532234863
YCL028W	0.315700801146
YCL029C	0.315700801146
YCL030C	0.0842929606441
YCL031C	0.707248498179
YCL032W	0.847173163981
YCL033C	0.847173163981
YCL034W	0.100007050336
YCL035C	0.100007050336
YCL036W	0.207643833002
YCL037C	0.207643833002
YCL038C	0.340283406252
YCL039W	0.315700801146
YCL040W	0.328787023113
YCL041C	0.328787023113
YCL042W	0.159190875122
YCL043C	0.159190875122
YCL044C	0.707248498179
YCL045C	1.03470902892
YCL046W	0.207643833002
YCL047C	0.315700801146
YCL048W	0.438789159713
YCL048W-A	2.90397090819
YCL049C	3.33518680651
YCL050C	0.249535598857
YCL051W	1.30514383149
YCL052C	1.30514383149
YCL054W	0.400457158424
YCL055W	0.0371063139134
YCL056C	0.0371063139134
YCL057C-A	1.2448139036
YCL057W	1.2448139036
YCL058C	0.526123335835
YCL058W-A	0.119076120781
YCL059C	0.119076120781
YCL061C	0.598599203446
YCL063W	1.14281319249
YCL064C	1.14281319249
YCL065W	0.741675869511
YCL066W	0.741675869511
YCL067C	0.741675869511
YCL068C	0.741675869511
YCL069W	0.674012408514
YCL073C	0.286076884907
YCL074W	0.847173163981
YCL075W	0.959401123778
YCL076W	0.944064377893
YCR001W	2.49711532238
YCR002C	0.254222550739
YCR003W	0.254222550739
YCR004C	0.16732627947
YCR005C	0.400457158424
YCR006C	1.1785047814
YCR007C	0.171322709957
YCR008W	1.14664683229
YCR009C	1.00674649738
YCR010C	0.0512532234863
YCR011C	0.53894935846
YCR012W	0.63471274773
YCR013C	0.142420303028
YCR014C	0.741675869511
YCR015C	0.0404276431836
YCR016W	1.1284298907
YCR017C	0.190911733631
YCR018C	0.741675869511
YCR018C-A	0.254222550739
YCR019W	0.707248498179
YCR020C	1.30514383149
YCR020C-A	0.598150680819
YCR020W-B	0.598150680819
YCR021C	0.400457158424
YCR022C	0.0603730873495
YCR023C	0.249535598857
YCR024C	0.526123335835
YCR024C-A	3.44524546303
YCR024C-B	0.741675869511
YCR025C	0.197586901948
YCR026C	0.171322709957
YCR027C	0.863209693161
YCR028C	0.847173163981
YCR028C-A	0.379065225856
YCR030C	0.0269854579032
YCR031C	0.128885630113
YCR032W	0.0143961200133
YCR033W	1.14281319249
YCR034W	0.16732627947
YCR035C	1.30591299565
YCR036W	1.30591299565
YCR037C	0.207643833002
YCR038C	0.741675869511
YCR038W-A	0.741675869511
YCR039C	0.741675869511
YCR040W	0.741675869511
YCR041W	0.741675869511
YCR042C	0.119076120781
YCR043C	0.676473522618
YCR044C	1.11773459592
YCR045C	0.598150680819
YCR045W-A	0.847173163981
YCR046C	0.598150680819
YCR047C	0.100007050336
YCR047W-A	0.315700801146
YCR048W	0.286076884907
YCR049C	0.207643833002
YCR050C	1.75645184416
YCR051W	1.75645184416
YCR052W	0.119076120781
YCR053W	0.254222550739
YCR054C	0.254222550739
YCR057C	0.400457158424
YCR059C	0.142420303028
YCR060W	0.142420303028
YCR061W	0.635096702528
YCR063W	0.146797936227
YCR064C	0.146797936227
YCR065W	0.42476059228
YCR066W	0.315700801146
YCR067C	1.40121755179
YCR068W	1.72490909856
YCR069W	0.100007050336
YCR071C	0.254222550739
YCR072C	0.510565996846
YCR073C	0.315700801146
YCR073W-A	0.315700801146
YCR075C	0.249535598857
YCR075W-A	0.249535598857
YCR076C	0.254222550739
YCR077C	0.142420303028
YCR079W	0.142420303028
YCR081C-A	0.707248498179
YCR081W	1.03470902892
YCR082W	0.707248498179
YCR083W	0.400457158424
YCR084C	0.0603730873495
YCR085W	0.0603730873495
YCR086W	0.438789159713
YCR087C-A	0.0842929606441
YCR087W	0.741675869511
YCR088W	0.0842929606441
YCR089W	0.100007050336
YCR090C	0.328787023113
YCR091W	0.526123335835
YCR092C	0.142420303028
YCR093W	0.142420303028
YCR094W	2.24723676703
YCR095C	0.847173163981
YCR095W-A	0.847173163981
YCR096C	1.2448139036
YCR097W	1.2448139036
YCR097W-A	0.315700801146
YCR098C	1.00487107246
YCR099C	0.254222550739
YCR100C	0.400457158424
YCR101C	0.171322709957
YCR102C	0.510565996846
YCR102W-A	1.03470902892
YCR104W	0.254222550739
YCR105W	0.510565996846
YCR106W	0.128885630113
YCR107W	0.146797936227
YCR108C	0.741675869511
YDL001W	0.761276366736
YDL002C	0.761276366736
YDL003W	0.532934637426
YDL004W	0.379065225856
YDL005C	0.379065225856
YDL006W	0.526123335835
YDL007C-A	0.863209693161
YDL007W	1.03470902892
YDL008W	0.315700801146
YDL009C	0.315700801146
YDL010W	1.89082180201
YDL011C	0.526123335835
YDL012C	1.27384162351
YDL013W	0.761276366736
YDL014W	0.254222550739
YDL015C	0.254222550739
YDL016C	0.741675869511
YDL017W	0.438789159713
YDL018C	0.438789159713
YDL019C	0.379065225856
YDL020C	0.379065225856
YDL021W	0.884182743303
YDL022C-A	0.0842929606441
YDL022W	0.283917105467
YDL023C	0.526123335835
YDL024C	0.0712534913713
YDL025C	0.146797936227
YDL025W-A	0.0603730873495
YDL026W	1.30514383149
YDL027C	0.0316289925654
YDL028C	0.328787023113
YDL029W	0.707248498179
YDL030W	0.598150680819
YDL031W	0.254222550739
YDL032W	0.254222550739
YDL033C	0.207643833002
YDL034W	0.526123335835
YDL035C	0.249535598857
YDL036C	0.400457158424
YDL037C	0.315700801146
YDL039C	0.741675869511
YDL040C	0.328787023113
YDL041W	1.30514383149
YDL042C	0.207643833002
YDL043C	0.400457158424
YDL044C	0.438789159713
YDL045C	0.707248498179
YDL045W-A	0.254222550739
YDL046W	0.286076884907
YDL047W	0.0152189325049
YDL048C	0.700140630186
YDL049C	3.69064580847
YDL050C	0.400457158424
YDL051W	0.197586901948
YDL052C	0.197586901948
YDL053C	0.254222550739
YDL054C	0.822501667138
YDL055C	0.0509268076189
YDL056W	0.254222550739
YDL057W	0.315700801146
YDL058W	0.0842929606441
YDL059C	0.0842929606441
YDL060W	0.0842929606441
YDL061C	0.119076120781
YDL062W	0.526123335835
YDL063C	2.24723676703
YDL064W	0.171322709957
YDL065C	0.171322709957
YDL066W	0.400457158424
YDL067C	0.400457158424
YDL068W	0.315700801146
YDL069C	0.142420303028
YDL070W	0.101131796523
YDL071C	3.30895731705
YDL072C	0.220145612718
YDL073W	0.400457158424
YDL074C	0.400457158424
YDL075W	0.508467456775
YDL076C	0.508467456775
YDL077C	1.11773459592
YDL078C	0.0995074896446
YDL079C	0.94098277331
YDL080C	0.0842929606441
YDL081C	0.286076884907
YDL082W	1.1284298907
YDL083C	1.1284298907
YDL084W	0.0712534913713
YDL085C-A	0.424014785543
YDL085W	0.424014785543
YDL086C-A	1.1284298907
YDL086W	0.171322709957
YDL087C	0.171322709957
YDL088C	0.315700801146
YDL089W	0.254222550739
YDL090C	0.254222550739
YDL091C	1.1284298907
YDL092W	0.207643833002
YDL093W	0.142420303028
YDL094C	0.400457158424
YDL095W	0.379065225856
YDL096C	0.526123335835
YDL097C	0.438789159713
YDL098C	0.315700801146
YDL099W	0.400457158424
YDL100C	0.400457158424
YDL101C	1.00674649738
YDL102W	0.526123335835
YDL103C	0.526123335835
YDL104C	0.598150680819
YDL105W	0.142420303028
YDL106C	0.142420303028
YDL107W	0.526123335835
YDL108W	1.53013411937
YDL109C	1.53013411937
YDL110C	0.218092799563
YDL111C	0.438789159713
YDL112W	0.707248498179
YDL113C	0.707248498179
YDL114W	0.254222550739
YDL114W-A	0.400457158424
YDL115C	0.254222550739
YDL116W	0.598150680819
YDL117W	1.56371103828
YDL118W	0.400457158424
YDL119C	0.328787023113
YDL120W	0.983716654454
YDL121C	0.983716654454
YDL122W	2.05673750122
YDL123W	0.0712534913713
YDL124W	1.18632049689
YDL125C	1.18632049689
YDL126C	0.0995074896446
YDL127W	0.0602187682331
YDL128W	0.264922459788
YDL129W	0.614568477378
YDL130W	0.17735365984
YDL130W-A	0.705667854469
YDL131W	0.0697216614233
YDL132W	0.286076884907
YDL133C-A	0.182223300665
YDL133W	0.182223300665
YDL134C	0.0594796065514
YDL135C	0.0712534913713
YDL136W	0.115032249906
YDL137W	0.366064506962
YDL138W	0.200690666299
YDL139C	1.51829108149
YDL140C	0.676473522618
YDL141W	0.384068978031
YDL142C	0.384068978031
YDL143W	1.03470902892
YDL144C	1.03470902892
YDL145C	1.03470902892
YDL146W	1.81309989899
YDL147W	0.100007050336
YDL148C	0.100007050336
YDL149W	0.400457158424
YDL150W	0.741675869511
YDL151C	0.526123335835
YDL152W	0.400457158424
YDL153C	0.526123335835
YDL154W	0.379065225856
YDL155W	0.0196876436291
YDL156W	0.510565996846
YDL157C	0.510565996846
YDL158C	0.741675869511
YDL159C-B	0.741675869511
YDL159W	2.24723676703
YDL159W-A	0.741675869511
YDL160C	0.741675869511
YDL160C-A	0.847173163981
YDL161W	1.27384162351
YDL162C	1.82626632436
YDL163W	0.741675869511
YDL164C	1.03470902892
YDL165W	0.328787023113
YDL166C	0.328787023113
YDL167C	0.171322709957
YDL168W	0.863209693161
YDL169C	0.761276366736
YDL170W	0.0105440834638
YDL171C	0.0105440834638
YDL172C	0.400457158424
YDL173W	0.724101671977
YDL174C	0.724101671977
YDL175C	0.598150680819
YDL176W	0.0842929606441
YDL177C	0.0842929606441
YDL178W	0.379065225856
YDL179W	1.60766471601
YDL180W	0.17735365984
YDL181W	0.521144048078
YDL182W	2.25974417835
YDL183C	0.197586901948
YDL184C	0.705667854469
YDL185C-A	0.741675869511
YDL185W	0.328787023113
YDL186W	1.09587787215
YDL187C	1.00674649738
YDL188C	1.37507981269
YDL189W	0.761276366736
YDL190C	0.761276366736
YDL191W	0.286076884907
YDL192W	0.254222550739
YDL193W	0.207643833002
YDL194W	2.69431043362
YDL195W	0.741675869511
YDL196W	1.00674649738
YDL197C	1.00674649738
YDL198C	0.598150680819
YDL199C	0.438789159713
YDL200C	1.2448139036
YDL201W	2.32780512185
YDL202W	0.249535598857
YDL203C	0.249535598857
YDL204W	1.24800366724
YDL205C	1.36521814935
YDL206W	0.218092799563
YDL207W	0.286076884907
YDL208W	0.0512532234863
YDL209C	0.0512532234863
YDL210W	0.0316289925654
YDL211C	0.273461978602
YDL212W	0.63471274773
YDL213C	0.63471274773
YDL214C	2.60476331669
YDL215C	0.358429038428
YDL216C	0.707248498179
YDL217C	0.100007050336
YDL218W	0.254222550739
YDL219W	0.707248498179
YDL220C	0.707248498179
YDL221W	1.56371103828
YDL222C	1.56371103828
YDL223C	0.315700801146
YDL224C	0.197586901948
YDL225W	1.30514383149
YDL226C	1.30514383149
YDL227C	0.171322709957
YDL228C	0.190911733631
YDL229W	0.558814310945
YDL230W	0.3799937215
YDL231C	0.3799937215
YDL232W	0.207643833002
YDL233W	0.707248498179
YDL234C	0.707248498179
YDL235C	0.761276366736
YDL236W	0.676473522618
YDL237W	0.526123335835
YDL238C	0.526123335835
YDL239C	0.400457158424
YDL240C-A	0.400457158424
YDL240W	0.400457158424
YDL241W	0.496739803895
YDL242W	0.207643833002
YDL243C	0.207643833002
YDL244W	0.741675869511
YDL245C	0.741675869511
YDL246C	0.741675869511
YDL247W	0.983716654454
YDL247W-A	0.741675869511
YDL248W	0.676473522618
YDR001C	0.245323676947
YDR002W	0.245323676947
YDR003W	0.598599203446
YDR003W-A	0.741675869511
YDR004W	0.438789159713
YDR005C	0.400457158424
YDR006C	0.182223300665
YDR007W	0.182223300665
YDR008C	1.00674649738
YDR009W	1.36521814935
YDR010C	0.330251612984
YDR011W	0.330251612984
YDR012W	0.128885630113
YDR013W	1.03470902892
YDR014W	1.30514383149
YDR014W-A	0.741675869511
YDR015C	0.400457158424
YDR016C	0.142420303028
YDR017C	0.128885630113
YDR018C	0.207643833002
YDR019C	0.142420303028
YDR020C	0.254222550739
YDR021W	0.254222550739
YDR022C	0.705667854469
YDR023W	0.220145612718
YDR024W	0.741675869511
YDR025W	0.526123335835
YDR026C	0.171322709957
YDR027C	0.707248498179
YDR028C	0.400457158424
YDR029W	0.400457158424
YDR030C	0.741675869511
YDR031W	0.741675869511
YDR032C	0.245323676947
YDR033W	1.00487107246
YDR034C	0.944064377893
YDR034C-A	0.146797936227
YDR034C-C	0.456185642317
YDR034C-D	0.456185642317
YDR034W-B	0.146797936227
YDR035W	0.674012408514
YDR036C	0.58481578374
YDR037W	0.58481578374
YDR038C	0.741675869511
YDR039C	0.741675869511
YDR040C	0.438789159713
YDR041W	0.388943752086
YDR042C	1.60766471601
YDR043C	0.789283147578
YDR044W	0.286076884907
YDR045C	2.97293040759
YDR046C	0.752219691648
YDR047W	0.422012441418
YDR048C	0.526123335835
YDR049W	0.0842929606441
YDR050C	0.200887963873
YDR051C	1.2448139036
YDR052C	0.128885630113
YDR053W	0.526123335835
YDR054C	0.264802240091
YDR055W	1.35172708667
YDR056C	0.0842929606441
YDR057W	0.0842929606441
YDR058C	0.676473522618
YDR059C	0.598599203446
YDR060W	1.1284298907
YDR061W	0.103179185281
YDR062W	0.909050118154
YDR063W	0.42476059228
YDR064W	0.863209693161
YDR065W	0.400457158424
YDR066C	0.526123335835
YDR067C	0.510565996846
YDR068W	0.510565996846
YDR069C	0.598150680819
YDR070C	0.598599203446
YDR071C	0.100007050336
YDR072C	0.382926347622
YDR073W	0.163579336045
YDR074W	1.06173582187
YDR075W	0.100007050336
YDR076W	0.16732627947
YDR077W	0.486516805097
YDR078C	0.328787023113
YDR079C-A	1.53013411937
YDR079W	0.328787023113
YDR080W	1.53013411937
YDR081C	0.142420303028
YDR082W	0.142420303028
YDR083W	0.526123335835
YDR084C	0.598150680819
YDR085C	1.07329107055
YDR086C	0.400457158424
YDR087C	0.315700801146
YDR088C	0.983716654454
YDR089W	0.456185642317
YDR090C	0.42476059228
YDR091C	0.043580763813
YDR092W	1.24800366724
YDR093W	0.00902804576234
YDR094W	1.39173885024
YDR095C	0.0230418313996
YDR096W	0.0230418313996
YDR097C	0.119076120781
YDR098C	0.328787023113
YDR098C-A	0.400457158424
YDR098C-B	0.400457158424
YDR099W	0.0712534913713
YDR100W	0.0143961200133
YDR101C	0.207643833002
YDR102C	0.741675869511
YDR103W	0.741675869511
YDR104C	0.128885630113
YDR105C	0.0842929606441
YDR106W	0.0842929606441
YDR107C	0.847173163981
YDR108W	0.847173163981
YDR109C	1.30591299565
YDR110W	1.30591299565
YDR111C	0.421586433636
YDR112W	0.526123335835
YDR113C	0.220145612718
YDR114C	0.254222550739
YDR115W	0.349956836727
YDR116C	1.39173885024
YDR117C	0.400457158424
YDR118W	0.400457158424
YDR118W-A	0.847173163981
YDR119W	0.254222550739
YDR119W-A	1.60766471601
YDR120C	1.82626632436
YDR121W	1.82626632436
YDR122W	0.438789159713
YDR123C	9.79852894334
YDR124W	6.68973014789
YDR125C	0.254222550739
YDR126W	0.254222550739
YDR127W	2.00650009122
YDR128W	0.707248498179
YDR129C	0.328787023113
YDR130C	0.3799937215
YDR131C	0.707248498179
YDR132C	0.0404276431836
YDR133C	0.878167780153
YDR134C	0.951461816045
YDR135C	1.03470902892
YDR136C	0.254222550739
YDR137W	0.962136794017
YDR138W	0.171322709957
YDR139C	0.400457158424
YDR140W	0.400457158424
YDR141C	0.142420303028
YDR142C	0.438789159713
YDR143C	0.119076120781
YDR144C	0.707248498179
YDR145W	0.707248498179
YDR146C	1.96001856289
YDR147W	1.44321154039
YDR148C	0.304958813176
YDR149C	0.400457158424
YDR150W	0.273461978602
YDR151C	0.286076884907
YDR152W	0.286076884907
YDR153C	0.558814310945
YDR154C	0.94098277331
YDR155C	0.705667854469
YDR156W	0.705667854469
YDR157W	0.190911733631
YDR158W	0.741675869511
YDR159W	1.39173885024
YDR160W	1.03470902892
YDR161W	0.400457158424
YDR162C	1.03470902892
YDR163W	1.03470902892
YDR164C	0.0842929606441
YDR165W	0.0842929606441
YDR166C	0.526123335835
YDR167W	0.526123335835
YDR168W	0.526123335835
YDR169C	2.24292392334
YDR169C-A	0.379065225856
YDR170C	0.421586433636
YDR170W-A	0.197586901948
YDR171W	0.0712534913713
YDR172W	0.0712534913713
YDR173C	0.53894935846
YDR174W	0.53894935846
YDR175C	0.171322709957
YDR176W	0.171322709957
YDR177W	0.100007050336
YDR178W	1.6446801921
YDR179C	0.142420303028
YDR179W-A	0.142420303028
YDR180W	1.30591299565
YDR181C	0.598150680819
YDR182W	0.598150680819
YDR182W-A	0.741675869511
YDR183C-A	0.526123335835
YDR183W	0.400457158424
YDR184C	0.286076884907
YDR185C	0.328787023113
YDR186C	0.152967845784
YDR187C	0.526123335835
YDR188W	0.210500961289
YDR189W	0.254222550739
YDR190C	0.741675869511
YDR191W	0.741675869511
YDR192C	0.249535598857
YDR193W	0.526123335835
YDR194C	0.315700801146
YDR194W-A	0.315700801146
YDR195W	0.598150680819
YDR196C	1.53013411937
YDR197W	1.53013411937
YDR198C	0.707248498179
YDR199W	0.707248498179
YDR200C	0.100007050336
YDR201W	0.100007050336
YDR202C	0.315700801146
YDR203W	0.526123335835
YDR204W	0.315700801146
YDR205W	1.03470902892
YDR206W	0.100007050336
YDR207C	0.000564275580427
YDR208W	0.000564275580427
YDR209C	0.315700801146
YDR210C-C	0.286076884907
YDR210C-D	0.286076884907
YDR210W	0.674012408514
YDR210W-A	0.315700801146
YDR210W-B	0.315700801146
YDR211W	0.249535598857
YDR212W	0.328787023113
YDR213W	1.11773459592
YDR214W	1.95412048345
YDR215C	0.42476059228
YDR216W	0.42476059228
YDR217C	0.207643833002
YDR218C	0.328787023113
YDR219C	0.526123335835
YDR220C	0.741675869511
YDR221W	0.741675869511
YDR222W	0.773100185339
YDR223W	0.496739803895
YDR224C	0.0162964068547
YDR225W	0.00963184596252
YDR226W	0.422012441418
YDR227W	2.076242046
YDR228C	0.043580763813
YDR229W	0.218092799563
YDR230W	1.30514383149
YDR231C	0.0316289925654
YDR232W	0.0316289925654
YDR233C	1.19401715611
YDR234W	0.540725063383
YDR235W	0.379065225856
YDR236C	0.142420303028
YDR237W	0.142420303028
YDR238C	0.315700801146
YDR239C	0.983716654454
YDR240C	0.379065225856
YDR241W	0.741675869511
YDR242W	0.0196876436291
YDR243C	0.475408689277
YDR244W	0.475408689277
YDR245W	0.526123335835
YDR246W	0.532934637426
YDR246W-A	1.56371103828
YDR247W	1.53968508349
YDR248C	1.1284298907
YDR249C	1.30591299565
YDR250C	1.75645184416
YDR251W	1.75645184416
YDR252W	1.30514383149
YDR253C	0.249535598857
YDR254W	0.249535598857
YDR255C	0.674012408514
YDR256C	1.30514383149
YDR257C	0.761276366736
YDR258C	0.0842929606441
YDR259C	0.165852476625
YDR260C	0.707248498179
YDR261C	0.881266791889
YDR261C-C	0.142875992942
YDR261C-D	0.142875992942
YDR261W-A	1.49655155287
YDR261W-B	1.49655155287
YDR262W	0.0743118183869
YDR263C	0.510565996846
YDR264C	0.510565996846
YDR265W	0.510565996846
YDR266C	0.379065225856
YDR267C	0.761276366736
YDR268W	0.761276366736
YDR269C	2.24723676703
YDR270W	0.00662331138732
YDR271C	0.286076884907
YDR272W	0.286076884907
YDR273W	0.142420303028
YDR274C	2.08204921477
YDR275W	2.08204921477
YDR276C	0.171963642063
YDR277C	0.273461978602
YDR278C	0.526123335835
YDR279W	1.37507981269
YDR280W	0.400457158424
YDR281C	0.171322709957
YDR282C	1.30514383149
YDR283C	1.30591299565
YDR284C	0.142875992942
YDR285W	0.63471274773
YDR286C	0.254222550739
YDR287W	0.254222550739
YDR288W	2.32780512185
YDR289C	0.400457158424
YDR290W	0.400457158424
YDR291W	0.741675869511
YDR292C	0.598150680819
YDR293C	0.349956836727
YDR294C	1.1284298907
YDR295C	0.128885630113
YDR296W	0.128885630113
YDR297W	0.656233610501
YDR298C	0.142875992942
YDR299W	0.128213791444
YDR300C	0.100007050336
YDR301W	0.100007050336
YDR302W	0.171322709957
YDR303C	0.315700801146
YDR304C	1.03470902892
YDR305C	0.171322709957
YDR306C	0.421586433636
YDR307W	0.421586433636
YDR308C	1.30591299565
YDR309C	0.852355215149
YDR310C	1.18108541319
YDR311W	0.878167780153
YDR312W	5.21359813061
YDR313C	0.315700801146
YDR314C	0.598150680819
YDR315C	0.315700801146
YDR316W	0.315700801146
YDR316W-A	0.438789159713
YDR316W-B	0.438789159713
YDR317W	2.94000147659
YDR318W	1.36521814935
YDR319C	0.674012408514
YDR320C	0.526123335835
YDR320C-A	0.510565996846
YDR320W-B	0.315700801146
YDR321W	0.847173163981
YDR322C-A	0.598599203446
YDR322W	0.674012408514
YDR323C	0.847173163981
YDR324C	1.14281319249
YDR325W	1.14281319249
YDR326C	0.598150680819
YDR327W	0.598150680819
YDR328C	0.707248498179
YDR329C	0.438789159713
YDR330W	0.438789159713
YDR331W	0.207643833002
YDR332W	0.707248498179
YDR333C	1.74196794448
YDR334W	1.74196794448
YDR335W	0.100007050336
YDR336W	2.94000147659
YDR337W	0.171322709957
YDR338C	0.438789159713
YDR339C	0.462902102407
YDR340W	0.462902102407
YDR341C	0.707248498179
YDR342C	0.400457158424
YDR343C	0.0842929606441
YDR344C	0.944064377893
YDR345C	0.171322709957
YDR346C	0.3799937215
YDR347W	0.3799937215
YDR348C	0.475408689277
YDR349C	0.42476059228
YDR350C	1.1284298907
YDR351W	1.1284298907
YDR352W	1.1284298907
YDR353W	1.24800366724
YDR354C-A	0.171322709957
YDR354W	0.021156480575
YDR355C	0.400457158424
YDR356W	0.142420303028
YDR357C	0.490704287297
YDR358W	0.490704287297
YDR359C	0.0594796065514
YDR360W	1.1284298907
YDR361C	0.171322709957
YDR362C	0.475408689277
YDR363W	0.475408689277
YDR363W-A	0.743425361096
YDR364C	0.119076120781
YDR365C	1.30591299565
YDR365W-A	1.30591299565
YDR365W-B	1.30591299565
YDR366C	0.741675869511
YDR367W	0.741675869511
YDR368W	1.53013411937
YDR369C	0.741675869511
YDR370C	0.761276366736
YDR371C-A	1.03470902892
YDR371W	0.761276366736
YDR372C	0.254222550739
YDR373W	0.254222550739
YDR374C	1.75645184416
YDR374W-A	1.75645184416
YDR375C	0.142420303028
YDR376W	0.142420303028
YDR377W	0.0603730873495
YDR378C	0.745422571492
YDR379C-A	1.31005421514
YDR379W	0.745422571492
YDR380W	1.31005421514
YDR381C-A	0.724101671977
YDR381W	0.761276366736
YDR382W	0.724101671977
YDR383C	0.598599203446
YDR384C	0.1372388557
YDR385W	0.115847124375
YDR386W	1.82626632436
YDR387C	1.49655155287
YDR388W	1.49655155287
YDR389W	0.0603730873495
YDR390C	0.17735365984
YDR391C	0.0371063139134
YDR392W	0.0371063139134
YDR393W	0.526123335835
YDR394W	0.218092799563
YDR395W	0.42476059228
YDR396W	0.847173163981
YDR397C	1.6446801921
YDR398W	1.6446801921
YDR399W	2.54684264546
YDR400W	0.598599203446
YDR401W	0.400457158424
YDR402C	1.39173885024
YDR403W	1.11773459592
YDR404C	0.100007050336
YDR405W	0.100007050336
YDR406W	1.2944565807
YDR406W-A	0.847173163981
YDR407C	0.438789159713
YDR408C	0.100007050336
YDR409W	0.100007050336
YDR410C	1.03470902892
YDR411C	0.598150680819
YDR412W	0.598150680819
YDR413C	0.526123335835
YDR414C	0.142420303028
YDR415C	0.315700801146
YDR416W	0.315700801146
YDR417C	0.983716654454
YDR418W	0.315700801146
YDR419W	1.2448139036
YDR420W	0.426810322026
YDR421W	0.119076120781
YDR422C	0.707248498179
YDR423C	0.707248498179
YDR424C	0.847173163981
YDR425W	0.847173163981
YDR426C	0.598150680819
YDR427W	0.598150680819
YDR428C	0.526123335835
YDR429C	0.400457158424
YDR430C	0.100007050336
YDR431W	0.315700801146
YDR432W	0.526123335835
YDR433W	0.526123335835
YDR434W	0.254222550739
YDR435C	0.0842929606441
YDR436W	0.142420303028
YDR437W	0.847173163981
YDR438W	0.707248498179
YDR439W	1.75645184416
YDR440W	0.218092799563
YDR441C	0.0712534913713
YDR442W	0.0712534913713
YDR443C	0.043580763813
YDR444W	0.043580763813
YDR445C	0.526123335835
YDR446W	0.171322709957
YDR447C	0.012536791301
YDR448W	0.012536791301
YDR449C	1.14664683229
YDR450W	0.527754744369
YDR451C	0.200887963873
YDR452W	0.200887963873
YDR453C	0.171322709957
YDR454C	0.813186776197
YDR455C	0.400457158424
YDR456W	0.689066995323
YDR457W	0.315700801146
YDR458C	0.510565996846
YDR459C	0.286076884907
YDR460W	0.286076884907
YDR461C-A	0.254222550739
YDR461W	0.315700801146
YDR462W	0.254222550739
YDR463W	2.73502689837
YDR464C-A	0.315700801146
YDR464W	0.42476059228
YDR465C	0.598599203446
YDR466W	0.598599203446
YDR467C	0.741675869511
YDR468C	0.0712534913713
YDR469W	0.0712534913713
YDR470C	0.0676383958017
YDR471W	0.0676383958017
YDR472W	0.128885630113
YDR473C	1.53013411937
YDR475C	0.813186776197
YDR476C	0.218092799563
YDR477W	0.475408689277
YDR478W	1.30514383149
YDR479C	0.614568477378
YDR480W	0.614568477378
YDR481C	0.142420303028
YDR482C	0.379065225856
YDR483W	0.379065225856
YDR484W	0.400457158424
YDR485C	1.6446801921
YDR486C	0.707248498179
YDR487C	0.863209693161
YDR488C	0.100007050336
YDR489W	0.100007050336
YDR490C	0.438789159713
YDR491C	0.707248498179
YDR492W	0.422012441418
YDR493W	0.707248498179
YDR494W	0.142420303028
YDR495C	0.400457158424
YDR496C	0.983716654454
YDR497C	20.003385948
YDR498C	1.09587787215
YDR499W	1.72490909856
YDR500C	0.761276366736
YDR501W	0.761276366736
YDR502C	7.22704163388
YDR503C	0.400457158424
YDR504C	0.741675869511
YDR505C	0.496739803895
YDR506C	1.49655155287
YDR507C	0.304223224371
YDR508C	0.129250440859
YDR509W	0.171322709957
YDR510C-A	1.03470902892
YDR510W	0.0381128244532
YDR511W	1.03470902892
YDR512C	0.741675869511
YDR513W	0.0603730873495
YDR514C	0.438789159713
YDR515W	0.438789159713
YDR516C	1.75720809845
YDR517W	2.40447260914
YDR518W	2.47729162305
YDR519W	0.315700801146
YDR520C	0.508467456775
YDR521W	0.400457158424
YDR522C	0.863209693161
YDR523C	0.863209693161
YDR524C	1.47327758103
YDR524C-A	2.55593673676
YDR524C-B	0.142420303028
YDR524W-C	1.47327758103
YDR525W	0.142420303028
YDR525W-A	2.94687164076
YDR526C	0.171322709957
YDR527W	0.119076120781
YDR528W	0.249535598857
YDR529C	0.0603730873495
YDR530C	0.128213791444
YDR531W	0.128213791444
YDR532C	1.2448139036
YDR533C	0.0708477806557
YDR534C	0.847173163981
YDR535C	0.426810322026
YDR536W	0.426810322026
YDR537C	0.676473522618
YDR538W	0.043580763813
YDR539W	0.676473522618
YDR540C	0.218092799563
YDR541C	0.42476059228
YDR542W	0.286076884907
YDR543C	1.75645184416
YDR544C	0.741675869511
YDR545C-A	0.741675869511
YDR545W	0.741675869511
YEL001C	0.135890359482
YEL002C	0.315700801146
YEL003W	0.0512532234863
YEL004W	0.741675869511
YEL005C	0.741675869511
YEL006W	1.76823623762
YEL007W	0.0539202537743
YEL008C-A	0.645740262798
YEL008W	0.254222550739
YEL009C	0.254222550739
YEL009C-A	0.400457158424
YEL010W	0.847173163981
YEL011W	0.510565996846
YEL012W	2.45489799383
YEL013W	0.526123335835
YEL014C	0.526123335835
YEL015W	1.39173885024
YEL016C	1.39173885024
YEL017C-A	0.743596660725
YEL017W	0.70592893933
YEL018C-A	0.171322709957
YEL018W	0.707248498179
YEL019C	0.707248498179
YEL020C	0.707248498179
YEL020C-B	0.0274331159542
YEL020W-A	0.526123335835
YEL021W	0.400457158424
YEL022W	0.0603730873495
YEL023C	0.254222550739
YEL024W	0.0842929606441
YEL025C	0.218092799563
YEL026W	0.273461978602
YEL027W	0.0848195920776
YEL028W	0.328787023113
YEL029C	0.328787023113
YEL030C-A	0.526123335835
YEL030W	1.24800366724
YEL031W	1.39173885024
YEL032C-A	0.400457158424
YEL032W	0.745422571492
YEL033W	0.741675869511
YEL034C-A	3.6843942028
YEL034W	0.171322709957
YEL035C	0.315700801146
YEL036C	0.0775067859891
YEL037C	0.532934637426
YEL038W	0.707248498179
YEL039C	0.707248498179
YEL040W	1.52581146617
YEL041W	0.218092799563
YEL042W	3.80652831848
YEL043W	0.142420303028
YEL044W	0.238405932939
YEL045C	0.238405932939
YEL046C	0.741675869511
YEL047C	0.340283406252
YEL048C	1.30591299565
YEL049W	3.30068476631
YEL050C	0.286076884907
YEL050W-A	1.60766471601
YEL051W	0.254222550739
YEL052W	0.0371063139134
YEL053C	0.0371063139134
YEL053W-A	1.30514383149
YEL054C	0.0676383958017
YEL055C	0.358429038428
YEL056W	0.813186776197
YEL057C	0.394024093493
YEL058W	0.847173163981
YEL059C-A	0.741675869511
YEL059W	0.741675869511
YEL060C	0.42476059228
YEL061C	0.218092799563
YEL062W	0.598599203446
YEL063C	1.84632924029
YEL064C	0.761276366736
YEL065W	0.438789159713
YEL066W	0.614568477378
YEL067C	0.438789159713
YEL068C	0.254222550739
YEL069C	0.190911733631
YEL070W	0.119076120781
YEL071W	0.0848195920776
YEL072W	0.0252912662394
YEL073C	7.76861385683
YEL074W	0.254222550739
YEL075C	0.254222550739
YEL075W-A	0.741675869511
YEL076C	0.741675869511
YEL076C-A	0.741675869511
YEL077C	0.741675869511
YEL077W-A	0.142420303028
YER001W	0.28641974294
YER002W	0.438789159713
YER003C	0.119076120781
YER004W	0.119076120781
YER005W	0.254222550739
YER006C-A	1.30514383149
YER006W	0.254222550739
YER007C-A	0.171322709957
YER007W	0.526123335835
YER008C	0.142420303028
YER009W	0.142420303028
YER010C	1.11773459592
YER011W	0.962136794017
YER012W	0.245323676947
YER013W	1.2448139036
YER014C-A	0.526123335835
YER014W	0.171322709957
YER015W	0.707248498179
YER016W	0.207643833002
YER017C	0.207643833002
YER018C	0.0404276431836
YER019C-A	0.456185642317
YER019W	0.0404276431836
YER020W	0.456185642317
YER021W	0.438789159713
YER022W	0.510565996846
YER023C-A	0.526123335835
YER023W	0.526123335835
YER024W	0.526123335835
YER025W	0.254222550739
YER026C	0.707248498179
YER027C	0.218092799563
YER028C	0.142420303028
YER029C	0.315700801146
YER030W	0.315700801146
YER031C	0.745422571492
YER032W	0.745422571492
YER033C	0.761276366736
YER034W	0.761276366736
YER035W	0.438789159713
YER036C	0.63471274773
YER037W	0.63471274773
YER038C	0.741675869511
YER038W-A	0.741675869511
YER039C	0.526123335835
YER039C-A	0.254222550739
YER040W	0.254222550739
YER041W	0.315700801146
YER042W	0.400457158424
YER043C	0.761276366736
YER044C	1.27384162351
YER044C-A	0.400457158424
YER045C	0.159190875122
YER046W	0.388943752086
YER046W-A	1.03470902892
YER047C	0.438789159713
YER048C	0.113224006091
YER048W-A	0.0712534913713
YER049W	0.0842929606441
YER050C	0.119076120781
YER051W	0.119076120781
YER052C	0.705667854469
YER053C	1.25134418677
YER053C-A	0.53894935846
YER054C	0.286076884907
YER055C	0.169703484809
YER056C	0.584225520501
YER056C-A	0.510565996846
YER057C	0.598599203446
YER058W	0.598599203446
YER059W	0.286076884907
YER060W	0.761276366736
YER060W-A	0.315700801146
YER061C	2.01672785864
YER062C	0.0162964068547
YER063W	0.315687647098
YER064C	0.0598197470848
YER065C	2.61419762702
YER066C-A	0.741675869511
YER066W	0.207643833002
YER067C-A	1.60766471601
YER067W	0.457857989332
YER068C-A	0.315700801146
YER068W	1.60766471601
YER069W	0.707284013472
YER070W	0.0842929606441
YER071C	0.254222550739
YER072W	0.254222550739
YER073W	0.0864000361415
YER074W	0.304958813176
YER074W-A	0.863209693161
YER075C	0.385788239391
YER076C	0.462902102407
YER076W-A	0.254222550739
YER077C	0.761276366736
YER078C	1.82626632436
YER078W-A	1.82626632436
YER079C-A	0.526123335835
YER079W	0.741675869511
YER080W	0.249535598857
YER081W	0.63471274773
YER082C	0.0712534913713
YER083C	0.741675869511
YER084W	0.741675869511
YER084W-A	0.741675869511
YER085C	0.207643833002
YER086W	0.207643833002
YER087C-A	0.400457158424
YER087C-B	0.707248498179
YER087W	0.315700801146
YER088C	1.07110715311
YER088C-A	0.510565996846
YER088W-B	1.72766473423
YER089C	0.63471274773
YER090C-A	0.741675869511
YER090W	0.63471274773
YER091C	0.119076120781
YER091C-A	1.24800366724
YER092W	1.24800366724
YER093C	0.315700801146
YER093C-A	1.30514383149
YER094C	0.150898323587
YER095W	0.150898323587
YER096W	0.510565996846
YER097W	0.349956836727
YER098W	0.315687647098
YER099C	0.171322709957
YER100W	0.171322709957
YER101C	0.532934637426
YER102W	0.598599203446
YER103W	0.863209693161
YER104W	0.207643833002
YER105C	0.171322709957
YER106W	0.171322709957
YER107C	0.171322709957
YER107W-A	0.526123335835
YER109C	0.462902102407
YER110C	0.598150680819
YER111C	2.69431043362
YER112W	0.0842929606441
YER113C	0.598150680819
YER114C	0.0230418313996
YER115C	0.207643833002
YER116C	0.475408689277
YER117W	0.475408689277
YER118C	0.254222550739
YER119C	0.526123335835
YER119C-A	1.30514383149
YER120W	0.159190875122
YER121W	0.0842929606441
YER122C	0.340283406252
YER123W	0.340283406252
YER124C	0.716212678194
YER125W	0.128885630113
YER126C	0.171322709957
YER127W	0.171322709957
YER128W	0.741675869511
YER129W	0.598150680819
YER130C	0.106875577213
YER131W	1.14664683229
YER132C	0.00306195107435
YER133W	0.676473522618
YER133W-A	0.400457158424
YER134C	1.82626632436
YER135C	0.0109905634645
YER136W	0.216655183955
YER137C	0.0355339169166
YER137C-A	0.741675869511
YER137W-A	0.171322709957
YER138C	0.741675869511
YER138W-A	0.741675869511
YER139C	0.171322709957
YER140W	0.171322709957
YER141W	0.400457158424
YER142C	0.847173163981
YER143W	0.847173163981
YER144C	0.863209693161
YER145C	0.693637303288
YER145C-A	0.400457158424
YER146W	0.407734274349
YER147C	0.171322709957
YER147C-A	1.75645184416
YER148W	0.171322709957
YER148W-A	1.75645184416
YER149C	0.944064377893
YER150W	0.567539696101
YER151C	1.56371103828
YER152C	0.526123335835
YER152W-A	1.30514383149
YER153C	0.614568477378
YER154W	0.614568477378
YER155C	2.24292392334
YER156C	0.0603730873495
YER157W	0.0603730873495
YER158C	1.18108541319
YER158W-A	0.610283150887
YER159C	0.0517463372691
YER159C-A	0.983716654454
YER160C	0.983716654454
YER161C	0.315700801146
YER162C	0.707248498179
YER163C	0.421586433636
YER164W	0.171322709957
YER165C-A	0.207643833002
YER165W	0.0842929606441
YER166W	0.0769177106234
YER167W	0.510565996846
YER168C	0.286076884907
YER169W	0.286076884907
YER170W	0.171322709957
YER171W	0.254222550739
YER172C	0.741675869511
YER172C-A	0.207643833002
YER173W	0.741675869511
YER174C	0.142420303028
YER175C	0.379065225856
YER175W-A	0.379065225856
YER176W	0.0874783653909
YER177W	0.163595763229
YER178W	0.94098277331
YER179W	1.56371103828
YER180C	1.03470902892
YER180C-A	0.249535598857
YER181C	0.847173163981
YER182W	0.847173163981
YER183C	0.761276366736
YER184C	0.146797936227
YER185W	0.3799937215
YER186C	0.113371473234
YER187W	0.142420303028
YER188C-A	0.813186776197
YER188W	0.384068978031
YER189W	0.171322709957
YER190C-A	0.741675869511
YER190C-B	0.741675869511
YER190W	0.315700801146
YFL001W	0.146797936227
YFL002C	0.146797936227
YFL002W-A	1.30591299565
YFL002W-B	1.30591299565
YFL003C	2.00650009122
YFL004W	0.171322709957
YFL005W	0.315700801146
YFL007W	1.82626632436
YFL008W	1.36521814935
YFL009W	0.100007050336
YFL010C	0.100007050336
YFL010W-A	2.24723676703
YFL011W	0.526123335835
YFL012W	0.741675869511
YFL012W-A	0.207643833002
YFL013C	0.207643833002
[truncated: 4,717 more rows]
