# Supplementary material for: Dual threshold optimization and network inference reveal convergent evidence from TF binding locations and TF perturbation responses
Source: Genome Res. 2020 Mar;30(3):459–71. doi: 10.1101/gr.259655.119 (PMC7111528; doi:10.1101/gr.259655.119)
Supplement: Supplemental Material [file supp_gr.259655.119_Supplemental_File_S10.tar.gz › Supplemental_File_S10_Kang2020/CBF1.pval_scores.txt]

Systematic Name	pvalue score
Q0010	0.741675869511
Q0017	0.741675869511
Q0032	0.741675869511
Q0045	0.741675869511
Q0050	0.741675869511
Q0055	0.741675869511
Q0060	0.741675869511
Q0065	0.741675869511
Q0070	0.741675869511
Q0075	0.741675869511
Q0080	0.741675869511
Q0085	0.741675869511
Q0092	0.741675869511
Q0105	0.741675869511
Q0110	0.741675869511
Q0115	0.741675869511
Q0120	0.741675869511
Q0130	0.741675869511
Q0140	0.741675869511
Q0142	0.741675869511
Q0143	0.741675869511
Q0144	0.741675869511
Q0160	0.741675869511
Q0182	0.741675869511
Q0250	0.741675869511
Q0255	0.741675869511
Q0275	0.741675869511
Q0297	0.741675869511
R0010W	0.741675869511
R0020C	0.741675869511
R0030W	0.741675869511
R0040C	0.741675869511
YAL001C	0.03013639018
YAL002W	1.04221896803
YAL003W	0.0262229650875
YAL004W	0.741675869511
YAL005C	0.0262229650875
YAL007C	0.487856181531
YAL008W	0.236034118389
YAL009W	0.741675869511
YAL010C	0.741675869511
YAL011W	0.104974694757
YAL012W	20.000862189
YAL013W	1.23748166156
YAL014C	1.23748166156
YAL015C	0.236034118389
YAL016C-A	0.382894418116
YAL016C-B	0.382894418116
YAL016W	0.382894418116
YAL017W	3.14013399368
YAL018C	3.14013399368
YAL019W	0.382894418116
YAL019W-A	0.665005337984
YAL020C	0.154930371806
YAL021C	0.0724534997687
YAL022C	0.741675869511
YAL023C	0.154930371806
YAL024C	0.382894418116
YAL025C	0.154930371806
YAL026C	7.19253990103
YAL026C-A	0.741675869511
YAL027W	0.382894418116
YAL028W	0.0724534997687
YAL029C	0.0724534997687
YAL030W	0.236034118389
YAL031C	0.236034118389
YAL031W-A	0.382894418116
YAL032C	0.382894418116
YAL033W	0.0111660058981
YAL034C	0.0111660058981
YAL034C-B	0.104974694757
YAL034W-A	0.236034118389
YAL035W	0.188902123687
YAL036C	0.188902123687
YAL037C-A	0.342033940175
YAL037C-B	0.741675869511
YAL037W	0.342033940175
YAL038W	0.00278709278819
YAL039C	0.000147756992596
YAL040C	0.128616858398
YAL041W	0.0724534997687
YAL042C-A	0.154930371806
YAL042W	0.420977953973
YAL043C	0.104974694757
YAL044C	0.252946654474
YAL044W-A	0.741675869511
YAL045C	0.236034118389
YAL046C	0.741675869511
YAL047C	0.342033940175
YAL047W-A	0.741675869511
YAL048C	0.382894418116
YAL049C	0.0355939228777
YAL051W	0.0355939228777
YAL053W	20.0065078194
YAL054C	20.0065078194
YAL055W	0.487856181531
YAL056C-A	0.470116813144
YAL056W	0.470116813144
YAL058W	0.741675869511
YAL059C-A	0.741675869511
YAL059W	0.236034118389
YAL060W	0.182949704468
YAL061W	0.0126824519613
YAL062W	0.0211590250706
YAL063C	0.236034118389
YAL063C-A	0.996238022655
YAL064C-A	0.665005337984
YAL064W	0.0178634710339
YAL064W-B	0.741675869511
YAL065C	0.741675869511
YAL066W	0.487856181531
YAL067C	1.00612330486
YAL067W-A	0.382894418116
YAL068C	0.382894418116
YAL068W-A	0.104974694757
YAR002C-A	0.104974694757
YAR002W	0.00171312575392
YAR003W	0.104974694757
YAR007C	0.104974694757
YAR008W	0.104974694757
YAR009C	0.741675869511
YAR010C	0.342033940175
YAR014C	0.188902123687
YAR015W	0.188902123687
YAR018C	0.0724534997687
YAR019C	1.75641791011
YAR019W-A	0.382894418116
YAR020C	0.236034118389
YAR023C	0.00905626843579
YAR027W	0.0505903821199
YAR028W	0.104974694757
YAR029W	0.0251714074978
YAR030C	0.382894418116
YAR031W	0.382894418116
YAR033W	0.236034118389
YAR035C-A	0.252946654474
YAR035W	0.314859610505
YAR042W	0.252946654474
YAR047C	0.741675869511
YAR050W	0.342033940175
YAR053W	0.0355939228777
YAR060C	0.741675869511
YAR061W	0.741675869511
YAR062W	0.741675869511
YAR064W	0.741675869511
YAR066W	0.382894418116
YAR068W	0.741675869511
YAR069C	0.741675869511
YAR070C	0.342033940175
YAR071W	0.342033940175
YAR073W	0.00787699491201
YAR075W	0.00646156839864
YBL001C	0.131692506346
YBL002W	0.425093580501
YBL003C	0.425093580501
YBL004W	0.00646156839864
YBL005W	0.0724534997687
YBL005W-A	0.0348077954696
YBL005W-B	0.0348077954696
YBL006C	0.0724534997687
YBL006W-A	0.342033940175
YBL007C	0.342033940175
YBL008W	0.741675869511
YBL008W-A	0.382894418116
YBL009W	0.0127082427604
YBL010C	0.0127082427604
YBL011W	0.216510984596
YBL012C	0.0724534997687
YBL013W	0.128493715044
YBL014C	0.128493715044
YBL015W	0.00130348590897
YBL016W	0.0148695828352
YBL017C	0.0111660058981
YBL018C	0.236034118389
YBL019W	0.0724534997687
YBL020W	0.0251714074978
YBL021C	0.0251714074978
YBL022C	0.665005337984
YBL023C	0.154930371806
YBL024W	0.487856181531
YBL025W	0.176492620399
YBL026W	0.143643222366
YBL027W	0.0032970302493
YBL028C	0.0032970302493
YBL029C-A	0.00227477193768
YBL029W	0.0065417011839
YBL030C	0.000161694638099
YBL031W	0.872017868689
YBL032W	0.00294280368795
YBL033C	0.00294280368795
YBL034C	0.0178634710339
YBL035C	0.0724534997687
YBL036C	0.971817173684
YBL037W	0.106966579206
YBL038W	0.0127082427604
YBL039C	0.0127082427604
YBL039C-A	0.104974694757
YBL039W-B	0.00646156839864
YBL040C	0.00646156839864
YBL041W	0.000374665883361
YBL042C	0.000184150181623
YBL043W	0.0301842441765
YBL044W	0.162670884438
YBL045C	0.162670884438
YBL046W	0.0127082427604
YBL047C	0.0127082427604
YBL048W	0.741675869511
YBL049W	0.0724534997687
YBL050W	0.0355939228777
YBL051C	0.0355939228777
YBL052C	0.104974694757
YBL053W	0.382894418116
YBL054W	0.324886909065
YBL055C	0.324886909065
YBL056W	0.0032970302493
YBL057C	0.0032970302493
YBL058W	0.0724534997687
YBL059C-A	0.382894418116
YBL059W	0.382894418116
YBL060W	0.330704279988
YBL061C	0.330704279988
YBL062W	0.741675869511
YBL063W	0.143643222366
YBL064C	0.268402604504
YBL065W	0.382894418116
YBL066C	0.128493715044
YBL067C	0.00905626843579
YBL068W	3.6313265493
YBL068W-A	0.154930371806
YBL069W	0.0348077954696
YBL070C	0.236034118389
YBL071C	0.0127082427604
YBL071C-B	0.0251714074978
YBL071W-A	0.0251714074978
YBL072C	0.382894418116
YBL073W	0.154930371806
YBL074C	0.00484351895385
YBL075C	0.741675869511
YBL076C	0.0355939228777
YBL077W	0.154930371806
YBL078C	0.154930371806
YBL079W	0.0062668102915
YBL080C	0.0062668102915
YBL081W	0.0251714074978
YBL082C	0.0355939228777
YBL083C	0.236034118389
YBL084C	0.382894418116
YBL085W	2.52116171196
YBL086C	0.00235686934249
YBL087C	0.0182922711518
YBL088C	0.739594485334
YBL089W	0.382894418116
YBL090W	0.382894418116
YBL091C	0.382894418116
YBL091C-A	0.470116813144
YBL092W	0.0251714074978
YBL093C	0.00646156839864
YBL094C	0.236034118389
YBL095W	0.154930371806
YBL096C	0.00905626843579
YBL097W	1.76583808661
YBL098W	0.0062668102915
YBL099W	1.55380875849e-05
YBL100C	0.420977953973
YBL100W-A	0.599495255976
YBL100W-B	0.599495255976
YBL100W-C	0.382894418116
YBL101C	0.382894418116
YBL102W	0.101398227881
YBL103C	0.101398227881
YBL104C	0.996238022655
YBL105C	0.0724534997687
YBL106C	0.188902123687
YBL107C	0.739594485334
YBL107W-A	0.154930371806
YBL108C-A	0.741675869511
YBL108W	0.741675869511
YBL109W	0.741675869511
YBL111C	0.741675869511
YBL112C	0.741675869511
YBL113C	0.741675869511
YBL113W-A	1.29717425294e-10
YBR001C	0.00235686934249
YBR002C	0.154930371806
YBR003W	0.154930371806
YBR004C	0.741675869511
YBR005W	0.741675869511
YBR006W	0.330704279988
YBR007C	0.367082310789
YBR008C	0.0724534997687
YBR009C	5.69428344648e-06
YBR010W	5.69428344648e-06
YBR011C	3.31788369288
YBR012C	1.75641791011
YBR012W-A	1.75641791011
YBR012W-B	1.75641791011
YBR013C	0.342033940175
YBR014C	0.194318217869
YBR015C	9.28940860246
YBR016W	9.8907707153
YBR017C	0.000586921415627
YBR018C	0.0065417011839
YBR019C	0.00260483419056
YBR020W	0.00260483419056
YBR021W	5.69428344648e-06
YBR022W	0.0251714074978
YBR023C	0.260694930448
YBR024W	0.101398227881
YBR025C	0.00501528782868
YBR026C	0.741675869511
YBR027C	0.741675869511
YBR028C	0.104974694757
YBR029C	0.0262504406067
YBR030W	0.0262504406067
YBR031W	0.0724534997687
YBR032W	0.470116813144
YBR033W	0.697127549843
YBR034C	0.0032970302493
YBR035C	7.44312049378e-05
YBR036C	0.0807713614716
YBR037C	0.0301842441765
YBR038W	0.0301842441765
YBR039W	1.76583808661
YBR040W	0.154930371806
YBR041W	0.252946654474
YBR042C	0.0807713614716
YBR043C	0.00106920141683
YBR044C	0.128493715044
YBR045C	0.0610295581583
YBR046C	0.0461060497324
YBR047W	0.0461060497324
YBR048W	0.00837170627208
YBR049C	1.44608535741
YBR050C	0.383899811779
YBR051W	0.918247088873
YBR052C	0.0764720063964
YBR053C	1.55380875849e-05
YBR054W	0.0197711842614
YBR055C	0.268402604504
YBR056C-B	0.104974694757
YBR056W	0.268402604504
YBR056W-A	0.32117356162
YBR057C	0.420977953973
YBR058C	0.236034118389
YBR058C-A	0.106966579206
YBR059C	0.116682803395
YBR060C	0.188902123687
YBR061C	0.470116813144
YBR062C	0.188902123687
YBR063C	0.330704279988
YBR064W	0.154930371806
YBR065C	0.0807713614716
YBR066C	0.000440048085173
YBR067C	0.00560361327381
YBR068C	1.5086876851e-05
YBR069C	0.004077044739
YBR070C	0.0348077954696
YBR071W	0.0348077954696
YBR072C-A	0.236034118389
YBR072W	0.00235686934249
YBR073W	0.236034118389
YBR074W	0.0253976663088
YBR076C-A	0.0251714074978
YBR076W	0.236034118389
YBR077C	0.00135868533155
YBR078W	0.0116429243982
YBR079C	0.0251714074978
YBR080C	0.00905626843579
YBR081C	0.104974694757
YBR082C	5.81216071416
YBR083W	1.93942628654e-05
YBR084C-A	0.00646156839864
YBR084W	0.00294280368795
YBR085C-A	0.00146797374732
YBR085W	0.00646156839864
YBR086C	2.17129337123e-05
YBR087W	2.17129337123e-05
YBR088C	0.539103817528
YBR089C-A	6.22960717932
YBR089W	0.236034118389
YBR090C	8.67128801658
YBR091C	0.0505903821199
YBR092C	0.0197711842614
YBR093C	0.324886909065
YBR094W	0.397906742606
YBR095C	0.00468388017352
YBR096W	0.00468388017352
YBR097W	0.0355939228777
YBR098W	0.252946654474
YBR099C	0.154930371806
YBR101C	0.141906482927
YBR102C	0.0505903821199
YBR103C-A	0.252946654474
YBR103W	0.0505903821199
YBR104W	0.252946654474
YBR105C	4.07493248652e-06
YBR106W	4.07493248652e-06
YBR107C	0.00461422089173
YBR108W	0.00461422089173
YBR109C	0.188902123687
YBR109W-A	0.188902123687
YBR110W	0.741675869511
YBR111C	0.00646156839864
YBR111W-A	0.00646156839864
YBR112C	0.146567844393
YBR113W	0.741675869511
YBR114W	0.318520265502
YBR115C	0.0178634710339
YBR116C	0.236034118389
YBR117C	0.000324426361329
YBR118W	4.2751040765e-06
YBR119W	0.342033940175
YBR120C	0.0348077954696
YBR121C	0.143643222366
YBR121C-A	0.154930371806
YBR122C	0.188902123687
YBR123C	0.0197711842614
YBR124W	0.154930371806
YBR125C	0.539103817528
YBR126C	3.76519219529e-05
YBR126W-A	3.76519219529e-05
YBR126W-B	3.76519219529e-05
YBR127C	0.00646156839864
YBR128C	0.260694930448
YBR129C	0.106966579206
YBR130C	0.0355939228777
YBR131C-A	0.382894418116
YBR131W	0.0355939228777
YBR132C	0.0798996804467
YBR133C	0.105719075243
YBR134W	1.76583193502
YBR135W	0.154930371806
YBR136W	0.236034118389
YBR137W	0.252946654474
YBR138C	0.397906742606
YBR139W	0.397906742606
YBR140C	0.0355939228777
YBR141C	0.154930371806
YBR141W-A	0.0127082427604
YBR142W	0.154930371806
YBR143C	0.0610295581583
YBR144C	4.47306965913
YBR145W	4.47306965913
YBR146W	0.0724534997687
YBR147W	0.0505903821199
YBR148W	0.106966579206
YBR149W	0.0505903821199
YBR150C	0.00652653253997
YBR151W	0.00652653253997
YBR152W	0.236034118389
YBR153W	0.0724534997687
YBR154C	0.00260483419056
YBR155W	0.00260483419056
YBR156C	0.342033940175
YBR157C	0.0032970302493
YBR158W	0.101398227881
YBR159W	0.154930371806
YBR160W	0.0355939228777
YBR161W	0.000324426361329
YBR162C	5.42968491451e-05
YBR162W-A	5.42968491451e-05
YBR163W	0.0032970302493
YBR164C	0.260694930448
YBR165W	0.260694930448
YBR166C	0.154930371806
YBR167C	0.188902123687
YBR168W	0.188902123687
YBR169C	0.101398227881
YBR170C	0.342033940175
YBR171W	0.342033940175
YBR172C	0.0355939228777
YBR173C	0.104974694757
YBR174C	0.741675869511
YBR175W	0.104974694757
YBR176W	0.0251714074978
YBR177C	0.0202046107606
YBR178W	0.154930371806
YBR179C	0.101398227881
YBR180W	0.101398227881
YBR181C	0.00837170627208
YBR182C	0.0724534997687
YBR182C-A	0.0121017296182
YBR183W	0.0121017296182
YBR184W	0.420977953973
YBR185C	0.260694930448
YBR186W	0.260694930448
YBR187W	0.00086225376464
YBR188C	0.0251714074978
YBR189W	0.0251714074978
YBR190W	0.0724534997687
YBR191W	0.0178634710339
YBR191W-A	0.741675869511
YBR192W	0.0724534997687
YBR193C	0.236034118389
YBR194W	0.236034118389
YBR195C	0.0251714074978
YBR196C	0.236034118389
YBR196C-A	0.223971080583
YBR196C-B	0.00646156839864
YBR197C	0.141906482927
YBR198C	0.0251714074978
YBR199W	0.0251714074978
YBR200W	0.00120538129781
YBR200W-A	0.141906482927
YBR201C-A	0.00349550068055
YBR201W	0.0262504406067
YBR202W	0.000823592268021
YBR203W	0.00461422089173
YBR204C	0.330704279988
YBR205W	0.330704279988
YBR206W	0.382894418116
YBR207W	0.188902123687
YBR208C	0.106966579206
YBR209W	0.106966579206
YBR210W	0.324886909065
YBR211C	0.00461422089173
YBR212W	0.00461422089173
YBR213W	3.83234639371
YBR214W	0.330704279988
YBR215W	0.162670884438
YBR216C	0.0355939228777
YBR217W	0.0355939228777
YBR218C	0.0111660058981
YBR219C	0.0355939228777
YBR220C	0.128493715044
YBR221C	1.18719370034
YBR221W-A	1.18719370034
YBR222C	20.0006517003
YBR223C	0.252946654474
YBR223W-A	20.000718619
YBR224W	0.342033940175
YBR225W	0.252946654474
YBR226C	0.741675869511
YBR227C	0.154930371806
YBR228W	0.154930371806
YBR229C	0.0610295581583
YBR230C	0.000320788879743
YBR230W-A	0.000320788879743
YBR231C	0.188902123687
YBR232C	0.104974694757
YBR233W	0.188902123687
YBR233W-A	0.0724534997687
YBR234C	0.539103817528
YBR235W	0.539103817528
YBR236C	0.0724534997687
YBR237W	0.0724534997687
YBR238C	0.0724534997687
YBR239C	0.00905626843579
YBR240C	0.0396107090219
YBR241C	0.00349550068055
YBR242W	0.00349550068055
YBR243C	0.00260483419056
YBR244W	0.00260483419056
YBR245C	0.741675869511
YBR246W	0.741675869511
YBR247C	0.0505903821199
YBR248C	0.0610295581583
YBR249C	8.72390761603
YBR250W	14.5935499846
YBR251W	0.00461422089173
YBR252W	0.0355939228777
YBR253W	0.0724534997687
YBR254C	0.236034118389
YBR255C-A	6.2087039495
YBR255W	0.236034118389
YBR256C	0.0031849372824
YBR257W	0.000833085897931
YBR258C	0.104974694757
YBR259W	0.104974694757
YBR260C	0.104974694757
YBR261C	0.0505903821199
YBR262C	0.0724534997687
YBR263W	0.0724534997687
YBR264C	0.0724534997687
YBR265W	0.0724534997687
YBR266C	0.996238022655
YBR267W	0.154930371806
YBR268W	0.0807713614716
YBR269C	0.0505903821199
YBR270C	0.154930371806
YBR271W	0.154930371806
YBR272C	0.154930371806
YBR273C	0.382894418116
YBR274W	0.382894418116
YBR275C	0.104974694757
YBR276C	0.236034118389
YBR277C	0.0032970302493
YBR278W	0.154930371806
YBR279W	0.0127082427604
YBR280C	0.252946654474
YBR281C	0.0197711842614
YBR282W	0.0197711842614
YBR283C	9.47586714534e-05
YBR284W	3.76519219529e-05
YBR285W	0.229567512046
YBR286W	0.154930371806
YBR287W	3.50068606669
YBR288C	0.104974694757
YBR289W	0.104974694757
YBR290W	0.106966579206
YBR291C	1.76583193502
YBR292C	0.252946654474
YBR293W	0.0386324623648
YBR294W	0.828219624025
YBR295W	0.0396107090219
YBR296C	0.000320788879743
YBR296C-A	0.000244582778525
YBR297W	0.000244582778525
YBR298C	0.128493715044
YBR298C-A	0.741675869511
YBR299W	0.741675869511
YBR300C	0.0251714074978
YBR301W	0.0505903821199
YBR302C	0.741675869511
YCL001W	0.487856181531
YCL001W-A	0.104974694757
YCL001W-B	0.252946654474
YCL002C	0.487856181531
YCL004W	0.916016080899
YCL005W	0.599495255976
YCL005W-A	0.0724534997687
YCL007C	0.599495255976
YCL008C	0.154930371806
YCL009C	0.236034118389
YCL010C	0.154930371806
YCL011C	0.236034118389
YCL012C	0.141906482927
YCL014W	0.205872535984
YCL016C	0.205872535984
YCL017C	0.154930371806
YCL018W	0.741675869511
YCL019W	0.382894418116
YCL020W	0.382894418116
YCL021W-A	0.382894418116
YCL022C	0.0178634710339
YCL023C	0.154930371806
YCL024W	0.010978009561
YCL025C	0.000650498915505
YCL026C-A	0.0355939228777
YCL026C-B	0.0355939228777
YCL027W	0.00461422089173
YCL028W	0.154930371806
YCL029C	0.154930371806
YCL030C	0.324886909065
YCL031C	0.104974694757
YCL032W	0.154930371806
YCL033C	0.154930371806
YCL034W	15.6542013192
YCL035C	15.6542013192
YCL036W	0.252946654474
YCL037C	0.252946654474
YCL038C	0.0493287055628
YCL039W	0.154930371806
YCL040W	4.49132616829
YCL041C	4.49132616829
YCL042W	20.0050222486
YCL043C	20.0050222486
YCL044C	0.342033940175
YCL045C	0.665005337984
YCL046W	0.0724534997687
YCL047C	0.470116813144
YCL048W	0.141906482927
YCL048W-A	0.216510984596
YCL049C	0.176492620399
YCL050C	0.00905626843579
YCL051W	0.382894418116
YCL052C	0.382894418116
YCL054W	0.236034118389
YCL055W	0.0148695828352
YCL056C	0.0148695828352
YCL057C-A	0.260694930448
YCL057W	0.260694930448
YCL058C	0.382894418116
YCL058W-A	0.0251714074978
YCL059C	0.0251714074978
YCL061C	0.0127082427604
YCL063W	0.514844787133
YCL064C	0.514844787133
YCL065W	0.741675869511
YCL066W	0.741675869511
YCL067C	0.741675869511
YCL068C	0.741675869511
YCL069W	0.0178634710339
YCL073C	0.547801682031
YCL074W	0.154930371806
YCL075W	0.00829454130074
YCL076W	0.000990087383584
YCR001W	0.0724534997687
YCR002C	0.104974694757
YCR003W	0.104974694757
YCR004C	0.0628451465851
YCR005C	0.665005337984
YCR006C	0.462634056482
YCR007C	0.188902123687
YCR008W	0.200534771713
YCR009C	0.162670884438
YCR010C	0.00461422089173
YCR011C	7.46442215488
YCR012W	8.27400882692
YCR013C	0.0355939228777
YCR014C	0.741675869511
YCR015C	0.00384571191752
YCR016W	0.252946654474
YCR017C	0.00461422089173
YCR018C	0.741675869511
YCR018C-A	1.15150337715
YCR019W	0.104974694757
YCR020C	0.382894418116
YCR020C-A	0.252946654474
YCR020W-B	0.252946654474
YCR021C	0.236034118389
YCR022C	2.37922440191
YCR023C	0.0461060497324
YCR024C	0.382894418116
YCR024C-A	0.141906482927
YCR024C-B	0.741675869511
YCR025C	0.0397978585525
YCR026C	0.188902123687
YCR027C	0.0355939228777
YCR028C	0.154930371806
YCR028C-A	0.0251714074978
YCR030C	0.0764720063964
YCR031C	0.0386324623648
YCR032W	0.0318369614668
YCR033W	0.0262504406067
YCR034W	0.143643222366
YCR035C	0.342033940175
YCR036W	0.342033940175
YCR037C	0.918247088873
YCR038C	0.741675869511
YCR038W-A	0.741675869511
YCR039C	0.741675869511
YCR040W	0.741675869511
YCR041W	0.741675869511
YCR042C	0.0251714074978
YCR043C	0.0197711842614
YCR044C	0.205872535984
YCR045C	0.0724534997687
YCR045W-A	0.916016080899
YCR046C	0.0724534997687
YCR047C	0.0807713614716
YCR047W-A	0.154930371806
YCR048W	0.0610295581583
YCR049C	0.0724534997687
YCR050C	1.75641791011
YCR051W	1.75641791011
YCR052W	0.106966579206
YCR053W	0.342033940175
YCR054C	0.104974694757
YCR057C	0.665005337984
YCR059C	0.0355939228777
YCR060W	0.0355939228777
YCR061W	0.000128698965206
YCR063W	0.0148695828352
YCR064C	0.0148695828352
YCR065W	0.0262504406067
YCR066W	0.154930371806
YCR067C	0.316488912588
YCR068W	0.164116840882
YCR069W	0.205872535984
YCR071C	0.104974694757
YCR072C	0.0505903821199
YCR073C	0.470116813144
YCR073W-A	0.470116813144
YCR075C	0.00905626843579
YCR075W-A	0.00905626843579
YCR076C	0.104974694757
YCR077C	0.141906482927
YCR079W	0.141906482927
YCR081C-A	0.104974694757
YCR081W	0.236034118389
YCR082W	0.104974694757
YCR083W	0.236034118389
YCR084C	0.0348077954696
YCR085W	0.0348077954696
YCR086W	0.0355939228777
YCR087C-A	13.7908593691
YCR087W	1.75641791011
YCR088W	13.7908593691
YCR089W	0.0807713614716
YCR090C	0.0178634710339
YCR091W	0.382894418116
YCR092C	3.50068606669
YCR093W	3.50068606669
YCR094W	0.382894418116
YCR095C	0.154930371806
YCR095W-A	0.154930371806
YCR096C	0.0251714074978
YCR097W	0.0251714074978
YCR097W-A	0.154930371806
YCR098C	3.44345926024
YCR099C	0.104974694757
YCR100C	0.236034118389
YCR101C	0.420977953973
YCR102C	0.420977953973
YCR102W-A	0.236034118389
YCR104W	0.104974694757
YCR105W	0.0505903821199
YCR106W	2.73558993119
YCR107W	0.0493287055628
YCR108C	1.75641791011
YDL001W	0.783908402397
YDL002C	0.783908402397
YDL003W	0.458598759083
YDL004W	0.260694930448
YDL005C	0.260694930448
YDL006W	12.1582527749
YDL007C-A	0.141906482927
YDL007W	0.236034118389
YDL008W	0.154930371806
YDL009C	0.154930371806
YDL010W	0.0461060497324
YDL011C	0.382894418116
YDL012C	0.0386324623648
YDL013W	0.0251714074978
YDL014W	0.104974694757
YDL015C	0.104974694757
YDL016C	0.741675869511
YDL017W	0.0355939228777
YDL018C	0.0355939228777
YDL019C	0.260694930448
YDL020C	12.1468381905
YDL021W	1.2472055528
YDL022C-A	0.547801682031
YDL022W	0.527382664507
YDL023C	0.382894418116
YDL024C	0.128493715044
YDL025C	0.0493287055628
YDL025W-A	0.0348077954696
YDL026W	0.382894418116
YDL027C	0.0111660058981
YDL028C	0.0178634710339
YDL029W	0.104974694757
YDL030W	0.0724534997687
YDL031W	0.104974694757
YDL032W	0.104974694757
YDL033C	0.252946654474
YDL034W	0.382894418116
YDL035C	0.458598759083
YDL036C	0.236034118389
YDL037C	0.470116813144
YDL039C	0.741675869511
YDL040C	0.0178634710339
YDL041W	0.382894418116
YDL042C	0.0724534997687
YDL043C	0.236034118389
YDL044C	0.0355939228777
YDL045C	0.697127549843
YDL045W-A	0.342033940175
YDL046W	0.162670884438
YDL047W	0.0205736301613
YDL048C	0.0214246230657
YDL049C	0.307759160664
YDL050C	0.665005337984
YDL051W	2.30191787312
YDL052C	2.30191787312
YDL053C	0.104974694757
YDL054C	0.00646156839864
YDL055C	0.00130898490568
YDL056W	0.342033940175
YDL057W	0.470116813144
YDL058W	10.4247402154
YDL059C	10.4247402154
YDL060W	0.0127082427604
YDL061C	0.0251714074978
YDL062W	0.382894418116
YDL063C	0.382894418116
YDL064W	0.0505903821199
YDL065C	0.0505903821199
YDL066W	2.69480649654
YDL067C	2.69480649654
YDL068W	0.154930371806
YDL069C	0.0355939228777
YDL070W	0.000650498915505
YDL071C	0.382894418116
YDL072C	0.0182922711518
YDL073W	20.0006997034
YDL074C	20.0006997034
YDL075W	0.0301842441765
YDL076C	0.0301842441765
YDL077C	0.0178634710339
YDL078C	0.0235264075491
YDL079C	0.612883943703
YDL080C	0.0127082427604
YDL081C	0.0127082427604
YDL082W	0.0724534997687
YDL083C	0.0724534997687
YDL084W	0.0461060497324
YDL085C-A	0.000750802097802
YDL085W	0.000750802097802
YDL086C-A	0.0724534997687
YDL086W	0.188902123687
YDL087C	0.188902123687
YDL088C	0.154930371806
YDL089W	0.104974694757
YDL090C	0.104974694757
YDL091C	0.252946654474
YDL092W	0.0724534997687
YDL093W	0.141906482927
YDL094C	0.236034118389
YDL095W	2.02443058727
YDL096C	0.382894418116
YDL097C	2.32961989174
YDL098C	0.470116813144
YDL099W	0.236034118389
YDL100C	0.236034118389
YDL101C	0.162670884438
YDL102W	0.382894418116
YDL103C	0.382894418116
YDL104C	0.252946654474
YDL105W	0.0355939228777
YDL106C	0.0355939228777
YDL107W	0.382894418116
YDL108W	0.154930371806
YDL109C	0.154930371806
YDL110C	0.00646156839864
YDL111C	0.330704279988
YDL112W	15.2561198529
YDL113C	15.2561198529
YDL114W	0.104974694757
YDL114W-A	0.236034118389
YDL115C	0.104974694757
YDL116W	0.0724534997687
YDL117W	0.188902123687
YDL118W	0.665005337984
YDL119C	0.0807713614716
YDL120W	7.01612785031
YDL121C	7.01612785031
YDL122W	0.162670884438
YDL123W	0.00905626843579
YDL124W	0.00999692455644
YDL125C	0.00999692455644
YDL126C	0.0062668102915
YDL127W	1.01152974079e-08
YDL128W	2.28537558433e-06
YDL129W	0.116682803395
YDL130W	0.000315797269653
YDL130W-A	0.0814541535656
YDL131W	0.0475496665304
YDL132W	0.162670884438
YDL133C-A	0.000320788879743
YDL133W	0.000320788879743
YDL134C	0.00193840095444
YDL135C	0.0461060497324
YDL136W	0.00384571191752
YDL137W	0.059602374879
YDL138W	0.0146002474613
YDL139C	0.00295039301491
YDL140C	0.0032970302493
YDL141W	0.00349550068055
YDL142C	0.00349550068055
YDL143W	0.236034118389
YDL144C	0.236034118389
YDL145C	0.236034118389
YDL146W	0.0251714074978
YDL147W	0.0178634710339
YDL148C	0.0178634710339
YDL149W	0.236034118389
YDL150W	0.741675869511
YDL151C	0.382894418116
YDL152W	0.236034118389
YDL153C	0.382894418116
YDL154W	0.0251714074978
YDL155W	0.00468388017352
YDL156W	0.0505903821199
YDL157C	0.0505903821199
YDL158C	0.741675869511
YDL159C-B	0.741675869511
YDL159W	0.996238022655
YDL159W-A	0.741675869511
YDL160C	0.741675869511
YDL160C-A	0.154930371806
YDL161W	0.00168531908393
YDL162C	0.236034118389
YDL163W	0.741675869511
YDL164C	0.236034118389
YDL165W	0.0807713614716
YDL166C	0.0807713614716
YDL167C	0.0505903821199
YDL168W	0.0355939228777
YDL169C	0.0251714074978
YDL170W	0.00652653253997
YDL171C	0.00652653253997
YDL172C	0.236034118389
YDL173W	0.00023680766771
YDL174C	0.00023680766771
YDL175C	0.252946654474
YDL176W	0.162670884438
YDL177C	0.162670884438
YDL178W	0.260694930448
YDL179W	0.0262504406067
YDL180W	0.0722670257825
YDL181W	0.561239629936
YDL182W	0.00697769845885
YDL183C	0.0141879346112
YDL184C	0.00501528782868
YDL185C-A	0.741675869511
YDL185W	0.205872535984
YDL186W	0.0616766741344
YDL187C	0.162670884438
YDL188C	0.0493287055628
YDL189W	0.0251714074978
YDL190C	0.0251714074978
YDL191W	0.0127082427604
YDL192W	0.342033940175
YDL193W	0.0724534997687
YDL194W	0.0355939228777
YDL195W	0.741675869511
YDL196W	0.0610295581583
YDL197C	0.0610295581583
YDL198C	0.252946654474
YDL199C	0.141906482927
YDL200C	0.0251714074978
YDL201W	0.154930371806
YDL202W	0.00905626843579
YDL203C	0.00905626843579
YDL204W	0.00646156839864
YDL205C	0.00905626843579
YDL206W	0.00646156839864
YDL207W	0.324886909065
YDL208W	0.00461422089173
YDL209C	0.00461422089173
YDL210W	0.0111660058981
YDL211C	0.00837170627208
YDL212W	0.00349550068055
YDL213C	0.00349550068055
YDL214C	0.00837170627208
YDL215C	0.847977167756
YDL216C	0.104974694757
YDL217C	0.0178634710339
YDL218W	0.104974694757
YDL219W	0.104974694757
YDL220C	0.104974694757
YDL221W	0.0505903821199
YDL222C	0.0505903821199
YDL223C	0.154930371806
YDL224C	0.272380591282
YDL225W	1.76583193502
YDL226C	1.76583193502
YDL227C	0.0505903821199
YDL228C	0.00461422089173
YDL229W	0.00168531908393
YDL230W	0.268402604504
YDL231C	0.268402604504
YDL232W	0.0724534997687
YDL233W	0.104974694757
YDL234C	0.104974694757
YDL235C	0.0251714074978
YDL236W	0.0197711842614
YDL237W	0.382894418116
YDL238C	0.382894418116
YDL239C	0.236034118389
YDL240C-A	0.236034118389
YDL240W	0.236034118389
YDL241W	3.66903847405
YDL242W	0.0724534997687
YDL243C	0.0724534997687
YDL244W	0.741675869511
YDL245C	0.741675869511
YDL246C	0.741675869511
YDL247W	0.0505903821199
YDL247W-A	0.741675869511
YDL248W	0.143643222366
YDR001C	0.00086225376464
YDR002W	0.00086225376464
YDR003W	0.324886909065
YDR003W-A	0.741675869511
YDR004W	0.330704279988
YDR005C	0.665005337984
YDR006C	0.0755882810693
YDR007W	0.0755882810693
YDR008C	0.0127082427604
YDR009W	0.00905626843579
YDR010C	0.000320788879743
YDR011W	0.000320788879743
YDR012W	0.0111660058981
YDR013W	0.236034118389
YDR014W	0.382894418116
YDR014W-A	0.741675869511
YDR015C	0.236034118389
YDR016C	0.0355939228777
YDR017C	0.00168531908393
YDR018C	0.252946654474
YDR019C	0.141906482927
YDR020C	0.104974694757
YDR021W	0.104974694757
YDR022C	12.0819866142
YDR023W	14.9140172275
YDR024W	1.75641791011
YDR025W	0.382894418116
YDR026C	0.0505903821199
YDR027C	0.342033940175
YDR028C	0.236034118389
YDR029W	0.236034118389
YDR030C	0.741675869511
YDR031W	0.741675869511
YDR032C	0.0235264075491
YDR033W	0.00501528782868
YDR034C	0.0534606392926
YDR034C-A	0.0148695828352
YDR034C-C	0.00378453617516
YDR034C-D	0.00378453617516
YDR034W-B	0.0148695828352
YDR035W	0.0807713614716
YDR036C	0.0722670257825
YDR037W	0.0722670257825
YDR038C	0.741675869511
YDR039C	0.741675869511
YDR040C	0.330704279988
YDR041W	0.105719075243
YDR042C	0.176492620399
YDR043C	5.69428344648e-06
YDR044W	0.0610295581583
YDR045C	0.420977953973
YDR046C	0.00648058073059
YDR047W	0.0679119581898
YDR048C	0.382894418116
YDR049W	0.0127082427604
YDR050C	4.07493248652e-06
YDR051C	0.0251714074978
YDR052C	0.0945748468947
YDR053W	0.996238022655
YDR054C	20.0100931596
YDR055W	20.0067284801
YDR056C	0.0610295581583
YDR057W	0.0610295581583
YDR058C	0.143643222366
YDR059C	0.0127082427604
YDR060W	0.0724534997687
YDR061W	20.0018491423
YDR062W	0.458598759083
YDR063W	0.00461422089173
YDR064W	0.141906482927
YDR065W	0.236034118389
YDR066C	0.382894418116
YDR067C	0.188902123687
YDR068W	0.188902123687
YDR069C	0.0724534997687
YDR070C	0.162670884438
YDR071C	0.0178634710339
YDR072C	3.94477384326
YDR073W	0.939411839394
YDR074W	6.97146808025e-05
YDR075W	0.971817173684
YDR076W	2.34074524079
YDR077W	0.00021985331859
YDR078C	0.0178634710339
YDR079C-A	0.154930371806
YDR079W	0.0178634710339
YDR080W	0.154930371806
YDR081C	0.0355939228777
YDR082W	0.0355939228777
YDR083W	0.382894418116
YDR084C	0.539103817528
YDR085C	0.00144054692221
YDR086C	0.236034118389
YDR087C	0.470116813144
YDR088C	0.188902123687
YDR089W	0.000174652152627
YDR090C	0.00461422089173
YDR091C	0.0628451465851
YDR092W	0.0348077954696
YDR093W	0.0396107090219
YDR094W	0.0355939228777
YDR095C	0.00086225376464
YDR096W	0.00086225376464
YDR097C	0.783908402397
YDR098C	0.0807713614716
YDR098C-A	0.236034118389
YDR098C-B	0.236034118389
YDR099W	0.0461060497324
YDR100W	0.0722670257825
YDR101C	0.0724534997687
YDR102C	0.741675869511
YDR103W	0.741675869511
YDR104C	0.0111660058981
YDR105C	0.0127082427604
YDR106W	0.0127082427604
YDR107C	0.154930371806
YDR108W	0.154930371806
YDR109C	0.104974694757
YDR110W	0.104974694757
YDR111C	0.0182922711518
YDR112W	0.382894418116
YDR113C	1.44608535741
YDR114C	0.342033940175
YDR115W	6.17148167483
YDR116C	0.330704279988
YDR117C	0.236034118389
YDR118W	0.236034118389
YDR118W-A	0.154930371806
YDR119W	0.104974694757
YDR119W-A	0.0262504406067
YDR120C	0.236034118389
YDR121W	0.236034118389
YDR122W	0.330704279988
YDR123C	0.316488912588
YDR124W	0.316488912588
YDR125C	0.104974694757
YDR126W	0.104974694757
YDR127W	0.0355939228777
YDR128W	0.104974694757
YDR129C	0.0807713614716
YDR130C	0.0032970302493
YDR131C	0.104974694757
YDR132C	8.27981177967e-05
YDR133C	0.000315797269653
YDR134C	0.00352589690665
YDR135C	0.236034118389
YDR136C	0.342033940175
YDR137W	0.0148695828352
YDR138W	0.188902123687
YDR139C	0.236034118389
YDR140W	0.236034118389
YDR141C	2.32961989174
YDR142C	0.0355939228777
YDR143C	0.0251714074978
YDR144C	0.342033940175
YDR145W	0.342033940175
YDR146C	0.00294280368795
YDR147W	9.47586714534e-05
YDR148C	0.0111660058981
YDR149C	0.236034118389
YDR150W	0.00837170627208
YDR151C	0.162670884438
YDR152W	0.162670884438
YDR153C	0.0111660058981
YDR154C	0.0126824519613
YDR155C	0.0160292781032
YDR156W	0.0160292781032
YDR157W	0.00461422089173
YDR158W	0.741675869511
YDR159W	0.0355939228777
YDR160W	0.665005337984
YDR161W	0.236034118389
YDR162C	0.236034118389
YDR163W	0.236034118389
YDR164C	0.547801682031
YDR165W	0.547801682031
YDR166C	0.382894418116
YDR167W	0.382894418116
YDR168W	0.382894418116
YDR169C	1.76583808661
YDR169C-A	0.0251714074978
YDR170C	0.0182922711518
YDR170W-A	0.0141879346112
YDR171W	0.0461060497324
YDR172W	0.00905626843579
YDR173C	0.0593103330874
YDR174W	0.0593103330874
YDR175C	0.0505903821199
YDR176W	0.0505903821199
YDR177W	0.0178634710339
YDR178W	0.0807713614716
YDR179C	0.0355939228777
YDR179W-A	0.0355939228777
YDR180W	0.342033940175
YDR181C	0.0724534997687
YDR182W	0.0724534997687
YDR182W-A	0.741675869511
YDR183C-A	0.382894418116
YDR183W	0.236034118389
YDR184C	0.0127082427604
YDR185C	0.0807713614716
YDR186C	0.018780706393
YDR187C	0.382894418116
YDR188W	0.0228434226069
YDR189W	0.104974694757
YDR190C	1.75641791011
YDR191W	1.75641791011
YDR192C	0.00905626843579
YDR193W	0.996238022655
YDR194C	0.154930371806
YDR194W-A	0.154930371806
YDR195W	0.0724534997687
YDR196C	0.154930371806
YDR197W	0.154930371806
YDR198C	0.104974694757
YDR199W	0.104974694757
YDR200C	0.0178634710339
YDR201W	0.0178634710339
YDR202C	0.470116813144
YDR203W	0.382894418116
YDR204W	0.154930371806
YDR205W	0.236034118389
YDR206W	0.397906742606
YDR207C	0.0754532518743
YDR208W	0.0754532518743
YDR209C	0.154930371806
YDR210C-C	0.162670884438
YDR210C-D	0.162670884438
YDR210W	0.0807713614716
YDR210W-A	0.154930371806
YDR210W-B	0.154930371806
YDR211W	0.128493715044
YDR212W	0.0807713614716
YDR213W	0.0178634710339
YDR214W	0.0235264075491
YDR215C	0.0262504406067
YDR216W	0.0262504406067
YDR217C	0.252946654474
YDR218C	0.0178634710339
YDR219C	0.382894418116
YDR220C	0.741675869511
YDR221W	0.741675869511
YDR222W	0.00618427435047
YDR223W	2.13488376799
YDR224C	9.47586714534e-05
YDR225W	2.76424203124e-05
YDR226W	0.0322317802326
YDR227W	0.00130348590897
YDR228C	0.0197711842614
YDR229W	0.0348077954696
YDR230W	0.382894418116
YDR231C	0.0386324623648
YDR232W	0.0386324623648
YDR233C	0.000685073601702
YDR234W	0.000549543404236
YDR235W	0.0251714074978
YDR236C	0.599495255976
YDR237W	0.599495255976
YDR238C	0.154930371806
YDR239C	0.188902123687
YDR240C	0.0251714074978
YDR241W	0.741675869511
YDR242W	0.0182922711518
YDR243C	0.00646156839864
YDR244W	0.00646156839864
YDR245W	0.382894418116
YDR246W	0.0461060497324
YDR246W-A	2.11955619905
YDR247W	0.0995755285686
YDR248C	0.0724534997687
YDR249C	0.104974694757
YDR250C	0.741675869511
YDR251W	0.741675869511
YDR252W	0.382894418116
YDR253C	3.14999391758
YDR254W	3.14999391758
YDR255C	0.0807713614716
YDR256C	0.996238022655
YDR257C	0.0251714074978
YDR258C	0.0610295581583
YDR259C	0.00023680766771
YDR260C	0.104974694757
YDR261C	0.0261522622606
YDR261C-C	0.00652653253997
YDR261C-D	0.00652653253997
YDR261W-A	0.0127082427604
YDR261W-B	0.0127082427604
YDR262W	0.00130348590897
YDR263C	0.188902123687
YDR264C	0.0505903821199
YDR265W	0.0505903821199
YDR266C	0.0251714074978
YDR267C	3.09253835243
YDR268W	3.09253835243
YDR269C	0.382894418116
YDR270W	0.00294280368795
YDR271C	0.0127082427604
YDR272W	0.0127082427604
YDR273W	0.0355939228777
YDR274C	0.0301842441765
YDR275W	0.0301842441765
YDR276C	0.0100053765384
YDR277C	0.00837170627208
YDR278C	0.382894418116
YDR279W	0.0148695828352
YDR280W	1.23748166156
YDR281C	2.11955619905
YDR282C	0.382894418116
YDR283C	0.104974694757
YDR284C	0.0485392051264
YDR285W	0.0878104420624
YDR286C	0.104974694757
YDR287W	0.104974694757
YDR288W	0.470116813144
YDR289C	0.236034118389
YDR290W	0.236034118389
YDR291W	0.741675869511
YDR292C	0.0724534997687
YDR293C	0.00260483419056
YDR294C	0.252946654474
YDR295C	0.0111660058981
YDR296W	0.0111660058981
YDR297W	0.2056597483
YDR298C	0.00144054692221
YDR299W	0.00106920141683
YDR300C	0.0178634710339
YDR301W	0.0178634710339
YDR302W	0.188902123687
YDR303C	0.154930371806
YDR304C	0.236034118389
YDR305C	0.0505903821199
YDR306C	0.00468388017352
YDR307W	0.00468388017352
YDR308C	0.104974694757
YDR309C	0.03013639018
YDR310C	0.00120538129781
YDR311W	0.000315797269653
YDR312W	1.46728653981
YDR313C	0.470116813144
YDR314C	0.539103817528
YDR315C	0.154930371806
YDR316W	0.154930371806
YDR316W-A	0.141906482927
YDR316W-B	0.141906482927
YDR317W	0.741675869511
YDR318W	0.0461060497324
YDR319C	0.0178634710339
YDR320C	0.382894418116
YDR320C-A	0.0505903821199
YDR320W-B	0.154930371806
YDR321W	0.154930371806
YDR322C-A	0.162670884438
YDR322W	0.0178634710339
YDR323C	0.470116813144
YDR324C	0.0262504406067
YDR325W	0.0262504406067
YDR326C	0.0724534997687
YDR327W	0.0724534997687
YDR328C	0.104974694757
YDR329C	0.0355939228777
YDR330W	0.0355939228777
YDR331W	0.0724534997687
YDR332W	0.104974694757
YDR333C	0.00646156839864
YDR334W	0.00646156839864
YDR335W	0.205872535984
YDR336W	1.75641791011
YDR337W	0.0505903821199
YDR338C	0.0355939228777
YDR339C	0.128616858398
YDR340W	0.128616858398
YDR341C	0.104974694757
YDR342C	0.236034118389
YDR343C	0.0610295581583
YDR344C	0.00378453617516
YDR345C	0.0505903821199
YDR346C	0.0197711842614
YDR347W	0.0197711842614
YDR348C	0.00646156839864
YDR349C	0.0798996804467
YDR350C	0.0724534997687
YDR351W	0.0724534997687
YDR352W	0.539103817528
YDR353W	0.0348077954696
YDR354C-A	0.0505903821199
YDR354W	0.0262229650875
YDR355C	0.236034118389
YDR356W	0.0355939228777
YDR357C	0.00023680766771
YDR358W	0.00023680766771
YDR359C	0.000225967305275
YDR360W	0.0724534997687
YDR361C	0.0505903821199
YDR362C	0.00646156839864
YDR363W	0.00646156839864
YDR363W-A	0.0258666667927
YDR364C	0.0251714074978
YDR365C	0.104974694757
YDR365W-A	0.104974694757
YDR365W-B	0.104974694757
YDR366C	0.741675869511
YDR367W	0.741675869511
YDR368W	1.46728653981
YDR369C	0.741675869511
YDR370C	0.260694930448
YDR371C-A	0.236034118389
YDR371W	0.260694930448
YDR372C	0.104974694757
YDR373W	0.104974694757
YDR374C	0.741675869511
YDR374W-A	0.741675869511
YDR375C	0.141906482927
YDR376W	0.141906482927
YDR377W	0.0348077954696
YDR378C	0.176492620399
YDR379C-A	0.00349550068055
YDR379W	0.176492620399
YDR380W	0.00349550068055
YDR381C-A	8.2316982637
YDR381W	0.783908402397
YDR382W	8.2316982637
YDR383C	0.162670884438
YDR384C	0.000128698965206
YDR385W	6.4973728756e-07
YDR386W	0.236034118389
YDR387C	0.0610295581583
YDR388W	0.0610295581583
YDR389W	0.00646156839864
YDR390C	0.010978009561
YDR391C	0.00235686934249
YDR392W	0.00235686934249
YDR393W	0.382894418116
YDR394W	0.101398227881
YDR395W	1.04221896803
YDR396W	0.154930371806
YDR397C	0.397906742606
YDR398W	0.397906742606
YDR399W	0.010978009561
YDR400W	0.162670884438
YDR401W	0.665005337984
YDR402C	0.0355939228777
YDR403W	0.0178634710339
YDR404C	0.0178634710339
YDR405W	0.0178634710339
YDR406W	0.00135868533155
YDR406W-A	0.154930371806
YDR407C	0.141906482927
YDR408C	0.0807713614716
YDR409W	0.0807713614716
YDR410C	0.236034118389
YDR411C	0.0724534997687
YDR412W	0.0724534997687
YDR413C	0.382894418116
YDR414C	0.330704279988
YDR415C	0.154930371806
YDR416W	0.154930371806
YDR417C	0.0505903821199
YDR418W	0.154930371806
YDR419W	0.106966579206
YDR420W	0.03013639018
YDR421W	0.0251714074978
YDR422C	0.104974694757
YDR423C	0.104974694757
YDR424C	0.154930371806
YDR425W	0.154930371806
YDR426C	0.0724534997687
YDR427W	0.0724534997687
YDR428C	0.382894418116
YDR429C	0.236034118389
YDR430C	0.0178634710339
YDR431W	0.154930371806
YDR432W	0.382894418116
YDR433W	0.996238022655
YDR434W	0.104974694757
YDR435C	0.0127082427604
YDR436W	0.0355939228777
YDR437W	13.6739874574
YDR438W	20.0039876218
YDR439W	1.75641791011
YDR440W	1.18719370034
YDR441C	0.458598759083
YDR442W	0.458598759083
YDR443C	0.0197711842614
YDR444W	0.0197711842614
YDR445C	0.382894418116
YDR446W	0.188902123687
YDR447C	0.000324426361329
YDR448W	0.000324426361329
YDR449C	0.0084742695798
YDR450W	0.00171312575392
YDR451C	0.0116429243982
YDR452W	0.0116429243982
YDR453C	0.0505903821199
YDR454C	0.00120538129781
YDR455C	0.236034118389
YDR456W	0.000616871333693
YDR457W	0.154930371806
YDR458C	0.420977953973
YDR459C	0.0127082427604
YDR460W	0.0127082427604
YDR461C-A	0.104974694757
YDR461W	0.154930371806
YDR462W	0.104974694757
YDR463W	0.236034118389
YDR464C-A	0.154930371806
YDR464W	0.00461422089173
YDR465C	0.0610295581583
YDR466W	0.0610295581583
YDR467C	0.741675869511
YDR468C	0.00905626843579
YDR469W	0.00905626843579
YDR470C	0.00260483419056
YDR471W	0.00260483419056
YDR472W	0.186559706753
YDR473C	0.154930371806
YDR475C	0.0764720063964
YDR476C	0.216510984596
YDR477W	0.101398227881
YDR478W	0.382894418116
YDR479C	0.00235686934249
YDR480W	0.00235686934249
YDR481C	0.141906482927
YDR482C	0.260694930448
YDR483W	0.260694930448
YDR484W	0.236034118389
YDR485C	0.397906742606
YDR486C	0.104974694757
YDR487C	0.599495255976
YDR488C	0.0807713614716
YDR489W	0.0807713614716
YDR490C	0.941100625653
YDR491C	0.697127549843
YDR492W	0.2056597483
YDR493W	0.104974694757
YDR494W	0.141906482927
YDR495C	0.236034118389
YDR496C	0.188902123687
YDR497C	0.00294280368795
YDR498C	0.229567512046
YDR499W	0.272380591282
YDR500C	0.106966579206
YDR501W	0.106966579206
YDR502C	20.0024914397
YDR503C	20.0005846716
YDR504C	0.741675869511
YDR505C	0.0974282075043
YDR506C	0.0610295581583
YDR507C	0.0137344925052
YDR508C	20.016275019
YDR509W	0.420977953973
YDR510C-A	20.0004696399
YDR510W	20.0187009681
YDR511W	20.0004696399
YDR512C	2.93993360849
YDR513W	20.0022139223
YDR514C	0.599495255976
YDR515W	0.599495255976
YDR516C	0.055787866933
YDR517W	0.0887194605723
YDR518W	0.0461060497324
YDR519W	2.81706472327
YDR520C	0.0301842441765
YDR521W	0.236034118389
YDR522C	0.141906482927
YDR523C	0.141906482927
YDR524C	0.0065417011839
YDR524C-A	0.00282267448791
YDR524C-B	0.0355939228777
YDR524W-C	0.0065417011839
YDR525W	0.0355939228777
YDR525W-A	0.0311438680363
YDR526C	0.0505903821199
YDR527W	0.0251714074978
YDR528W	0.0461060497324
YDR529C	0.216510984596
YDR530C	8.98420237955
YDR531W	8.98420237955
YDR532C	0.487856181531
YDR533C	1.01542223098e-05
YDR534C	0.154930371806
YDR535C	2.02809867507e-05
YDR536W	2.02809867507e-05
YDR537C	0.0197711842614
YDR538W	0.0032970302493
YDR539W	0.0032970302493
YDR540C	0.00646156839864
YDR541C	0.00461422089173
YDR542W	0.0610295581583
YDR543C	0.741675869511
YDR544C	0.741675869511
YDR545C-A	0.741675869511
YDR545W	0.741675869511
YEL001C	0.0120697817013
YEL002C	0.154930371806
YEL003W	0.00461422089173
YEL004W	0.741675869511
YEL005C	0.741675869511
YEL006W	0.918247088873
YEL007W	0.000392605908063
YEL008C-A	0.00532065251657
YEL008W	0.697127549843
YEL009C	0.342033940175
YEL009C-A	0.236034118389
YEL010W	0.154930371806
YEL011W	1.13480401989
YEL012W	0.128616858398
YEL013W	0.382894418116
YEL014C	0.382894418116
YEL015W	0.141906482927
YEL016C	0.141906482927
YEL017C-A	0.179831589642
YEL017W	0.160508612323
YEL018C-A	0.0505903821199
YEL018W	0.104974694757
YEL019C	0.104974694757
YEL020C	0.104974694757
YEL020C-B	3.03417534343e-05
YEL020W-A	0.382894418116
YEL021W	0.236034118389
YEL022W	0.00646156839864
YEL023C	0.104974694757
YEL024W	1.16186806756
YEL025C	0.383899811779
YEL026W	0.00837170627208
YEL027W	2.08681387563e-06
YEL028W	0.0178634710339
YEL029C	0.0807713614716
YEL030C-A	0.382894418116
YEL030W	0.101398227881
YEL031W	0.141906482927
YEL032C-A	0.236034118389
YEL032W	0.176492620399
YEL033W	0.741675869511
YEL034C-A	8.46986124511e-05
YEL034W	0.0505903821199
YEL035C	0.154930371806
YEL036C	0.000306444149331
YEL037C	0.0461060497324
YEL038W	0.342033940175
YEL039C	0.342033940175
YEL040W	0.00193840095444
YEL041W	0.0348077954696
YEL042W	0.00905626843579
YEL043W	20.0012842652
YEL044W	20.0017904179
YEL045C	20.0017904179
YEL046C	0.741675869511
YEL047C	0.00235686934249
YEL048C	0.342033940175
YEL049W	0.0724534997687
YEL050C	0.0610295581583
YEL050W-A	0.0262504406067
YEL051W	0.104974694757
YEL052W	0.00235686934249
YEL053C	0.00235686934249
YEL053W-A	0.382894418116
YEL054C	0.000315797269653
YEL055C	0.0022474313657
YEL056W	0.270658328805
YEL057C	0.00229508656513
YEL058W	0.470116813144
YEL059C-A	0.741675869511
YEL059W	0.741675869511
YEL060C	0.0798996804467
YEL061C	0.00646156839864
YEL062W	0.162670884438
YEL063C	0.0493287055628
YEL064C	0.487856181531
YEL065W	0.141906482927
YEL066W	0.223971080583
YEL067C	0.141906482927
YEL068C	0.104974694757
YEL069C	0.0262504406067
YEL070W	0.487856181531
YEL071W	20.0017816742
YEL072W	14.4933389834
YEL073C	2.02809867507e-05
YEL074W	0.104974694757
YEL075C	0.104974694757
YEL075W-A	0.741675869511
YEL076C	0.741675869511
YEL076C-A	0.741675869511
YEL077C	0.741675869511
YEL077W-A	0.0355939228777
YER001W	2.67422544854
YER002W	0.0355939228777
YER003C	0.0251714074978
YER004W	0.0251714074978
YER005W	0.104974694757
YER006C-A	0.382894418116
YER006W	0.104974694757
YER007C-A	0.739594485334
YER007W	0.382894418116
YER008C	0.0355939228777
YER009W	0.0355939228777
YER010C	0.0178634710339
YER011W	0.223971080583
YER012W	0.0235264075491
YER013W	0.0251714074978
YER014C-A	0.382894418116
YER014W	0.188902123687
YER015W	1.15150337715
YER016W	0.252946654474
YER017C	0.0724534997687
YER018C	0.00384571191752
YER019C-A	0.480707758382
YER019W	0.00384571191752
YER020W	0.480707758382
YER021W	0.941100625653
YER022W	0.188902123687
YER023C-A	1.76583193502
YER023W	0.382894418116
YER024W	1.76583193502
YER025W	0.104974694757
YER026C	0.104974694757
YER027C	0.101398227881
YER028C	0.0355939228777
YER029C	0.154930371806
YER030W	0.154930371806
YER031C	0.514844787133
YER032W	0.514844787133
YER033C	1.55796803317
YER034W	1.55796803317
YER035W	0.330704279988
YER036C	0.0141879346112
YER037W	0.0141879346112
YER038C	0.741675869511
YER038W-A	0.741675869511
YER039C	0.382894418116
YER039C-A	0.104974694757
YER040W	0.104974694757
YER041W	0.154930371806
YER042W	0.665005337984
YER043C	20.0009007893
YER044C	0.0945748468947
YER044C-A	0.236034118389
YER045C	0.0593103330874
YER046W	1.69585375066
YER046W-A	0.665005337984
YER047C	0.141906482927
YER048C	0.0301842441765
YER048W-A	0.00905626843579
YER049W	0.0127082427604
YER050C	0.0251714074978
YER051W	0.0251714074978
YER052C	10.1855318768
YER053C	11.2308640767
YER053C-A	0.0084742695798
YER054C	0.0610295581583
YER055C	1.35581642382
YER056C	0.000487965389674
YER056C-A	0.420977953973
YER057C	8.85213127954
YER058W	8.85213127954
YER059W	0.0610295581583
YER060W	0.0251714074978
YER060W-A	1.46728653981
YER061C	0.104974694757
YER062C	2.06889346934
YER063W	0.191521356717
YER064C	0.0621467935647
YER065C	0.0702091075447
YER066C-A	0.741675869511
YER066W	0.0724534997687
YER067C-A	0.00461422089173
YER067W	0.0396107090219
YER068C-A	0.154930371806
YER068W	0.00461422089173
YER069W	0.000141320871013
YER070W	0.0127082427604
YER071C	12.0007206408
YER072W	12.0007206408
YER073W	1.6218586882e-05
YER074W	0.0386324623648
YER074W-A	20.0006515904
YER075C	6.52146500605e-05
YER076C	0.00086225376464
YER076W-A	0.104974694757
YER077C	0.106966579206
YER078C	0.236034118389
YER078W-A	0.236034118389
YER079C-A	0.382894418116
YER079W	0.741675869511
YER080W	0.00905626843579
YER081W	0.0141879346112
YER082C	0.00905626843579
YER083C	0.741675869511
YER084W	0.741675869511
YER084W-A	0.741675869511
YER085C	0.0724534997687
YER086W	0.0724534997687
YER087C-A	0.236034118389
YER087C-B	0.342033940175
YER087W	0.154930371806
YER088C	0.156849159916
YER088C-A	0.188902123687
YER088W-B	0.174921914978
YER089C	0.272380591282
YER090C-A	0.741675869511
YER090W	0.272380591282
YER091C	0.783908402397
YER091C-A	20.004399526
YER092W	20.004399526
YER093C	0.470116813144
YER093C-A	0.996238022655
YER094C	1.75516336026
YER095W	1.75516336026
YER096W	0.0505903821199
YER097W	0.0722670257825
YER098W	0.0426102843007
YER099C	20.0006036971
YER100W	20.0006036971
YER101C	0.0461060497324
YER102W	0.0127082427604
YER103W	0.0355939228777
YER104W	0.0724534997687
YER105C	0.420977953973
YER106W	0.420977953973
YER107C	0.420977953973
YER107W-A	0.382894418116
YER109C	0.0616766741344
YER110C	0.252946654474
YER111C	0.599495255976
YER112W	8.85213127954
YER113C	0.918247088873
YER114C	20.0010633848
YER115C	0.539103817528
YER116C	0.0348077954696
YER117W	0.0348077954696
YER118C	0.104974694757
YER119C	0.382894418116
YER119C-A	0.996238022655
YER120W	0.00193840095444
YER121W	0.324886909065
YER122C	0.116682803395
YER123W	0.116682803395
YER124C	20.0103595164
YER125W	20.0038721506
YER126C	0.0505903821199
YER127W	0.0505903821199
YER128W	0.741675869511
YER129W	0.0724534997687
YER130C	0.00117563918963
YER131W	0.0253976663088
YER132C	1.11193013851e-05
YER133W	0.0197711842614
YER133W-A	0.236034118389
YER134C	0.236034118389
YER135C	2.91609712271e-06
YER136W	0.001064937204
YER137C	5.9250338631e-05
YER137C-A	0.741675869511
YER137W-A	0.0505903821199
YER138C	0.741675869511
YER138W-A	0.741675869511
YER139C	0.420977953973
YER140W	0.420977953973
YER141W	0.236034118389
YER142C	0.470116813144
YER143W	0.470116813144
YER144C	0.141906482927
YER145C	0.00051716680975
YER145C-A	1.23748166156
YER146W	2.66730170067e-05
YER147C	0.0505903821199
YER147C-A	0.741675869511
YER148W	0.0505903821199
YER148W-A	0.741675869511
YER149C	0.0262229650875
YER150W	0.0211590250706
YER151C	0.188902123687
YER152C	0.382894418116
YER152W-A	0.382894418116
YER153C	0.0148695828352
YER154W	0.0148695828352
YER155C	0.205872535984
YER156C	0.0348077954696
YER157W	0.0348077954696
YER158C	0.00837170627208
YER158W-A	0.0100078917116
YER159C	0.0867801464853
YER159C-A	0.0505903821199
YER160C	0.0505903821199
YER161C	0.154930371806
YER162C	0.342033940175
YER163C	0.00468388017352
YER164W	0.0505903821199
YER165C-A	0.0724534997687
YER165W	0.0610295581583
YER166W	0.0141879346112
YER167W	0.188902123687
YER168C	0.0127082427604
YER169W	0.0127082427604
YER170W	0.0505903821199
YER171W	0.104974694757
YER172C	0.741675869511
YER172C-A	0.0724534997687
YER173W	0.741675869511
YER174C	0.141906482927
YER175C	0.106966579206
YER175W-A	0.106966579206
YER176W	0.0496116551149
YER177W	5.16508162635
YER178W	0.0126824519613
YER179W	0.0505903821199
YER180C	0.236034118389
YER180C-A	0.128493715044
YER181C	0.154930371806
YER182W	0.154930371806
YER183C	0.0251714074978
YER184C	0.116682803395
YER185W	0.143643222366
YER186C	0.347173698425
YER187W	0.330704279988
YER188C-A	0.00837170627208
YER188W	0.0141879346112
YER189W	0.0505903821199
YER190C-A	0.741675869511
YER190C-B	0.741675869511
YER190W	0.154930371806
YFL001W	0.0148695828352
YFL002C	0.0148695828352
YFL002W-A	0.104974694757
YFL002W-B	0.104974694757
YFL003C	0.0355939228777
YFL004W	1.13480401989
YFL005W	0.154930371806
YFL007W	1.23748166156
YFL008W	0.00905626843579
YFL009W	0.0807713614716
YFL010C	0.0807713614716
YFL010W-A	0.996238022655
YFL011W	0.382894418116
YFL012W	0.741675869511
YFL012W-A	0.252946654474
YFL013C	0.918247088873
[truncated: 4,717 more rows]
