# Supplementary material for: Dual threshold optimization and network inference reveal convergent evidence from TF binding locations and TF perturbation responses
Source: Genome Res. 2020 Mar;30(3):459–71. doi: 10.1101/gr.259655.119 (PMC7111528; doi:10.1101/gr.259655.119)
Supplement: Supplemental Material [file supp_gr.259655.119_Supplemental_File_S10.tar.gz › Supplemental_File_S10_Kang2020/CST6.pval_scores.txt]

Systematic Name	pvalue score
Q0010	0.741675869511
Q0017	0.741675869511
Q0032	0.741675869511
Q0045	0.741675869511
Q0050	0.741675869511
Q0055	0.741675869511
Q0060	0.741675869511
Q0065	0.741675869511
Q0070	0.741675869511
Q0075	0.741675869511
Q0080	0.741675869511
Q0085	0.741675869511
Q0092	0.741675869511
Q0105	0.741675869511
Q0110	0.741675869511
Q0115	0.741675869511
Q0120	0.741675869511
Q0130	0.741675869511
Q0140	0.741675869511
Q0142	0.741675869511
Q0143	0.741675869511
Q0144	0.741675869511
Q0160	0.741675869511
Q0182	0.741675869511
Q0250	0.741675869511
Q0255	0.741675869511
Q0275	0.741675869511
Q0297	0.741675869511
R0010W	0.741675869511
R0020C	0.741675869511
R0030W	0.741675869511
R0040C	0.741675869511
YAL001C	2.02277838411e-06
YAL002W	0.000394928737095
YAL003W	9.13038470858e-07
YAL004W	0.741675869511
YAL005C	9.13038470858e-07
YAL007C	0.00543780406656
YAL008W	0.14719446264
YAL009W	0.741675869511
YAL010C	0.741675869511
YAL011W	0.0462078258707
YAL012W	0.00125613824401
YAL013W	0.450795339369
YAL014C	0.450795339369
YAL015C	0.14719446264
YAL016C-A	0.288307812734
YAL016C-B	0.288307812734
YAL016W	0.288307812734
YAL017W	0.0267831699356
YAL018C	0.0267831699356
YAL019W	0.288307812734
YAL019W-A	0.14719446264
YAL020C	0.0810983570503
YAL021C	0.112530374786
YAL022C	0.741675869511
YAL023C	0.0810983570503
YAL024C	0.288307812734
YAL025C	0.0810983570503
YAL026C	0.0810983570503
YAL026C-A	0.741675869511
YAL027W	0.288307812734
YAL028W	0.112530374786
YAL029C	0.112530374786
YAL030W	0.14719446264
YAL031C	0.14719446264
YAL031W-A	1.4313479607
YAL032C	1.4313479607
YAL033W	0.000786937501029
YAL034C	0.000786937501029
YAL034C-B	0.0462078258707
YAL034W-A	0.14719446264
YAL035W	0.0156701622774
YAL036C	0.0156701622774
YAL037C-A	0.0462078258707
YAL037C-B	0.741675869511
YAL037W	0.0462078258707
YAL038W	1.5966016772e-05
YAL039C	3.8732286971e-05
YAL040C	0.128677524047
YAL041W	0.0267831699356
YAL042C-A	0.582780435364
YAL042W	0.0725280990535
YAL043C	0.175484925942
YAL044C	0.112530374786
YAL044W-A	0.741675869511
YAL045C	0.14719446264
YAL046C	0.741675869511
YAL047C	0.0462078258707
YAL047W-A	0.741675869511
YAL048C	0.785291464349
YAL049C	0.0467838128018
YAL051W	0.0092169033207
YAL053W	0.00261457980083
YAL054C	0.00261457980083
YAL055W	0.00543780406656
YAL056C-A	2.01701405402
YAL056W	2.01701405402
YAL058W	0.741675869511
YAL059C-A	0.741675869511
YAL059W	0.14719446264
YAL060W	0.172736361145
YAL061W	20.0013959156
YAL062W	0.00507410155531
YAL063C	0.883465119204
YAL063C-A	0.785291464349
YAL064C-A	0.14719446264
YAL064W	0.141401613731
YAL064W-B	1.75640753959
YAL065C	1.75640753959
YAL066W	0.0897708307721
YAL067C	0.14929915264
YAL067W-A	0.288307812734
YAL068C	0.288307812734
YAL068W-A	0.0462078258707
YAR002C-A	0.0462078258707
YAR002W	0.000103460604039
YAR003W	0.0462078258707
YAR007C	0.0462078258707
YAR008W	0.0462078258707
YAR009C	0.741675869511
YAR010C	0.0462078258707
YAR014C	0.368078745068
YAR015W	0.368078745068
YAR018C	0.0267831699356
YAR019C	0.741675869511
YAR019W-A	0.288307812734
YAR020C	0.14719446264
YAR023C	0.00789244591656
YAR027W	0.0725280990535
YAR028W	0.39557535867
YAR029W	0.00543780406656
YAR030C	0.288307812734
YAR031W	0.288307812734
YAR033W	0.14719446264
YAR035C-A	0.112530374786
YAR035W	3.55490417936e-06
YAR042W	0.112530374786
YAR047C	0.741675869511
YAR050W	0.0462078258707
YAR053W	0.0467838128018
YAR060C	0.741675869511
YAR061W	0.741675869511
YAR062W	0.741675869511
YAR064W	0.741675869511
YAR066W	0.288307812734
YAR068W	2.93991286745
YAR069C	0.741675869511
YAR070C	0.0462078258707
YAR071W	0.0462078258707
YAR073W	0.000614662896286
YAR075W	0.00501184883615
YBL001C	0.000415694489981
YBL002W	1.62040129001
YBL003C	1.62040129001
YBL004W	0.00501184883615
YBL005W	0.0267831699356
YBL005W-A	0.0193961776237
YBL005W-B	0.0193961776237
YBL006C	0.0267831699356
YBL006W-A	0.0462078258707
YBL007C	0.0462078258707
YBL008W	0.741675869511
YBL008W-A	0.288307812734
YBL009W	0.00190153107675
YBL010C	0.00190153107675
YBL011W	0.0521939622231
YBL012C	0.0267831699356
YBL013W	0.00789244591656
YBL014C	0.00789244591656
YBL015W	0.00632919775291
YBL016W	0.000138623262453
YBL017C	8.21354483766e-05
YBL018C	0.14719446264
YBL019W	0.0267831699356
YBL020W	0.00543780406656
YBL021C	0.00543780406656
YBL022C	0.450795339369
YBL023C	0.0810983570503
YBL024W	0.195035157428
YBL025W	0.00317081488236
YBL026W	0.00870642472041
YBL027W	0.000233970458651
YBL028C	0.000233970458651
YBL029C-A	1.6926814429e-05
YBL029W	0.47503023796
YBL030C	0.000829604907123
YBL031W	0.00501184883615
YBL032W	6.48890610598e-06
YBL033C	6.48890610598e-06
YBL034C	0.0193486537149
YBL035C	0.0267831699356
YBL036C	0.00321392858826
YBL037W	0.0301300798745
YBL038W	0.00190153107675
YBL039C	0.00190153107675
YBL039C-A	0.0462078258707
YBL039W-B	0.000666702119917
YBL040C	0.000666702119917
YBL041W	0.0377846728174
YBL042C	0.272352933676
YBL043W	1.62040129001
YBL044W	0.0123811050618
YBL045C	0.0123811050618
YBL046W	0.0123811050618
YBL047C	0.0123811050618
YBL048W	0.741675869511
YBL049W	0.0267831699356
YBL050W	0.0092169033207
YBL051C	0.0092169033207
YBL052C	0.175484925942
YBL053W	0.288307812734
YBL054W	0.00190153107675
YBL055C	0.00190153107675
YBL056W	0.000233970458651
YBL057C	0.000233970458651
YBL058W	0.112530374786
YBL059C-A	0.288307812734
YBL059W	0.288307812734
YBL060W	1.01362924543
YBL061C	1.01362924543
YBL062W	0.741675869511
YBL063W	0.0260049092973
YBL064C	0.0260049092973
YBL065W	0.288307812734
YBL066C	0.00112574108716
YBL067C	0.00112574108716
YBL068W	0.288307812734
YBL068W-A	0.277226063026
YBL069W	0.000666702119917
YBL070C	0.450795339369
YBL071C	0.00190153107675
YBL071C-B	0.0897708307721
YBL071W-A	0.0897708307721
YBL072C	0.288307812734
YBL073W	0.0810983570503
YBL074C	1.49315683871e-06
YBL075C	0.741675869511
YBL076C	0.0467838128018
YBL077W	0.0810983570503
YBL078C	0.0810983570503
YBL079W	0.00164360504894
YBL080C	0.00164360504894
YBL081W	0.0301300798745
YBL082C	0.0467838128018
YBL083C	0.14719446264
YBL084C	0.288307812734
YBL085W	4.87507835183e-06
YBL086C	0.000138623262453
YBL087C	0.000190441743893
YBL088C	0.0725280990535
YBL089W	0.288307812734
YBL090W	0.288307812734
YBL091C	0.288307812734
YBL091C-A	0.0810983570503
YBL092W	0.00543780406656
YBL093C	0.000666702119917
YBL094C	0.14719446264
YBL095W	0.0810983570503
YBL096C	0.00112574108716
YBL097W	0.00321392858826
YBL098W	0.000306342156841
YBL099W	7.74213773232e-06
YBL100C	0.0156701622774
YBL100W-A	0.0092169033207
YBL100W-B	0.0092169033207
YBL100W-C	0.288307812734
YBL101C	0.288307812734
YBL102W	0.00501184883615
YBL103C	0.00501184883615
YBL104C	0.288307812734
YBL105C	0.0267831699356
YBL106C	0.0156701622774
YBL107C	0.0156701622774
YBL107W-A	0.0810983570503
YBL108C-A	0.741675869511
YBL108W	0.741675869511
YBL109W	0.741675869511
YBL111C	0.741675869511
YBL112C	0.741675869511
YBL113C	0.741675869511
YBL113W-A	7.21799108715e-14
YBR001C	0.00125613824401
YBR002C	0.582780435364
YBR003W	0.582780435364
YBR004C	0.741675869511
YBR005W	0.741675869511
YBR006W	20.0009071752
YBR007C	1.18614475151
YBR008C	0.112530374786
YBR009C	5.55369515646e-05
YBR010W	5.55369515646e-05
YBR011C	0.0725280990535
YBR012C	0.741675869511
YBR012W-A	0.741675869511
YBR012W-B	0.741675869511
YBR013C	0.0462078258707
YBR014C	0.011734381446
YBR015C	0.00870642472041
YBR016W	0.0130331648365
YBR017C	0.0306751708777
YBR018C	0.000807852937918
YBR019C	0.00185362584543
YBR020W	0.00185362584543
YBR021W	0.121966693568
YBR022W	0.00543780406656
YBR023C	0.350425989858
YBR024W	0.00501184883615
YBR025C	1.7174831709e-05
YBR026C	0.741675869511
YBR027C	0.741675869511
YBR028C	0.175484925942
YBR029C	0.00317081488236
YBR030W	0.00317081488236
YBR031W	0.112530374786
YBR032W	0.582780435364
YBR033W	3.20170666048
YBR034C	0.000233970458651
YBR035C	0.0026878482913
YBR036C	0.00321392858826
YBR037C	0.000491620713653
YBR038W	0.000491620713653
YBR039W	0.0193486537149
YBR040W	0.277226063026
YBR041W	0.0267831699356
YBR042C	0.00321392858826
YBR043C	0.000118799155618
YBR044C	0.00789244591656
YBR045C	0.00190153107675
YBR046C	0.00789244591656
YBR047W	0.00789244591656
YBR048W	4.86672333456e-05
YBR049C	1.70870223259e-05
YBR050C	0.00501184883615
YBR051W	5.0753801161
YBR052C	0.000491620713653
YBR053C	0.000187842186877
YBR054W	0.0605494901253
YBR055C	0.00870642472041
YBR056C-B	0.0462078258707
YBR056W	0.00870642472041
YBR056W-A	0.00317081488236
YBR057C	0.0156701622774
YBR058C	0.14719446264
YBR058C-A	0.00543780406656
YBR059C	0.00125613824401
YBR060C	0.0156701622774
YBR061C	0.0810983570503
YBR062C	0.0156701622774
YBR063C	0.0092169033207
YBR064W	0.0810983570503
YBR065C	7.87675305276
YBR066C	0.00762491932016
YBR067C	0.000652210849299
YBR068C	0.032422674701
YBR069C	0.673411594859
YBR070C	0.111218578472
YBR071W	0.111218578472
YBR072C-A	0.14719446264
YBR072W	0.00578337466529
YBR073W	0.14719446264
YBR074W	4.51962113232e-05
YBR076C-A	0.00543780406656
YBR076W	0.450795339369
YBR077C	0.0591700215263
YBR078W	0.147031581236
YBR079C	0.0301300798745
YBR080C	0.00789244591656
YBR081C	0.0462078258707
YBR082C	9.79747353147e-10
YBR083W	2.23854294228e-07
YBR084C-A	0.000666702119917
YBR084W	4.82602926553e-05
YBR085C-A	20.0108647677
YBR085W	0.000666702119917
YBR086C	1.22720304056e-05
YBR087W	1.22720304056e-05
YBR088C	0.0267831699356
YBR089C-A	0.00308791448447
YBR089W	0.450795339369
YBR090C	2.93991286745
YBR091C	0.0156701622774
YBR092C	0.000233970458651
YBR093C	0.1020314488
YBR094W	0.0193486537149
YBR095C	0.000190441743893
YBR096W	0.000190441743893
YBR097W	0.0467838128018
YBR098W	0.0267831699356
YBR099C	0.0810983570503
YBR101C	0.0092169033207
YBR102C	0.0156701622774
YBR103C-A	0.809911140546
YBR103W	0.0156701622774
YBR104W	0.809911140546
YBR105C	0.000141456611674
YBR106W	0.000141456611674
YBR107C	0.0130331648365
YBR108W	0.0130331648365
YBR109C	0.0725280990535
YBR109W-A	0.0725280990535
YBR110W	0.741675869511
YBR111C	0.0521939622231
YBR111W-A	0.0521939622231
YBR112C	13.1758359783
YBR113W	0.741675869511
YBR114W	0.0320714881251
YBR115C	0.264750861305
YBR116C	0.14719446264
YBR117C	3.30925523992
YBR118W	2.24972557031e-05
YBR119W	0.0462078258707
YBR120C	0.000666702119917
YBR121C	0.0260049092973
YBR121C-A	0.0810983570503
YBR122C	0.0156701622774
YBR123C	0.00199901773809
YBR124W	0.0810983570503
YBR125C	0.0267831699356
YBR126C	0.00225953379181
YBR126W-A	0.00225953379181
YBR126W-B	0.00225953379181
YBR127C	0.000666702119917
YBR128C	0.00543780406656
YBR129C	0.0301300798745
YBR130C	0.0092169033207
YBR131C-A	0.288307812734
YBR131W	0.0092169033207
YBR132C	0.000394928737095
YBR133C	6.48890610598e-06
YBR134W	0.288307812734
YBR135W	0.0810983570503
YBR136W	0.14719446264
YBR137W	0.112530374786
YBR138C	0.0193486537149
YBR139W	0.0193486537149
YBR140C	0.0092169033207
YBR141C	0.0810983570503
YBR141W-A	0.00190153107675
YBR142W	0.0810983570503
YBR143C	0.0123811050618
YBR144C	1.52851448588
YBR145W	1.52851448588
YBR146W	0.112530374786
YBR147W	0.0725280990535
YBR148W	0.00543780406656
YBR149W	0.0156701622774
YBR150C	0.000829604907123
YBR151W	0.000829604907123
YBR152W	0.14719446264
YBR153W	0.0267831699356
YBR154C	7.31370670688e-05
YBR155W	7.31370670688e-05
YBR156C	0.175484925942
YBR157C	0.000233970458651
YBR158W	0.0521939622231
YBR159W	0.0810983570503
YBR160W	0.0092169033207
YBR161W	0.0418782201066
YBR162C	1.53401732428e-09
YBR162W-A	1.53401732428e-09
YBR163W	0.000233970458651
YBR164C	0.00543780406656
YBR165W	0.00543780406656
YBR166C	0.0810983570503
YBR167C	0.0156701622774
YBR168W	0.0156701622774
YBR169C	0.111218578472
YBR170C	0.0462078258707
YBR171W	0.0462078258707
YBR172C	0.0092169033207
YBR173C	0.0462078258707
YBR174C	0.741675869511
YBR175W	0.0462078258707
YBR176W	0.00543780406656
YBR177C	0.00280557684457
YBR178W	0.0810983570503
YBR179C	0.00501184883615
YBR180W	0.00501184883615
YBR181C	0.000491620713653
YBR182C	0.112530374786
YBR182C-A	2.24972557031e-05
YBR183W	2.24972557031e-05
YBR184W	0.0156701622774
YBR185C	0.0301300798745
YBR186W	0.0301300798745
YBR187W	0.00164360504894
YBR188C	0.0897708307721
YBR189W	0.0897708307721
YBR190W	0.112530374786
YBR191W	0.0193486537149
YBR191W-A	0.741675869511
YBR192W	0.0267831699356
YBR193C	0.14719446264
YBR194W	0.14719446264
YBR195C	0.0301300798745
YBR196C	0.14719446264
YBR196C-A	0.00125613824401
YBR196C-B	0.000666702119917
YBR197C	0.130081606816
YBR198C	0.0897708307721
YBR199W	0.0897708307721
YBR200W	0.000491620713653
YBR200W-A	0.0092169033207
YBR201C-A	0.0788664458929
YBR201W	0.000394928737095
YBR202W	0.0016450532231
YBR203W	0.00317081488236
YBR204C	0.0092169033207
YBR205W	0.0092169033207
YBR206W	0.288307812734
YBR207W	0.0725280990535
YBR208C	0.0301300798745
YBR209W	0.0301300798745
YBR210W	0.1020314488
YBR211C	0.00317081488236
YBR212W	0.00317081488236
YBR213W	0.506181503554
YBR214W	0.0092169033207
YBR215W	0.00190153107675
YBR216C	0.0467838128018
YBR217W	0.0467838128018
YBR218C	8.21354483766e-05
YBR219C	0.0092169033207
YBR220C	0.00789244591656
YBR221C	0.00501184883615
YBR221W-A	0.00501184883615
YBR222C	0.175484925942
YBR223C	0.112530374786
YBR223W-A	0.0617036163204
YBR224W	0.0462078258707
YBR225W	0.112530374786
YBR226C	0.741675869511
YBR227C	0.0810983570503
YBR228W	0.0810983570503
YBR229C	0.00190153107675
YBR230C	0.768822836166
YBR230W-A	0.768822836166
YBR231C	0.0725280990535
YBR232C	0.175484925942
YBR233W	0.0725280990535
YBR233W-A	0.0267831699356
YBR234C	0.0267831699356
YBR235W	0.0267831699356
YBR236C	0.0267831699356
YBR237W	0.0267831699356
YBR238C	0.112530374786
YBR239C	0.00789244591656
YBR240C	0.00193384420939
YBR241C	1.01247816298e-05
YBR242W	1.01247816298e-05
YBR243C	5.99937987429e-06
YBR244W	5.99937987429e-06
YBR245C	0.741675869511
YBR246W	0.741675869511
YBR247C	0.0156701622774
YBR248C	0.0421969008114
YBR249C	2.02277838411e-06
YBR250W	0.0193961776237
YBR251W	0.000394928737095
YBR252W	0.0092169033207
YBR253W	0.112530374786
YBR254C	0.14719446264
YBR255C-A	0.0725280990535
YBR255W	0.14719446264
YBR256C	2.92016405527e-06
YBR257W	3.33105163003e-07
YBR258C	0.0462078258707
YBR259W	0.0462078258707
YBR260C	0.0462078258707
YBR261C	0.0725280990535
YBR262C	0.0267831699356
YBR263W	0.0267831699356
YBR264C	0.112530374786
YBR265W	0.112530374786
YBR266C	0.288307812734
YBR267W	0.277226063026
YBR268W	0.00321392858826
YBR269C	0.188067466035
YBR270C	0.0810983570503
YBR271W	0.0810983570503
YBR272C	0.0810983570503
YBR273C	0.288307812734
YBR274W	0.288307812734
YBR275C	0.0462078258707
YBR276C	0.14719446264
YBR277C	0.0260049092973
YBR278W	0.0810983570503
YBR279W	0.0421969008114
YBR280C	0.0267831699356
YBR281C	0.00199901773809
YBR282W	0.00199901773809
YBR283C	1.84509863989e-05
YBR284W	4.92940226503e-06
YBR285W	0.000306342156841
YBR286W	0.0810983570503
YBR287W	0.0467838128018
YBR288C	0.0462078258707
YBR289W	0.0462078258707
YBR290W	0.0897708307721
YBR291C	0.785291464349
YBR292C	0.112530374786
YBR293W	0.0126109154407
YBR294W	0.00190153107675
YBR295W	0.000118799155618
YBR296C	0.000415694489981
YBR296C-A	7.53580568882e-07
YBR297W	7.53580568882e-07
YBR298C	0.00112574108716
YBR298C-A	0.741675869511
YBR299W	0.741675869511
YBR300C	0.00543780406656
YBR301W	0.0725280990535
YBR302C	0.741675869511
YCL001W	0.0301300798745
YCL001W-A	0.0462078258707
YCL001W-B	0.0267831699356
YCL002C	0.0301300798745
YCL004W	0.0810983570503
YCL005W	0.0467838128018
YCL005W-A	0.0267831699356
YCL007C	0.0467838128018
YCL008C	0.0810983570503
YCL009C	0.14719446264
YCL010C	0.582780435364
YCL011C	0.14719446264
YCL012C	0.0092169033207
YCL014W	0.00321392858826
YCL016C	0.00321392858826
YCL017C	0.0810983570503
YCL018W	0.741675869511
YCL019W	0.288307812734
YCL020W	0.288307812734
YCL021W-A	0.288307812734
YCL022C	0.00321392858826
YCL023C	0.277226063026
YCL024W	0.000448958282956
YCL025C	1.23200037909e-06
YCL026C-A	0.0092169033207
YCL026C-B	0.0092169033207
YCL027W	0.000394928737095
YCL028W	0.0810983570503
YCL029C	0.0810983570503
YCL030C	0.0123811050618
YCL031C	0.0462078258707
YCL032W	0.0810983570503
YCL033C	0.0810983570503
YCL034W	0.0617036163204
YCL035C	0.0617036163204
YCL036W	0.0267831699356
YCL037C	0.0267831699356
YCL038C	0.00125613824401
YCL039W	0.0810983570503
YCL040W	0.141401613731
YCL041C	0.141401613731
YCL042W	0.0012429631199
YCL043C	0.0012429631199
YCL044C	0.0462078258707
YCL045C	0.14719446264
YCL046W	0.0267831699356
YCL047C	0.0810983570503
YCL048W	0.0092169033207
YCL048W-A	0.00501184883615
YCL049C	0.0130331648365
YCL050C	0.00112574108716
YCL051W	0.288307812734
YCL052C	0.288307812734
YCL054W	0.14719446264
YCL055W	0.0442219224166
YCL056C	0.0442219224166
YCL057C-A	0.00543780406656
YCL057W	0.00543780406656
YCL058C	0.288307812734
YCL058W-A	0.00543780406656
YCL059C	0.00543780406656
YCL061C	0.00190153107675
YCL063W	0.00317081488236
YCL064C	0.00317081488236
YCL065W	0.741675869511
YCL066W	0.741675869511
YCL067C	0.741675869511
YCL068C	0.741675869511
YCL069W	0.00321392858826
YCL073C	0.0123811050618
YCL074W	0.277226063026
YCL075W	0.0070143334636
YCL076W	9.20523544468
YCR001W	0.0267831699356
YCR002C	0.0462078258707
YCR003W	0.0462078258707
YCR004C	0.00870642472041
YCR005C	0.14719446264
YCR006C	0.272352933676
YCR007C	0.0156701622774
YCR008W	0.000289151932738
YCR009C	0.0421969008114
YCR010C	0.00317081488236
YCR011C	0.000289151932738
YCR012W	0.00069463791952
YCR013C	0.0092169033207
YCR014C	0.741675869511
YCR015C	0.00132609894271
YCR016W	0.0267831699356
YCR017C	0.000394928737095
YCR018C	0.741675869511
YCR018C-A	0.0462078258707
YCR019W	0.0462078258707
YCR020C	0.288307812734
YCR020C-A	0.272052220828
YCR020W-B	0.272052220828
YCR021C	0.450795339369
YCR022C	0.327616798268
YCR023C	0.0286937658428
YCR024C	0.288307812734
YCR024C-A	0.130081606816
YCR024C-B	0.741675869511
YCR025C	20.0012049921
YCR026C	0.0156701622774
YCR027C	0.0092169033207
YCR028C	0.277226063026
YCR028C-A	0.00543780406656
YCR030C	0.000491620713653
YCR031C	0.0676137684069
YCR032W	0.0320509902866
YCR033W	0.00317081488236
YCR034W	0.0605494901253
YCR035C	0.0462078258707
YCR036W	0.0462078258707
YCR037C	0.0267831699356
YCR038C	0.741675869511
YCR038W-A	0.741675869511
YCR039C	0.741675869511
YCR040W	0.741675869511
YCR041W	0.741675869511
YCR042C	0.00543780406656
YCR043C	0.000233970458651
YCR044C	12.1868056589
YCR045C	0.112530374786
YCR045W-A	20.0007250165
YCR046C	0.112530374786
YCR047C	0.0193486537149
YCR047W-A	0.0810983570503
YCR048W	0.0421969008114
YCR049C	0.0267831699356
YCR050C	0.741675869511
YCR051W	0.741675869511
YCR052W	0.00543780406656
YCR053W	0.0462078258707
YCR054C	0.175484925942
YCR057C	0.883465119204
YCR059C	0.0467838128018
YCR060W	0.0467838128018
YCR061W	4.87507835183e-06
YCR063W	0.00578337466529
YCR064C	0.00125613824401
YCR065W	0.00317081488236
YCR066W	0.0810983570503
YCR067C	0.011734381446
YCR068W	0.0027506129706
YCR069W	0.0193486537149
YCR071C	0.0462078258707
YCR072C	0.0156701622774
YCR073C	0.582780435364
YCR073W-A	0.582780435364
YCR075C	0.0286937658428
YCR075W-A	0.0286937658428
YCR076C	0.0462078258707
YCR077C	0.130081606816
YCR079W	0.130081606816
YCR081C-A	0.39557535867
YCR081W	0.14719446264
YCR082W	0.39557535867
YCR083W	0.883465119204
YCR084C	0.000666702119917
YCR085W	0.000666702119917
YCR086W	0.0092169033207
YCR087C-A	0.00190153107675
YCR087W	0.741675869511
YCR088W	0.00190153107675
YCR089W	0.00321392858826
YCR090C	0.0617036163204
YCR091W	0.785291464349
YCR092C	0.0092169033207
YCR093W	0.0092169033207
YCR094W	0.288307812734
YCR095C	0.277226063026
YCR095W-A	0.277226063026
YCR096C	0.00543780406656
YCR097W	0.00543780406656
YCR097W-A	0.0810983570503
YCR098C	0.0512252386818
YCR099C	0.0462078258707
YCR100C	0.14719446264
YCR101C	0.188067466035
YCR102C	0.0725280990535
YCR102W-A	0.14719446264
YCR104W	0.39557535867
YCR105W	0.0156701622774
YCR106W	0.00382117067835
YCR107W	0.0181697796342
YCR108C	0.741675869511
YDL001W	0.0301300798745
YDL002C	0.0301300798745
YDL003W	0.00789244591656
YDL004W	0.0301300798745
YDL005C	0.0301300798745
YDL006W	1.4313479607
YDL007C-A	0.0467838128018
YDL007W	0.14719446264
YDL008W	0.0810983570503
YDL009C	0.0810983570503
YDL010W	0.0286937658428
YDL011C	0.288307812734
YDL012C	0.00382117067835
YDL013W	2.25456369262
YDL014W	0.0462078258707
YDL015C	0.0462078258707
YDL016C	0.741675869511
YDL017W	1.01362924543
YDL018C	1.01362924543
YDL019C	0.00543780406656
YDL020C	0.00543780406656
YDL021W	0.0320714881251
YDL022C-A	0.0421969008114
YDL022W	1.68792211349e-08
YDL023C	0.288307812734
YDL024C	0.0286937658428
YDL025C	0.00578337466529
YDL025W-A	0.00501184883615
YDL026W	0.288307812734
YDL027C	0.000786937501029
YDL028C	0.00321392858826
YDL029W	0.0462078258707
YDL030W	0.0267831699356
YDL031W	0.0462078258707
YDL032W	0.0462078258707
YDL033C	0.0267831699356
YDL034W	0.288307812734
YDL035C	0.00789244591656
YDL036C	0.14719446264
YDL037C	0.0810983570503
YDL039C	0.741675869511
YDL040C	0.00321392858826
YDL041W	0.288307812734
YDL042C	0.0267831699356
YDL043C	0.14719446264
YDL044C	0.0467838128018
YDL045C	0.0462078258707
YDL045W-A	0.175484925942
YDL046W	0.0123811050618
YDL047W	0.0156395158447
YDL048C	0.174432898402
YDL049C	0.151691239464
YDL050C	0.14719446264
YDL051W	0.00069463791952
YDL052C	0.00069463791952
YDL053C	0.0462078258707
YDL054C	0.000666702119917
YDL055C	3.43026427217e-06
YDL056W	0.0462078258707
YDL057W	0.0810983570503
YDL058W	0.00190153107675
YDL059C	0.00190153107675
YDL060W	0.00190153107675
YDL061C	0.00543780406656
YDL062W	0.288307812734
YDL063C	0.288307812734
YDL064W	0.0156701622774
YDL065C	0.0156701622774
YDL066W	0.14719446264
YDL067C	0.14719446264
YDL068W	0.0810983570503
YDL069C	0.0467838128018
YDL070W	2.72441280766e-08
YDL071C	0.288307812734
YDL072C	0.000190441743893
YDL073W	0.14719446264
YDL074C	0.14719446264
YDL075W	4.86672333456e-05
YDL076C	4.86672333456e-05
YDL077C	0.00321392858826
YDL078C	0.0165187629216
YDL079C	7.5818062552e-05
YDL080C	0.0123811050618
YDL081C	0.00190153107675
YDL082W	0.272052220828
YDL083C	0.272052220828
YDL084W	0.00112574108716
YDL085C-A	5.57771326964e-07
YDL085W	5.57771326964e-07
YDL086C-A	0.0267831699356
YDL086W	0.0156701622774
YDL087C	0.0156701622774
YDL088C	0.277226063026
YDL089W	0.0462078258707
YDL090C	0.0462078258707
YDL091C	0.0267831699356
YDL092W	0.0267831699356
YDL093W	0.0092169033207
YDL094C	0.14719446264
YDL095W	0.00543780406656
YDL096C	0.288307812734
YDL097C	0.0092169033207
YDL098C	0.0810983570503
YDL099W	0.14719446264
YDL100C	0.14719446264
YDL101C	0.0123811050618
YDL102W	0.288307812734
YDL103C	0.288307812734
YDL104C	0.0267831699356
YDL105W	0.0092169033207
YDL106C	0.0092169033207
YDL107W	0.785291464349
YDL108W	0.0810983570503
YDL109C	0.0810983570503
YDL110C	0.917630848698
YDL111C	0.0092169033207
YDL112W	0.0462078258707
YDL113C	0.0462078258707
YDL114W	0.0462078258707
YDL114W-A	0.14719446264
YDL115C	0.0462078258707
YDL116W	0.0267831699356
YDL117W	0.368078745068
YDL118W	0.14719446264
YDL119C	0.0617036163204
YDL120W	0.0156701622774
YDL121C	0.0156701622774
YDL122W	0.00190153107675
YDL123W	0.00789244591656
YDL124W	2.44696327205e-06
YDL125C	2.44696327205e-06
YDL126C	2.88369618182e-05
YDL127W	7.28998232035e-06
YDL128W	20.0010843742
YDL129W	0.00578337466529
YDL130W	0.00185362584543
YDL130W-A	0.000118799155618
YDL131W	0.00010414314462
YDL132W	0.00190153107675
YDL133C-A	1.94131357382e-05
YDL133W	1.94131357382e-05
YDL134C	3.55490417936e-06
YDL135C	0.00789244591656
YDL136W	0.00132609894271
YDL137W	0.000207997718685
YDL138W	0.000807852937918
YDL139C	0.00012556474129
YDL140C	0.00870642472041
YDL141W	0.00828119307263
YDL142C	0.00828119307263
YDL143W	0.14719446264
YDL144C	0.14719446264
YDL145C	0.14719446264
YDL146W	0.0301300798745
YDL147W	0.0193486537149
YDL148C	0.0193486537149
YDL149W	0.14719446264
YDL150W	0.741675869511
YDL151C	0.288307812734
YDL152W	0.14719446264
YDL153C	0.288307812734
YDL154W	0.00543780406656
YDL155W	0.000190441743893
YDL156W	0.0156701622774
YDL157C	0.0156701622774
YDL158C	0.741675869511
YDL159C-B	0.741675869511
YDL159W	0.288307812734
YDL159W-A	0.741675869511
YDL160C	0.741675869511
YDL160C-A	0.0810983570503
YDL161W	0.611271386911
YDL162C	0.14719446264
YDL163W	0.741675869511
YDL164C	3.50167564022
YDL165W	0.00321392858826
YDL166C	0.00321392858826
YDL167C	0.0156701622774
YDL168W	0.0467838128018
YDL169C	0.00543780406656
YDL170W	0.00280557684457
YDL171C	0.00280557684457
YDL172C	0.14719446264
YDL173W	0.327522972436
YDL174C	0.327522972436
YDL175C	20.0012390066
YDL176W	0.0123811050618
YDL177C	0.0123811050618
YDL178W	0.0301300798745
YDL179W	0.000394928737095
YDL180W	0.0147885291426
YDL181W	0.00126404445045
YDL182W	0.0217986874306
YDL183C	1.01247816298e-05
YDL184C	0.000118799155618
YDL185C-A	0.741675869511
YDL185W	0.0193486537149
YDL186W	2.88369618182e-05
YDL187C	0.1020314488
YDL188C	0.000138623262453
YDL189W	0.0301300798745
YDL190C	0.0301300798745
YDL191W	0.00190153107675
YDL192W	0.39557535867
YDL193W	0.0267831699356
YDL194W	0.0092169033207
YDL195W	0.741675869511
YDL196W	0.00190153107675
YDL197C	0.00190153107675
YDL198C	0.506181503554
YDL199C	0.0467838128018
YDL200C	0.00543780406656
YDL201W	2.63029295463
YDL202W	0.00789244591656
YDL203C	0.00789244591656
YDL204W	5.86959284829
YDL205C	6.45993033967
YDL206W	0.0521939622231
YDL207W	0.0123811050618
YDL208W	0.000394928737095
YDL209C	0.000394928737095
YDL210W	8.21354483766e-05
YDL211C	0.0230968769174
YDL212W	0.00069463791952
YDL213C	0.00069463791952
YDL214C	0.0230968769174
YDL215C	0.333040728745
YDL216C	0.0462078258707
YDL217C	0.00321392858826
YDL218W	0.0462078258707
YDL219W	0.0462078258707
YDL220C	0.0462078258707
YDL221W	0.0156701622774
YDL222C	0.0156701622774
YDL223C	0.0810983570503
YDL224C	0.0027506129706
YDL225W	0.288307812734
YDL226C	0.288307812734
YDL227C	0.0156701622774
YDL228C	0.0369668615437
YDL229W	8.21354483766e-05
YDL230W	0.000233970458651
YDL231C	0.000233970458651
YDL232W	0.0267831699356
YDL233W	0.0462078258707
YDL234C	0.0462078258707
YDL235C	0.0897708307721
YDL236W	0.0605494901253
YDL237W	0.288307812734
YDL238C	0.288307812734
YDL239C	0.14719446264
YDL240C-A	0.14719446264
YDL240W	0.14719446264
YDL241W	0.000829604907123
YDL242W	0.0267831699356
YDL243C	0.0267831699356
YDL244W	0.741675869511
YDL245C	0.741675869511
YDL246C	0.741675869511
YDL247W	0.0725280990535
YDL247W-A	0.741675869511
YDL248W	0.000233970458651
YDR001C	0.00164360504894
YDR002W	0.00164360504894
YDR003W	0.0421969008114
YDR003W-A	0.741675869511
YDR004W	0.0092169033207
YDR005C	0.450795339369
YDR006C	0.00365252760803
YDR007W	0.00365252760803
YDR008C	1.63089612599
YDR009W	2.88408856962
YDR010C	0.00859076827742
YDR011W	0.00859076827742
YDR012W	0.0126109154407
YDR013W	0.14719446264
YDR014W	0.288307812734
YDR014W-A	0.741675869511
YDR015C	0.14719446264
YDR016C	0.0092169033207
YDR017C	8.21354483766e-05
YDR018C	0.0267831699356
YDR019C	0.268110690263
YDR020C	0.0462078258707
YDR021W	0.0462078258707
YDR022C	0.000118799155618
YDR023W	0.00107069264917
YDR024W	0.741675869511
YDR025W	0.288307812734
YDR026C	0.0156701622774
YDR027C	0.39557535867
YDR028C	0.14719446264
YDR029W	0.14719446264
YDR030C	0.741675869511
YDR031W	0.741675869511
YDR032C	0.00164360504894
YDR033W	0.0512252386818
YDR034C	2.42268880964
YDR034C-A	0.0897543986311
YDR034C-C	9.13038470858e-07
YDR034C-D	9.13038470858e-07
YDR034W-B	0.0897543986311
YDR035W	0.0193486537149
YDR036C	5.99937987429e-06
YDR037W	5.99937987429e-06
YDR038C	0.741675869511
YDR039C	0.741675869511
YDR040C	0.130081606816
YDR041W	3.96926447042
YDR042C	0.0130331648365
YDR043C	0.000207997718685
YDR044W	0.1020314488
YDR045C	0.188067466035
YDR046C	0.0446122096883
YDR047W	0.0397661784039
YDR048C	0.288307812734
YDR049W	0.0123811050618
YDR050C	1.26501056869e-07
YDR051C	0.00543780406656
YDR052C	8.21354483766e-05
YDR053W	0.785291464349
YDR054C	20.0007252036
YDR055W	2.80568092427
YDR056C	0.00190153107675
YDR057W	0.00190153107675
YDR058C	0.000233970458651
YDR059C	0.00190153107675
YDR060W	0.0267831699356
YDR061W	0.000904916227719
YDR062W	0.0732054845296
YDR063W	0.000394928737095
YDR064W	0.0092169033207
YDR065W	0.14719446264
YDR066C	0.785291464349
YDR067C	0.0156701622774
YDR068W	0.0156701622774
YDR069C	0.0267831699356
YDR070C	0.0123811050618
YDR071C	0.00321392858826
YDR072C	0.0364541687617
YDR073W	0.760454117319
YDR074W	3.22911808807
YDR075W	0.0193486537149
YDR076W	0.000233970458651
YDR077W	2.07143062614
YDR078C	0.0193486537149
YDR079C-A	0.582780435364
YDR079W	0.0193486537149
YDR080W	0.582780435364
YDR081C	0.0092169033207
YDR082W	0.0092169033207
YDR083W	0.288307812734
YDR084C	0.0267831699356
YDR085C	0.00280557684457
YDR086C	0.14719446264
YDR087C	0.277226063026
YDR088C	0.0725280990535
YDR089W	0.205448896488
YDR090C	0.0369668615437
YDR091C	0.00199901773809
YDR092W	0.00501184883615
YDR093W	0.00548211915433
YDR094W	0.130081606816
YDR095C	0.00164360504894
YDR096W	0.00164360504894
YDR097C	0.00543780406656
YDR098C	0.0617036163204
YDR098C-A	0.14719446264
YDR098C-B	0.14719446264
YDR099W	0.0286937658428
YDR100W	0.000448958282956
YDR101C	0.112530374786
YDR102C	1.75640753959
YDR103W	1.75640753959
YDR104C	8.21354483766e-05
YDR105C	0.00190153107675
YDR106W	0.00190153107675
YDR107C	0.0810983570503
YDR108W	0.0810983570503
YDR109C	20.0008441059
YDR110W	20.0008441059
YDR111C	20.0053701723
YDR112W	15.9548168429
YDR113C	0.00406015693966
YDR114C	0.0462078258707
YDR115W	0.00185362584543
YDR116C	0.0092169033207
YDR117C	0.14719446264
YDR118W	0.14719446264
YDR118W-A	0.983272923523
YDR119W	0.175484925942
YDR119W-A	0.0369668615437
YDR120C	0.14719446264
YDR121W	0.14719446264
YDR122W	0.0092169033207
YDR123C	0.653284854657
YDR124W	0.251928069508
YDR125C	0.175484925942
YDR126W	0.175484925942
YDR127W	0.462851073833
YDR128W	0.0462078258707
YDR129C	0.00321392858826
YDR130C	0.00199901773809
YDR131C	0.0462078258707
YDR132C	7.5818062552e-05
YDR133C	0.00580742799205
YDR134C	0.00225953379181
YDR135C	0.14719446264
YDR136C	0.0462078258707
YDR137W	0.00125613824401
YDR138W	0.368078745068
YDR139C	0.14719446264
YDR140W	0.14719446264
YDR141C	0.0467838128018
YDR142C	0.0467838128018
YDR143C	0.0301300798745
YDR144C	0.0462078258707
YDR145W	0.0462078258707
YDR146C	0.000904916227719
YDR147W	0.205042092196
YDR148C	0.000786937501029
YDR149C	0.14719446264
YDR150W	0.00251201015335
YDR151C	0.0123811050618
YDR152W	0.0123811050618
YDR153C	0.0320714881251
YDR154C	8.58110480898
YDR155C	10.0930612789
YDR156W	10.0930612789
YDR157W	2.61682288893
YDR158W	0.741675869511
YDR159W	0.0467838128018
YDR160W	0.14719446264
YDR161W	0.14719446264
YDR162C	0.14719446264
YDR163W	0.14719446264
YDR164C	0.00190153107675
YDR165W	0.00190153107675
YDR166C	0.288307812734
YDR167W	0.288307812734
YDR168W	0.288307812734
YDR169C	0.0617036163204
YDR169C-A	0.0301300798745
YDR170C	0.000190441743893
YDR170W-A	0.00069463791952
YDR171W	0.00789244591656
YDR172W	0.00789244591656
YDR173C	0.0012429631199
YDR174W	0.0012429631199
YDR175C	0.0156701622774
YDR176W	0.0156701622774
YDR177W	0.00321392858826
YDR178W	0.00321392858826
YDR179C	0.0092169033207
YDR179W-A	0.0092169033207
YDR180W	0.39557535867
YDR181C	0.0267831699356
YDR182W	0.0267831699356
YDR182W-A	0.741675869511
YDR183C-A	0.288307812734
YDR183W	0.450795339369
YDR184C	0.0421969008114
YDR185C	0.00321392858826
YDR186C	9.61959137098e-08
YDR187C	0.288307812734
YDR188W	1.79891611505e-07
YDR189W	0.175484925942
YDR190C	0.741675869511
YDR191W	0.741675869511
YDR192C	0.00112574108716
YDR193W	0.785291464349
YDR194C	0.0810983570503
YDR194W-A	0.0810983570503
YDR195W	0.112530374786
YDR196C	0.582780435364
YDR197W	0.582780435364
YDR198C	0.0462078258707
YDR199W	0.0462078258707
YDR200C	0.00321392858826
YDR201W	0.00321392858826
YDR202C	0.0810983570503
YDR203W	0.288307812734
YDR204W	0.0810983570503
YDR205W	0.450795339369
YDR206W	0.0193486537149
YDR207C	7.55348333848e-05
YDR208W	7.55348333848e-05
YDR209C	0.0810983570503
YDR210C-C	0.00190153107675
YDR210C-D	0.00190153107675
YDR210W	0.0617036163204
YDR210W-A	0.0810983570503
YDR210W-B	0.0810983570503
YDR211W	0.00112574108716
YDR212W	0.00321392858826
YDR213W	0.0193486537149
YDR214W	0.0165187629216
YDR215C	0.0369668615437
YDR216W	0.0369668615437
YDR217C	0.0267831699356
YDR218C	0.00321392858826
YDR219C	0.288307812734
YDR220C	0.741675869511
YDR221W	0.741675869511
YDR222W	1.94131357382e-05
YDR223W	0.0360571176173
YDR224C	0.000304676179602
YDR225W	6.47306683158e-05
YDR226W	0.00962094642416
YDR227W	0.00261457980083
YDR228C	0.00199901773809
YDR229W	0.000666702119917
YDR230W	0.288307812734
YDR231C	0.000786937501029
YDR232W	0.000786937501029
YDR233C	1.35713420133e-05
YDR234W	9.51264548058e-06
YDR235W	0.0301300798745
YDR236C	0.0092169033207
YDR237W	0.0092169033207
YDR238C	0.277226063026
YDR239C	0.0725280990535
YDR240C	0.0897708307721
YDR241W	0.741675869511
YDR242W	1.04041916427
YDR243C	0.00501184883615
YDR244W	0.00501184883615
YDR245W	0.288307812734
YDR246W	0.00112574108716
YDR246W-A	1.27046674577
YDR247W	0.0737256399924
YDR248C	0.0267831699356
YDR249C	0.0462078258707
YDR250C	0.741675869511
YDR251W	0.741675869511
YDR252W	0.785291464349
YDR253C	0.00789244591656
YDR254W	0.00789244591656
YDR255C	0.0617036163204
YDR256C	0.288307812734
YDR257C	0.0301300798745
YDR258C	0.199291731108
YDR259C	6.0828332115
YDR260C	8.48708158674
YDR261C	0.288272945384
YDR261C-C	0.00767963106229
YDR261C-D	0.00767963106229
YDR261W-A	0.1020314488
YDR261W-B	0.1020314488
YDR262W	0.000933996210758
YDR263C	0.0156701622774
YDR264C	0.0725280990535
YDR265W	0.0725280990535
YDR266C	1.11051789665
YDR267C	0.0301300798745
YDR268W	0.0301300798745
YDR269C	0.288307812734
YDR270W	0.000240550355212
YDR271C	0.00190153107675
YDR272W	0.00190153107675
YDR273W	0.0092169033207
YDR274C	0.254148203274
YDR275W	0.254148203274
YDR276C	0.567187791701
YDR277C	0.162862396642
YDR278C	0.785291464349
YDR279W	0.0181697796342
YDR280W	4.31738995273
YDR281C	0.0156701622774
YDR282C	0.288307812734
YDR283C	2.03512524709
YDR284C	0.000829604907123
YDR285W	0.0027506129706
YDR286C	0.0462078258707
YDR287W	0.0462078258707
YDR288W	0.277226063026
YDR289C	0.14719446264
YDR290W	0.14719446264
YDR291W	0.741675869511
YDR292C	0.0267831699356
YDR293C	0.00185362584543
YDR294C	0.0267831699356
YDR295C	0.000786937501029
YDR296W	0.000786937501029
YDR297W	0.00389012653533
YDR298C	0.000829604907123
YDR299W	0.000551300517958
YDR300C	0.0617036163204
YDR301W	0.0617036163204
YDR302W	0.0725280990535
YDR303C	0.0810983570503
YDR304C	0.14719446264
YDR305C	0.0725280990535
YDR306C	1.70870223259e-05
YDR307W	1.70870223259e-05
YDR308C	0.0462078258707
YDR309C	0.0059688929643
YDR310C	0.00251201015335
YDR311W	0.000448958282956
YDR312W	0.582780435364
YDR313C	0.277226063026
YDR314C	0.0267831699356
YDR315C	0.277226063026
YDR316W	0.277226063026
YDR316W-A	5.49732323738
YDR316W-B	5.49732323738
YDR317W	5.64631296347
YDR318W	0.00112574108716
YDR319C	0.00321392858826
YDR320C	0.288307812734
YDR320C-A	0.0725280990535
YDR320W-B	0.0810983570503
YDR321W	0.277226063026
YDR322C-A	0.00190153107675
YDR322W	0.0193486537149
YDR323C	0.0810983570503
YDR324C	0.000394928737095
YDR325W	0.000394928737095
YDR326C	0.0267831699356
YDR327W	0.0267831699356
YDR328C	0.0462078258707
YDR329C	0.0092169033207
YDR330W	0.0092169033207
YDR331W	0.0267831699356
YDR332W	0.0462078258707
YDR333C	0.000666702119917
YDR334W	0.000666702119917
YDR335W	0.0193486537149
YDR336W	0.741675869511
YDR337W	0.0725280990535
YDR338C	0.462851073833
YDR339C	0.000306342156841
YDR340W	0.000306342156841
YDR341C	0.39557535867
YDR342C	0.14719446264
YDR343C	0.0123811050618
YDR344C	7.74213773232e-06
YDR345C	0.188067466035
YDR346C	0.00870642472041
YDR347W	0.00870642472041
YDR348C	0.0193961776237
YDR349C	0.0130331648365
YDR350C	0.112530374786
YDR351W	0.112530374786
YDR352W	0.809911140546
YDR353W	0.000666702119917
YDR354C-A	0.0156701622774
YDR354W	4.3937600289e-05
YDR355C	0.14719446264
YDR356W	0.0467838128018
YDR357C	0.000279979610037
YDR358W	0.000279979610037
YDR359C	4.51962113232e-05
YDR360W	0.112530374786
YDR361C	0.0725280990535
YDR362C	0.000666702119917
YDR363W	0.000666702119917
YDR363W-A	7.67112214253e-06
YDR364C	0.00543780406656
YDR365C	0.39557535867
YDR365W-A	0.39557535867
YDR365W-B	0.39557535867
YDR366C	0.741675869511
YDR367W	0.741675869511
YDR368W	8.18370687239
YDR369C	0.741675869511
YDR370C	0.00543780406656
YDR371C-A	0.883465119204
YDR371W	0.00543780406656
YDR372C	0.0462078258707
YDR373W	0.0462078258707
YDR374C	0.741675869511
YDR374W-A	0.741675869511
YDR375C	0.0092169033207
YDR376W	0.0092169033207
YDR377W	0.000666702119917
YDR378C	0.000394928737095
YDR379C-A	0.00069463791952
YDR379W	0.000394928737095
YDR380W	0.00069463791952
YDR381C-A	0.000279979610037
YDR381W	0.0301300798745
YDR382W	0.000279979610037
YDR383C	0.0421969008114
YDR384C	0.000444503925349
YDR385W	8.84029569152e-08
YDR386W	0.14719446264
YDR387C	0.00190153107675
YDR388W	0.00190153107675
YDR389W	0.000666702119917
YDR390C	0.000448958282956
YDR391C	0.000138623262453
YDR392W	0.000138623262453
YDR393W	0.288307812734
YDR394W	0.000666702119917
YDR395W	0.000394928737095
YDR396W	0.0810983570503
YDR397C	0.0193486537149
YDR398W	0.0193486537149
YDR399W	0.249825527282
YDR400W	0.1020314488
YDR401W	0.14719446264
YDR402C	0.0467838128018
YDR403W	0.0193486537149
YDR404C	0.0193486537149
YDR405W	0.0193486537149
YDR406W	0.7150138457
YDR406W-A	0.277226063026
YDR407C	0.0467838128018
YDR408C	0.0193486537149
YDR409W	0.0193486537149
YDR410C	0.450795339369
YDR411C	0.272052220828
YDR412W	0.272052220828
YDR413C	0.288307812734
YDR414C	0.0467838128018
YDR415C	0.0810983570503
YDR416W	0.0810983570503
YDR417C	0.0156701622774
YDR418W	0.0810983570503
YDR419W	0.00543780406656
YDR420W	2.84940823794e-08
YDR421W	0.0301300798745
YDR422C	0.0462078258707
YDR423C	0.175484925942
YDR424C	0.0810983570503
YDR425W	0.0810983570503
YDR426C	0.112530374786
YDR427W	0.112530374786
YDR428C	0.288307812734
YDR429C	0.14719446264
YDR430C	0.00321392858826
YDR431W	0.0810983570503
YDR432W	0.288307812734
YDR433W	0.288307812734
YDR434W	0.175484925942
YDR435C	0.00190153107675
YDR436W	0.0092169033207
YDR437W	0.277226063026
YDR438W	0.0462078258707
YDR439W	0.741675869511
YDR440W	0.00501184883615
YDR441C	4.28425137079
YDR442W	4.28425137079
YDR443C	0.000233970458651
YDR444W	0.000233970458651
YDR445C	0.288307812734
YDR446W	0.913752820171
YDR447C	6.66038358312e-09
YDR448W	6.66038358312e-09
YDR449C	0.000289151932738
YDR450W	0.000415694489981
YDR451C	1.20465253695e-06
YDR452W	1.20465253695e-06
YDR453C	0.0156701622774
YDR454C	0.000491620713653
YDR455C	0.14719446264
YDR456W	0.000190441743893
YDR457W	0.0810983570503
YDR458C	0.0156701622774
YDR459C	0.0123811050618
YDR460W	0.0123811050618
YDR461C-A	0.0462078258707
YDR461W	0.0810983570503
YDR462W	0.0462078258707
YDR463W	0.883465119204
YDR464C-A	0.0810983570503
YDR464W	0.0130331648365
YDR465C	0.199291731108
YDR466W	0.199291731108
YDR467C	0.741675869511
YDR468C	0.00112574108716
YDR469W	0.00112574108716
YDR470C	5.99937987429e-06
YDR471W	5.99937987429e-06
YDR472W	0.00382117067835
YDR473C	0.0810983570503
YDR475C	4.86672333456e-05
YDR476C	0.000666702119917
YDR477W	0.0521939622231
YDR478W	0.288307812734
YDR479C	20.0010140686
YDR480W	20.0010140686
YDR481C	0.130081606816
YDR482C	1.11051789665
YDR483W	1.11051789665
YDR484W	0.14719446264
YDR485C	0.0193486537149
YDR486C	0.0462078258707
YDR487C	0.0092169033207
YDR488C	0.00321392858826
YDR489W	0.00321392858826
YDR490C	0.0467838128018
YDR491C	0.0462078258707
YDR492W	0.245913815769
YDR493W	0.0462078258707
YDR494W	0.0092169033207
YDR495C	0.14719446264
YDR496C	0.0725280990535
YDR497C	0.000240550355212
YDR498C	0.00164360504894
YDR499W	1.01247816298e-05
YDR500C	0.0301300798745
YDR501W	0.0301300798745
YDR502C	7.5818062552e-05
YDR503C	0.14719446264
YDR504C	0.741675869511
YDR505C	0.00280557684457
YDR506C	0.0421969008114
YDR507C	6.752309678e-05
YDR508C	1.01458240302
YDR509W	0.0156701622774
YDR510C-A	0.450795339369
YDR510W	3.68892890464
YDR511W	0.450795339369
YDR512C	2.93991286745
YDR513W	0.00501184883615
YDR514C	0.0092169033207
YDR515W	0.0092169033207
YDR516C	0.235869998158
YDR517W	0.359417926036
YDR518W	0.00789244591656
YDR519W	0.582780435364
YDR520C	0.000491620713653
YDR521W	0.14719446264
YDR522C	0.0092169033207
YDR523C	0.268110690263
YDR524C	4.39291748149e-08
YDR524C-A	0.175257172763
YDR524C-B	0.130081606816
YDR524W-C	4.39291748149e-08
YDR525W	0.462851073833
YDR525W-A	0.23898855913
YDR526C	0.0156701622774
YDR527W	0.00543780406656
YDR528W	1.71835262175
YDR529C	0.686070380459
YDR530C	20.005266897
YDR531W	20.005266897
YDR532C	0.0301300798745
YDR533C	1.6926814429e-05
YDR534C	0.0810983570503
YDR535C	1.19483386012
YDR536W	1.19483386012
YDR537C	20.000711105
YDR538W	0.00870642472041
YDR539W	20.000711105
YDR540C	2.54174238129
YDR541C	0.00317081488236
YDR542W	0.00190153107675
YDR543C	0.741675869511
YDR544C	0.741675869511
YDR545C-A	0.741675869511
YDR545W	0.741675869511
YEL001C	2.14224347642e-07
YEL002C	0.0810983570503
YEL003W	2.61682288893
YEL004W	0.741675869511
YEL005C	0.741675869511
YEL006W	0.112530374786
YEL007W	0.175163240877
YEL008C-A	5.86474532989
YEL008W	0.0462078258707
YEL009C	0.0462078258707
YEL009C-A	0.14719446264
YEL010W	0.277226063026
YEL011W	0.0725280990535
YEL012W	2.88369618182e-05
YEL013W	0.288307812734
YEL014C	0.288307812734
YEL015W	0.0092169033207
YEL016C	0.0092169033207
YEL017C-A	0.129936080879
YEL017W	0.260297177432
YEL018C-A	0.0156701622774
YEL018W	0.175484925942
YEL019C	0.175484925942
YEL020C	0.0462078258707
YEL020C-B	1.53873118198e-07
YEL020W-A	0.288307812734
YEL021W	0.14719446264
YEL022W	0.000666702119917
YEL023C	0.0462078258707
YEL024W	0.0123811050618
YEL025C	0.202018942992
YEL026W	0.00869628178103
YEL027W	4.70736429033e-07
YEL028W	0.00321392858826
YEL029C	0.0193486537149
YEL030C-A	0.288307812734
YEL030W	0.00501184883615
YEL031W	0.0092169033207
YEL032C-A	0.14719446264
YEL032W	0.000394928737095
YEL033W	0.741675869511
YEL034C-A	3.62538809499e-08
YEL034W	0.0156701622774
YEL035C	0.0810983570503
YEL036C	3.3485143833
YEL037C	0.00112574108716
YEL038W	2.59461130047
YEL039C	2.59461130047
YEL040W	0.0239605755525
YEL041W	0.00501184883615
YEL042W	0.00789244591656
YEL043W	0.462851073833
YEL044W	20.0011790717
YEL045C	20.0011790717
YEL046C	5.64631296347
YEL047C	0.000138623262453
YEL048C	0.700526090533
YEL049W	0.112530374786
YEL050C	0.0123811050618
YEL050W-A	0.00317081488236
YEL051W	0.0462078258707
YEL052W	0.93725672329
YEL053C	0.93725672329
YEL053W-A	0.288307812734
YEL054C	7.31370670688e-05
YEL055C	0.000158023796777
YEL056W	0.000491620713653
YEL057C	8.36444334645e-05
YEL058W	0.277226063026
YEL059C-A	0.741675869511
YEL059W	0.741675869511
YEL060C	0.0369668615437
YEL061C	0.000666702119917
YEL062W	0.0123811050618
YEL063C	0.00125613824401
YEL064C	0.350425989858
YEL065W	0.0467838128018
YEL066W	0.0181697796342
YEL067C	0.130081606816
YEL068C	0.0462078258707
YEL069C	0.0130331648365
YEL070W	12.5315811199
YEL071W	0.964619694903
YEL072W	4.68348948029e-07
YEL073C	1.04796000684e-05
YEL074W	0.175484925942
YEL075C	0.175484925942
YEL075W-A	0.741675869511
YEL076C	0.741675869511
YEL076C-A	0.741675869511
YEL077C	0.741675869511
YEL077W-A	0.0467838128018
YER001W	3.33115096018e-07
YER002W	0.0092169033207
YER003C	0.00543780406656
YER004W	0.00543780406656
YER005W	0.700526090533
YER006C-A	0.288307812734
YER006W	0.0462078258707
YER007C-A	0.0156701622774
YER007W	0.288307812734
YER008C	0.0092169033207
YER009W	0.0092169033207
YER010C	0.00321392858826
YER011W	0.00578337466529
YER012W	0.000306342156841
YER013W	0.00543780406656
YER014C-A	0.785291464349
YER014W	0.0156701622774
YER015W	0.39557535867
YER016W	0.0267831699356
YER017C	0.0267831699356
YER018C	7.5818062552e-05
YER019C-A	9.13038470858e-07
YER019W	7.5818062552e-05
YER020W	9.13038470858e-07
YER021W	0.268110690263
YER022W	0.0725280990535
YER023C-A	7.10766045416
YER023W	0.288307812734
YER024W	3.96886543953
YER025W	0.0462078258707
YER026C	0.0462078258707
YER027C	0.000666702119917
YER028C	0.130081606816
YER029C	0.0810983570503
YER030W	0.0810983570503
YER031C	0.000394928737095
YER032W	0.000394928737095
YER033C	1.45312187256
YER034W	1.45312187256
YER035W	0.462851073833
YER036C	0.000118135491689
YER037W	0.000118135491689
YER038C	0.741675869511
YER038W-A	0.741675869511
YER039C	0.288307812734
YER039C-A	0.175484925942
YER040W	0.175484925942
YER041W	0.0810983570503
YER042W	0.450795339369
YER043C	0.00543780406656
YER044C	8.21354483766e-05
YER044C-A	0.14719446264
YER045C	0.000289151932738
YER046W	0.000904916227719
YER046W-A	0.14719446264
YER047C	0.130081606816
YER048C	20.001583221
YER048W-A	0.14929915264
YER049W	0.199291731108
YER050C	0.00543780406656
YER051W	0.00543780406656
YER052C	0.000118799155618
YER053C	0.000187842186877
YER053C-A	2.0423324284
YER054C	0.517841045275
YER055C	0.000219511045021
YER056C	5.56958710447
YER056C-A	0.0725280990535
YER057C	0.1020314488
YER058W	0.1020314488
YER059W	0.0123811050618
YER060W	0.00543780406656
YER060W-A	0.582780435364
YER061C	0.0462078258707
YER062C	0.000929566702902
YER063W	0.00506578113731
YER064C	0.0663780143064
YER065C	0.0224458450128
YER066C-A	0.741675869511
YER066W	0.0267831699356
YER067C-A	0.0130331648365
YER067W	20.00217781
YER068C-A	0.0810983570503
YER068W	0.0130331648365
YER069W	11.3754583089
YER070W	0.0123811050618
YER071C	0.0462078258707
YER072W	0.0462078258707
YER073W	0.000869696072172
YER074W	0.00382117067835
YER074W-A	0.0467838128018
YER075C	20.00184445
YER076C	2.88369618182e-05
YER076W-A	0.175484925942
YER077C	0.00543780406656
YER078C	0.14719446264
YER078W-A	0.14719446264
YER079C-A	0.288307812734
YER079W	0.741675869511
YER080W	0.00789244591656
YER081W	0.00069463791952
YER082C	0.00112574108716
YER083C	0.741675869511
YER084W	0.741675869511
YER084W-A	0.741675869511
YER085C	0.112530374786
YER086W	0.112530374786
YER087C-A	0.14719446264
YER087C-B	0.0462078258707
YER087W	0.0810983570503
YER088C	5.2218456253e-05
YER088C-A	0.188067466035
YER088W-B	2.23622954821e-06
YER089C	0.00069463791952
YER090C-A	0.741675869511
YER090W	0.00069463791952
YER091C	0.0301300798745
YER091C-A	0.0521939622231
YER092W	0.0521939622231
YER093C	0.277226063026
YER093C-A	0.288307812734
YER094C	0.000187842186877
YER095W	0.000187842186877
YER096W	0.0156701622774
YER097W	1.19943982214
YER098W	0.402959221275
YER099C	0.188067466035
YER100W	0.188067466035
YER101C	0.00789244591656
YER102W	0.00190153107675
YER103W	0.0467838128018
YER104W	0.0267831699356
YER105C	0.0156701622774
YER106W	0.0156701622774
YER107C	0.0725280990535
YER107W-A	0.288307812734
YER109C	2.88369618182e-05
YER110C	0.112530374786
YER111C	0.0467838128018
YER112W	0.00190153107675
YER113C	0.0267831699356
YER114C	0.000306342156841
YER115C	0.0267831699356
YER116C	0.00501184883615
YER117W	0.00501184883615
YER118C	0.0462078258707
YER119C	0.288307812734
YER119C-A	0.288307812734
YER120W	0.000289151932738
YER121W	0.00190153107675
YER122C	0.00125613824401
YER123W	0.00125613824401
YER124C	0.000424784363475
YER125W	8.21354483766e-05
YER126C	0.0156701622774
YER127W	0.0156701622774
YER128W	0.741675869511
YER129W	0.112530374786
YER130C	3.06038796673e-07
YER131W	0.000289151932738
YER132C	0.00012556474129
YER133W	0.00199901773809
YER133W-A	0.14719446264
YER134C	0.14719446264
YER135C	9.58549903206e-05
YER136W	2.92016405527e-06
YER137C	4.3824541216e-07
YER137C-A	0.741675869511
YER137W-A	0.0156701622774
YER138C	0.741675869511
YER138W-A	0.741675869511
YER139C	0.0725280990535
YER140W	0.0725280990535
YER141W	0.14719446264
YER142C	0.277226063026
YER143W	0.277226063026
YER144C	0.0092169033207
YER145C	0.00078856572138
YER145C-A	0.450795339369
YER146W	4.76056178568e-05
YER147C	0.0156701622774
YER147C-A	0.741675869511
YER148W	0.0156701622774
YER148W-A	0.741675869511
YER149C	0.0102030146231
YER150W	0.000614662896286
YER151C	0.0156701622774
YER152C	0.288307812734
YER152W-A	0.288307812734
YER153C	3.56331873216
YER154W	3.56331873216
YER155C	0.141401613731
YER156C	0.202018942992
YER157W	0.202018942992
YER158C	0.0958954893978
YER158W-A	0.206045660872
YER159C	3.33105163003e-07
YER159C-A	0.611344521724
YER160C	0.611344521724
YER161C	0.0810983570503
YER162C	0.175484925942
YER163C	0.00107069264917
YER164W	0.0725280990535
YER165C-A	0.0267831699356
YER165W	0.0123811050618
YER166W	0.000118135491689
YER167W	0.0725280990535
YER168C	0.0123811050618
YER169W	0.0123811050618
YER170W	0.0156701622774
YER171W	0.0462078258707
YER172C	0.741675869511
YER172C-A	0.0267831699356
YER173W	0.741675869511
YER174C	0.0467838128018
YER175C	0.0897708307721
YER175W-A	0.0897708307721
YER176W	0.00107069264917
YER177W	3.42906357489e-06
YER178W	0.00389012653533
YER179W	0.0725280990535
YER180C	0.14719446264
YER180C-A	0.00789244591656
YER181C	0.582780435364
YER182W	0.582780435364
YER183C	0.00543780406656
YER184C	0.00125613824401
YER185W	0.00199901773809
YER186C	2.07604686083e-07
YER187W	0.0092169033207
YER188C-A	4.86672333456e-05
YER188W	0.0027506129706
YER189W	0.0725280990535
YER190C-A	0.741675869511
YER190C-B	0.741675869511
YER190W	0.0810983570503
YFL001W	0.00125613824401
YFL002C	0.00125613824401
YFL002W-A	0.0462078258707
YFL002W-B	0.0462078258707
YFL003C	0.0092169033207
YFL004W	0.188067466035
YFL005W	0.0810983570503
YFL007W	0.14719446264
YFL008W	0.00789244591656
YFL009W	0.0617036163204
YFL010C	0.0617036163204
YFL010W-A	0.785291464349
YFL011W	0.288307812734
YFL012W	0.741675869511
YFL012W-A	0.0267831699356
YFL013C	0.0267831699356
[truncated: 4,717 more rows]
