# Supplementary material for: Dual threshold optimization and network inference reveal convergent evidence from TF binding locations and TF perturbation responses
Source: Genome Res. 2020 Mar;30(3):459–71. doi: 10.1101/gr.259655.119 (PMC7111528; doi:10.1101/gr.259655.119)
Supplement: Supplemental Material [file supp_gr.259655.119_Supplemental_Code.tar.gz]

Archive with 38 entries (35 files):
- ./._Dual_Threshold_Optimization
- Dual_Threshold_Optimization
- Dual_Threshold_Optimization/._Code
- Dual_Threshold_Optimization/Code
- Dual_Threshold_Optimization/._README.md
- Dual_Threshold_Optimization/README.md
- Dual_Threshold_Optimization/._.gitignore
- Dual_Threshold_Optimization/.gitignore
- Dual_Threshold_Optimization/._Examples
- Dual_Threshold_Optimization/Examples
- Dual_Threshold_Optimization/Examples/._Yeast_gene_name_lookup.csv
- Dual_Threshold_Optimization/Examples/Yeast_gene_name_lookup.csv
- Dual_Threshold_Optimization/Examples/._ZEV15_response_data.csv
- Dual_Threshold_Optimization/Examples/ZEV15_response_data.csv
- Dual_Threshold_Optimization/Examples/._Yeast_DNA_binding_TFs.txt
- Dual_Threshold_Optimization/Examples/Yeast_DNA_binding_TFs.txt
- Dual_Threshold_Optimization/Examples/._CallingCards_binding_data.csv
- Dual_Threshold_Optimization/Examples/CallingCards_binding_data.csv
- Dual_Threshold_Optimization/Examples/._CallingCards_ZEV15_gene_universe.txt
- Dual_Threshold_Optimization/Examples/CallingCards_ZEV15_gene_universe.txt
- Dual_Threshold_Optimization/Code/._thresholdSearch.py
- Dual_Threshold_Optimization/Code/thresholdSearch.py
- Dual_Threshold_Optimization/Code/._createBinaryEdgeFile.py
- Dual_Threshold_Optimization/Code/createBinaryEdgeFile.py
- Dual_Threshold_Optimization/Code/._computeAcceptableTFs.py
- Dual_Threshold_Optimization/Code/computeAcceptableTFs.py
- Dual_Threshold_Optimization/Code/._loadData.py
- Dual_Threshold_Optimization/Code/loadData.py
- Dual_Threshold_Optimization/Code/._summarizeFinalResults.py
- Dual_Threshold_Optimization/Code/summarizeFinalResults.py
- Dual_Threshold_Optimization/Code/._runDualThreshold.py
- Dual_Threshold_Optimization/Code/runDualThreshold.py
- Dual_Threshold_Optimization/Code/._statistics.py
- Dual_Threshold_Optimization/Code/statistics.py
- Dual_Threshold_Optimization/Code/._compileResults.py
- Dual_Threshold_Optimization/Code/compileResults.py
- Dual_Threshold_Optimization/Code/._rankNetwork.py
- Dual_Threshold_Optimization/Code/rankNetwork.py
