# Supplementary material for: Dual threshold optimization and network inference reveal convergent evidence from TF binding locations and TF perturbation responses
Source: Genome Res. 2020 Mar;30(3):459–71. doi: 10.1101/gr.259655.119 (PMC7111528; doi:10.1101/gr.259655.119)
Supplement: Supplemental Material [file supp_gr.259655.119_Supplemental_Code.tar.gz › Dual_Threshold_Optimization/Examples/Yeast_gene_name_lookup.csv]

Common Name	Systematic Name
AAC1	YMR056C
AAC3	YBR085W
AAD10	YJR155W
AAD14	YNL331C
AAD15	YOL165C
AAD3	YCR107W
AAD4	YDL243C
AAD6	YFL056C
AAH1	YNL141W
AAP1	YHR047C
AAR2	YBL074C
AAT1	YKL106W
AAT2	YLR027C
ABD1	YBR236C
ABF1	YKL112W
ABF2	YMR072W
ABM1	YJR108W
ABP1	YCR088W
ABP140	YOR239W
ABZ1	YNR033W
ABZ2	YMR289W
ACA1	YER045C
ACB1	YGR037C
ACC1	YNR016C
ACE2	YLR131C
ACF2	YLR144C
ACF4	YJR083C
ACH1	YBL015W
ACK1	YDL203C
ACM1	YPL267W
ACN9	YDR511W
ACO1	YLR304C
ACO2	YJL200C
ACP1	YKL192C
ACS1	YAL054C
ACS2	YLR153C
ACT1	YFL039C
ADA2	YDR448W
ADD37	YMR184W
ADD66	YKL206C
ADE1	YAR015W
ADE12	YNL220W
ADE13	YLR359W
ADE16	YLR028C
ADE17	YMR120C
ADE2	YOR128C
ADE3	YGR204W
ADE4	YMR300C
ADE5,7	YGL234W
ADE6	YGR061C
ADE8	YDR408C
ADF1	YCL058W-A
ADH1	YOL086C
ADH2	YMR303C
ADH3	YMR083W
ADH4	YGL256W
ADH5	YBR145W
ADH6	YMR318C
ADH7	YCR105W
ADI1	YMR009W
ADK1	YDR226W
ADK2	YER170W
ADO1	YJR105W
ADP1	YCR011C
ADR1	YDR216W
ADY2	YCR010C
ADY3	YDL239C
ADY4	YLR227C
AEP1	YMR064W
AEP2	YMR282C
AEP3	YPL005W
AFG1	YEL052W
AFG2	YLR397C
AFG3	YER017C
AFI1	YOR129C
AFR1	YDR085C
AFT1	YGL071W
AFT2	YPL202C
AGA1	YNR044W
AGA2	YGL032C
AGC1	YPR021C
AGE1	YDR524C
AGE2	YIL044C
AGP1	YCL025C
AGP2	YBR132C
AGP3	YFL055W
AGX1	YFL030W
AHA1	YDR214W
AHC1	YOR023C
AHC2	YCR082W
AHP1	YLR109W
AHT1	YHR093W
AIF1	YNR074C
AIM1	YAL046C
AIM10	YER087W
AIM11	YER093C-A
AIM13	YFR011C
AIM14	YGL160W
AIM17	YHL021C
AIM18	YHR198C
AIM19	YIL087C
AIM2	YAL049C
AIM20	YIL158W
AIM21	YIR003W
AIM22	YJL046W
AIM23	YJL131C
AIM24	YJR080C
AIM25	YJR100C
AIM26	YKL037W
AIM29	YKR074W
AIM3	YBR108W
AIM32	YML050W
AIM33	YML087C
AIM34	YMR003W
AIM36	YMR157C
AIM37	YNL100W
AIM39	YOL053W
AIM4	YBR194W
AIM41	YOR215C
AIM43	YPL099C
AIM44	YPL158C
AIM45	YPR004C
AIM46	YHR199C
AIM5	YBR262C
AIM6	YDL237W
AIM7	YDR063W
AIM9	YER080W
AIP1	YMR092C
AIR1	YIL079C
AIR2	YDL175C
AKL1	YBR059C
AKR1	YDR264C
AKR2	YOR034C
ALA1	YOR335C
ALB1	YJL122W
ALD2	YMR170C
ALD3	YMR169C
ALD4	YOR374W
ALD5	YER073W
ALD6	YPL061W
ALE1	YOR175C
ALF1	YNL148C
ALG1	YBR110W
ALG11	YNL048W
ALG12	YNR030W
ALG13	YGL047W
ALG14	YBR070C
ALG2	YGL065C
ALG3	YBL082C
ALG5	YPL227C
ALG6	YOR002W
ALG7	YBR243C
ALG8	YOR067C
ALG9	YNL219C
ALK1	YGL021W
ALK2	YBL009W
ALO1	YML086C
ALP1	YNL270C
ALR1	YOL130W
ALR2	YFL050C
ALT1	YLR089C
ALT2	YDR111C
ALY1	YKR021W
ALY2	YJL084C
AMA1	YGR225W
AMD1	YML035C
AMD2	YDR242W
AME1	YBR211C
AMN1	YBR158W
AMS1	YGL156W
ANB1	YJR047C
ANP1	YEL036C
ANR2	YKL047W
ANS1	YHR126C
ANT1	YPR128C
AOS1	YPR180W
APA1	YCL050C
APA2	YDR530C
APC1	YNL172W
APC11	YDL008W
APC2	YLR127C
APC4	YDR118W
APC5	YOR249C
APC9	YLR102C
APD1	YBR151W
APE1	YKL103C
APE2	YKL157W
APE3	YBR286W
APE4	YHR113W
API2	YDR525W
APJ1	YNL077W
APL1	YJR005W
APL2	YKL135C
APL3	YBL037W
APL4	YPR029C
APL5	YPL195W
APL6	YGR261C
APM1	YPL259C
APM2	YHL019C
APM3	YBR288C
APM4	YOL062C
APN1	YKL114C
APN2	YBL019W
APP1	YNL094W
APQ12	YIL040W
APS1	YLR170C
APS2	YJR058C
APS3	YJL024C
APT1	YML022W
APT2	YDR441C
AQR1	YNL065W
AQY1	YPR192W
AQY2	YLL052C
ARA1	YBR149W
ARA2	YMR041C
ARB1	YER036C
ARC1	YGL105W
ARC15	YIL062C
ARC18	YLR370C
ARC19	YKL013C
ARC35	YNR035C
ARC40	YBR234C
ARD1	YHR013C
ARE1	YCR048W
ARE2	YNR019W
ARF1	YDL192W
ARF2	YDL137W
ARF3	YOR094W
ARG1	YOL058W
ARG2	YJL071W
ARG3	YJL088W
ARG4	YHR018C
ARG5,6	YER069W
ARG7	YMR062C
ARG8	YOL140W
ARG80	YMR042W
ARG81	YML099C
ARG82	YDR173C
ARH1	YDR376W
ARI1	YGL157W
ARK1	YNL020C
ARL1	YBR164C
ARL3	YPL051W
ARN1	YHL040C
ARN2	YHL047C
ARO1	YDR127W
ARO10	YDR380W
ARO2	YGL148W
ARO3	YDR035W
ARO4	YBR249C
ARO7	YPR060C
ARO8	YGL202W
ARO80	YDR421W
ARO9	YHR137W
ARP1	YHR129C
ARP10	YDR106W
ARP2	YDL029W
ARP3	YJR065C
ARP4	YJL081C
ARP5	YNL059C
ARP6	YLR085C
ARP7	YPR034W
ARP8	YOR141C
ARP9	YMR033W
ARR1	YPR199C
ARR2	YPR200C
ARR3	YPR201W
ART10	YLR392C
ART5	YGR068C
ARV1	YLR242C
ARX1	YDR101C
ASA1	YPR085C
ASC1	YMR116C
ASE1	YOR058C
ASF1	YJL115W
ASF2	YDL197C
ASG1	YIL130W
ASG7	YJL170C
ASH1	YKL185W
ASI1	YMR119W
ASI2	YNL159C
ASI3	YNL008C
ASK1	YKL052C
ASK10	YGR097W
ASM4	YDL088C
ASN1	YPR145W
ASN2	YGR124W
ASP1	YDR321W
ASP3-1	YLR155C
ASP3-2	YLR157C
ASP3-3	YLR158C
ASP3-4	YLR160C
ASR1	YPR093C
AST1	YBL069W
AST2	YER101C
ATC1	YDR184C
ATE1	YGL017W
ATF1	YOR377W
ATF2	YGR177C
ATG1	YGL180W
ATG10	YLL042C
ATG11	YPR049C
ATG12	YBR217W
ATG13	YPR185W
ATG14	YBR128C
ATG15	YCR068W
ATG16	YMR159C
ATG17	YLR423C
ATG18	YFR021W
ATG19	YOL082W
ATG2	YNL242W
ATG20	YDL113C
ATG21	YPL100W
ATG22	YCL038C
ATG23	YLR431C
ATG26	YLR189C
ATG27	YJL178C
ATG29	YPL166W
ATG3	YNR007C
ATG31	YDR022C
ATG32	YIL146C
ATG33	YLR356W
ATG34	YOL083W
ATG36	YJL185C
ATG4	YNL223W
ATG5	YPL149W
ATG7	YHR171W
ATG8	YBL078C
ATG9	YDL149W
ATH1	YPR026W
ATM1	YMR301C
ATO2	YNR002C
ATO3	YDR384C
ATP1	YBL099W
ATP10	YLR393W
ATP11	YNL315C
ATP12	YJL180C
ATP14	YLR295C
ATP15	YPL271W
ATP16	YDL004W
ATP17	YDR377W
ATP18	YML081C-A
ATP19	YOL077W-A
ATP2	YJR121W
ATP20	YPR020W
ATP22	YDR350C
ATP23	YNR020C
ATP25	YMR098C
ATP3	YBR039W
ATP4	YPL078C
ATP5	YDR298C
ATP7	YKL016C
ATR1	YML116W
ATS1	YAL020C
ATX1	YNL259C
ATX2	YOR079C
AUA1	YFL010W-A
AUR1	YKL004W
AUS1	YOR011W
AVL9	YLR114C
AVO1	YOL078W
AVO2	YMR068W
AVT1	YJR001W
AVT2	YEL064C
AVT3	YKL146W
AVT4	YNL101W
AVT5	YBL089W
AVT6	YER119C
AVT7	YIL088C
AXL1	YPR122W
AXL2	YIL140W
AYR1	YIL124W
AYT1	YLL063C
AZF1	YOR113W
AZR1	YGR224W
BAG7	YOR134W
BAP2	YBR068C
BAP3	YDR046C
BAR1	YIL015W
BAS1	YKR099W
BAT1	YHR208W
BAT2	YJR148W
BBC1	YJL020C
BBP1	YPL255W
BCD1	YHR040W
BCH1	YMR237W
BCH2	YKR027W
BCK1	YJL095W
BCK2	YER167W
BCP1	YDR361C
BCS1	YDR375C
BCY1	YIL033C
BDF1	YLR399C
BDF2	YDL070W
BDH1	YAL060W
BDH2	YAL061W
BDP1	YNL039W
BDS1	YOL164W
BEM1	YBR200W
BEM2	YER155C
BEM3	YPL115C
BEM4	YPL161C
BER1	YLR412W
BET1	YIL004C
BET2	YPR176C
BET3	YKR068C
BET4	YJL031C
BET5	YML077W
BFA1	YJR053W
BFR1	YOR198C
BFR2	YDR299W
BGL2	YGR282C
BIG1	YHR101C
BIK1	YCL029C
BIM1	YER016W
BIO2	YGR286C
BIO3	YNR058W
BIO4	YNR057C
BIO5	YNR056C
BIR1	YJR089W
BIT2	YBR270C
BIT61	YJL058C
BLI1	YKL061W
BLM10	YFL007W
BLS1	YLR408C
BMH1	YER177W
BMH2	YDR099W
BMS1	YPL217C
BMT2	YBR141C
BNA1	YJR025C
BNA2	YJR078W
BNA3	YJL060W
BNA4	YBL098W
BNA5	YLR231C
BNA6	YFR047C
BNA7	YDR428C
BNI1	YNL271C
BNI4	YNL233W
BNI5	YNL166C
BNR1	YIL159W
BNS1	YGR230W
BOI1	YBL085W
BOI2	YER114C
BOP2	YLR267W
BOP3	YNL042W
BOR1	YNL275W
BOS1	YLR078C
BPH1	YCR032W
BPL1	YDL141W
BPT1	YLL015W
BRE1	YDL074C
BRE2	YLR015W
BRE4	YDL231C
BRE5	YNR051C
BRF1	YGR246C
BRL1	YHR036W
BRN1	YBL097W
BRO1	YPL084W
BRR1	YPR057W
BRR2	YER172C
BRR6	YGL247W
BRX1	YOL077C
BSC1	YDL037C
BSC2	YDR275W
BSC4	YNL269W
BSC5	YNR069C
BSC6	YOL137W
BSD2	YBR290W
BSP1	YPR171W
BST1	YFL025C
BTN2	YGR142W
BTS1	YPL069C
BTT1	YDR252W
BUB1	YGR188C
BUB2	YMR055C
BUB3	YOR026W
BUD13	YGL174W
BUD14	YAR014C
BUD16	YEL029C
BUD17	YNR027W
BUD19	YJL188C
BUD2	YKL092C
BUD20	YLR074C
BUD21	YOR078W
BUD22	YMR014W
BUD23	YCR047C
BUD25	YER014C-A
BUD26	YDR241W
BUD27	YFL023W
BUD28	YLR062C
BUD3	YCL014W
BUD30	YDL151C
BUD31	YCR063W
BUD32	YGR262C
BUD4	YJR092W
BUD5	YCR038C
BUD6	YLR319C
BUD7	YOR299W
BUD8	YLR353W
BUD9	YGR041W
BUG1	YDL099W
BUL1	YMR275C
BUL2	YML111W
BUR2	YLR226W
BUR6	YER159C
BXI1	YNL305C
BYE1	YKL005C
BZZ1	YHR114W
CAB1	YDR531W
CAB2	YIL083C
CAB3	YKL088W
CAB4	YGR277C
CAB5	YDR196C
CAC2	YML102W
CAD1	YDR423C
CAF120	YNL278W
CAF130	YGR134W
CAF16	YFL028C
CAF20	YOR276W
CAF4	YKR036C
CAF40	YNL288W
CAJ1	YER048C
CAK1	YFL029C
CAM1	YPL048W
CAN1	YEL063C
CAP1	YKL007W
CAP2	YIL034C
CAR1	YPL111W
CAR2	YLR438W
CAT2	YML042W
CAT5	YOR125C
CAT8	YMR280C
CAX4	YGR036C
CBC2	YPL178W
CBF1	YJR060W
CBF2	YGR140W
CBF5	YLR175W
CBK1	YNL161W
CBP1	YJL209W
CBP2	YHL038C
CBP3	YPL215W
CBP4	YGR174C
CBP6	YBR120C
CBR1	YIL043C
CBS1	YDL069C
CBS2	YDR197W
CBT1	YKL208W
CCA1	YER168C
CCC1	YLR220W
CCC2	YDR270W
CCE1	YKL011C
CCH1	YGR217W
CCL1	YPR025C
CCM1	YGR150C
CCP1	YKR066C
CCR4	YAL021C
CCS1	YMR038C
CCT2	YIL142W
CCT3	YJL014W
CCT4	YDL143W
CCT5	YJR064W
CCT6	YDR188W
CCT7	YJL111W
CCT8	YJL008C
CCW12	YLR110C
CCW14	YLR390W-A
CCZ1	YBR131W
CDA1	YLR307W
CDA2	YLR308W
CDC1	YDR182W
CDC10	YCR002C
CDC11	YJR076C
CDC12	YHR107C
CDC123	YLR215C
CDC13	YDL220C
CDC14	YFR028C
CDC15	YAR019C
CDC16	YKL022C
CDC19	YAL038W
CDC20	YGL116W
CDC21	YOR074C
CDC23	YHR166C
CDC24	YAL041W
CDC25	YLR310C
CDC26	YFR036W
CDC27	YBL084C
CDC28	YBR160W
CDC3	YLR314C
CDC31	YOR257W
CDC33	YOL139C
CDC34	YDR054C
CDC36	YDL165W
CDC37	YDR168W
CDC39	YCR093W
CDC4	YFL009W
CDC40	YDR364C
CDC42	YLR229C
CDC43	YGL155W
CDC45	YLR103C
CDC48	YDL126C
CDC5	YMR001C
CDC50	YCR094W
CDC53	YDL132W
CDC55	YGL190C
CDC6	YJL194W
CDC60	YPL160W
CDC7	YDL017W
CDC73	YLR418C
CDC8	YJR057W
CDC9	YDL164C
CDD1	YLR245C
CDH1	YGL003C
CDS1	YBR029C
CEF1	YMR213W
CEG1	YGL130W
CEM1	YER061C
CEP3	YMR168C
CET1	YPL228W
CEX1	YOR112W
CFD1	YIL003W
CFT1	YDR301W
CFT2	YLR115W
CGI121	YML036W
CGR1	YGL029W
CHA1	YCL064C
CHA4	YLR098C
CHC1	YGL206C
CHD1	YER164W
CHK1	YBR274W
CHL1	YPL008W
CHL4	YDR254W
CHO1	YER026C
CHO2	YGR157W
CHS1	YNL192W
CHS2	YBR038W
CHS3	YBR023C
CHS5	YLR330W
CHS6	YJL099W
CHS7	YHR142W
CHZ1	YER030W
CIA1	YDR267C
CIA2	YHR122W
CIC1	YHR052W
CIK1	YMR198W
CIN1	YOR349W
CIN2	YPL241C
CIN4	YMR138W
CIN5	YOR028C
CIN8	YEL061C
CIR1	YGR207C
CIR2	YOR356W
CIS3	YJL158C
CIT1	YNR001C
CIT2	YCR005C
CIT3	YPR001W
CKA1	YIL035C
CKA2	YOR061W
CKB1	YGL019W
CKB2	YOR039W
CKI1	YLR133W
CKS1	YBR135W
CLA4	YNL298W
CLB1	YGR108W
CLB2	YPR119W
CLB3	YDL155W
CLB4	YLR210W
CLB5	YPR120C
CLB6	YGR109C
CLC1	YGR167W
CLD1	YGR110W
CLF1	YLR117C
CLG1	YGL215W
CLN1	YMR199W
CLN2	YPL256C
CLN3	YAL040C
CLP1	YOR250C
CLU1	YMR012W
CMC1	YKL137W
CMC2	YBL059C-A
CMC4	YMR194C-B
CMD1	YBR109C
CMK1	YFR014C
CMK2	YOL016C
CMP2	YML057W
CMR1	YDL156W
CMR3	YPR013C
CMS1	YLR003C
CNA1	YLR433C
CNB1	YKL190W
CNE1	YAL058W
CNL1	YDR357C
CNM67	YNL225C
CNN1	YFR046C
CNS1	YBR155W
COA1	YIL157C
COA2	YPL189C-A
COA3	YJL062W-A
COA4	YLR218C
COA6	YMR244C-A
COF1	YLL050C
COG1	YGL223C
COG2	YGR120C
COG3	YER157W
COG4	YPR105C
COG5	YNL051W
COG6	YNL041C
COG7	YGL005C
COG8	YML071C
COP1	YDL145C
COQ1	YBR003W
COQ10	YOL008W
COQ2	YNR041C
COQ3	YOL096C
COQ4	YDR204W
COQ5	YML110C
COQ6	YGR255C
COQ8	YGL119W
COQ9	YLR201C
COR1	YBL045C
COS1	YNL336W
COS10	YNR075W
COS111	YBR203W
COS12	YGL263W
COS2	YBR302C
COS3	YML132W
COS4	YFL062W
COS5	YJR161C
COS6	YGR295C
COS7	YDL248W
COS8	YHL048W
COS9	YKL219W
COT1	YOR316C
COX10	YPL172C
COX11	YPL132W
COX12	YLR038C
COX13	YGL191W
COX14	YML129C
COX15	YER141W
COX16	YJL003W
COX17	YLL009C
COX18	YGR062C
COX19	YLL018C-A
COX20	YDR231C
COX23	YHR116W
COX26	YDR119W-A
COX4	YGL187C
COX5a	YNL052W
COX5b	YIL111W
COX6	YHR051W
COX7	YMR256C
COX8	YLR395C
COX9	YDL067C
COY1	YKL179C
CPA1	YOR303W
CPA2	YJR109C
CPD1	YGR247W
CPR1	YDR155C
CPR2	YHR057C
CPR3	YML078W
CPR4	YCR069W
CPR5	YDR304C
CPR6	YLR216C
CPR7	YJR032W
CPR8	YNR028W
CPS1	YJL172W
CPT1	YNL130C
CRC1	YOR100C
CRD1	YDL142C
CRF1	YDR223W
CRG1	YHR209W
CRH1	YGR189C
CRM1	YGR218W
CRN1	YLR429W
CRP1	YHR146W
CRR1	YLR213C
CRT10	YOL063C
CRZ1	YNL027W
CSE1	YGL238W
CSE2	YNR010W
CSE4	YKL049C
CSF1	YLR087C
CSG2	YBR036C
CSH1	YBR161W
CSI1	YMR025W
CSI2	YOL007C
CSL4	YNL232W
CSM1	YCR086W
CSM2	YIL132C
CSM3	YMR048W
CSM4	YPL200W
CSN12	YJR084W
CSN9	YDR179C
CSR1	YLR380W
CSR2	YPR030W
CST26	YBR042C
CST6	YIL036W
CST9	YLR394W
CTA1	YDR256C
CTF13	YMR094W
CTF18	YMR078C
CTF19	YPL018W
CTF3	YLR381W
CTF4	YPR135W
CTF8	YHR191C
CTH1	YDR151C
CTI6	YPL181W
CTK1	YKL139W
CTK2	YJL006C
CTK3	YML112W
CTL1	YMR180C
CTM1	YHR109W
CTP1	YBR291C
CTR1	YPR124W
CTR2	YHR175W
CTR3	YLR411W
CTR86	YCR054C
CTR9	YOL145C
CTS1	YLR286C
CTS2	YDR371W
CTT1	YGR088W
CUE1	YMR264W
CUE2	YKL090W
CUE3	YGL110C
CUE4	YML101C
CUE5	YOR042W
CUL3	YGR003W
CUP1-1	YHR053C
CUP1-2	YHR055C
CUP2	YGL166W
CUP9	YPL177C
CUR1	YPR158W
CUS1	YMR240C
CUS2	YNL286W
CWC15	YDR163W
CWC2	YDL209C
CWC21	YDR482C
CWC22	YGR278W
CWC23	YGL128C
CWC24	YLR323C
CWC25	YNL245C
CWC27	YPL064C
CWH36	YCL007C
CWH41	YGL027C
CWH43	YCR017C
CWP1	YKL096W
CWP2	YKL096W-A
CYB2	YML054C
CYB5	YNL111C
CYC1	YJR048W
CYC2	YOR037W
CYC3	YAL039C
CYC7	YEL039C
CYC8	YBR112C
CYK3	YDL117W
CYM1	YDR430C
CYR1	YJL005W
CYS3	YAL012W
CYS4	YGR155W
CYT1	YOR065W
CYT2	YKL087C
DAD1	YDR016C
DAD2	YKR083C
DAD3	YBR233W-A
DAD4	YDR320C-A
DAK1	YML070W
DAK2	YFL053W
DAL1	YIR027C
DAL2	YIR029W
DAL3	YIR032C
DAL4	YIR028W
DAL5	YJR152W
DAL7	YIR031C
DAL80	YKR034W
DAL81	YIR023W
DAL82	YNL314W
DAM1	YGR113W
DAN1	YJR150C
DAN4	YJR151C
DAP1	YPL170W
DAP2	YHR028C
DAS1	YJL149W
DAS2	YDR020C
DAT1	YML113W
DBF2	YGR092W
DBF20	YPR111W
DBF4	YDR052C
DBP1	YPL119C
DBP10	YDL031W
DBP2	YNL112W
DBP3	YGL078C
DBP5	YOR046C
DBP6	YNR038W
DBP7	YKR024C
DBP8	YHR169W
DBP9	YLR276C
DBR1	YKL149C
DCC1	YCL016C
DCD1	YHR144C
DCG1	YIR030C
DCI1	YOR180C
DCN1	YLR128W
DCP1	YOL149W
DCP2	YNL118C
DCR2	YLR361C
DCS1	YLR270W
DCS2	YOR173W
DCV1	YFR012W
DCW1	YKL046C
DDC1	YPL194W
DDI1	YER143W
DDI2	YFL061W
DDI3	YNL335W
DDP1	YOR163W
DDR2	YOL052C-A
DDR48	YMR173W
DED1	YOR204W
DED81	YHR019C
DEF1	YKL054C
DEG1	YFL001W
DEP1	YAL013W
DER1	YBR201W
DET1	YDR051C
DFG10	YIL049W
DFG16	YOR030W
DFG5	YMR238W
DFM1	YDR411C
DFR1	YOR236W
DGA1	YOR245C
DGK1	YOR311C
DGR1	YNL130C-A
DGR2	YKL121W
DHH1	YDL160C
DHR2	YKL078W
DIA1	YMR316W
DIA2	YOR080W
DIA3	YDL024C
DIA4	YHR011W
DIB1	YPR082C
DIC1	YLR348C
DID2	YKR035W-A
DID4	YKL002W
DIE2	YGR227W
DIF1	YLR437C
DIG1	YPL049C
DIG2	YDR480W
DIM1	YPL266W
DIN7	YDR263C
DIP2	YLR129W
DIP5	YPL265W
DIS3	YOL021C
DIT1	YDR403W
DIT2	YDR402C
DJP1	YIR004W
DLD1	YDL174C
DLD2	YDL178W
DLD3	YEL071W
DLS1	YJL065C
DLT1	YMR126C
DMA1	YHR115C
DMA2	YNL116W
DMC1	YER179W
DML1	YMR211W
DNA2	YHR164C
DNF1	YER166W
DNF2	YDR093W
DNF3	YMR162C
DNL4	YOR005C
DNM1	YLL001W
DOA1	YKL213C
DOA4	YDR069C
DOC1	YGL240W
DOG1	YHR044C
DOG2	YHR043C
DOM34	YNL001W
DON1	YDR273W
DOP1	YDR141C
DOS2	YDR068W
DOT1	YDR440W
DOT5	YIL010W
DOT6	YER088C
DPB11	YJL090C
DPB2	YPR175W
DPB3	YBR278W
DPB4	YDR121W
DPH1	YIL103W
DPH2	YKL191W
DPH5	YLR172C
DPH6	YLR143W
DPL1	YDR294C
DPM1	YPR183W
DPP1	YDR284C
DPS1	YLL018C
DRE2	YKR071C
DRS1	YLL008W
DRS2	YAL026C
DSD1	YGL196W
DSE1	YER124C
DSE2	YHR143W
DSE3	YOR264W
DSE4	YNR067C
DSF1	YEL070W
DSF2	YBR007C
DSK2	YMR276W
DSL1	YNL258C
DSN1	YIR010W
DSS1	YMR287C
DSS4	YPR017C
DST1	YGL043W
DTD1	YDL219W
DTR1	YBR180W
DUF1	YOL087C
DUG1	YFR044C
DUG2	YBR281C
DUG3	YNL191W
DUN1	YDL101C
DUO1	YGL061C
DUR1,2	YBR208C
DUR3	YHL016C
DUS1	YML080W
DUS3	YLR401C
DUS4	YLR405W
DUT1	YBR252W
DXO1	YDR370C
DYN1	YKR054C
DYN2	YDR424C
DYN3	YMR299C
DYS1	YHR068W
EAF1	YDR359C
EAF3	YPR023C
EAF5	YEL018W
EAF6	YJR082C
EAF7	YNL136W
EAP1	YKL204W
EAR1	YMR171C
EBP2	YKL172W
EBS1	YDR206W
ECI1	YLR284C
ECL1	YGR146C
ECM1	YAL059W
ECM10	YEL030W
ECM11	YDR446W
ECM12	YHR021W-A
ECM13	YBL043W
ECM14	YHR132C
ECM15	YBL001C
ECM16	YMR128W
ECM18	YDR125C
ECM19	YLR390W
ECM2	YBR065C
ECM21	YBL101C
ECM22	YLR228C
ECM23	YPL021W
ECM25	YJL201W
ECM27	YJR106W
ECM29	YHL030W
ECM3	YOR092W
ECM30	YLR436C
ECM31	YBR176W
ECM32	YER176W
ECM33	YBR078W
ECM34	YHL043W
ECM38	YLR299W
ECM4	YKR076W
ECM5	YMR176W
ECM7	YLR443W
ECM8	YBR076W
ECM9	YKR004C
ECO1	YFR027W
ECT1	YGR007W
EDC1	YGL222C
EDC2	YER035W
EDC3	YEL015W
EDE1	YBL047C
EDS1	YBR033W
EEB1	YPL095C
EFB1	YAL003W
EFG1	YGR271C-A
EFM1	YHL039W
EFM2	YBR271W
EFR3	YMR212C
EFT1	YOR133W
EFT2	YDR385W
EGD1	YPL037C
EGD2	YHR193C
EGT2	YNL327W
EHD3	YDR036C
EHT1	YBR177C
EIS1	YMR031C
EKI1	YDR147W
ELA1	YNL230C
ELC1	YPL046C
ELF1	YKL160W
ELG1	YOR144C
ELM1	YKL048C
ELO1	YJL196C
ELP2	YGR200C
ELP3	YPL086C
ELP4	YPL101W
ELP6	YMR312W
EMC1	YCL045C
EMC2	YJR088C
EMC3	YKL207W
EMC4	YGL231C
EMC5	YIL027C
EMC6	YLL014W
EMG1	YLR186W
EMI1	YDR512C
EMI2	YDR516C
EMI5	YOL071W
EMP24	YGL200C
EMP46	YLR080W
EMP47	YFL048C
EMP65	YER140W
EMP70	YLR083C
EMW1	YNL313C
ENA1	YDR040C
ENA2	YDR039C
ENA5	YDR038C
ENB1	YOL158C
END3	YNL084C
ENO1	YGR254W
ENO2	YHR174W
ENP1	YBR247C
ENP2	YGR145W
ENT1	YDL161W
ENT2	YLR206W
ENT3	YJR125C
ENT4	YLL038C
ENT5	YDR153C
ENV10	YLR065C
ENV11	YGR071C
ENV7	YPL236C
ENV9	YOR246C
EOS1	YNL080C
EPL1	YFL024C
EPS1	YIL005W
EPT1	YHR123W
ERB1	YMR049C
ERC1	YHR032W
ERD1	YDR414C
ERD2	YBL040C
ERF2	YLR246W
ERG1	YGR175C
ERG10	YPL028W
ERG11	YHR007C
ERG12	YMR208W
ERG13	YML126C
ERG2	YMR202W
ERG20	YJL167W
ERG24	YNL280C
ERG25	YGR060W
ERG26	YGL001C
ERG27	YLR100W
ERG28	YER044C
ERG3	YLR056W
ERG4	YGL012W
ERG5	YMR015C
ERG6	YML008C
ERG7	YHR072W
ERG8	YMR220W
ERG9	YHR190W
ERI1	YPL096C-A
ERJ5	YFR041C
ERO1	YML130C
ERP1	YAR002C-A
ERP2	YAL007C
ERP3	YDL018C
ERP4	YOR016C
ERP5	YHR110W
ERP6	YGL002W
ERR1	YOR393W
ERR2	YPL281C
ERR3	YMR323W
ERS1	YCR075C
ERT1	YBR239C
ERV1	YGR029W
ERV14	YGL054C
ERV15	YBR210W
ERV2	YPR037C
ERV25	YML012W
ERV29	YGR284C
ERV41	YML067C
ERV46	YAL042W
ESA1	YOR244W
ESBP6	YNL125C
ESC1	YMR219W
ESC2	YDR363W
ESC8	YOL017W
ESF1	YDR365C
ESF2	YNR054C
ESL2	YKR096W
ESP1	YGR098C
ESS1	YJR017C
EST1	YLR233C
EST2	YLR318W
EST3	YIL009C-A
ETP1	YHL010C
ETR1	YBR026C
ETT1	YOR051C
EUG1	YDR518W
EXG1	YLR300W
EXG2	YDR261C
EXO1	YOR033C
EXO5	YBR163W
EXO70	YJL085W
EXO84	YBR102C
FAA1	YOR317W
FAA2	YER015W
FAA3	YIL009W
FAA4	YMR246W
FAB1	YFR019W
FAD1	YDL045C
FAF1	YIL019W
FAL1	YDR021W
FAP1	YNL023C
FAP7	YDL166C
FAR1	YJL157C
FAR10	YLR238W
FAR11	YNL127W
FAR3	YMR052W
FAR7	YFR008W
FAR8	YMR029C
FAS1	YKL182W
FAS2	YPL231W
FAT1	YBR041W
FAT3	YKL187C
FAU1	YER183C
FBA1	YKL060C
FBP1	YLR377C
FBP26	YJL155C
FCF1	YDR339C
FCF2	YLR051C
FCJ1	YKR016W
FCP1	YMR277W
FCY1	YPR062W
FCY2	YER056C
FCY21	YER060W
FCY22	YER060W-A
FDC1	YDR539W
FDH1	YOR388C
FDH2	YPL275W
FEN1	YCR034W
FEN2	YCR028C
FES1	YBR101C
FET3	YMR058W
FET4	YMR319C
FET5	YFL041W
FHL1	YPR104C
FHN1	YGR131W
FIG1	YBR040W
FIG2	YCR089W
FIG4	YNL325C
FIN1	YDR130C
FIP1	YJR093C
FIR1	YER032W
FIS1	YIL065C
FIT1	YDR534C
FIT2	YOR382W
FIT3	YOR383C
FKH1	YIL131C
FKH2	YNL068C
FKS1	YLR342W
FKS3	YMR306W
FLC1	YPL221W
FLC2	YAL053W
FLC3	YGL139W
FLD1	YLR404W
FLO1	YAR050W
FLO10	YKR102W
FLO11	YIR019C
FLO5	YHR211W
FLO9	YAL063C
FLR1	YBR008C
FLX1	YIL134W
FMC1	YIL098C
FMN1	YDR236C
FMO1	YHR176W
FMP10	YER182W
FMP16	YDR070C
FMP21	YBR269C
FMP23	YBR047W
FMP25	YLR077W
FMP27	YLR454W
FMP30	YPL103C
FMP32	YFL046W
FMP33	YJL161W
FMP37	YGL080W
FMP40	YPL222W
FMP41	YNL168C
FMP42	YMR221C
FMP43	YGR243W
FMP45	YDL222C
FMP46	YKR049C
FMP48	YGR052W
FMP52	YER004W
FMS1	YMR020W
FMT1	YBL013W
FOB1	YDR110W
FOL1	YNL256W
FOL2	YGR267C
FOL3	YMR113W
FOX2	YKR009C
FPK1	YNR047W
FPR1	YNL135C
FPR2	YDR519W
FPR3	YML074C
FPR4	YLR449W
FPS1	YLL043W
FRA1	YLL029W
FRA2	YGL220W
FRD1	YEL047C
FRE1	YLR214W
FRE2	YKL220C
FRE3	YOR381W
FRE4	YNR060W
FRE5	YOR384W
FRE6	YLL051C
FRE7	YOL152W
FRE8	YLR047C
FRK1	YPL141C
FRM2	YCL026C-A
FRQ1	YDR373W
FRS1	YLR060W
FRS2	YFL022C
FRT1	YOR324C
FRT2	YAL028W
FSF1	YOR271C
FSH1	YHR049W
FSH2	YMR222C
FSH3	YOR280C
FTH1	YBR207W
FTR1	YER145C
FUB1	YCR076C
FUI1	YBL042C
FUM1	YPL262W
FUN12	YAL035W
FUN14	YAL008W
FUN19	YAL034C
FUN26	YAL022C
FUN30	YAL019W
FUR1	YHR128W
FUR4	YBR021W
FUS1	YCL027W
FUS2	YMR232W
FUS3	YBL016W
FYV1	YDR024W
FYV10	YIL097W
FYV12	YOR183W
FYV4	YHR059W
FYV5	YCL058C
FYV6	YNL133C
FYV7	YLR068W
FYV8	YGR196C
FZF1	YGL254W
FZO1	YBR179C
GAA1	YLR088W
GAB1	YLR459W
GAC1	YOR178C
GAD1	YMR250W
GAL1	YBR020W
GAL10	YBR019C
GAL11	YOL051W
GAL2	YLR081W
GAL3	YDR009W
GAL4	YPL248C
GAL7	YBR018C
GAL80	YML051W
GAL83	YER027C
GAP1	YKR039W
GAR1	YHR089C
GAS1	YMR307W
GAS2	YLR343W
GAS3	YMR215W
GAS4	YOL132W
GAS5	YOL030W
GAT1	YFL021W
GAT2	YMR136W
GAT3	YLR013W
GAT4	YIR013C
GBP2	YCL011C
GCD1	YOR260W
GCD10	YNL062C
GCD11	YER025W
GCD14	YJL125C
GCD2	YGR083C
GCD6	YDR211W
GCD7	YLR291C
GCG1	YER163C
GCN1	YGL195W
GCN2	YDR283C
GCN20	YFR009W
GCN3	YKR026C
GCN4	YEL009C
GCN5	YGR252W
GCR1	YPL075W
GCR2	YNL199C
GCS1	YDL226C
GCV1	YDR019C
GCV2	YMR189W
GCV3	YAL044C
GCY1	YOR120W
GDA1	YEL042W
GDB1	YPR184W
GDE1	YPL110C
GDH1	YOR375C
GDH2	YDL215C
GDH3	YAL062W
GDI1	YER136W
GDS1	YOR355W
GDT1	YBR187W
GEA1	YJR031C
GEA2	YEL022W
GEF1	YJR040W
GEM1	YAL048C
GEP3	YOR205C
GEP4	YHR100C
GEP5	YLR091W
GEP7	YGL057C
GET1	YGL020C
GET2	YER083C
GET3	YDL100C
GET4	YOR164C
GEX1	YCL073C
GEX2	YKR106W
GFA1	YKL104C
GFD1	YMR255W
GFD2	YCL036W
GGA1	YDR358W
GGA2	YHR108W
GGC1	YDL198C
GIC1	YHR061C
GIC2	YDR309C
GID7	YCL039W
GID8	YMR135C
GIM3	YNL153C
GIM4	YEL003W
GIM5	YML094W
GIN4	YDR507C
GIP1	YBR045C
GIP2	YER054C
GIP3	YPL137C
GIP4	YAL031C
GIR2	YDR152W
GIS1	YDR096W
GIS2	YNL255C
GIS3	YLR094C
GIS4	YML006C
GIT1	YCR098C
GLC3	YEL011W
GLC7	YER133W
GLC8	YMR311C
GLE1	YDL207W
GLE2	YER107C
GLG1	YKR058W
GLG2	YJL137C
GLK1	YCL040W
GLN1	YPR035W
GLN3	YER040W
GLN4	YOR168W
GLO1	YML004C
GLO2	YDR272W
GLO3	YER122C
GLO4	YOR040W
GLR1	YPL091W
GLT1	YDL171C
GLY1	YEL046C
GMC1	YDR506C
GMC2	YLR445W
GMH1	YKR030W
GNA1	YFL017C
GND1	YHR183W
GND2	YGR256W
GNP1	YDR508C
GNT1	YOR320C
GON7	YJL184W
GOR1	YNL274C
GOS1	YHL031C
GOT1	YMR292W
GPA1	YHR005C
GPA2	YER020W
GPB1	YOR371C
GPB2	YAL056W
GPD1	YDL022W
GPD2	YOL059W
GPG1	YGL121C
GPH1	YPR160W
GPI1	YGR216C
GPI10	YGL142C
GPI11	YDR302W
GPI12	YMR281W
GPI13	YLL031C
GPI14	YJR013W
GPI15	YNL038W
GPI16	YHR188C
GPI17	YDR434W
GPI18	YBR004C
GPI19	YDR437W
GPI2	YPL076W
GPI8	YDR331W
GPM1	YKL152C
GPM2	YDL021W
GPM3	YOL056W
GPN2	YOR262W
GPN3	YLR243W
GPR1	YDL035C
GPT2	YKR067W
GPX1	YKL026C
GPX2	YBR244W
GRC3	YLL035W
GRE1	YPL223C
GRE2	YOL151W
GRE3	YHR104W
GRH1	YDR517W
GRR1	YJR090C
GRS1	YBR121C
GRS2	YPR081C
GRX1	YCL035C
GRX2	YDR513W
GRX3	YDR098C
GRX4	YER174C
GRX5	YPL059W
GRX6	YDL010W
GRX7	YBR014C
GRX8	YLR364W
GSC2	YGR032W
GSF2	YML048W
GSH1	YJL101C
GSH2	YOL049W
GSM1	YJL103C
GSP1	YLR293C
GSP2	YOR185C
GSY1	YFR015C
GSY2	YLR258W
GTB1	YDR221W
GTF1	YGR102C
GTO1	YGR154C
GTO3	YMR251W
GTR1	YML121W
GTR2	YGR163W
GTS1	YGL181W
GTT1	YIR038C
GTT2	YLL060C
GTT3	YEL017W
GUA1	YMR217W
GUD1	YDL238C
GUF1	YLR289W
GUK1	YDR454C
GUP1	YGL084C
GUP2	YPL189W
GUS1	YGL245W
GUT1	YHL032C
GUT2	YIL155C
GVP36	YIL041W
GWT1	YJL091C
GYL1	YMR192W
GYP1	YOR070C
GYP5	YPL249C
GYP6	YJL044C
GYP7	YDL234C
GYP8	YFL027C
GZF3	YJL110C
HAA1	YPR008W
HAC1	YFL031W
HAL1	YPR005C
HAL5	YJL165C
HAL9	YOL089C
HAM1	YJR069C
HAP1	YLR256W
HAP2	YGL237C
HAP3	YBL021C
HAP4	YKL109W
HAP5	YOR358W
HAS1	YMR290C
HAT1	YPL001W
HAT2	YEL056W
HBN1	YCL026C-B
HBS1	YKR084C
HBT1	YDL223C
HCA4	YJL033W
HCH1	YNL281W
HCM1	YCR065W
HCR1	YLR192C
HCS1	YKL017C
HDA1	YNL021W
HDA2	YDR295C
HDA3	YPR179C
HED1	YDR014W-A
HEF3	YNL014W
HEH2	YDR458C
HEK2	YBL032W
HEL1	YKR017C
HEL2	YDR266C
HEM1	YDR232W
HEM12	YDR047W
HEM13	YDR044W
HEM14	YER014W
HEM15	YOR176W
HEM2	YGL040C
HEM3	YDL205C
HEM4	YOR278W
HER1	YOR227W
HER2	YMR293C
HES1	YOR237W
HFA1	YMR207C
HFD1	YMR110C
HFI1	YPL254W
HFM1	YGL251C
HGH1	YGR187C
HHF1	YBR009C
HHF2	YNL030W
HHO1	YPL127C
HHT1	YBR010W
HHT2	YNL031C
HIF1	YLL022C
HIM1	YDR317W
HIP1	YGR191W
HIR1	YBL008W
HIR2	YOR038C
HIR3	YJR140C
HIS1	YER055C
HIS2	YFR025C
HIS3	YOR202W
HIS4	YCL030C
HIS5	YIL116W
HIS6	YIL020C
HIS7	YBR248C
HIT1	YJR055W
HKR1	YDR420W
HLJ1	YMR161W
HLR1	YDR528W
HMF1	YER057C
HMG1	YML075C
HMG2	YLR450W
HMI1	YOL095C
HMLALPHA1	YCL066W
HMLALPHA2	YCL067C
HMO1	YDR174W
HMRA1	YCR097W
HMRA2	YCR096C
HMS1	YOR032C
HMS2	YJR147W
HMT1	YBR034C
HMX1	YLR205C
HNM1	YGL077C
HNT1	YDL125C
HNT2	YDR305C
HNT3	YOR258W
Ho	YDL227C
HOC1	YJR075W
HOF1	YMR032W
HOG1	YLR113W
HOL1	YNR055C
HOM2	YDR158W
HOM3	YER052C
HOM6	YJR139C
HOP1	YIL072W
HOP2	YGL033W
HOR2	YER062C
HOR7	YMR251W-A
HOS1	YPR068C
HOS2	YGL194C
HOS3	YPL116W
HOS4	YIL112W
HOT1	YMR172W
HOT13	YKL084W
HPA2	YPR193C
HPA3	YEL066W
HPC2	YBR215W
HPF1	YOL155C
HPM1	YIL110W
HPR1	YDR138W
HPT1	YDR399W
HRB1	YNL004W
HRD1	YOL013C
HRD3	YLR207W
HRI1	YLR301W
HRK1	YOR267C
HRP1	YOL123W
HRQ1	YDR291W
HRR25	YPL204W
HRT1	YOL133W
HRT3	YLR097C
HSC82	YMR186W
HSE1	YHL002W
HSF1	YGL073W
HSH155	YMR288W
HSH49	YOR319W
HSK3	YKL138C-A
HSL1	YKL101W
HSL7	YBR133C
HSM3	YBR272C
HSP10	YOR020C
HSP104	YLL026W
HSP12	YFL014W
HSP150	YJL159W
HSP26	YBR072W
HSP30	YCR021C
HSP31	YDR533C
HSP32	YPL280W
HSP33	YOR391C
HSP42	YDR171W
HSP60	YLR259C
HSP78	YDR258C
HSP82	YPL240C
HST1	YOL068C
HST2	YPL015C
HST3	YOR025W
HST4	YDR191W
HSV2	YGR223C
HTA1	YDR225W
HTA2	YBL003C
HTB1	YDR224C
HTB2	YBL002W
HTD2	YHR067W
HTL1	YCR020W-B
HTS1	YPR033C
HTZ1	YOL012C
HUA1	YGR268C
HUA2	YOR284W
HUB1	YNR032C-A
HUG1	YML058W-A
HUL4	YJR036C
HUL5	YGL141W
HUR1	YGL168W
HUT1	YPL244C
HVG1	YER039C
HXK1	YFR053C
HXK2	YGL253W
HXT1	YHR094C
HXT10	YFL011W
HXT11	YOL156W
HXT12	YIL170W
HXT13	YEL069C
HXT14	YNL318C
HXT15	YDL245C
HXT16	YJR158W
HXT17	YNR072W
HXT2	YMR011W
HXT3	YDR345C
HXT4	YHR092C
HXT5	YHR096C
HXT6	YDR343C
HXT7	YDR342C
HXT8	YJL214W
HXT9	YJL219W
HYM1	YKL189W
HYP2	YEL034W
HYR1	YIR037W
IAH1	YOR126C
IBA57	YJR122W
IBD2	YNL164C
ICE2	YIL090W
ICL1	YER065C
ICL2	YPR006C
ICP55	YER078C
ICS2	YBR157C
ICS3	YJL077C
ICT1	YLR099C
ICY1	YMR195W
ICY2	YPL250C
IDH1	YNL037C
IDH2	YOR136W
IDI1	YPL117C
IDP1	YDL066W
IDP2	YLR174W
IDP3	YNL009W
IDS2	YJL146W
IES1	YFL013C
IES2	YNL215W
IES3	YLR052W
IES4	YOR189W
IES5	YER092W
IES6	YEL044W
IFA38	YBR159W
IFH1	YLR223C
IFM1	YOL023W
IGD1	YFR017C
IGO1	YNL157W
IGO2	YHR132W-A
IKI1	YHR187W
IKI3	YLR384C
IKS1	YJL057C
ILM1	YJR118C
ILS1	YBL076C
ILV1	YER086W
ILV2	YMR108W
ILV3	YJR016C
ILV5	YLR355C
ILV6	YCL009C
IMA1	YGR287C
IMA2	YOL157C
IMA3	YIL172C
IMA4	YJL221C
IMA5	YJL216C
IMD1	YAR073W
IMD2	YHR216W
IMD3	YLR432W
IMD4	YML056C
IME1	YJR094C
IME2	YJL106W
IME4	YGL192W
IMG1	YCR046C
IMG2	YCR071C
IMH1	YLR309C
IML1	YJR138W
IML2	YJL082W
IML3	YBR107C
IMO32	YGR031W
IMP1	YMR150C
IMP2	YMR035W
IMP2'	YIL154C
IMP3	YHR148W
IMP4	YNL075W
INH1	YDL181W
INM1	YHR046C
INM2	YDR287W
INN1	YNL152W
INO1	YJL153C
INO2	YDR123C
INO4	YOL108C
INO80	YGL150C
INP1	YMR204C
INP2	YMR163C
INP51	YIL002C
INP52	YNL106C
INP53	YOR109W
INP54	YOL065C
IOC2	YLR095C
IOC3	YFR013W
IOC4	YMR044W
IPI1	YHR085W
IPI3	YNL182C
IPK1	YDR315C
IPL1	YPL209C
IPP1	YBR011C
IPT1	YDR072C
IQG1	YPL242C
IRA1	YBR140C
IRA2	YOL081W
IRC10	YOL015W
IRC15	YPL017C
IRC18	YJL037W
IRC19	YLL033W
IRC20	YLR247C
IRC21	YMR073C
IRC22	YEL001C
IRC23	YOR044W
IRC24	YIR036C
IRC25	YLR021W
IRC3	YDR332W
IRC4	YDR540C
IRC5	YFR038W
IRC6	YFR043C
IRC7	YFR055W
IRC8	YJL051W
IRE1	YHR079C
IRR1	YIL026C
IRS4	YKR019C
ISA1	YLL027W
ISA2	YPR067W
ISC1	YER019W
ISC10	YER180C
ISD11	YER048W-A
ISF1	YMR081C
ISM1	YPL040C
ISN1	YOR155C
ISR1	YPR106W
IST1	YNL265C
IST2	YBR086C
IST3	YIR005W
ISU1	YPL135W
ISU2	YOR226C
ISW1	YBR245C
ISW2	YOR304W
ISY1	YJR050W
ITC1	YGL133W
ITR1	YDR497C
ITR2	YOL103W
ITT1	YML068W
IVY1	YDR229W
IWR1	YDL115C
IXR1	YKL032C
IZH1	YDR492W
IZH2	YOL002C
IZH3	YLR023C
IZH4	YOL101C
JAC1	YGL018C
JEM1	YJL073W
JEN1	YKL217W
JHD1	YER051W
JHD2	YJR119C
JID1	YPR061C
JIP4	YDR475C
JIP5	YPR169W
JJJ1	YNL227C
JJJ2	YJL162C
JJJ3	YJR097W
JLP1	YLL057C
JLP2	YMR132C
JNM1	YMR294W
JSN1	YJR091C
KAE1	YKR038C
KAP104	YBR017C
KAP114	YGL241W
KAP120	YPL125W
KAP122	YGL016W
KAP123	YER110C
KAP95	YLR347C
KAR1	YNL188W
KAR2	YJL034W
KAR3	YPR141C
KAR4	YCL055W
KAR5	YMR065W
KAR9	YPL269W
KCC4	YCL024W
KCH1	YJR054W
KCS1	YDR017C
KDX1	YKL161C
KEG1	YFR042W
KEI1	YDR367W
KEL1	YHR158C
KEL2	YGR238C
KEL3	YPL263C
KES1	YPL145C
KEX1	YGL203C
KEX2	YNL238W
KGD1	YIL125W
KGD2	YDR148C
KHA1	YJL094C
KIC1	YHR102W
KIN1	YDR122W
KIN2	YLR096W
KIN28	YDL108W
KIN3	YAR018C
KIN4	YOR233W
KIN82	YCR091W
KIP1	YBL063W
KIP2	YPL155C
KIP3	YGL216W
KKQ8	YKL168C
KNH1	YDL049C
KNS1	YLL019C
KOG1	YHR186C
KRE1	YNL322C
KRE2	YDR483W
KRE28	YDR532C
KRE29	YER038C
KRE33	YNL132W
KRE5	YOR336W
KRE6	YPR159W
KRE9	YJL174W
KRI1	YNL308C
KRR1	YCL059C
KRS1	YDR037W
KSH1	YNL024C-A
KSP1	YHR082C
KSS1	YGR040W
KTI11	YBL071W-A
KTI12	YKL110C
KTR1	YOR099W
KTR2	YKR061W
KTR3	YBR205W
KTR4	YBR199W
KTR5	YNL029C
KTR6	YPL053C
KTR7	YIL085C
KXD1	YGL079W
LAA1	YJL207C
LAC1	YKL008C
LAG1	YHL003C
LAG2	YOL025W
LAP2	YNL045W
LAP3	YNL239W
LAS1	YKR063C
LAS17	YOR181W
LAS21	YJL062W
LAT1	YNL071W
LCB1	YMR296C
LCB2	YDR062W
LCB3	YJL134W
LCB4	YOR171C
LCB5	YLR260W
LCD1	YDR499W
LCL1	YPL056C
LCL2	YLR104W
LCL3	YGL085W
LCP5	YER127W
LDB16	YCL005W
LDB17	YDL146W
LDB18	YLL049W
LDB19	YOR322C
LDB7	YBL006C
LDH1	YBR204C
LEA1	YPL213W
LEE1	YPL054W
LEM3	YNL323W
LEO1	YOR123C
LEU1	YGL009C
LEU2	YCL018W
[truncated: 4,890 more rows]
