# Supplementary material for: Dual threshold optimization and network inference reveal convergent evidence from TF binding locations and TF perturbation responses
Source: Genome Res. 2020 Mar;30(3):459–71. doi: 10.1101/gr.259655.119 (PMC7111528; doi:10.1101/gr.259655.119)
Supplement: Supplemental Material [file supp_gr.259655.119_Supplemental_Code.tar.gz › Dual_Threshold_Optimization/Examples/ZEV15_response_data.csv]

	YER045C	YLR131C	YDR448W	YDR216W	YGL071W	YPL202C	YMR042W	YML099C	YDR421W	YPR199C	YKL185W	YOR113W	YDL070W	YER177W	YDR423C	YPL048W	YMR280C	YJR060W	YLR418C	YLR098C	YOR028C	YDR223W	YNL027W	YNR010W	YIL036W	YPL181W	YOL145C	YGL166W	YPL177C	YKR034W	YIR023W	YNL314W	YPL049C	YDR480W	YLR228C	YBR239C	YNL023C	YPR104C	YIL131C	YNL068C	FLO8	YGL254W	YOL051W	YPL248C	YML051W	YMR136W	YLR013W	YIR013C	YEL009C
YMR056C	0.138187875352	0.100893146138	-0.14730520481	0.0389721831558	-0.0464862992071	0.150639938262	-0.0891793663413	0.0429906095186	-0.0437580046462	-0.0446338495923	0.271539233357	-0.0161212193353	-0.105321063382	0.0840306636589	0.0339727102184	-0.113786881791	0.160290476265	0.0824819551834	0.311668852078	-0.0364177987934	0.00216429525882	-0.0767391490142	-0.0365438454639	0.00287118989733	-0.12101273716	0.285497403486	0.11970088872	0.183930939788	-0.0979126301217	-0.059333257021	0.0607574110235	0.0687270155973	-0.0447061512198	0.00369586017809	0.450792993075	-0.19518504011	-0.0550713654692	0.0659335018401	-0.032953117929	-0.195874456482	-0.00694158807696	-0.132535027749	-0.0616215689085	0.0371775469637	-0.133217883386	0.0976974384915	0.293967015853	0.321390392062	0.0681407063969
YBR085W	-0.0698973417237	-0.180577305979	-0.289605441554	0.0565041702615	0.0139539141301	0.0220023551146	-0.075469811864	0.0428210672405	0.0315345709641	0.0278320769382	0.272484845237	0.0362438236999	0.412946424426	-0.198073495712	0.0674484280799	0.143673912957	0.00992089001987	-0.170844338125	-0.0833269093484	0.0556557495344	0.0126662515641	0.106554703541	0.234060952663	0.0328486323549	-0.0495738505805	0.435437118883	0.0404353833089	-0.0879354236906	0.538812479514	-0.103728879389	0.0054553258949	0.0929801591772	0.155829593818	-0.0879025607325	0.088691250849	-0.145201837445	-0.156803913334	-0.114878673899	-0.288551760559	0.088378902071	-0.144397928623	-0.130981640715	-0.0435747891323	0.00969144458452	0.123714374859	-0.0968958174623	0.0823397551269	-0.210812777919	-0.329888350691
YJR155W	-0.0687186169938	-0.303264200311	0.071029725293	0.11489396229	-0.150167147354	0.130963085821	-0.197362161354	-0.516391817892	-0.222877352709	-0.276862213138	0.0465527163253	-0.030373977399	-0.149525055991	0.0517103296353	-0.0263315575761	-0.446746157931	0.121069108626	0.0307442118163	0.10872519199	0.114529300092	0.0142233205934	-0.145585160047	0.321186243896	0.142032667179	0.0173413257983	-0.0614286969975	-0.123542502986	-0.293475730864	-0.401984838416	0.134786392395	0.0535738410198	0.149871410693	-0.113112153432	-0.0789429443358	-0.0178988257271	0.0242568547426	-0.193912475911	0.0126673801392	0.00569139548584	0.269899249508	-0.0823783811618	-0.163843953569	0.196714012347	-0.0405070600883	-0.164792408114	0.0089881744524	-0.542309271149	-0.473880300998	0.502772036129
YNL331C	-0.084614598425	0.0246746202787	0.064652688249	0.0936287737178	-0.0327742836647	-0.0201919512875	-0.0253405616411	-0.0198913353979	0.0270978182646	-0.011646475753	0.0199988442826	0.0399357758839	0.122170005839	0.0308327856636	-0.0586880876567	-0.109642472911	-0.134409015151	-0.0131277912352	0.363825933259	-0.0512527613276	-0.016546854785	-0.00952887820188	0.0607879100866	-0.0211625901883	0.0361544336137	0.137189370571	-0.00452564934789	0.0293081240307	-0.00194415487249	-0.127749578884	-0.0370371994541	0.0604686732947	0.01438028654	0.0796868792176	0.193925164276	-0.0739805027187	-0.0202399208491	0.169950484178	-0.0164302606938	0.00933475258709	0.176259400457	-0.0328954922386	-0.200846057868	-0.0158511166783	-0.031808952315	0.152788727675	-0.140006543831	0.197253607557	0.151167164113
YOL165C	-0.0985046923039	-0.0168984220483	-0.0759675339552	0.0338351713898	0.0376655243516	0.183184177951	-0.0592672574441	-0.126702550593	-0.120107603129	0.0923562003066	-0.223786849786	0.338766034616	0.077248163087	0.0507691344334	0.112301289821	0.05248357571	0.249682906196	-0.145024045644	0.456130368594	-0.0362441972696	0.077008517321	-0.0664322404281	0.0307408591066	0.352083409429	0.193947784532	0.138161015385	0.0660680861926	0.104012050583	-0.279576886746	-0.0992754976644	0.0118597243084	0.0188160973742	-0.100056818255	-0.0492775254312	-0.10195101518	0.224083980735	-0.165684480673	0.0400231845231	-0.0789183883321	0.000299203657631	-0.00701844757073	-0.18577696476	-0.106673744919	-0.00905612405056	0.0823914768357	0.0757424958476	0.185339677268	0.27003600576	0.396828467659
YFL057C	-0.121291497803	-0.196332110618	-0.00095399020017	-0.0120011894531	0.0971946002115	0.118958496998	-0.12033526235	-0.242788516101	-0.00652877092413	-0.122756628517	-0.151279710445	0.0684381811004	-0.0595652687058	-0.0709936309753	-0.0371900489096	0.156382955561	0.153840714604	-0.191940492592	0.144050003222	0.0985576858709	0.00095399020017	0.141603313129	0.275757868449	-0.050895806994	0.0117727967697	0.158448357328	0.101322567549	-0.0874567152976	-0.0609429059568	0.192399238552	0.046757858549	0.263472573079	0.0293205549997	-0.0165326469947	0.283441724469	0.050258630111	0.0703312368798	-0.091906960969	0.360944209146	0.587837633387	-0.338232622021	0.0206071336306	0.0953406428044	-0.0200683936936	0.0893750134925	-0.0974508618173	0.273125102237	0.283387743431	-0.0229954751107
YCR107W	-0.333073695544	0.188202881495	-0.323229121697	-0.0334319075768	-0.0637918438415	0.262815909625	-0.0119293118302	-0.182544076065	0.0865887467514	0.192398101756	-0.233215224548	-0.00399112369746	-0.0785264138609	-0.0756313702137	0.0545937062741	0.164808763865	0.23457770403	0.149410733974	-0.0370647257274	0.0832062201951	-0.0680706259799	0.118207167289	0.349314823831	0.297708466692	0.0179917264581	0.156346468358	-0.0304151576264	0.112682287883	-0.299044055731	0.174287570505	-0.0343959749914	0.0213069748288	-0.131046808974	-0.00582453094032	-0.149460935148	0.000162969301948	-0.000162969301948	-0.197108179801	0.395962542546	0.495110817449	0.033379863623	0.223270934118	-0.0275862215692	0.107918302693	0.145100314968	-0.269753522935	-0.200570134469	-0.110540217036	0.22741150748
YDL243C	-0.0374564082699	0.0689128514477	-0.1533658276	-0.115552480468	0.205021570202	0.00494757801523	-0.162163515876	-0.00190094927258	-0.045822011896	-0.0311965297009	0.0225131780852	0.0381467027438	0.284932542517	-0.00892495635216	-0.0386118371246	-0.0306363126135	-0.0345704621567	0.0152518616335	0.160693222068	0.0213194446769	0.129776824906	-0.0118333746431	0.0875110528388	0.0113114685852	0.0741799265396	-0.103631397753	0.11610246495	-0.00348398034166	0.202391757774	0.207102285046	-0.0522782912815	0.122476369951	-0.129659583297	-0.0402042407645	0.348318759168	0.0691862433439	-0.138759256516	0.0680661741433	0.271854990482	0.496847787058	0.0149060006428	0.568219476431	0.265986505229	-0.0712942959718	0.0773680238374	0.0574812915942	0.0717281390937	-0.434361976272	-0.0049243425241
YFL056C	-0.512010840964	-0.0476909596428	-0.196842320809	0.0077730503427	0.010128052977	0.593269723071	0.0399642566344	-0.0623834046436	0.00452805783578	0.0326091794605	-0.301219464382	0.278542535549	-0.0346436733549	-0.0380099103377	-0.0274192405435	0.489962331526	0.222322556395	-0.348907792345	0.0567841324416	0.458018156431	0.155946679929	0.192468190962	0.356878971031	0.0689001635995	0.101976176555	0.0247854414217	0.309188085068	0.104582492329	0.0980676299382	0.32492198408	-0.329402630122	0.119058975049	-0.0397960484462	-0.157644458552	0.0267683846818	0.139612220927	0.156660902736	-0.360683249772	0.293971756047	0.743567921955	0.0143632551641	0.204487084072	-0.0323841148747	-0.0425380115104	0.377331143292	-0.0966873648819	0.527826052215	0.501265161087	-0.144158860955
YNL141W	-0.135111460954	-0.0637870366605	0.245733742568	0.260109540156	-0.140406904698	-0.38398058516	0.206752339023	-0.36982733664	0.057755040066	0.100559209889	0.591604725978	0.0372716191278	-0.221489597529	-0.357644795427	-0.0268772870194	0.0516727316797	-0.0924819469242	-0.163955649442	-0.00562335228939	-0.250353240269	-0.435387779692	0.000634128027446	0.0836910783901	0.236786175959	-0.15022776499	-0.15938127943	-0.241188989326	-0.310823943929	-0.558857086041	-0.0473147494299	0.227107022609	1.60203129601e-05	-0.186407008219	-0.215732356991	0.175455954041	0.199829397514	0.0276614969818	-0.229628295452	0.343736222263	-0.0576526321287	0.234025299262	-0.0567614833198	-0.0598474677365	0.118682528431	0.209162427123	-0.35223245958	-1.61359166901	-1.30950396365	-0.648515266038
YHR047C	-0.14137851332	0.123621053178	-0.202670766176	0.0833437063284	0.0565479437196	-0.120527408	0.0930173224353	0.173054313414	-0.0502135781609	0.0696852184331	-0.182801827846	-0.0715884701865	-0.024269081725	0.0959651480112	-0.11069511219	0.0533916344264	0.163317518719	-0.106765900929	-0.0210353210805	0.0567146786552	-0.621959099454	0.0226881375173	0.245727112763	-0.0788723314106	-0.0364380996818	0.209868533135	0.00383770916052	-0.0223401449415	-1.07463021206	-0.129412373052	-0.0573675728716	0.156995875219	-0.132610871446	0.0341666667288	-0.0468599485645	-0.0102911485016	0.135655234123	0.0127558265771	-0.0129585782469	0.0254631978344	0.0164613561813	0.0380759443351	0.140412739866	-0.202639037695	0.185316345361	0.0357033786976	0.195618240872	0.280304566959	0.586194250335
YBL074C	-0.0162514555312	-0.0742438645753	-0.251992783639	-0.0750981915146	0.734213838471	0.529063535716	-1.20845162426	-1.02710653934	-0.506851635335	0.214582528918	0.191353426607	-0.389358066447	0.335018300254	-0.38606343741	-0.210462161082	-0.0212611969985	0.884387490729	1.33715185125	-0.562950820491	1.14408945906	-0.455343605924	0.153721018278	0.441175618242	0.235836964244	0.276633708884	-0.51358503867	0.301075745753	0.7061728013	0.362429452063	0.541567943647	-0.330742235597	0.00829037091263	-0.980979819172	-0.103997734724	-1.75702218961	0.709245022084	-0.0217313137391	-0.495573065162	0.80403748206	0.761183103861	0.822827326051	-0.0247297481696	0.153202102322	0.673359107323	0.189829773761	1.29699181408	0.191865393124	-0.0478863777355	-0.652385617093
YKL106W	-0.405148152691	0.0679453410802	0.107007738761	0.0785038019359	-0.045631514421	-0.0334947960904	0.0548609102285	-0.084228027958	0.00312689992756	0.168274283993	-0.0781751960257	0.200292427155	-0.149708518364	-0.0412583859398	0.024724442876	0.207041095206	0.025831980537	-0.079778744867	-0.079508697529	0.30770097579	-0.0892165321	0.0303866268917	-0.110157159237	-0.0271749439249	-0.109551659705	-0.0663610682035	0.129337852792	0.0576885782954	0.148021079058	-0.186727342186	-0.181261747361	0.170611748548	0.122945372025	-0.184840299375	0.0881548218212	0.0453207419365	0.016926088138	-0.288662230327	-0.05045357292	-0.153521014965	0.184596070573	-0.0145267964913	-0.129893778782	-0.0308903525822	0.277935204908	-0.115603275855	0.546737634172	0.534345017537	0.655798213064
YLR027C	-0.177489456476	0.055926162778	-0.00863550131241	-0.0185879658192	0.00129499811633	-0.11524459337	-0.0913281114723	0.0148118309067	-0.097388745198	0.0241790203875	-0.294439499862	0.123247956967	0.0356613226297	-0.000297233269904	-0.0213015501212	0.00704812386598	-0.0749093497805	-0.0842859221764	0.0478088812684	0.121250572946	0.0729004214573	-0.148750999541	-0.0353886788588	0.101339855398	-0.00331833859419	-0.142434735015	0.0273203304632	0.0370442529573	0.0576742385792	-0.131029361157	-0.139307059106	0.248281431327	-0.0207784177473	0.035314726242	0.117379395738	0.00689480701249	0.00516481127264	-0.0660491527223	-0.125378509633	-0.114707041954	0.0887671056831	0.0752338515743	0.130883614373	0.192160258468	0.0707824388284	-0.026101517233	0.250856552114	0.211885277669	0.673700562275
YBR236C	-0.0579838952639	-0.0514038897107	-0.0202578171765	0.0601463073391	-0.217526967609	-0.0841201035525	-0.0177325414566	0.00611817802775	0.0259766069543	0.0435328823437	-0.175841620703	-0.0132020254049	0.146690543025	-0.0328303390732	0.0943963827687	-0.0152303265077	-0.0220458225567	-0.0919445169143	-0.36993245068	0.0292712927899	0.0140996868534	0.00770748540123	-0.0688188716049	0.143786919655	0.0358526949659	0.0346455795288	-0.182039973874	-0.0474493998852	-0.0110027046846	0.0732026608842	0.00688021842969	-0.142759077022	0.0658293766594	0.0246389795902	-0.103409850366	0.0999515866435	0.0153651023299	0.0126359766256	-0.053841274014	-0.0154258347242	0.0385999121624	-0.0427342131331	-0.107850689683	-0.117370480355	0.0136759058909	0.0410731843931	-0.182022215537	-0.298923309257	0.224282430915
YKL112W	-0.381611991495	0.0551881585822	-0.261540541898	-0.210570257078	-0.195415854605	0.0469659018533	0.0453208262705	0.0893061679194	-0.0651290090363	-0.00242264771253	-0.140123711061	-0.0976073578237	-0.0772290470729	0.0448464400885	-0.0180359037982	0.131904088514	0.0945665377474	0.128662701501	-0.0925384692006	0.353964715314	-0.043540520824	0.279846777919	-0.0291813481447	0.0374115998294	-0.0811585253599	0.152466604221	0.0238670614574	0.142583357885	0.0113508090271	0.00242264771253	-0.22185211998	-0.0737392025969	-0.0393107578001	-0.0645420224384	-0.435341171227	0.154815966076	0.0798305002995	-0.163960545514	0.0500935510035	0.324962979301	0.0413329986077	-0.026608387307	0.1728375715	-0.04668202112	0.264501397002	-0.0703036767942	0.177488576033	0.412888880976	-0.131629465863
YMR072W	-0.167828327574	0.061690696124	-0.0292253814207	0.280378340157	-0.0035304337138	-0.00211367369523	-0.000142323197624	-0.00804612761127	0.0532802645559	0.0390891546643	-0.047963519626	0.0348053141644	-0.0501987480131	-0.107874675308	-0.00124896282021	0.0898927481177	-0.049385054822	0.000142323197624	-0.0601760568694	0.143948022742	0.0591246427049	-0.0665605942801	-0.222451955945	-0.0134999406636	0.0219020525434	-0.0507443152616	0.0786446898679	0.146548194572	0.0757616504054	-0.107151848099	0.225453934869	-0.0166349401612	0.06927352919	0.0608950466543	-0.28052726852	0.0365300062145	0.0167143477221	-0.0308343275521	-0.15505461731	-0.594930884247	0.0947374949827	0.081638086723	-0.0384561000333	-0.0911433811817	0.172335178527	0.0153695795406	-0.165855146327	0.28087235899	0.03836041565
YJR108W	-0.340365134325	1.65426130612	-0.0182306495123	-0.18248455052	-0.0766072471462	-0.316808596265	-0.296777002787	0.64347549674	-0.16134569884	0.0787896295222	-0.284086705188	0.412640033022	0.286438413838	0.114711470892	0.154787588993	0.401930234308	-0.0216610636803	0.00597138239882	-0.192408415789	0.845535315559	0.645863268739	0.481426656187	-0.255971719869	-0.113407905335	-0.343113700342	-0.401274484149	0.291936441298	0.0241207860047	0.425259572931	-0.0981175415554	-0.121790669157	-0.224996900431	0.20602525626	-0.0982004978352	-0.0881646625716	0.058716835302	-0.108055564997	0.302890805485	0.410793989326	-0.222524093916	1.12464491864	0.149326745432	-0.181101811793	0.0928909060492	0.458646663242	-0.0802224061745	0.2860428445	-0.0788466782961	-0.176517398354
YCR088W	-0.202269504219	0.117064593192	-0.193962988476	0.0913584357967	-0.43025935877	-0.0337933249258	-0.0245893293125	0.0418157369744	-0.411827099814	-0.0709129000224	-0.117856793474	-0.111475163297	-0.151030550393	0.403294190314	-0.120353585901	-0.0414888583377	0.410390023031	0.199793962268	-0.153664729287	0.342555205201	-0.0852056472492	0.00911445067254	0.24456113238	0.0244942277882	0.0512730055306	0.162903938133	-0.151828598132	0.000984190682634	0.0102044868324	0.126178038937	0.223291406632	0.110323204881	-0.223452532233	0.00154748893186	-0.853293378745	-0.086589138916	0.10600254753	-0.0265911623244	0.0246697584483	0.0416424151787	0.0808570433425	-0.247601176253	0.662625081975	-0.291097605339	-0.229897852568	-0.0109846184053	-0.0111594633497	-0.695038846541	-0.239332732276
YOR239W	-0.3428979195	0.061738478563	-0.124528787313	-0.183459419239	0.053353496367	-0.00916197628806	-0.00979095201133	-0.0954161399828	-0.151480853479	0.00979095201133	-0.149344717941	0.0848976033847	-0.168711989086	0.123139153806	-0.0690762042376	0.163442233753	0.198116372839	0.022573661691	0.0462495342387	0.287362276338	0.00897590594782	0.0321975573592	0.311918122034	0.120738475885	-0.00488875506245	-0.00320599770592	-0.0544103273723	0.0578624501834	-0.0772095513413	-0.208672715531	-0.103161131107	-0.119820896526	-0.103840874602	-0.0284477305008	-0.0773301803206	0.0642252474185	0.110462005369	-0.113524333454	0.0522487283751	0.0775436031434	0.1775421005	-0.106378264967	0.397387903265	-0.198502823639	0.0476537627577	-0.0665059371582	-0.0967497924622	-0.0155071298796	-0.229728588357
YNR033W	-0.0099728429109	-0.0469821114486	-0.0417727328479	-0.00300421819466	-0.15710410369	0.127538937542	0.058454205072	0.0337106622584	-0.0598594865941	-0.0541037452038	-0.041479363221	0.000479711568214	-0.0720270197817	0.0453651206957	0.00509841162006	0.0686121002652	0.0681293810223	-0.0595756402734	0.0841533192368	-0.0357044415212	0.04498395879	0.0740017849916	0.144233811754	0.0676575515058	-0.00749390320143	0.0269035478596	0.0679446698215	0.0469689279144	0.0117813293045	0.0781358620919	-0.136501497504	0.0279133615716	-0.20441767994	-0.139152843207	-0.193661179491	0.069430873192	0.0291525389716	-0.107799485712	0.141235974117	0.0689166488937	-0.0288919977055	-0.0824803312954	-0.0394485756473	0.00833288105522	-0.0389488798578	-0.132926783915	-0.403191088926	-0.654607497684	-0.180432516131
YMR289W	0.0572849677584	0.0730510876603	0.0731711059888	0.185453707213	-0.267675226643	-0.00267382049791	0.0170339939875	-0.0450380138638	0.0381017593707	0.0301577585501	-0.000307028724379	-0.028486795441	0.0730438676889	-0.0916383748868	0.0482737657134	0.469216207429	-0.0864179266299	0.11020604552	-0.325065289242	0.0695195998116	0.07397359174	0.000307028724379	-0.0229081182675	0.278460204505	0.136663966113	-0.0326144977547	-0.0572243159326	0.0280286914655	0.0186534235736	-0.0733622653484	0.179146704982	-0.000351603676815	0.0722896010328	0.154521096476	-0.204526700768	-0.101699067018	-0.00599739411033	0.104406020293	-0.0228234109257	-0.141567840685	-0.0978941327382	0.0542892928349	-0.158070312772	-0.0504640079671	0.024791681423	0.0215267907751	0.197255223927	-0.0984493832148	-0.00331407325937
YER045C	5.44638318884	0.0630970016218	-0.144059776626	0.156774154565	-0.0575630733475	-0.0803349458122	-0.0924299746063	-0.0350416903404	-0.0955254544598	-0.100536673002	0.392061576725	-0.164735120253	-0.350432109811	0.2786939126	-0.0341541745465	-0.105206606567	-0.0824665835356	0.0342526149021	0.665330287897	0.163543944343	-0.36883231647	-0.026205001645	0.556942595315	-0.0911921468422	0.0411752854919	0.500878447821	0.0630040684012	-0.0719635846148	0.23361847502	-0.346317801684	0.18777467172	0.321346458536	-0.0058876211144	-0.100383849904	0.233371817024	0.00281470032996	-0.0449447524688	0.0895037841039	-0.249947258468	-0.552504613968	0.140950061149	-0.261646004637	0.341484679391	-0.0487155458172	-0.219946933599	-0.343879365423	-0.806065157983	-1.3718197616	-0.30444692388
YGR037C	0.0931422044394	0.00347016665559	-0.00362391578147	0.0987016664238	0.00749493679228	0.0268720065026	0.064264259702	-0.0726392408717	0.0307072976014	0.0116119987655	-0.0240180502757	-0.0454882353195	-0.0573487599342	0.0266850336399	0.00698315624351	-0.0675488605883	0.0259893946192	-0.067886170675	-0.0322826689298	-0.0224394516255	-0.0429638137304	-0.0521734214318	0.00887189276874	-0.0649859867184	0.00553792991815	0.0417382151832	-0.0743226474419	0.0357040393951	-0.010237236083	-0.159821369593	0.295228443343	-0.117672473137	-0.0105321020282	-0.00575157005589	0.0465164867177	0.0186924164996	-0.0236629174059	0.107178322468	-0.0942724466468	-0.67262838847	-0.0791077486554	0.030440691948	-0.191319160782	-0.11678636631	-0.0532303235892	0.116877016285	0.0670064654234	-0.00258544455391	-0.110841522518
YNR016C	-0.238200168769	0.133662725821	-0.104702543703	-0.0377499497997	0.029159597632	-0.0137434629301	0.0125118545726	0.0115226865659	-0.189480927421	-0.0179550687417	-0.194960014781	-0.00536879565437	-0.063497421264	0.160657025357	-0.0925229583368	-0.041501487553	0.068344986099	0.0955003391716	0.315181602376	0.182663468641	0.0146127018488	-0.0376866618615	0.206485780478	0.108008760403	-0.0340449375153	-0.0139410262912	-0.0754458662121	-0.00702123349553	-0.0570774432625	-0.125664702458	0.105083647246	0.0495730679855	-0.214231113008	-0.0648955923697	-0.0614609164459	0.0547273737252	0.0547378666149	-0.0227502428108	-0.0277641503166	0.116176074598	0.0839015451146	-0.125558993343	0.430878581347	-0.0853008018358	-0.0465344004309	0.0676621762204	0.0776564011615	-0.0430334011889	-0.0735784183981
YLR131C	0.0445949952133	6.83344234667	0.0338697449057	0.000466146792781	-0.17976849395	-0.0660860070761	0.0407305018567	0.0671530012716	-0.0798127980846	-0.000466146792781	0.0154579342591	-0.0374896742596	-0.117258495925	0.208546312115	0.00962198156208	-0.0398753022295	0.0894844364429	0.010249676266	0.0512007122155	-0.0144495699925	0.0552907341082	0.0237451561139	-0.13289541214	0.0534180008243	0.150451969367	0.13009082346	0.0306795270377	0.130213598651	3.68380540161e-05	-0.353533524608	0.211614881359	0.0660857183991	-0.127576422037	0.144815145444	-0.299033561566	0.0464065238909	0.0591145881437	0.0567027768922	-0.204647772654	-0.815214473493	0.0289638007173	-0.043173393616	0.310383791328	-0.216955983289	-0.193467490635	0.0319161592802	0.0792914700654	-0.258797011347	-0.157710773306
YLR144C	-0.279236992579	-0.0374889748082	0.0317383475581	-0.0654135761122	0.037963231268	0.256322418624	-0.013784126828	-0.0128755930622	-0.0683246889675	-0.0191730500646	-0.285153816491	0.104285244179	0.0286815440593	0.0339508919675	-0.0336522794457	0.00709131042753	0.0488603172108	0.087769425842	-0.327218714885	0.205012109992	-0.00414887245944	0.00229867389189	0.13409905453	0.0795457147642	-0.0441723870544	-0.117691036399	-0.0101706018041	-0.0156785537808	0.0621107434016	0.0648135259912	-0.259041092043	0.0698132832525	-0.0645851293013	-0.11637433225	0.289425635907	0.0527919822143	-0.0487707763928	-0.141440061261	0.096996910631	0.428367229405	-0.105320228575	0.116955317818	0.139826919694	-0.0127700794391	0.113440873467	-0.0119239366766	0.242995298722	0.243833961591	-0.0188890682793
YJR083C	-0.000394737785726	-0.00158082293433	0.0418973835298	-0.0741141454029	-0.0857528265838	0.00272767395297	-0.0112176895721	0.118770582903	0.0941701740363	0.0357550291304	-0.228915168752	0.0526675235324	0.0661916098323	0.0155969649588	0.0816005355524	-0.11448838298	-0.125443617665	0.053616742791	-0.028848803753	-0.0407080892571	-0.0626639800865	0.0318567182791	-0.158558665577	0.0304989243337	0.0267898005166	-0.0899374986782	-0.0975960572461	0.0407857421564	0.0999533913283	-0.0705071553596	-0.14199048295	-0.0629446789407	0.0631170089645	0.0223541778391	-0.25080766401	-0.027266688639	0.0560542379874	0.0746984973371	0.0274598680428	0.00621211180683	-0.0775362955293	-0.100321472206	-0.0478364950274	-0.0971596172999	-0.0552806135658	0.0732880211514	0.323969615478	0.148074969115	-0.00068009989855
YBL015W	-0.251988332762	-0.0596880163853	-0.261746428679	-0.0107501486727	-0.0956667701906	-0.136938571114	-0.0692648847494	0.166875164331	-0.280479265991	-0.0917802847374	-0.303904443808	0.0443243599912	-0.0980169738699	0.110829312977	-0.145292660724	0.0420410355744	0.256653485445	0.122081372167	0.0846276011797	0.242893091268	-0.111155979354	-0.0339952832072	0.189613409359	0.0787613330971	-0.108824622062	0.132835209927	-0.0459363074654	0.0517717597683	0.274524630682	0.145238560815	-0.126605481576	0.0685507965428	-0.130974778352	-0.173238265974	-0.315792178546	-0.0723504136742	-0.0404229944323	-0.120809233712	0.163934735345	0.090088444066	-0.0153859685689	-0.251834410077	0.336986860752	-0.158080096115	-0.0320579614038	-0.00464975131082	0.138809107918	0.12704488125	0.0188003342598
YDL203C	-0.135359113176	-0.0915950145821	-0.00562011095339	0.0773169466953	-0.0686263667484	0.00219584385544	-0.0187074568166	-0.058207086646	0.0628717618868	0.04775407983	0.134917968153	0.0372352023418	0.0671617049801	0.0809040749362	-0.0372566041951	-0.00821754696705	0.0140628655258	-0.0360843111149	0.0621405438021	-0.0471946825992	0.0404673027067	-0.00536092787679	0.0808621986906	0.0511623099092	0.129075417579	-0.145508146254	0.0449775345968	-0.078387051583	-0.0428004736814	0.159219922718	0.0166498298439	0.0579339295981	0.0441691884378	0.0519342466262	-0.200864280979	0.0746340695735	0.0891464075179	-0.0290222264557	0.221041896516	0.111443405682	0.0994359747039	-0.0121626587796	0.00535605660988	-0.0455021600761	0.00713727400633	0.0438755676684	0.0846625616117	0.0617125503115	-0.0173088246902
YDR161W	-0.134545563516	-0.0567904859184	0.0185793552551	-0.093627175386	-0.019764391459	-0.0572508830835	0.0820781485391	-0.239275960681	0.130508062405	0.0231477575208	0.285455250053	-0.0142900218571	0.079385685404	-0.189791540924	-0.0517249365831	0.0354394599211	-0.0274680209166	-0.198229563144	0.0903066342797	-0.196694368569	0.0154501207936	-0.0212140548802	-0.15982063748	0.00702476008879	0.0166706410825	-0.220253303851	-0.00591225142691	-0.173192193374	-0.213902391618	0.19828866494	-0.26355602955	0.000563430471795	-0.0335577376176	-0.0584171022073	-0.061098343937	0.126042854967	0.00050944529247	-0.145533547382	0.280503474841	0.323599425851	0.110740409148	0.0294022957533	-0.115260875857	0.120946102703	0.127768365859	-0.119410327649	-0.126608725531	-0.0130507615858	-0.275755327366
YPL267W	-0.10556377047	-0.367372062049	0.407827805403	-0.114361010603	0.130346516766	-0.150076405315	0.000597650958206	-0.170401040278	0.157930146698	0.0205732590486	0.109052152996	-0.128906669373	-0.0102348297085	-0.0653129605375	0.0642763373621	0.000694331572722	-0.194703391786	-0.000597650958206	-0.0367354189413	-0.237323755322	0.115086851267	-0.162998713522	-0.396014755486	0.0421674157531	0.0346614204391	-0.0445666871443	0.0215906668556	-0.0969605517501	0.06016555882	-0.396603429062	0.144308579325	0.0774103446688	0.221145539941	0.0612072473407	-0.222664082696	0.119013835072	-0.0183202546509	0.150618259847	0.126360489032	-0.565597101631	0.0439402657798	-0.0146198768241	-0.0874213580943	-0.0134143903003	0.047575443864	0.247469048769	0.30234639584	0.387427110425	0.0869651956542
YLR304C	-0.393797517001	-0.0133251049931	-0.0610103807002	-0.0164391203083	-0.294614123184	-0.051569559991	0.240267228825	0.409015085596	-0.0476791239452	0.059513935538	-0.186972625038	0.0482153153583	0.0382921127378	-0.0693386409974	-0.0577530100294	0.184320824289	-0.284230284692	0.2776532563	-0.120783823723	-0.00855969957215	-0.108940990868	-0.0296026145817	-0.0539506464051	-0.0164129074663	-0.147309882725	-0.0456832747213	-0.0408184011067	0.227859432666	0.0133737297224	0.348524475899	-0.00245347792858	-0.0556724128895	-0.0145519362068	0.000872929560989	0.234218095145	-0.0351991877851	0.0542103177164	-0.212775642711	0.370782619842	0.413127400268	-0.10815300849	0.0459865798925	0.361973086051	0.123200741649	0.0972928753635	0.103943221426	0.60144970405	0.9246246924	-0.0826113468002
YJL200C	-0.446542202429	0.0326129865686	0.00572247870946	0.163720261995	-0.381535723806	-0.150435446164	0.0811433629105	-0.218181557562	-0.125947462612	0.0115236185074	-0.0140000101438	-0.0162679958838	-0.185568988087	-0.0448209776731	0.00902164778617	-0.138442420667	0.0112303686549	-0.14197681968	0.0950439787284	0.0712204929543	-0.0207896884514	-0.0372687528737	-0.18417927527	0.0378682854897	0.0412875789928	-0.0180968722967	0.0373221576338	-0.112841294735	-0.190004479644	0.409097529093	0.197912514986	-0.0825642925423	-0.065136063563	-0.0930375224012	-0.575476939053	0.179472448279	0.0937349217053	-0.134894897199	-0.0762137824343	-0.16541373648	0.180521340003	-0.125091584201	0.155845909376	-0.116069698593	0.0299200662379	0.0459622059235	-0.414947999431	-0.708072821415	1.02118372883
YKL192C	0.294866735009	0.0420746505679	0.0842357568231	0.198036581571	0.314603591006	-0.086476788596	0.034684520516	0.124195108286	-0.0444649157104	-0.0215026963759	0.284983741697	-0.0304741523554	0.0231620742064	0.0296701399949	0.0227646685042	-0.160691362947	-0.446348373233	-0.114572557508	0.0951140695039	-0.412872857112	-0.0360875521098	0.00109341311477	-0.490260005367	0.00533645809494	0.227990954608	-0.0244655351905	-0.0744044831267	-0.0166693445625	0.00123077152237	-0.962181066745	0.462815917928	-0.0703554840666	0.080331877668	0.120417507294	0.789336500907	-0.197429244343	-0.0108612106919	0.300219192264	-0.24192606316	-1.51600422266	0.0251756279933	-0.0247312511162	-0.216946401454	0.115488564065	-0.251979350315	0.0857364075278	-0.237812820442	-0.301389233489	-0.0694735132522
YAL054C	0.181543292679	0.0781611771605	-0.053783208168	0.0499442892279	0.267649956661	0.067553020282	0.0373300410003	0.0553274497955	-0.0340848154261	-0.00312585766943	0.0165898960482	0.0721280607541	-0.111377384966	-0.00120828936422	-0.0731641283322	0.11243143037	0.0190148116068	-0.0201976012699	0.00682153674836	-0.0363285636249	0.0138902100976	0.00120828936422	-0.154317865438	-0.00297474395283	0.0573821938115	0.0335108236928	-0.0237557849905	0.146106958449	0.0443071290626	0.0466544006138	0.00880712745067	0.0695096980144	-0.017062539923	0.133696093841	0.578539891252	-0.179680234102	-0.0421866641315	-0.0863781091281	-0.165507263823	-0.0740383208174	-0.0936146784705	0.0278356430695	-0.0697029859883	0.00219143596292	0.0294564579022	-0.0957978747383	0.120862207372	-0.079242817697	0.0655685707988
YLR153C	-0.161679772982	0.151244136403	0.10618217031	-0.206169503716	0.159826020725	-0.0366790783072	0.00213730134645	0.0118703075739	0.00116904993852	0.0164951677633	-0.178442884922	0.211647811558	-0.0957668131124	-0.0727449424708	-0.078214848725	0.120326655146	0.0129895524996	0.142629968858	-0.00993489600047	0.044110818835	0.0653879030486	-0.00141716650225	-0.360935508287	-0.0334869715139	-0.0217482978702	-0.0225925418923	0.112534239676	0.0760673330479	0.0667501786857	-0.127854103189	-0.079931337825	0.106438918312	0.0174055644931	0.0138697122678	0.441028480155	0.0386180228892	0.0465766095287	-0.154775371879	0.00869566826916	0.0526033111497	-0.0214101113062	0.052027743746	0.411884575294	0.0772405076225	0.0925805211894	-0.0205272648455	0.289222876891	0.461230154106	-0.0275708735495
YFL039C	-0.215548119917	0.0766058483662	-0.07677983302	-0.149465977741	0.12586403042	0.00432468911876	0.00215791837036	0.258302305457	0.0160833793888	0.0181753933292	-0.336699625662	0.0603650462147	0.111093049149	-0.14906441617	-0.152565897775	0.168345135381	-0.223539788059	0.014204420945	0.030681809527	-0.1481078531	-0.0303327841343	-0.0358262402987	0.0732307086467	0.15896494602	0.0893737148871	0.142523154974	0.0160463149445	0.0598335200242	-0.0221459383909	-0.137016542198	-0.00472147928532	0.0479420265995	0.0926702516833	0.0264846132806	0.266416838751	-0.0740009354095	0.0561398268273	-0.0454053486333	0.054262594836	-0.0782153239344	0.0646076221025	0.0129769450487	0.117470377762	-0.0366414310124	0.088218940861	-0.0162893330551	-0.0462575386172	0.061681697072	-0.152167952917
YDR448W	0.0508786894377	-0.00405966493509	5.70258872113	0.0825561801872	-0.327838166162	-0.131247601422	0.0145808894193	0.0278764714289	0.0245918838221	0.031544624289	0.262614165796	0.0424213179923	-0.127992046262	0.00312522614331	0.0710017089553	-0.00882342670136	0.0177861003552	0.170886478389	-0.0776099590201	0.740260666643	0.00847277114346	0.214498226065	0.166102093507	-0.101735863346	-0.110485209503	-0.0223892393849	0.0805589445595	-0.0948753040075	0.0587965086217	-0.012559800708	-0.269204770123	-0.179009879843	-0.0688721771165	-0.00605689403487	-0.211180132102	-0.0742427810097	0.0689163445982	-0.0878933200199	0.0330836304754	-0.0129999009123	0.0438116414345	-0.0793201757634	0.0304012284674	-0.0037525483154	-0.107266826919	0.0133440773905	0.163750520393	-0.0249981078555	-0.0781508484672
YMR184W	-0.0709308433483	0.149785979307	-0.0233798519259	0.230270838763	0.0338299354295	0.0423362278931	-0.0615134151433	0.00482020497316	0.0358663395167	-0.0385476099264	0.0996847570663	-0.0294962301494	0.12677387353	0.0390601602788	0.0110486270766	-0.197270373875	-0.231763757986	-0.11942499431	0.14539617001	-0.139605356115	0.0133233044502	-0.170761140787	-0.384983453096	-0.00321011631398	0.0955998326307	-0.228602897953	-0.0710250474076	0.0256607878202	-0.159031598924	0.279635041728	0.343999656719	-0.0691359510518	0.0787641092087	0.0146931361938	0.3254116439	-0.06743149469	-0.0320940220759	0.167849799129	-0.326312384152	-0.807287411486	0.176022170205	0.0195308828363	-0.202026028042	0.0523154413188	-0.0417961679749	0.155762840081	-0.336058331607	0.0845711380588	0.1291727625
YKL206C	0.16737030932	-0.065406462428	0.158605818707	0.0206863533153	-0.0773024942647	0.0111510374931	-0.0303047993057	0.0423977978717	0.0642235424789	0.0517006566923	-0.0101897425095	0.0183171181149	0.122659590724	-0.136166844194	0.032815400482	-0.0700718886185	-0.0759377539326	-0.0225862106885	0.216423080289	-0.193451787355	0.0400364020839	0.017944665328	0.134281310609	-0.144311274459	-0.0426801192861	0.0603659953626	0.0491279663093	-0.0428635463749	0.145923750946	0.0862101469049	0.0761328349203	-0.00801796684367	0.128062026437	0.0955341412238	-0.0396519967045	-0.0122966530934	-0.0528081205628	0.0675190267233	0.125930134041	-0.133972832901	-0.109142604828	0.0491395969621	-0.302561918966	-0.00738192083146	-0.0484528845546	0.0162573784148	0.0617377148778	-0.0187370706194	0.55441946971
YAR015W	-0.034648577491	-0.0806376035156	0.179660616853	0.0166654262503	-0.298930128292	-0.0788512845438	0.00340001722889	-0.337768522926	-0.0103504409031	0.0063199007879	0.235137149227	-0.0917043604922	0.0551480798046	-0.0668724422279	0.0139533335742	0.0478201178199	0.0635337089032	0.0798162964762	-0.0771730970529	-0.147651842492	0.0373300056392	0.0116475523219	-0.338329482275	0.0675670426613	-0.049179522055	-0.0269280200744	0.0083924722164	-0.166769616413	-0.0494980895576	0.09538267979	0.110844030075	-0.218737016075	0.13598040349	-0.0278004695984	-0.380229884945	0.0988607364952	0.0184362697203	-0.0348092212004	0.00125647252355	-0.246738951032	0.0120391350014	-0.0253882446439	-0.0187603877168	-0.14131126863	0.0435621732642	-0.0161220420822	0.035503005746	-0.336303986366	0.0441356928768
YNL220W	-0.0768469705703	-0.0954386792892	-0.0586151934173	0.163904563258	-0.000624985144304	-0.0461434424403	0.0550312429045	-0.122880609581	0.0803317237659	0.0408194493249	-0.103471141815	0.0754695041069	-0.0718619393258	-0.207624563458	-0.0404533867275	0.158417244016	0.0275426898759	0.195625876214	-0.000271918835639	-0.0301807433724	-0.0594168471346	-0.000248345058556	-0.230975570922	0.0224206550224	-0.0841834171666	-0.0159974569939	0.165724756285	-0.108535800792	-0.012493799134	0.401294306052	-0.0894281437804	-0.10346616155	0.0163554653664	-0.0213136311362	-0.183686444777	0.0885111693829	0.043541420529	-0.0563965200371	0.0695850682643	0.312515465119	-0.0864974254058	0.110209006574	0.189805467867	-0.0579524402559	0.200239334392	-0.125682815664	-0.0183550063788	0.311646177945	0.376768224344
YLR359W	-0.411901448774	-0.0708922829236	0.0260709566838	-0.0157919256715	0.0586290624532	-0.0959252799242	-0.0243545310145	-0.192739869523	-0.00685590363792	0.00623760318944	-0.0960210037785	0.0811226771327	0.0105096981712	-0.0728642584282	-0.0132518226049	0.0930921495673	-0.0131976230112	0.118737821983	0.0465488457053	0.130388036238	0.04135131515	0.0407090212451	0.0757345303121	0.200129979233	0.048599673834	0.0174121342415	0.0740361369394	-0.0690966099857	-0.0787695998963	0.345976386251	-0.0951403343543	-0.0450102813725	-0.0433368403394	-0.0841902206292	-0.155648962029	0.132929519624	0.153998456428	-0.129569354169	0.178262074395	0.409443077876	0.0848433589482	-0.0997890648078	0.0941462038603	-0.0301381545582	0.198251142168	-0.0504940492688	0.167204123207	0.116302629302	-0.0341502362232
YLR028C	-0.176319365882	0.057390559829	-0.0693224181621	-0.0634099042635	0.0411760538313	0.191395682992	-0.0456602875946	0.027871653813	-0.125967093541	-0.0688933919356	-0.0188562429488	0.00817270985987	-0.0640647798556	0.0601959286533	0.0180315880668	0.0504020738031	0.0732987847205	-0.0246814450855	0.0337829879283	0.0739263143213	0.0485698874803	0.122093930556	0.106820187691	0.0791100487346	0.18137419015	0.000178084097239	-0.028646248025	-0.0697513215996	-0.00797723334576	0.148081424988	0.110821119589	0.020031569947	-0.0372939364412	0.024715813326	-0.508600909796	0.0594223309413	0.0573016584709	0.0276835807213	0.135769700767	0.305193517227	-0.0399524276819	-0.0242806376733	0.168520044747	-0.0807309902479	-0.0807530737397	-0.0372286583154	-0.0279309928271	-0.13248396587	-0.266541061573
YMR120C	-0.249356706537	0.0690527945775	0.357908269101	-0.0573807320772	0.134298484016	-0.17439259568	-0.124764477029	-0.330536390545	-0.226188353783	-0.157124169169	-0.0566125354376	0.0415751787034	0.0136717706385	0.0854919383094	-0.141457814385	-0.168705401517	0.111904805353	0.156188403912	0.245241768072	-0.0102559283088	-0.156311856295	-0.136721594053	-0.21545614142	0.255169127172	-0.00097061766954	-0.167372367754	0.0371844318971	-0.0343880327575	-0.134416077194	-0.000574970118023	-0.164579195622	0.0213802910528	-0.0290780771362	-0.000811748899913	0.116995726424	0.20162174924	0.0393174202908	0.0471986307949	0.0594951808207	0.0343303531835	0.101115624587	-0.0893785335415	0.58412550752	-0.105832575735	-0.0799909353574	0.153739693153	-0.511883775358	-0.366190651151	-0.0591555734933
YOR128C	0.205733516412	-0.0497831798044	0.0747501416611	0.120770746199	-0.214465193596	-0.132205114484	0.00634401000102	-0.0769944066478	-0.100013290803	0.0188756065853	0.256909130455	0.0188106609628	-0.090582156364	0.0431470308373	0.0621486941685	-0.298404247701	0.269513323142	0.1008671145	0.0514232231151	0.254025101502	-0.0547274445124	-0.164227816385	-0.193026405302	0.199640732627	0.21815439278	-0.0725918443414	0.0271294396856	-0.100399108598	-0.0397927916036	0.388877187804	-0.00634401000102	-0.12328620199	-0.0334140625652	0.0512244502047	-0.50923153852	-0.0843576554083	-0.111630489485	0.0730287873312	0.0418828735829	0.281436632427	-0.0306979179287	-0.0857366313584	0.340129867129	-0.181397402202	-0.0924517142278	0.105500688306	-0.30894740971	-0.371495904286	0.168362155986
YGR204W	-0.000897723975751	-0.0277374318732	0.108076361547	0.0710167357664	0.0262628671366	-0.154052034621	-0.0596558611475	-0.0558565936661	-0.261010436017	-0.0447748416178	-0.0243934208249	0.0299479591995	-0.0672874997814	0.0658257797058	-0.0147676008653	-0.11693298405	0.181069224786	0.0530173521728	0.0663057665907	0.00664358915552	-0.00570063670797	-0.100519630841	0.0821790898208	0.155994354418	-0.0413803084282	-0.0299837771356	-0.0479469760041	-0.0285118023195	-0.086089115705	0.121841455254	0.0201430554246	0.0619671761388	-0.0923085570349	-0.0638440735012	-0.0715922745943	-0.0188168538741	-0.0385756557794	-0.0331656841289	0.0390809412196	0.0445303628797	0.0531686099914	-0.119066384242	0.49832938846	-0.0258845642933	-0.0808867615902	0.0385356789397	0.216376726122	-0.0581078247495	0.16535403829
YMR300C	-0.174333009996	-0.137475118854	0.209977072249	0.0485387782431	-0.0655238846362	-0.210057333867	0.0170835104568	-0.197379830126	-0.0183178389714	0.0830573322838	0.142791946293	-0.00583308722282	0.0525187490042	-0.175752983099	-0.0178926013758	-0.0359109443198	-0.0429983647605	-0.0154295686996	0.19570799908	-0.154315106353	-0.106366076877	-0.0181893818333	0.00559524606772	0.0863022458523	-0.0361547333112	0.000959948504972	0.0103748768785	-0.195113725972	-0.044528446026	0.0791607448784	-0.12304991293	-0.132556511321	-0.00691655037473	0.0507542670712	-0.0218288539894	0.162671375195	0.100748967629	-0.0441261563055	0.125738172674	0.309664251131	-0.000509025896109	-0.0701585116118	0.106987945077	0.0629914121141	-0.000959948504972	0.0589238189161	0.108799275647	0.291550211357	-0.0337165639312
YGL234W	0.0103035443718	0.0421541367606	0.0503792060957	-0.0912551600135	0.172036471433	-0.120528737454	0.0331616937539	-0.200863183321	-0.139530738631	-0.100728167795	0.198721237139	0.0611191951916	-0.0395598390214	-0.00976364813302	-0.0660251926258	-0.0974924240773	0.115908030871	-0.0183638147024	0.104565085035	0.00190851631845	0.00984244799166	-0.145867347923	-0.0817433123885	0.00354584567961	-0.185529788412	-0.148266589753	0.223236280859	0.0102952618057	-0.126436297859	0.261366048358	-0.330398548969	0.0688582337512	-0.0658501141585	-0.0565907747243	0.173323987647	0.0581873743774	-0.0518023573075	-0.151485439989	0.0832180607711	0.278075527262	-0.0939338079719	0.110456184818	0.241465273161	-0.0777226276836	-0.0094192370225	-0.0252101871063	0.0441669426583	0.17708010981	-0.182105976403
YGR061C	-0.0639630619603	0.074610417097	-0.0833162111898	-0.0198032884307	0.0993965623368	-0.0344981545901	0.00040846647051	-0.238794732275	-0.0451363265345	-0.0556547792283	0.110679656327	-0.0901275310429	-0.127428112643	-0.122731043568	-0.015754698356	0.176632941994	-0.0479633396246	0.0223551030712	-0.16869123079	0.102790209985	0.00773649435953	0.00300767178693	-0.155061476549	0.113680317096	-0.0333784681915	0.0256718759576	0.175815839937	-0.00040846647051	-0.143554781505	0.00890558159478	-0.0284081814825	-0.167310245657	-0.0858244280696	-0.0986157702174	0.152269784076	0.154784094191	0.120294284334	-0.0809255034824	0.0492412932175	0.0216389383309	0.0216207447896	0.101612044526	0.240708142215	0.119086453126	-0.04176622287	-0.0951656998022	0.246637877659	0.115214127338	-0.261300805695
YDR408C	-0.132447341567	-0.0646639763115	0.116897293892	0.0717488023603	-0.22194841391	-0.071648772981	0.0490800633531	-0.166120914778	0.0465097806976	0.00749790064742	0.124499829735	-0.0901119680221	0.0711133138225	-0.123683622813	0.0334656065564	0.0195984557711	-0.00344502661492	-0.0732623990374	0.0522357314143	-0.235247408737	0.00904173990183	0.0430246669141	-0.328387688777	0.0217794025041	-0.101567778419	-0.0807470889352	-0.0076438742478	-0.102329332819	-0.140931873547	-0.13408698942	0.105286727472	-0.140796290933	0.00874956311175	-0.181843266362	-0.112298503158	0.165990910657	0.0364855632416	0.0899134402007	0.0272347514796	-0.252345010962	-0.0499615924131	-0.108055664339	-0.221048052102	-0.104761504793	0.0252526782289	-0.0117939684948	-0.048733495983	0.0160598009986	0.0172570737958
YOL086C	0.0972209651035	0.0544158722407	-0.130730026407	-0.031411398524	0.0956984561206	0.130397328592	-0.223981850759	0.127712462398	-0.165628033932	-0.0460304131056	-0.339958504767	-0.319879969829	-0.114529226694	0.0966133471737	-0.178753145627	-0.00844040567344	0.12566411076	0.0907305878756	-0.139258411075	0.0644515258531	-0.125056069686	-0.246423981924	-0.0741369891062	-0.233013701552	0.015489086042	0.0805623865182	-0.0890889199742	0.102211956794	-0.260924430728	-0.250383106492	-0.0542361467517	0.0951172300076	0.172364406544	0.152948276106	0.0375916244291	-0.377841395444	0.102131867909	-0.1521926791	-0.186760647479	-0.153838474906	0.020622222187	-0.182039787093	0.601382779331	-0.141044912349	-0.469783195982	0.0824217006748	0.0585881102235	-0.292759727881	0.0986282910348
YMR303C	0.161549531477	0.125977946019	-0.0314955129108	0.198000778436	0.204670990721	0.0254796132516	-0.091508042115	-0.147991919054	-0.209020999023	-0.469839627321	0.10788731325	0.0680407640472	-0.130602020933	0.12309229728	-0.0548671697443	-0.244693164637	0.24967147148	0.123627914964	-0.082952016715	-0.096027638095	0.0735836009141	0.0290605173405	-0.189224200869	-0.0039431700169	-0.274749523425	-0.0153491201964	-0.0183335106399	0.192747600138	-0.124131513688	-0.10319806699	0.0417102199938	-0.223924712612	0.239232972078	-0.136725494388	0.456830345388	-0.20722518378	-0.120355602693	-0.0129779149522	-0.19197058769	-0.318789667033	0.0454643035223	0.0905247024849	0.201582159064	0.154611277481	-0.058680563064	0.00125143155324	-0.0623030353902	0.124094673168	-0.0809184913351
YMR083W	-0.104225922396	-0.0324052967447	0.0500102630823	-0.000907591627742	-0.0388376546539	0.0530514320261	0.0904261916616	0.459177282447	0.0188292900893	-0.04045002174	0.0269614180916	-0.0340118443552	0.00333253593818	0.00477011184221	-0.00489762401819	0.0647966595156	0.063425372856	0.0398209623752	-0.0950422241019	-0.0582745342877	-0.215673103776	-0.00260899452724	0.50857314831	-0.0315843410008	-0.11401031151	-0.022167629257	0.0274327962093	0.0201700194766	0.0622264351426	0.0113481790748	-0.137597999149	-0.00700146900124	-0.0540333633633	-0.0673813712595	-0.0986694765443	0.0198165699579	0.0150496548672	-0.0665292509987	0.139506698907	0.115985123755	-0.134680058197	-0.0128653282079	0.0740829837468	-0.00775765255963	0.00687095723451	0.101620250174	0.205775729591	0.266346544011	-0.174761919682
YGL256W	-0.149119500966	-0.0552144685434	0.157662472085	-0.0592317090792	0.172430813184	-0.15566323582	0.00579914567157	-0.0237262558014	0.0264692560657	-0.00125374075691	-0.160869243861	0.0581696874253	0.0404209617219	-0.120187855855	-0.00660277132566	0.160892296046	-0.0530890750195	0.0676657144362	-0.236977085119	-0.102538741914	-6.23715431145e-05	-0.0012350772703	0.131569183023	-0.151508598194	-0.102395547155	-0.0789140559885	0.030507611214	-0.0472334708942	0.0148672813845	0.212818754915	-0.181807131698	0.017779675143	0.0074300144022	-0.149139399403	0.407674798076	0.00490700624608	-0.0607321435416	-0.082201980918	-0.0408514869009	0.14532249813	-0.364815105215	0.0783430701935	0.122249910582	0.118176828011	0.065661898546	-0.154369331365	0.170895941157	0.332183407933	0.058705017734
YBR145W	0.022586980473	-0.0695251974956	0.159426299699	0.0887303597368	0.342407937951	-0.144280828407	0.0366354541515	-0.0491693802441	-0.064534344763	0.0704640335744	-0.137222776384	0.110048418018	0.00101439034285	-0.22188282102	0.0140754022913	0.0660688375535	-0.0971486200795	-0.256753968311	-0.0389879039635	-0.135487208651	-0.0705824109641	-0.118538357905	-0.0878651310528	0.144412245845	0.0084449590473	-0.086325487178	0.167773339431	-0.0269162206228	-0.710958412362	0.0888328635714	-0.203720947767	-0.0897723421246	0.139895262965	0.155208568927	1.12935812583	-0.126786538795	-0.138988368567	0.0650492558016	-0.0799809342212	-0.248986130929	0.0526772778892	0.0905218693019	-0.171168640719	-0.0168322041626	-0.00988756372702	-0.018413869106	-0.230756067788	-0.324910480354	3.37433488965
YMR318C	-0.3214634935	-0.260415186053	0.0184504399023	0.0206027180375	0.115360649754	-0.056513155378	-0.0206027180375	0.0397874832099	-0.0824136697699	-0.11260676101	-0.150868823431	-0.100227194738	-0.0171723873347	-0.104545187871	-0.0814004220532	0.0860277774257	-0.0475149100252	0.422309731057	-0.0497986568893	0.00496285912305	-0.150957561703	0.0332747897947	0.719436421899	0.0482022963272	-0.193023606783	0.0382342861114	0.0158822242904	-0.190011691825	-0.11260339744	0.369279247284	0.0339258325515	-0.295246221909	0.0230635942713	-0.0585804464121	-0.119341633433	0.0178379895237	0.052067725288	-0.117071303043	0.0368010323299	0.167743753431	-0.381245383088	-0.00109378325265	0.0762995230975	0.128558489667	0.0833189680869	-0.112171235641	-0.113121256667	-0.141435065553	-0.0107427522815
YCR105W	0.471845629253	-0.0785209291716	0.0820456894833	-0.0297629470393	0.00254712618401	-0.0546229721263	0.00109952836691	0.037095200919	0.177507960143	-0.0311009141934	0.00900672252162	0.128201723526	-0.0506918103598	0.0106404577871	0.118917807504	-0.224168292968	-0.185137375548	0.0581486825799	-0.142093968283	-0.47264098592	0.138949708966	-0.0364960580243	0.467796136157	-0.0241139944832	0.144637302068	0.084358300854	-0.0779636267975	-0.176410001023	-0.1210462521	0.0958458297182	0.218042265897	-0.0960890540496	0.0553633022795	-0.00194828423567	0.340267785489	-0.227173812433	-0.105419002238	0.221416338511	0.287644498287	-0.147020982108	0.0377054176426	0.234361870335	-0.0866787065116	0.429075055572	-0.324833567367	0.131110056638	0.0762276790092	0.197761347138	-0.362503679129
YMR009W	0.174112613958	-0.0606130587667	0.103758858123	0.158458448494	-0.155434420219	0.156790089099	-0.0497982365528	0.0351416836118	-0.0312557618372	0.0319836571325	0.046532363879	0.0836277420466	-0.11862754438	0.0496614584424	0.118438041556	-0.183416658364	0.0376137915562	-0.14400905364	-0.248855474384	0.0267392791799	0.091195166379	-0.143889584687	1.87568691008	0.106314109971	0.0449135447988	-0.0859968702211	-0.0664295356759	0.0137756677079	-0.331887993971	0.142221591747	0.299107512794	-0.0318612924329	0.131808185771	0.102278040529	0.0438193339341	-0.0867373644293	-0.0856445838304	0.136416774449	-0.0630051890714	-0.38672634978	-0.104942954089	-0.0301602669533	-0.303352687834	-0.0707215109758	-0.169788535667	0.139678196252	1.03840297532	0.482987682383	0.01744662394
YDR226W	-0.132936045125	-0.124474934286	0.140597989043	-0.0340432136822	-0.0551080239938	-0.0125158538145	0.122637027323	0.184007368804	0.025059844854	-0.00485548701759	-0.0559793481997	-0.000217286033022	-0.000755354805035	0.0498515064162	0.0222281326068	-0.117134957275	-0.0320996361999	-0.0627064472804	0.0815775830566	-0.0124798460353	-0.0938281381474	0.0757571331373	0.188910648453	-0.0403178471615	-0.0730691572257	-0.0756997865416	-0.0304785926168	-0.00191880808647	-0.0568631661982	-0.0845248915067	-0.0961897979572	0.165368410441	-0.0214485662401	-0.0574884033185	-0.310894363128	0.0612789805602	0.0505119670263	0.06001012984	0.0281710127783	0.136870897713	-0.0410753793832	-0.0728575843363	-0.0639680149888	-0.0497186357416	0.0430809986958	0.085390829413	0.148572936448	0.253117847417	-0.0795714316336
YER170W	-0.0735948984523	-0.0640795554753	0.0619214462466	-0.209251050364	-0.222955942703	0.00361666302966	-0.0947889413578	-0.206375687112	0.00052645623298	-0.106521412929	0.0814901282404	-0.131412303338	0.0650709441993	-0.139410837155	0.0900644288552	0.130375705106	-0.32417995908	0.12145973056	-0.00707988781141	-0.208742428942	-0.0692467294384	0.071724852776	0.00846383403037	-0.0545009980152	-0.136203286217	-0.117269679479	0.0657656899831	0.0572527311526	-0.144376334955	0.128503599076	0.0697468580079	-0.0318974296821	0.148662707101	-0.0354044141829	-0.389337484268	0.108093881129	0.0693277146765	0.0449945803583	0.145449695293	0.16604181334	-0.299156870381	0.106998636977	-0.143249782651	0.100489256936	0.0753717504587	0.0267347950815	-0.0566459965952	0.0631287692885	0.166544938427
YJR105W	0.220607004898	-0.119883787781	0.306429598272	0.0445375277566	0.0450346144675	-0.0461786500281	-0.0550597062593	0.0580153665939	-0.14755981507	0.0183571655269	0.0921525061853	0.211861584282	0.030544571021	0.0420887119901	-0.0197800542876	-0.33204461561	0.24187555375	0.11811692464	0.346044665739	0.0755972901682	-0.0651584063203	-0.21320080269	-0.0202596486835	-0.0583571194682	-0.127327845094	-0.357137278794	0.000396776516182	0.0774500599204	0.0250206838483	-0.309035983844	-0.135782371522	0.116454656846	-0.019277556882	0.029403874423	0.149163379856	-0.156656752876	-0.255442419313	-0.0275062795474	-0.165508854395	-0.18534579398	0.31247435608	-0.128787195168	-0.13053924125	0.149807361481	-0.124044464923	0.131598846498	0.0181122995717	-0.198768338184	0.430611675942
YCR011C	-0.0118812694213	0.0532042787662	0.0269385923489	-0.0749907326912	0.106811090527	0.0375176483747	0.0215886366336	0.061984595038	-0.00574906057663	-0.0634321332066	-0.0483380633256	0.0453699232739	-0.0643823110941	0.115930048737	0.0421177003811	-0.0953993303285	0.0973193006555	-0.075462927535	0.0711944338118	0.160716611147	0.0565247638304	-0.0522990969722	0.0143301368424	-0.0312522260499	0.0101280832654	0.0211102687521	0.114727339024	0.0724128191052	0.0999816038418	0.183462079604	-0.188149506256	0.109632040905	-0.0993965250576	0.0546731118545	-0.00645404432366	-0.079208180721	-0.0469937551715	-0.0369472810029	0.0201428495776	0.570004015465	-0.089928946837	-0.017889880091	0.124280538801	-0.0748912189535	-0.000527303110016	0.0156192390231	-0.0384012259457	-0.177242796262	-0.225413990572
YDR216W	-0.136167492487	0.17345144987	-0.149949836406	4.8592874833	0.228209829884	0.153981706675	0.0586625730894	0.277719341692	-0.0907379299596	0.0419409510774	-0.087235179897	0.0265435667145	-0.192001027662	0.0993621209494	-0.0231482558024	0.0912089182841	0.284238001566	0.146548374975	0.107968254446	0.201166549945	0.0491560002918	0.0183597166945	0.505894067351	-0.0458551447583	-0.238187211414	0.0380808254155	0.0663890041945	0.0344929344484	0.154863363048	0.0490948965195	0.0454921936695	0.135945921669	-0.286310989553	-0.575764260121	0.139471436443	-0.0424646691593	-0.0726131333958	-0.0873135096864	0.0143577122544	-0.023771605966	-0.0274337509492	-0.0442542880177	0.281583898958	-0.0742026655878	-0.0630295828692	0.00771620517976	0.4599252738	1.06074200017	0.0583144366963
YCR010C	-0.0428739020519	-0.149511438253	0.0756900011663	0.361227574968	0.0554557240515	0.117574269994	0.502546888728	-0.131466383218	-0.735931226471	-0.248247975682	-0.250561861534	0.145892470737	0.0211173815167	0.0771912978905	0.0369483519248	-0.480899066402	-0.345548139335	0.0304776055713	1.0424020565	0.0979720478395	0.723480997752	-0.291492454258	0.324238432795	-0.0584665108609	0.258301866507	-0.0667178990653	-0.0898780213307	0.508981332034	-0.130120690034	-0.000890836266681	-0.216981364914	-0.045515046012	-0.679993040126	-0.856977991303	-0.0141870069215	0.125969022733	0.0704796789481	-0.171371537686	-0.131209665405	0.010947525162	-0.177896028043	-0.0189715364103	0.280520243496	0.0464718843246	-0.0635473460784	-0.207115326467	0.608963522151	0.208737259889	0.0137166265943
YDL239C	-0.124776390469	-0.00480159734719	-0.0313297967072	-0.0702141392006	-0.0480986907154	-0.0734386639068	-0.0621733539351	0.0332702848701	0.0239775238222	-0.0179349022802	-0.169121114182	0.0543092917558	-0.116157924218	0.0254888528966	-0.0516676341125	0.0513305569605	0.0894283838452	-0.0768362171494	0.414586847972	0.161957597419	0.0727701764071	0.0211436533978	-0.142363594273	-0.165717218388	0.0373314948821	-0.019973688756	0.249249828057	0.207124418758	0.144514748012	-0.593920351046	-0.173469109147	0.00612913816143	-0.018632882827	0.079104562558	-0.0850695825001	0.0433504023931	0.0327157585851	-0.0797415374667	0.0317958223871	0.22968342949	-0.230443766477	0.0177626251747	-0.134521434767	-0.076575024958	0.165601777843	0.0637668935364	0.411267753872	0.453703192019	0.306201232731
YLR227C	-0.195420127949	-0.144960535898	-0.0938611553691	-0.0291192799495	0.034854370661	-0.00493212329598	-0.0643824348181	0.18405104877	0.193721059005	0.0841483854094	-0.0709264594328	-0.0615558881192	-0.15796620187	-0.0651264143573	-0.075408253872	0.114968384837	-0.221094267721	0.0773659971583	0.607289289913	-0.00759577380849	-0.0659828387411	0.247293323901	-0.176938051083	-0.0184505890638	-0.00633481456147	0.146263077501	0.0601758401159	0.129026725902	-0.083355370996	0.271196982451	0.0171949750421	-0.1306953777	0.0142195070023	-0.0781075145583	0.050176879627	0.24940406061	-0.229300508245	-0.0580434267414	0.108496581119	0.486066597282	0.0501703812636	-0.10860676097	-0.22379400159	0.0342397126195	0.0457694777926	0.027342567329	0.0892147185623	-0.183063454717	-0.147953393324
YMR064W	-0.191928802951	-0.0112620276238	-0.0518600821059	-0.0135247126636	-0.0681464415949	-0.000106362601952	0.0040998554959	-0.0348226932174	0.0929330376146	-0.00703267414063	-0.116295690871	-0.0526127939964	0.148809185207	-0.06458468557	-0.0415212162578	0.00787081264977	-0.15122729941	-0.146810374253	-0.332257468867	-0.16107589403	-0.052358315283	0.0578774621476	-0.0710908903114	0.132184730063	-0.0226965219016	-0.0761963846503	-0.138975491681	0.0194332442203	-0.0975574382538	0.0327314906348	0.0494546778771	-0.0172982176477	0.0755035923028	-0.00278920653815	-0.021404020814	0.0990895741537	-0.0598258540514	0.016774873815	0.147042931656	0.132565852272	-0.000339624809179	-0.0562891787744	-0.0579926412487	0.0915106121585	0.0278980691177	0.000728483731752	0.0155372169729	0.370107225949	0.148853938243
YMR282C	-0.307468546942	-0.152648295321	-0.167801000399	0.00370260714922	-0.110438371517	-0.0195374978111	-0.00905061094756	-0.00927711903832	-0.0207830352598	0.0597517606416	-0.135270346602	0.175481089206	0.0520611009041	0.0695274839838	0.0356642157249	0.173049454504	0.036532792732	0.0966252787649	0.157471287116	0.213024617654	0.0510908612762	-0.00928889181588	0.103257624805	-0.0238743218471	0.0920603442489	0.0443034212163	0.0479152829436	0.0244852103808	0.0530874786963	-0.071047946117	-0.0352548126931	0.0275749026471	0.0782687528432	0.0439498495734	-0.152933264558	0.0900936362377	0.00509292310597	-0.123846813012	0.0573820190254	0.377618539963	0.0382319010992	-0.0715092957518	-0.130582939794	0.0794069636495	0.00515031732619	0.0646660918264	0.340054920047	-0.031658573079	0.00966126491518
YPL005W	0.153018268932	0.00302614581724	-0.0745563569932	-0.0200516221835	0.0140804094857	0.207538752764	-0.0451035221524	0.103892995703	0.132467743708	0.00121242061028	0.13727274848	0.0903234188875	0.018755247701	-0.0753050213161	0.0853270389723	0.0475780606495	-0.0583874943417	0.0990889644391	0.265274145977	-0.10180668655	-0.0982072387344	-0.0177299317941	0.131860118271	-0.115190715246	0.0705761495318	0.161149289909	0.105178102066	0.132099592082	-0.126783171586	0.258057526882	0.0311835707685	-0.0596846554939	0.0562390089764	0.042889675312	-0.0589801737977	-0.0687797243877	-0.11183122696	0.0138164365509	-0.0639345612523	0.0375875608069	-0.132624647298	0.201024299622	-0.0111020045467	0.000314137070436	-0.0834249746737	0.0347801389211	-0.245194987683	0.149982652254	-0.142798326106
YLR040C	0.0552203262986	-0.0896233001612	0.0476535233742	0.101895104229	0.210083488673	-0.0127244709774	-0.0534703628915	-0.117509202681	-0.383815314318	-0.0122845439238	0.0901637114166	0.121314410128	0.236474202118	0.0908008014566	-0.0409161173017	-0.051388103488	-0.120218569744	-0.0485617544002	-0.121659392426	-0.143118704924	0.00247782738651	-0.153561833129	-0.0209571482498	0.0333771491526	-0.252486930711	0.258355524306	-0.10309062883	-0.0872090439633	-0.145719348314	-0.0963035806865	0.102255210342	-0.0436910495939	-0.101469927109	0.195534975119	0.524097921479	-0.135325218014	-0.00989693818425	0.196054052951	-0.135419343873	-0.276322181147	0.148383218862	-0.0880347404539	0.349819473518	-0.0129643704986	-0.0807811952662	-0.0265915549601	0.20419772084	-0.0690552394089	-0.086422849187
YEL052W	-0.00979992478178	-0.0434187539603	0.0121052030808	0.0118423072172	0.0815274861087	0.0342390394033	-0.10142360966	0.064329989575	-0.127546613947	0.00865612806156	-0.0912272391497	-0.0067550480636	0.106274433463	0.000825263031466	-0.0334918589206	0.0921105819837	-0.0294962142886	0.153171898266	-0.061313553202	0.0629703663004	-0.143664397137	0.0603393351043	0.22892535525	0.102912085798	-0.0471579536217	-0.00976195162089	-0.0481784405809	0.0837388229318	0.114575019653	-0.117259459849	-0.161522774476	-0.0157085047568	0.0435046104396	-0.118656666965	0.350218778942	-0.0239055920882	-0.149543989435	0.0379592011584	0.0961063369307	0.290375573455	-0.144858725643	-0.0347470976876	0.0830516909163	0.0660069117901	-0.00783689928957	0.0197575261319	0.019868563721	-0.174112246448	0.128819996906
YLR397C	-0.0385937283105	0.0617970052408	-0.0660509851436	0.0995515659884	-0.0533487919213	-0.0533786028401	-0.00554528847721	-0.149525954254	-0.0561019991524	-0.0284330673605	0.121394875132	-0.0672834756743	-0.0917112317769	-0.047532723998	-0.00504912906049	-0.0839880725325	0.208884938353	-0.0993688062647	0.185168867425	-0.0704239159731	-0.0978786417098	0.0784855143381	0.299135465829	-0.156694630813	-0.17856720085	0.0570016817437	0.162479237504	-0.18406297651	-0.164660414045	0.317396770664	-0.109607748435	0.0354338919392	-0.198855373523	-0.131522470747	-0.216373652382	0.10310167196	0.0358096411399	-0.111667635594	0.286060296638	0.295854930119	-0.0114610301409	-0.233524251965	0.309409783737	-0.0825089784674	-0.140274710649	-0.102852181783	0.00365049848965	-0.186940239329	-0.315348896335
YER017C	-0.0813103407177	-0.0393607089999	-0.16838285162	-0.0315968066337	-0.0493322487947	0.106108285745	0.135204597421	0.0615267960072	-0.170905248318	-0.00902263345435	0.0705884527822	0.0533905883293	-0.0714288827964	0.196102328364	0.0326946110606	-0.0568507351702	0.220152323599	-0.111828834498	0.206358110993	0.0760952820476	0.0131704167245	0.355108454002	0.338518097642	0.00284389823052	0.0248973885173	0.0237899512947	0.0246815085985	-0.0181487981522	-0.105321509614	0.255643386889	-0.10197488491	0.132292308123	0.0018428008699	0.0968019659534	-0.332059176796	0.0470759025578	0.118232057933	0.00112031888592	0.174811497539	0.328681455736	0.0588419112326	-0.149047798246	0.238550921903	-0.262938964673	-0.120911324804	-0.0617603809713	-0.0706734451407	-0.538703742119	-0.0752531910376
YOR129C	-0.0429009712678	-0.127007248176	0.142242549337	-0.0750540266054	0.135093634419	-0.117071764822	0.017886607516	0.0582845259099	-0.145335162257	-0.0127916586284	-0.607641242118	-0.0187953606488	0.112310686433	0.00903089028102	-0.0530502732173	-0.213594592383	-0.0234872093544	-0.1098272633	0.325021475037	-0.116670729192	0.0371069315404	0.0714679292397	-0.0629220757448	0.000136519241845	-0.013767758516	-0.0715169863391	-0.0420637319963	-0.13735380744	-0.0538349383689	-0.105057897008	0.00992630511413	-0.0834744900768	0.0443998280083	0.110556781342	0.222600898524	-0.0377452671307	-0.14417360339	0.0493926232079	-0.517966994917	-0.751372203713	0.0175969414327	-0.0846898077215	0.0669622672222	-0.00761094833591	-0.0996528946748	0.131541778532	0.116461656568	-0.227221766436	0.46868800585
YDR085C	0.199701294621	-0.193485023754	0.0442111121025	-0.205418352745	-0.164908437637	0.059201655576	-0.0295949349139	0.397043345148	-0.038350417599	0.00222945668759	-0.27514529139	-0.0305741564527	-0.147343422955	0.274227742544	-0.0739815557621	-0.0659644439149	0.0546008100374	0.156880418879	0.124158852712	0.200107304676	0.162714903664	0.050450548265	-0.275980829474	-0.0475098460882	0.190785977824	0.301230065887	-0.201732405882	0.0834431537918	0.458369895177	0.0761403306858	0.0330773358283	0.0792934756839	-0.222102611299	0.0791748485025	-0.341912774503	-0.105882003757	0.0150203330703	0.0591661261243	-0.0871875564085	-0.0186136226003	-0.167207731499	-0.204785337934	0.0345847996447	-0.0399154697709	-0.0707418684444	0.196364736734	1.33740071976	1.12543142318	-0.0155234248411
YGL071W	0.0365405815457	-0.121298074521	0.082017782878	0.0697561065415	4.01068358149	0.283251260716	-0.0330177905917	0.00743354276248	-0.128423091719	-0.026311051651	0.033671193683	0.0296960877432	-0.273683989934	0.0733902549988	-0.0234687991241	-0.0885843830883	0.0674043817956	-0.12255463654	-0.177358571543	0.0770856449441	0.00561841299939	-0.0209329007441	-0.0169283729555	0.00297962033567	0.0469405224684	0.0524791421522	-0.112201952291	-0.143730384367	-0.108469380698	0.0140460171109	0.0295505306104	0.0242054781867	-0.030353173842	0.000678960876523	-0.174210306719	-0.0402063782588	0.0279623123294	-0.0281383268402	0.17231815948	0.057842134784	-0.0103190656426	-0.105573258067	0.221218622844	0.0292704878626	-0.107567580503	0.0354314888107	-0.13626016178	-0.435111911026	-0.0489906183376
YPL202C	-0.159254071297	-0.0618806096249	0.0617966938137	-0.0376923419184	-0.128373129078	5.15226382369	0.0202920924674	0.018251548436	0.0116387985955	0.0229966287294	-0.243237347436	-0.0319546498085	-0.0366188849906	-0.131894578268	0.0394754291049	0.119136620102	0.0403975720939	-0.103752160405	-0.198113858534	0.0452762072632	-0.0128660422054	0.135139725353	-0.0248144178128	0.0742992943385	-0.0381400798645	-0.0763062955452	-0.0364211505665	-0.0446133916307	0.0424678794854	0.124354301614	0.144427140831	-0.0674075379744	0.183021256767	-0.0304955999803	-0.201944559048	0.122475370296	-0.00167900003928	-0.0732291429299	0.0357116883347	0.191380110069	-0.24437722593	-0.126271360516	0.0209815166754	-0.0613274912133	0.062522651801	0.0710867339872	-0.207024651068	-0.0430296605461	0.324957645397
YNR044W	0.209939435725	0.106117141367	0.0248698187866	0.246055480058	0.220719483012	-0.166087274514	0.044082554216	0.11104245787	-0.110347076653	0.0149557005157	0.263473765532	0.012816781248	-0.140555484776	0.353557968014	-0.0446894109001	-0.239791286523	-0.0219704358846	-0.0723283281486	1.05312663103	-0.204126007966	-0.000979908374833	0.077682133052	0.195096266791	-0.181776717142	-0.152554311807	0.286973968908	0.0172769116183	-0.130252553519	-0.0681808690842	-0.435760636827	0.108384791056	-0.133245046144	-0.277135845941	0.0429360147244	0.422836585693	-0.109707402979	-0.0275935979602	0.0499105818106	-0.066027245891	-0.36216962093	0.224791249294	-0.00402987096994	0.412160000265	0.0474773927613	-0.138768086257	0.124263764794	-0.0693865528893	-0.501925922242	0.121076934469
YGL032C	1.01340376815	-0.701311518795	0.640979905108	0.360678406756	0.664796665186	0.924882041519	0.647174036141	0.152895145546	-0.0515479051327	0.0286755350756	0.644233566165	-0.586680612092	0.605311057426	-0.628145828395	0.00377935123745	-1.40542716807	0.936402912509	0.216150714231	0.0830708756061	-0.378327060768	0.266553930058	-1.46341026913	-0.161433012728	-0.724568880754	0.355062351325	-1.56617088916	-1.26672773264	-0.0472596546117	0.0610941486396	1.31191772967	-0.333085193537	0.375524786905	-1.85105705017	-0.00665103124319	0.298269807458	0.878030308429	-0.919670616382	0.446772815238	0.162605377214	-0.209066913176	-0.180939250695	-0.857625479762	-0.82408214516	-0.361090133301	-0.863536856835	-0.19354145559	0.472953021313	-0.0291911058089	0.193189629505
YPR021C	-0.109283542795	-0.0626087577431	-0.103576333406	-0.0625254714087	0.0122067028621	-0.0180223627416	-0.0514227105113	0.0905970016794	-0.00177912962006	0.00373021329779	-0.169154928339	0.129939600522	0.00562195139701	0.0899755957054	0.0557337382814	-0.0911467996889	0.0614717195791	-0.0334774708122	0.0573026980156	0.215183411816	0.0198108817234	-0.0466129286982	-0.0637650250259	-0.0481394489637	0.0797894289755	-0.0379983415201	-0.00632908699981	0.00827999732827	0.128143290655	-0.45187592367	-0.0151673021947	0.109469790245	0.0361421503451	0.006540814926	-0.185288269353	-0.100098440176	-0.00527133523513	0.000249173329824	0.00434887245291	-0.235346978141	-0.000474332301809	0.0699994854365	0.0029526924343	-0.020074712112	0.0113894027519	0.0263354921228	0.0416648186586	0.00253447152606	0.103365685443
YDR524C	-0.253627204404	-0.112515419346	-0.0661598179536	-0.096721567203	0.0837869214887	-0.0151249829261	0.177934564694	-0.135174670121	0.0202114148797	0.0638436617015	0.0342879623004	0.0984838962092	-0.197344570104	-0.012697819028	-0.137846294862	0.285860267968	-0.0239790468131	-0.0476998374694	0.303595152352	0.292221460464	-0.0480359050299	0.0366235831011	0.000734419796977	-0.0700560664118	-0.111814813604	-0.021248026923	0.275672974896	0.330244861218	-0.00887004868308	-0.16825010176	-0.128283105895	0.0362606828805	-0.0136954512288	0.110625171436	0.000397334874731	-0.00295577011671	0.110523304872	-0.085347338191	0.151526523038	0.107678773381	0.101124157832	0.220359409626	-0.0075188153562	-0.0870427336137	0.241170801595	-0.0495677453236	0.154392613571	0.360572100606	-0.255727548152
YIL044C	0.00202413341271	0.0331937401705	0.0690232958318	0.120465247308	-0.0523643861017	-0.0844558981388	0.000384396164448	-0.014811421585	-0.0372661841301	0.0589766900998	-0.0746569778372	0.0295744573149	0.0221520838417	0.0887104776405	0.053846750021	-0.165571301645	0.11366710422	-0.0495321398973	-0.176744243618	0.15633793398	0.0335460485012	-0.0717866162561	-0.19378690233	0.0445029600385	0.0239416756647	-0.0163126665683	-0.0563577922027	0.0248511539782	0.0851129388297	0.0117819490056	0.23538730318	-0.0570803921355	-0.0817277596248	-0.00658775230442	0.0390298591871	-0.0784194645953	0.00129127162227	0.0764371408505	-0.0834266465287	-0.107557022923	-0.0805421537222	0.221839304481	-0.0284937162408	-0.0704613906847	0.0235795913997	0.0152281354377	-0.394701613251	-0.189840936638	0.272145978256
YCL025C	0.267447367586	-0.462079697119	-0.00378748295868	0.156072255638	0.225818361389	0.183345335002	0.0515773711764	-0.0327702341063	-0.0579670200488	0.129744215385	0.109629364582	0.0399169502229	0.0431901327681	-0.0454545840509	-0.0493759177493	0.110019034776	0.0309575134043	-0.545096056631	-0.108128888719	-0.136016662637	0.0863965102724	-0.0122100140128	-0.583799955662	-0.0998762516922	-0.0652881553731	0.194504348408	-0.0268462767663	-0.477500836596	0.0851662544492	-0.403886246357	0.319750357042	0.188038065861	0.102142354907	0.0279696484713	0.814268219969	-0.138131693594	-0.0507709830686	0.0167339421269	-0.0727059054303	-0.55389530937	-0.00325797882998	0.0410520682399	-0.070053097252	-0.0442495472928	0.0226434434587	0.0494453513429	0.163306740041	-0.0892540494642	0.263696845219
YBR132C	-0.318883301482	0.103264881012	-0.115509761766	-0.227672880612	0.239381310539	0.443103098212	-0.0511134038215	0.180748528208	0.00393176880022	-0.135800975898	-0.271955072501	-0.0603388368255	-0.0314155759054	-0.0957459854995	-0.0626413649824	0.283213079543	-0.0492176170532	0.0393483843355	-0.0500241482816	0.118864829961	-0.00762596468597	0.103817502832	0.00344274743872	0.0408225356188	0.0430492186721	0.194856067584	0.206183934614	0.167041964397	0.306387566298	-0.143479817425	-0.0932826526346	-0.00344274743872	0.179812660243	0.114140932648	0.585194829886	-0.108705537294	0.164983726446	-0.110349297144	0.33420039069	0.207788160845	0.0131209702704	0.105668204761	-0.0710212949955	0.10917898754	0.156185662122	0.00075714097503	-0.661082844722	-0.60465042337	0.296401605417
YFL055W	-0.204780932332	0.135689123023	-0.13979514446	-0.130077419033	0.185276034907	0.0891652525878	-0.0388339038445	-0.185620990174	-0.272362675522	-0.0249386253361	-0.477779304138	0.0554088794315	-0.126649363988	-0.152400375762	-0.139592031757	0.259451469106	0.182131060565	-0.493029064111	-0.156197795358	0.182897842082	-0.0297934862892	0.104402421022	0.273120936313	0.247843663412	0.0329528416595	0.222704533261	-0.0355369935285	0.205764038572	-0.007178341492	0.240093093343	-0.0167027232958	0.161264860407	0.0893773867503	-0.0275704202886	0.189413117138	-0.0456494815327	-0.00331034468127	-0.0854504252711	-0.00564284457246	0.239731145559	-0.218887029846	-0.0202386432107	0.0335610338643	-0.109415403523	0.0378619566974	-0.189411435744	0.130500134567	-0.182524168375	-0.153591936202
YFL030W	-5.8973458997e-05	0.115520159025	-0.0730085720824	-0.0211018870461	0.00966033981892	-0.0779443944167	-0.0254538039699	0.0199839162436	-0.144163468656	0.0476788567065	-0.122171128201	0.0017966338462	0.0805039424515	0.012284910294	-0.0505377185377	0.182954997089	0.0590450697872	0.0525277284893	0.262509285362	-0.111233032771	0.025021205411	0.0740188614726	-0.0408492204625	0.0732033166196	-0.105640236025	0.133218739199	-0.0688173807846	0.152491781153	0.0749852357572	-0.342731351302	-0.0766828382768	0.143425875008	-0.0178369314851	-0.00258109256903	0.373529555242	-0.10370033412	-0.153176467337	0.0845975348275	0.00677797023604	0.0548883981917	-0.113749589232	0.110054209989	-0.062700068138	0.0761450119677	0.00985699680623	-0.0148959000731	0.110297762471	0.053692419351	0.311879092271
YDR214W	-0.12053984241	-0.000573802859691	-0.00354739012786	0.000573802859691	-0.152574115618	-0.0894600224238	-0.0649871513193	0.380386105028	-0.0769984863361	0.0556599309539	-0.0231406831085	-0.0402573045564	-0.215542399761	0.224239140376	-0.00569524890714	0.0557079858951	0.130821091172	0.136035847589	-0.0213948632865	0.0597863420746	-0.00570200157591	0.0792368714831	0.199650775195	-0.217896317331	-0.12948178932	0.188279614787	-0.0537211759871	0.246931778864	0.270743017931	0.205093711072	0.242018003028	0.286111720172	-0.00289348876221	-0.0777022102567	-0.389801220934	0.0992135968592	0.00210947224172	-0.0781071840459	0.168586569944	0.028838035123	-0.188826456218	-0.252149239208	0.164195574651	-0.03837511963	-0.0804187346374	-0.0409493296866	0.10810593418	-0.114630390376	-0.118758895079
YOR023C	0.0497941644356	0.0799578460956	-0.0814104593979	0.113222456919	-0.0232329034905	-0.0448991896481	0.0499887701847	0.0831645110228	-0.303690329007	-0.0312477093206	0.0698610363628	-0.0194919638286	-0.148841603768	0.268350011893	-0.0418168478448	-0.232425155973	0.145234049007	0.052030567231	0.0609578587371	0.0487721486262	0.108630585964	-0.0907084250798	0.260506604234	0.0901303123947	0.179056246944	-0.0112150600921	-0.100963971161	0.00483097244376	-0.000362026852766	-0.208281529526	0.192499100921	0.0986905225134	-0.0132914583579	0.436018668381	-0.401745951098	-0.145858032201	0.0145922225226	-0.00253661561967	-0.00208284502956	-0.392374096418	0.266222654562	-0.242137937533	0.568917338911	-0.122318806767	-0.301989002152	0.0207632651004	-0.0279337337554	-0.485695442445	-0.228913104665
YCR082W	-0.0110548474606	0.0179121844495	-0.0602559030519	-0.0200694527859	-0.132386474573	0.0191898237623	0.0799389323184	0.02922069964	0.0981777676561	0.0402061204194	-0.122911377298	-0.041852838835	0.0596765070787	0.0148170082025	-0.0616171956966	0.0886766808466	-0.0290616898075	0.00863856746797	-0.123215841421	-0.0330709578879	-0.0635944654966	0.0462268039737	-0.147039647386	-0.0480844796712	-0.0225631201531	0.0393621481969	-0.0653232354178	-0.0628507913534	-0.0650393061013	-0.185525457896	-0.0705209362718	0.0389349282145	-0.0254504060621	0.0227948152102	-0.118512087908	0.0122262024678	-0.0205227734108	0.0634919776341	0.166571762102	-0.44908490311	0.00482405309496	0.0721564321011	-0.0811007162256	0.129045543568	0.182214745397	-0.0181827549902	-0.00491761242725	0.395354572026	-0.168880564597
YDL073W	0.185642894622	-0.00308071337359	-0.122402026699	0.0576213474992	-0.0621726432139	-0.0145031919086	0.123757995386	0.00308071337359	0.111086220053	-0.00518654958123	-0.0857124555095	-0.0710543462182	-0.0133664335394	-0.0782117846946	0.0778602909306	0.173488034683	-0.0993751750062	-0.499761938761	-0.0122517861581	-0.0661461902054	0.0478523428339	0.0976070728019	-0.0207121729599	0.017656787687	0.0750535837076	0.0369257391562	0.170232103373	-0.0316843922973	-0.0902208513078	0.104923086078	-0.0626050330047	0.00717358781263	-0.00160030145011	-0.0534048000195	0.101837360575	0.00683783780991	0.0108407487001	-0.0469590560986	0.0601046270187	0.375580419303	-0.164090561831	0.184151006919	-0.133046223289	0.00464760929279	0.0484095974357	-0.126747384605	0.112679760866	0.274544784797	-0.149646114877
YLR109W	0.35920320998	-0.231717921927	0.0143247714312	0.0928564282795	-0.50227714758	0.465483822373	-0.143471020222	0.578193132572	-0.0133244068866	0.0170802501026	-0.180607859953	-0.163389337154	-0.292954233276	0.352690050678	-0.0108692969084	-0.0422399260146	0.169186461555	0.164186248756	0.281517946818	0.27542966118	-0.352821780401	-0.191134528906	0.0739205243301	0.112851306959	0.305553096555	0.356958595355	-0.218833536094	0.0617316529456	0.447221822364	-0.31078057768	0.225286664799	0.18202913641	0.134727114677	0.0596934315644	-0.993690041812	-0.106155132607	0.0668319538536	0.100917872112	-0.147153783768	-0.5511207779	-0.17605967841	-0.366733787374	0.488913451157	-0.188917901579	-0.240293368613	0.0524241950418	0.125019914077	-0.64356519337	-0.247866093363
YHR093W	-0.0291587635913	-0.23098327688	0.0517487410936	0.0516648156052	0.0472258295706	-0.344212328125	0.0143053829027	-0.00117685159977	-0.220832852197	-0.0647177871358	0.042088912954	-0.141826829418	-0.242568111587	-0.273001174728	-0.0853843614393	-0.427156301576	0.078820129371	0.0546095759859	0.281043384364	-0.398882333795	-0.0600933222418	0.307618261604	-0.313561843975	-0.0406537816312	-0.173229178382	-0.0603661150111	-0.550094724887	0.0993540895591	-0.250286036462	-0.00189290368294	-0.0286599938879	-0.0485728030248	-0.470434154122	0.142884195869	0.39069254615	0.0124262980211	0.102580161701	0.122676918156	0.104635698376	-0.0409389112889	-0.0552624525281	-0.300377592429	0.428302411675	0.0308154848121	-0.23079135836	0.256094353214	0.11157015292	0.185247711776	0.17536609857
Q0050	1.31995746546	0.670748884219	-0.225278862517	1.10730335354	-0.101790363216	0.0777214398275	0.0241972523466	0.0412741874794	0.232885561029	-0.00662785251117	0.853700073417	-0.218176735022	-0.546759024636	-0.107228315351	0.271003374921	-0.926378270452	0.342139651166	-0.197471960314	-0.252383332332	0.854740853137	0.0395832591071	-0.30079946996	0.52393995094	-0.602513867868	-0.125711064239	0.10439009354	0.0302296626547	0.163372962545	0.137830678499	-0.330681702241	0.540130703365	-0.0193416158777	-0.0982697050434	-0.109189633245	0.252781582698	-0.0339581254152	-0.0250220023277	0.331964748333	0.430006272811	-0.57198181944	0.273461392565	0.206970852456	0.171038098843	0.10784328075	-0.398071119186	0.34358091736	-0.28800487108	-0.301266404703	0.237335861505
Q0055	0.590504043928	0.390005884903	-0.317678675108	-0.212025593705	-0.0120026816963	0.0398118510892	0.00658113283062	0.041307609089	-0.0136594935621	-0.108747705895	0.555610491783	0.159081327618	-0.428377015157	-0.0905102983261	-0.000376635420612	-0.422594642563	0.232112294941	-0.158438090669	-0.280928739505	1.09486572946	0.0105477342868	-0.266809989244	0.571974864476	-0.406641428225	-0.0560820775339	0.154458478431	-0.102054984035	0.078376786894	-0.0322852314113	-0.517288796382	-0.14795414793	-0.0370734488059	-0.181335803159	-0.164353483636	0.193521474384	-0.199645708958	-0.236416276086	0.0857793336331	0.467124090068	0.142991766231	0.146893834969	0.0171155623514	0.129433952008	-0.17361796837	-0.390099576249	0.137741979483	-0.280384798677	-0.331940793357	0.051658656573
Q0060	0.274960373952	0.434220280632	0.857274566227	-0.355534900536	-0.896910326762	-0.426366766976	0.369542041816	-0.0259211225281	0.422707741624	0.00261926840429	0.378299099513	0.617712468641	-0.735059254734	-0.0817021701261	-0.26628938599	0.0141426169899	-0.3361387927	-0.245892626701	0.992158216077	-0.163365951855	0.638218944362	0.0212348751416	0.779163819449	0.872915034782	0.223412522744	0.0245501329895	-0.751917498711	-0.236096253252	-0.0409786712474	-0.243333977298	0.108397170852	0.00328079909738	-0.369226843493	-0.132983091436	-0.0956196225693	0.795069442627	-0.276012410211	-0.401172452937	0.987662617108	0.680507714879	0.448790112777	-0.166499808539	0.431267608018	0.890519147223	-0.319802588404	0.221093863248	-0.402713217704	-0.413998966088	0.291447603856
Q0065	-0.953799071235	-0.361451447784	0.485831165482	-0.195051964751	0.666628102751	0.512834386651	-0.0315667287899	0.489170669915	0.594476008061	-0.504353932973	-0.545330039696	-0.485233203315	0.0802001302924	-0.525948312699	0.159310997508	-0.717636431087	-0.467325161768	-0.191981157472	-0.0618640170651	-0.399650937292	-0.134795113032	-0.351102757549	0.703087767535	-0.167311917594	0.277619469422	-0.304032214936	0.258564053151	-0.754050718032	-0.876735678823	-0.0796372353531	0.291899434926	0.0398782762192	0.694720877625	-0.150098293999	0.0224499672306	0.169279522896	-1.71363028952	0.482912317281	0.658021611065	0.648225441957	0.49564340357	0.510206015052	-0.000232451634715	-0.519298857386	0.418862950191	-0.732240124732	0.732074037887	-0.148474097312	1.24162679217
Q0070	-0.123971606678	0.0908011888269	-0.20213762786	-0.308116329564	0.163528497724	0.0518280591147	0.0186893258422	0.0400614494638	-0.0608488587381	-0.080930397136	0.079266684733	0.143190976258	-0.318038444327	-0.128712117214	0.0266037704501	0.0048200952532	0.275869147085	-0.0644545921427	-0.225178218272	0.682300277681	0.109371179873	-0.00730035757027	0.270446586467	-0.0818220050888	-0.105763646523	0.0879518780947	1.28299121731e-05	-0.123044526963	0.0268641846901	0.320660698649	-0.188282928003	0.0160829813698	-0.236669557978	-0.157458379291	0.231728138349	0.116612180838	-0.0310355409529	-0.210005207035	0.616488861194	0.767309585555	-0.0145227637697	-0.0597156861031	0.148140789968	-0.151423378968	0.0241028725555	-0.0118567546991	0.0299311128637	0.208350267808	0.0324675922942
Q0075	0.660629711932	0.00133808309415	-0.279117235305	-0.469408299042	0.269811157329	0.0719438342581	0.0267298047675	0.0458673069311	-0.0399637355285	0.00336131108692	0.425615980985	0.0609517323027	-0.484416804693	-0.0358904086886	0.0255311879975	-0.920517768796	0.272933362293	-0.222569577702	0.061920346977	0.781085225876	0.0289167497654	-0.207651826368	0.79667939691	-0.553189377501	-0.145544869076	-0.0266056016714	-0.386093740804	-0.0232895941468	-0.0495606272889	-0.099698949303	0.0713119017884	-0.00440572705444	-0.40353781624	-0.603815234868	-0.226424665934	-0.337434617353	-0.408169993208	0.156513796904	0.710141549367	-0.0728932699095	0.401327409504	0.00163844948337	0.23758266369	-0.458883289875	-0.810382475257	0.297654508439	-0.523479946	-0.733074705788	0.492421111843
YNR074C	-0.117501592489	-0.0236134798588	-0.1048500543	-0.0617156415355	0.101937732392	0.0914058234223	-0.0107812335109	-0.00137603576415	0.107946216836	0.0193678503038	-0.138400601641	0.106802115022	-0.00402943481259	-0.0726161831787	-0.0273904153259	0.228376813643	0.0557576459526	0.144593622592	0.27814153067	-0.0406648546299	-0.0477612208203	0.0678253709868	0.151365165201	-0.0735284575309	-0.00868703765867	0.370250060616	0.106212403857	-0.0213743401928	0.115124988597	0.183300165692	-0.159425174656	0.072739965111	-0.0457936100482	0.0809076845941	-0.204216136217	0.0769680409303	0.0146884504963	-0.0745658767817	0.122155341663	0.201253865939	-0.0764299778493	0.10118919853	-0.119590518225	-0.0155404562159	0.0269874827637	-0.0427376425251	0.274085701048	0.326298279053	0.196928099149
YAL046C	-0.0563582779232	-0.0573501417125	0.0270446102234	0.0725521587842	-0.109636629071	-0.0488151107751	-0.0235290127097	0.00236214420241	0.11386098454	0.042066995043	-0.0578917963845	-0.0425609836788	0.141372082859	-0.124212924733	0.0128713688608	0.0562316736912	-0.175764209254	-0.0780885601424	0.118263169937	-0.0921493344557	-0.0571547516806	0.000719284506199	-0.336281592035	-0.00822287644754	-0.0685883711607	-0.0468758894987	-0.0507787816915	-0.107138332098	-0.0071674758747	0.123594183287	-0.0296752252166	0.14170079385	-0.0680780928009	0.0375348221694	0.058275930685	0.0149480036714	0.0800955946071	0.0254385026522	-0.173381966199	0.198538491858	-0.0231616397983	-0.0283274557278	-0.223006130151	0.0593054219086	0.0381034326626	0.0325087132529	0.138063400977	0.28894560341	-0.0866972081517
YER087W	0.0282963744078	0.00290420933547	0.0368122085223	0.0421911679268	-0.0671216548663	0.056942365849	-0.0337682992511	0.0795785002774	-0.000348561111079	-0.0641503166697	-0.028832074983	0.0190226154076	0.129212967783	0.0187135478648	0.0411937451099	-0.0561378770154	0.00216816641202	0.160464227256	0.0951782630626	0.0255176491154	-0.0402601504377	0.0108730824796	0.0816728759236	-0.0517920638062	-0.0293861985545	-0.0039451813242	-0.0362425179775	0.115292431505	0.136554507203	-0.0670478865859	-0.070705588679	-0.0175762383761	-0.134027424422	0.0467060782701	-0.248968317421	-0.04060887022	-0.0568680718254	0.08098948463	-0.0665082235699	-0.00152431833622	0.0528676859412	-0.0160086400059	0.0917376633664	-0.14080727569	-0.0986126963646	0.112812946481	0.0849138718223	-0.121593522312	-0.157534710848
YER093C-A	0.0836544012588	-0.0656761223451	0.0717893452475	0.0478439348535	0.0151008137035	0.00612164454829	-0.127170740468	0.0921777683736	-0.00620101678735	0.0234204919805	-0.0906510773291	0.0527872422043	0.188781883725	0.00155685137043	0.000216047903483	-0.152259855409	-0.0292390592248	-0.0230461054079	0.248251830755	-0.0869394379287	-0.0919132272162	-0.0913773381944	-0.101788999733	0.00109112145222	0.072941777577	-0.182262175997	-0.038223601324	-0.000674748209202	0.0399436653975	-0.245567476973	0.203630403817	0.000674748209202	0.139608825982	0.162063562585	-0.0263781905899	-0.0880547150812	-0.077330151597	0.14073089615	-0.302561806045	-0.66402339612	0.0452328624602	-0.0829966712731	-0.241537683947	-0.0516918548898	-0.145505482299	0.215354462011	0.221123388757	-0.0352035283375	0.268443385682
YGL160W	-0.237569303241	0.0647730217614	-0.123611381009	-0.0147846864512	0.171575782776	-0.0363975831552	0.0103216871996	0.0426040275155	-0.0898381227482	0.0413052656518	-0.316216242932	0.0794836789367	0.0134048529062	0.0107346793633	0.00927123536112	-0.0150168971336	0.116741947381	0.0650786959821	0.0111171658775	0.218104034349	0.0676087369302	0.00812913145827	-0.206848863148	-0.0797629036	-0.0181061475752	0.096689614133	0.0231811229265	0.243597647753	0.160912600988	-0.0126521193514	-0.0835919708805	0.0336837184792	0.0198853486686	-0.199186509849	0.270931232063	-0.0187538205526	-0.00656921796742	-0.0673294860161	-0.0751197263242	0.133052740664	-0.0662255510102	-0.008692507825	0.112479415076	-0.0635644229032	0.000545805922273	-0.0704119726093	0.337360628843	0.185737721566	0.0338172187075
YHL021C	-0.139247702718	-0.051076569889	-0.0928874184209	0.213557006682	-0.0730217985953	-0.00446520138864	0.14233981049	0.332973110422	-0.0445153813288	0.0166700617531	-0.665930574948	0.142823542139	-0.11208476596	0.205230913927	0.00749785032803	0.198333116741	0.0529894096521	0.12816241191	-0.192961278249	0.305429274117	0.0377666676349	-0.0227554415627	0.599489704314	0.0586494210735	0.0514466540624	-0.000566931700773	0.242934813335	0.201373388018	0.484861172456	-0.182546698694	-0.379322469327	0.0634411943425	0.136322125662	0.104113326507	-0.227692399028	-0.0196332509781	0.03321487509	-0.180079705837	0.144512274391	0.344981600688	0.0724854155828	-0.00579787514592	0.117952086262	-0.123652111832	0.0833381949998	0.0314593608724	-0.560267534277	0.0645963901103	0.112365294288
YHR198C	-0.00773866572086	0.00208199968748	-0.055423869879	0.0197655721482	0.148324401835	0.0332805553284	-0.075270065745	0.142332719603	-0.0451329950299	-0.0678619388722	-0.0919139572037	0.114227784967	0.0514650966504	0.00793441378493	-0.0984067593833	-0.134993062333	-0.326929308459	-0.00303148086395	0.203650268731	-0.0958201924872	-0.10126171238	0.0422547091216	0.110119282546	-0.034720791922	0.0523631454874	0.0480601066768	-0.00337297819717	0.185463288378	0.114419979581	-0.0395145020657	0.143144073802	0.0364088116502	-0.0458860992152	0.0679608479233	0.24948470127	-0.0625957453993	0.0370149271493	0.0768098496332	-0.283177663665	-0.438847286051	-0.0456947874687	-0.0547963387536	0.122068247375	0.00770561638679	-0.0360450101929	0.127282861527	0.310152358389	0.134117726026	0.0214008415638
YIL087C	0.185651398839	0.056664025509	0.00624086052047	0.158512837769	0.283418846163	-0.061474486637	-0.00936176450897	0.138896232256	-0.051559529864	-0.0367665459823	-0.168180073874	-0.00368767077324	-0.0562503086663	0.0432971798958	-0.0686378559359	0.0221907001881	-0.118783403279	0.209076563464	-0.165955136816	-0.152835597388	-0.0718847120841	-0.000579067806719	-0.266497194897	-0.037779940727	0.190997307285	0.0579947837766	-0.128371415691	0.151103822356	0.0944580410591	-0.966347342655	0.291901145976	0.146340263849	0.0804143458713	0.253974397321	0.721632457792	-0.235761160968	-0.0286735373948	0.167465802929	-0.306485555495	-1.36996597231	-0.0550131543527	0.0175943376553	-0.107764046887	0.0571373627399	-0.00387270811385	-0.0276833939488	-0.00816496935003	-0.0756616780839	-0.135827043305
YAL049C	0.0603900514804	-0.0230310786059	-0.0156298222433	0.118907787386	0.0241163787248	-0.0484058352597	-0.00813857346771	0.0174603665277	-0.00865234488705	-0.017960741732	-0.018663210814	-0.0407994865433	0.0294416692407	-0.021548922775	-0.0531031655434	0.045642707344	-0.13653806859	0.019951530609	0.0579233460889	-0.00762731255296	-0.047296901344	-0.00818809535147	0.393459091427	-0.0668494329395	-0.0294423074171	0.077020314582	-0.00718222118157	0.0169394843156	0.00148900458967	-0.0881832515913	0.0619552760299	0.151853970095	-0.00980630364467	-0.00231497547048	0.0808721961719	-0.0235737159796	0.0759617207486	0.0467772977203	-0.0198932385368	0.197144823281	-0.0119134105274	-0.05768674043	-0.055418968791	0.107337413864	-0.0158902456969	-0.0149468707806	0.0959503691798	0.202841516641	-0.0735771700111
YIL158W	-0.0422624368245	-0.176874023582	0.359391725136	0.00641659954754	0.0385389824474	-0.0850386441816	-0.0931802977019	-0.00692312692705	0.105273741459	0.0284966178501	0.125466290325	0.0164786294694	0.06373871716	-0.1089535287	-0.00239292764038	-0.18459139964	-0.164557213619	-0.0319059683484	0.163502168483	-0.189136979318	-0.0649734038975	-0.0969111950478	-0.557330739967	-0.0293333232589	-0.0399523166763	-0.0391839751917	-0.0904709479276	-0.0241044561519	-0.0272529373419	-0.251894200935	0.163385481807	-0.0641664295624	0.0641001885474	0.0417912081523	0.076301745983	0.0174404776849	-0.0769213515942	0.0609218784312	-0.260056100043	-0.335639910115	0.00623109959241	0.00994659286062	-0.31393157371	0.207071199121	-0.0587007678046	0.0960944440439	-0.888272488702	0.0283804951934	0.0624172785021
YIR003W	0.16879946962	0.13495692816	-0.106269666541	-0.103519679486	0.0927001814496	0.0886905477461	0.0237634189003	0.0417779042491	-0.0570047824191	-0.0352216305771	-0.0238508364616	0.0538096313869	0.0057827196064	0.111964258442	0.0938421258514	-0.0912821130078	0.319771844384	-0.0413122211532	-0.00475772117519	0.134242912619	-0.0383449507711	-0.030291912633	-0.206590500363	0.0112542726063	0.0909850041457	0.0509382029274	0.0907455924746	0.137045954891	0.01153135456	-0.0905320514339	-0.0971610694728	0.0406514402674	-0.095159951545	0.0234670913138	-0.309371985215	-0.052810928898	-0.119169812568	0.0589300287342	-0.0374315428544	0.190076588082	-0.0149746869274	0.133847783064	0.14285082185	-0.210231731976	-0.122521288103	0.0600450336297	-0.126927169836	-0.0122383164242	-0.425838594386
YJL046W	0.034358715188	-0.0622972114792	0.165286002014	0.104784685632	-0.188960513938	0.0375408821824	-0.082464902065	-0.00427972228772	-0.0219399795174	0.016432489992	-0.0573618023953	0.0101777657629	0.163306899596	-0.0535421970068	-0.0258603405582	0.0441591040847	-0.148292892492	0.100100676644	-0.544117589927	-0.0743257279851	0.145984715303	0.051202387644	0.0617237417446	0.212609067693	0.0289265988942	-0.124781821267	-0.245889755508	-0.0296985010006	0.0756609218334	0.058592919906	-0.0644489070234	-0.0320007372557	0.126304532947	0.182317594797	-0.158999132213	-0.00335731233389	-0.108545696516	0.0971111492284	-0.263706840937	-0.0514934293328	-0.102798714766	0.127206019884	-0.172200247485	0.0116741841549	-0.039880369512	-0.0184206862717	0.0966453414649	0.0635817189153	0.0518461631798
YJL131C	0.0741850386754	0.0814895535193	0.0112778709668	-0.176357724682	0.143672869946	0.0454094510902	-0.0691319471486	0.105151234544	0.0289282687539	-0.00997150922297	-0.0386745133781	0.0103084064579	0.26414368953	0.00529352952483	-0.0467515216789	0.0492739790106	-0.015679879631	0.00997150922297	-0.0651424417121	0.153878352633	0.0703890037695	-0.130407042334	-0.112146047038	0.023025046823	0.0981619719306	0.0758123403824	0.00567226905855	0.0311214188376	0.234070955738	-0.0229185926503	0.103046313391	-0.0332803497809	0.00546044385916	0.159718856095	0.0666404673603	-0.0930566380601	-0.0323882512174	0.0980555533372	-0.0121319410504	-0.0429035837776	-0.085723053245	-0.108274586369	-0.143763701377	0.0333914572203	-0.177189848274	0.081636389066	-0.414636248826	-0.840318907246	-0.297796671916
YJR080C	-0.00210383491648	-0.0221826903091	0.0995168754066	0.0568299079959	-0.303573215102	0.0142705111668	-0.0444085796403	-0.0284866260561	0.00744993094717	-0.0570318399084	-0.0201212914548	-0.00858614771013	0.0596781035576	-0.105483082618	-0.0552200685056	0.0522144181829	-0.0662624447569	0.0959828756649	-0.0875815573462	-0.0466307676433	-0.0069017882089	-0.0469711983352	0.0364971995482	0.0496869970298	0.173128876712	0.0546229869139	-0.0280609694953	0.00959169025349	0.0377274672526	0.180951928188	0.205488456727	-0.0694046141652	0.0530866201171	-0.0468283894565	-0.610119801306	-0.0079567996113	0.0233101205197	0.026021262336	-0.124173263079	-0.0339898382853	-0.0965485306645	0.259822219911	-0.0172548015419	-0.146534317444	0.0822590421822	-0.0454913590062	0.118116327627	0.181702640991	-0.029690137598
YJR100C	0.277045500557	0.0332030542566	0.0616495884363	0.134134852852	-0.104702052988	-0.026694648935	0.0115869822528	0.0574237344625	0.0754226988331	0.0132889044971	0.092604668433	0.032186175877	0.085802092141	0.00732009378152	0.109477388152	-0.0626319901244	-0.00253318829973	0.0258113531887	0.0748009984916	-0.000716632878024	0.0833014134206	-0.0141550427919	-0.112067761558	0.0634768012629	0.12301747381	0.0542635217552	0.0301298933276	0.00564362807043	0.116475206167	-0.0235556165817	0.264568713278	0.0712911076472	-0.00587603835049	0.167534073306	-0.229513663492	-0.044012540874	-0.142224367357	0.136116013088	-0.0703736718928	0.0274655300062	-0.0586854883567	0.0743578380884	-0.204913773258	0.0110481983461	-0.0355126453027	0.0312524058471	0.110728552092	0.180426458716	-0.268125142106
YKL037W	0.221757672875	-0.0602457655101	-0.441485944356	0.248700874025	0.226819445133	-0.046667901834	0.317027734412	-0.128794684021	-0.398783049493	-0.0562219703934	-0.651558553067	0.0270986273193	-0.618670837402	-0.0274061644105	-0.965395885892	0.420306941791	0.79554312768	0.085485096161	-0.0525754918029	-0.519646370315	0.417717363126	0.0989280352641	-0.220246029872	0.42931284799	0.3879146527	-0.15716495747	0.487883213592	-0.11227318375	0.0231622544589	-0.0298556367574	-0.110826953627	-0.111575389503	0.566573344364	0.0826741249681	0.169598859461	-0.00380982654658	0.460237627286	0.114666327736	-0.169959860442	0.226105792728	-0.247550501563	0.793012060388	0.625509255262	0.0169809570131	-0.587851822266	-0.0856444811335	1.32086349417	-0.362430720202	-0.179317895059
YKR074W	0.210809845005	0.00707146161548	0.0420479954519	0.163897137655	0.0216624710891	-0.0776583098372	-0.0354852913981	0.04663282473	0.108642454684	-0.0781291212526	0.206639645229	-0.0795721783738	0.104846579255	-0.0322659965606	0.0580135883275	-0.136445452965	-0.234019633137	-0.0168952204671	0.111217593853	-0.280135417249	-0.0199389889085	-0.0933913822792	-0.236373918271	-0.115099694029	0.0813505461796	-0.0179174665094	-0.0018271696526	-0.00551282038238	0.0677158791358	-0.441286332605	0.23094871604	-0.115740166005	0.0367688550772	0.0720675339967	0.170929429635	-0.150836857631	-0.0727537386216	0.207399642161	-0.443263960878	-1.08802853359	-0.0488502857948	0.107036452812	-0.353294157999	0.114851601239	-0.0664022091939	0.112352777669	-0.330530755905	0.111963218573	-0.108887017887
YBR108W	-0.229695728574	0.129550765218	-0.10418052897	-0.20493150465	-0.172382464332	0.35589966693	-0.00704391460822	0.0738736822488	-0.123103582112	-0.0400184211982	-0.26036687601	-0.133388908904	-0.0184068899605	0.122179319577	-0.0524197663671	0.00010561216565	-0.0303345522849	0.138957967056	-0.00188772803047	0.0187073006676	-0.196340344164	-0.00288186416291	0.203037484586	0.00550993851173	0.112540053734	-0.110789526052	-0.193017649306	0.189243827826	0.0511397626995	0.166837574341	0.139206788744	0.0521526773424	-0.0761697255373	-0.186434549972	-0.656749636237	0.0312733897576	0.0932882585476	0.0179229820781	0.148028233125	0.0849868226456	-0.13639014016	-0.184805227498	0.37868366541	0.152935303219	-0.0645478901236	-0.1434267155	-0.352222598563	-0.254358448957	-0.0346672081896
YML050W	0.00464686776368	-0.198475982332	-0.0115876872094	0.321694760727	-0.166806672644	0.350671958218	0.0878647229295	0.109654003333	0.123008549577	0.015805629482	-0.19918625506	0.0194453450214	0.190756859052	0.00141223586736	0.0861049117604	-0.0842164989525	-0.133157553144	0.0877533259115	-0.00297544971149	-0.159096463042	0.0228976809718	-0.0418328031141	-0.123577448407	-0.0634263921205	-0.0593831894995	-0.0796013394431	0.0845486973479	-0.203240898267	-0.129040016579	0.279641618092	0.417632071954	0.0472406747098	0.0246711051648	-0.0187052131082	-0.0331579185487	0.0246032313673	-0.117590632694	0.0293810805125	-0.320089822259	-0.504615220231	-0.158079717573	0.150266125518	-0.199016236107	0.251800813317	0.775106601281	0.0321227872415	0.114626077623	-0.033447843274	-0.309014165402
YML087C	0.0863687504618	-0.0982806148609	-0.0114963599931	0.0320932785759	0.0806450261352	-0.0270098855224	-0.0115372761305	-0.00926798177234	0.0452330173605	-0.0309771475311	-0.0576121628857	0.0660851275308	0.0149235145462	-0.0682134220699	-0.0215552606368	0.0520742801165	0.049451923502	0.0201703542411	0.439853741794	0.20055939412	-0.0289249660996	-0.0237816033974	-0.314108097319	-0.0135121042622	0.172269613149	0.104108222486	0.298744113201	0.133244525958	0.178173401034	-0.157999611882	0.000290208770736	-0.000290208770736	0.0822961177022	0.101860172023	1.37397020234	-0.105052036624	-0.00606026403694	-0.00142145412365	-0.0931130767195	0.0963158797328	0.0111913642544	0.0740199172517	-0.164100365749	0.068399258362	0.0586427265043	-0.0285226888157	-1.5312376183	-0.48829618884	-0.427180093448
YMR003W	0.140489094621	-0.240886656632	0.16534825512	0.136337268163	0.0526125511124	0.070095370989	-0.110853613248	-0.0370810861877	0.0413844975832	0.0230260690068	-0.0183311500938	0.00146108286162	0.0748555197068	-0.0888842077121	-0.031763320371	-0.155790716287	-0.158316791528	0.0228976725557	-0.0649962395679	-0.277897919318	0.0311890787112	-0.113255113167	-0.114855193103	-0.0231147253748	-0.18682441674	-0.245141468522	-0.100008777619	-0.142236696558	-0.119647823791	0.0509063931957	0.234097490141	0.0127523287452	0.175976092086	0.0114177972154	0.116457902591	-0.0437032163612	-0.105868922595	0.151858543198	-0.851187714266	-0.829654593935	-0.0591835626398	-0.0243151680335	-0.202620828176	-8.09643418679e-05	-0.0445404105031	0.10312869614	-0.504090058494	-0.0970387976953	0.0175402785362
YMR157C	-0.148695661196	0.0573448412583	0.00229841779062	0.111865625552	0.0220847113225	0.0740871965351	-0.0310971890385	-0.0819856228787	0.0496320286182	0.0890731412288	-0.162404791622	0.234927336736	-0.0375249109495	-0.162927420675	0.0956562578484	0.322632700655	-0.0160337301757	-0.0805521523388	-0.151144453262	0.0338925198117	0.103777956529	0.103801910397	-0.139868619283	0.145528669907	0.0117139615849	-0.0745316061253	0.00376911959726	0.152518028359	0.15734799852	0.0252816010961	0.000782251139123	0.0772049481846	0.052021184895	0.0618449529691	0.145362744044	0.043295646463	-0.0258876801513	-0.0841433997143	0.0171277838333	0.233445955987	-0.0588008076635	0.0597212969237	0.0176802132449	-0.0659608419096	0.175992350596	-0.131186729138	0.413979929268	0.368243508195	-0.0236484030553
YOL053W	0.0978529593921	-0.0765058361304	0.132820574429	-0.112690203382	0.165983073328	-0.0468476262743	-0.00325753226101	0.110844546407	0.146733667733	-0.00611067633797	0.0919378396871	0.00307665141332	0.241111703676	-0.0983900406435	0.0137945023427	0.0344010396659	-0.179438233563	0.126354767971	0.0533427022737	-0.0764641468403	-0.00631854621068	-0.0666071677255	-0.175944661383	-0.094842939921	0.0245091597639	-0.110479335713	0.0666072853503	0.0779150182938	0.0959928070514	-0.218669055315	-0.100071944128	-0.0771549372947	0.107043959353	0.0470379638096	0.0337923001181	0.0200976269894	-0.0451047806177	0.0156500102766	-0.0410770481819	-0.0867657882829	-0.0588067322736	0.0428842840503	-0.334181568225	0.145679144396	0.0117623265678	0.142358002141	0.202945437173	0.663712570329	-0.213074595876
YBR194W	0.117831605302	-0.128596737546	0.143614055817	-0.00172146812984	-0.0548298675623	-0.047730399035	0.0320858955819	-0.0179123855827	-0.00468027920673	0.0537990718294	-0.0131840756978	-0.00802072310916	0.0981164112382	0.165768664929	0.0367493015082	-0.223738760237	0.00452081065215	-0.115759533886	0.648258115872	-0.0690340728621	0.100124224249	0.0135055921065	-0.208725090284	-0.0447182951165	-0.0735691419041	-0.086270502272	0.0850615587855	0.0405286343537	0.224083403613	-0.159778257513	0.254733005242	0.0150135395053	0.0320329927518	0.000402040481261	0.106356291324	-0.0544018113008	-0.183580956103	0.242631598552	0.0279572273579	-0.233456563027	0.00172146812984	-0.0317418919971	-0.35021864435	-0.0177424495298	-0.000402040481261	0.133975558002	0.06510356259	0.0373553072686	-0.0257970592239
YOR215C	0.0337345160345	0.0305424972532	-0.0183394369913	-0.214733273263	0.0426229991589	0.010628091424	-0.104428192524	-0.000592721077321	0.159394421999	-0.0570598341043	-0.228421821307	-0.0307877692984	0.133351838833	-0.0720164240209	0.0462965839602	0.0429536470705	-0.208429038995	0.132807120846	0.0995769365337	-0.116632137505	-0.0219980325431	-0.0247633393404	-0.0191564319734	0.0259505210367	0.168531124988	0.0288738078872	0.0571348131638	0.131784207004	0.121104866362	-0.143143071418	0.0455112030649	0.106514760682	0.148062345175	0.205632999238	-0.197737963142	-0.0658123316555	0.0636188395555	0.192283307465	0.161872551267	0.0579100372783	-0.0305393582264	0.276376966786	-0.164711474893	0.117384139582	0.0204363923756	0.0166271613385	-0.562821832971	0.0643152301083	-0.0538879918619
YPL158C	0.119826465969	0.234214720131	0.178752689343	0.222205785177	-0.0932209283306	-0.0922207364767	-0.0150701410307	0.0419518952886	0.0221729609507	-0.0341208689827	0.0704584112553	-0.0309102571057	-0.261068335874	0.0150663310334	-0.0402037220226	-0.219740810151	0.0329201203122	0.0150701410307	-0.0352434193828	-0.00969148927127	-0.0685374076031	-0.0457249547176	-0.265782716954	-0.0996889551418	-0.0963260987411	0.0583249460695	-0.0399292463147	0.018186184066	0.0766104795523	-0.569775213376	0.0517759202478	0.0244475536632	0.0507480340067	-0.0165395918347	-0.306271369543	-0.033080007554	0.00245066410583	0.0423338188538	-0.0490326092261	-0.143358252325	-0.0815289986071	-0.108923890138	0.119615819651	0.0589369459271	-0.158820565735	0.0916532563265	0.0813548055094	0.153649853195	-0.24150727853
YPR004C	0.362178380234	0.0338539912715	0.038570548391	0.129167692429	0.139484128463	-0.0167267869997	0.0754176077244	-0.0172122836387	0.0107970618754	-0.0631881502198	0.31103587272	0.00916674183805	-0.0413348088922	-0.047344074188	0.0311391288818	-0.149680230982	0.00187566294451	0.0831079899849	-0.040295246321	-0.0319297324148	-0.0371767867038	-0.106835848454	0.0652258326177	-0.0821820804617	-0.0245006648408	0.0101042990753	0.11927553343	0.0443596695407	-0.0926028076133	-0.0975930043837	0.0476493836335	-0.029337489124	-0.0564011687924	0.0359443107549	0.437102089557	-0.141414098262	-0.0254809448788	0.0641712155789	-0.217154696987	-0.635021928835	-0.179879607669	0.257808054746	0.0730388573901	-0.00964270929406	-0.10937355181	-0.010343286941	-0.294556192134	-0.00897762873208	-0.236751956172
YHR199C	-0.248144340375	0.0344428182327	-0.089650679634	0.1259975141	0.13210034238	0.0783454475613	-0.00611202269794	0.0237732741903	-0.212524946482	-0.00292986967295	-0.315529625102	0.0881751533727	-0.0322849015872	0.0895347156569	-0.0314729445572	0.125104185077	0.0987964829661	0.0368175356743	-0.0699998483594	0.122558971698	-0.0657763385649	0.0749443839367	-0.0238358104285	0.0168557577306	0.0201899864356	0.0706902070792	-0.0279054027849	0.184678217794	0.100946104742	0.235116508796	-0.118276508252	0.21865342221	-0.105267625283	-0.0111948378304	0.312199969938	0.0217353068237	0.044148886791	-0.118849725413	-0.0467538127847	-0.187835438631	0.149670415283	-0.0952383352046	0.184615926397	-0.122710888439	-0.0265027398145	-0.0694212280244	0.401030333922	-0.242360320913	0.24830495789
YDL237W	-0.0345604772071	0.0618453411313	0.052277819213	0.0602796546346	0.0571122000345	0.036632797487	0.0298394551471	0.0588819281799	0.089121514248	-0.00714791573553	-0.111134629645	0.00373427313395	0.076023708699	-0.16316261312	-0.0399386061465	0.21806022485	-0.0979275782614	0.0784950141527	-0.178640290308	-0.217655755354	-0.00764826300861	0.0723366068199	-0.0157069805286	-0.0751878246812	-0.0164858929627	0.0474558359385	0.010830791135	0.0391204823927	-0.0689047329857	-0.134630861965	-0.00397523462625	-0.0238682574242	0.0835173792159	0.0762564471878	0.327697059139	0.0310945438566	0.000345374225368	-0.0266569534058	-0.205458982339	-0.0218387697002	-0.196760917299	0.110593788268	-0.0430444903391	0.201706188897	0.0593074605356	-0.0540441231222	0.0927559275213	0.380243780305	-0.100064144622
YDR063W	0.204617058349	-0.0669235542588	0.0241283746975	-0.127378508154	0.0916818271855	-0.0198885351854	-0.0766772282737	0.0849349543287	0.176282338278	-0.0646959072071	-0.0531873462825	-0.0500639864668	-0.029257342758	-0.0808144968095	-0.00952016941872	-0.080385567739	-0.140722780081	0.0961430170401	0.280941196414	-0.0949407703092	-0.00111792271584	0.0375914066274	-0.270078821442	-0.0228350314222	0.218298695317	0.0538978696605	0.0480720181029	0.0500150793314	-0.0121177524067	0.07908078379	0.271744756942	-0.0706631995055	0.180459063503	0.176780930841	0.0715481632415	-0.0787092833646	-0.0320314373946	0.258417781057	0.0767623011498	-0.461807763829	-0.0993875536781	0.0498245390328	-0.39390643812	0.111294712807	-0.103298716565	0.159923362306	0.0669543503292	0.269937934406	0.0145246054617
YER080W	-0.382368556609	0.036206287162	-0.0850112690552	-0.0391505609666	-0.396915207239	0.0416605634323	-0.0936439749875	0.0223935864563	-0.130877856306	0.0121994696624	-0.244014254195	0.127454554656	-0.0693121267532	0.0657464749905	0.143283889075	-0.0111476217315	0.29045763812	-0.0662242621312	-0.23603472098	0.411563905364	0.0769101912486	-0.0660618997694	0.157245448926	0.0316514466204	0.0167149183457	0.0301634350097	-0.0817080662591	0.110015656739	-0.000952694022707	-0.0329255427098	0.113601044807	-0.095772085846	0.0126583198725	-0.0355587855918	-0.897165434763	-0.0168005467819	0.0404261957142	-0.165348177895	-0.0688540585245	-0.00354266287772	0.00354266287772	-0.305700294097	0.202489232289	-0.119246235559	0.155568824098	0.0253206707181	0.21833055893	-0.099555010366	0.194614302452
YMR092C	-0.0963215752841	0.131500751095	-0.0868791067449	0.0540610934235	-0.0568464082636	0.0168763801267	-0.0468681980103	0.040113874691	-0.113397505766	-0.053660400075	-0.068425815807	0.0287519729169	-0.023370803712	0.0813621329416	-0.0175120134886	-0.107590094407	-0.00254235645245	0.11071624736	-0.0106713208618	0.00885570593215	0.018077926247	-0.0376433283857	0.319579758535	-0.0733904663077	0.0703342019043	-0.0105918628489	-0.0302129784083	0.0264023864584	-0.121081746695	0.0516045208322	-0.0618046919874	0.0109074864731	0.0303003513061	0.0150799277492	-0.359887916511	0.0072787895241	-0.0533431168048	0.102624364603	0.104441447373	0.156867977189	-0.0393980762904	-0.0510806640506	0.112791237043	-0.0801632365544	-0.102822481113	-0.0492055798637	-0.212346205343	-0.429414635717	-0.0966175066982
YIL079C	-0.0790565937475	-0.0964962691089	0.0977367381758	0.0385458033056	-0.12343013292	-0.295640564754	-0.00699870303238	-0.292991551471	0.0678324978557	-0.0279697487516	0.35297378389	0.00887553261753	0.066394573203	-0.0946744177878	0.100268404465	0.00604192946942	-0.0693242988516	-0.143598638837	-0.157502207558	-0.00198592647881	0.038161759507	-0.0251244363565	-0.107120794592	0.0322688770048	-0.0711819900674	-0.242719865185	0.0146228853036	-0.308493721304	-0.0915912230031	0.0310576355789	-0.0727089913126	0.00344079194972	-0.0177003400373	-0.0843409412131	-0.00344079194972	0.0514145513611	-0.064186948195	0.00690952843115	0.167131476046	0.316263447631	0.0367633500484	0.0287442082078	-0.200666804337	0.0580236305734	0.142295854416	-0.172502717593	0.124545164012	-0.0443685877853	0.360662148543
YDL175C	-0.0291386174767	-0.0906962420819	-0.123132565353	0.0657088439133	-0.323736301817	-0.0949623524045	-0.00288623857851	0.0844143849491	-0.115193154516	-0.0201664478605	0.0401282227689	-0.00123450733966	-0.102950349211	0.117926084525	-0.0322527255171	-0.111126395528	0.0141674765277	-0.080706663779	0.695861125542	-0.107025693183	-0.00157145313375	0.0224363192537	0.0940970595354	-0.0390622570006	0.13794352431	0.0120527086522	0.103747182978	0.0629416431837	0.0656909832512	0.222807550532	0.0833989389718	-0.0382465399052	0.0100407314895	0.059938260517	-0.359585278598	0.0106385329238	-0.0148701235003	0.094427085507	-0.168950377952	-0.155549645613	0.0423334672719	0.138748531567	-0.0304844098408	-0.0313898153193	-0.05867934167	0.0176950270167	-0.0189943640312	-0.298010100333	0.182136285322
YBR059C	0.0574205239949	0.0936131870659	-0.138053591387	-0.160595080278	-0.0224423054787	0.0575888512794	-0.0194163134343	-0.0173902786731	-0.207747114747	-0.0530559562839	-0.139693770992	0.000532669296058	-0.0700125838192	0.192507904503	0.0198234511138	-0.062085714561	0.227527585672	0.0817349850284	-0.115538156533	0.226388348935	0.061348397074	0.0826611569573	0.112467243377	-0.0282681136335	0.0374780404978	0.0742617805471	0.00188060174222	0.0870815193571	0.0742056331321	-0.239359187423	-0.0667243649761	0.13651609446	-0.0658097988109	0.0428303925717	-0.42057842439	0.0189521703939	0.00425950104902	0.0154850395875	0.103472277642	0.124806210581	-0.029966181681	-0.197994902895	0.0724009658903	-0.21335546344	-0.182062351654	0.0907082372606	0.271920543654	-0.149957878346	-0.0612475111023
YDR264C	-0.171322127311	-0.0279453538879	-0.0136439002066	-0.092909925702	0.789781807154	0.519463869804	-0.0945143451574	-0.000519254119248	-0.0348064903814	0.0143398533616	-0.302676092126	0.0336996489834	-0.0365404531575	-0.0351661605411	0.0239024279177	0.234350734823	0.0513782210512	-0.285726310517	-0.359538653167	0.173587584515	0.0855076905388	-0.000713399103674	-0.281829614857	0.182031203615	-0.0248200762106	-0.0303205135734	0.0213373053993	-0.0590871906955	0.0596522337615	0.0068665017822	-0.111510895072	0.000519254119248	0.0538187475239	0.0691037869297	0.508317664843	0.0375536101754	-0.0218816943226	-0.0449448272568	0.0232765123505	0.0201871681884	-0.0218441505239	0.0826180582293	-0.0101352523406	0.0292293705537	0.102021110325	-0.0670950800232	0.0157798445169	0.0304060402791	0.0928552026969
YOR034C	-0.0764179178354	0.150775071945	-0.225338325948	-0.00399150485685	0.207740575073	0.0764353722633	0.0469088095028	0.0869908312717	-0.0395802235278	-0.0534667241738	-0.0799612348911	0.025432713383	-0.110724674848	-0.0126410599018	-0.111286074747	0.134656793002	0.111777109452	-0.124856793036	0.225894701552	0.140716781873	0.0338689297222	0.0372535650032	0.104260344709	-0.0661409252378	-0.0777800834186	0.187568338574	0.141736410231	0.0684007584883	-0.070205522765	0.0188126338849	-0.258908500884	-0.0515086191324	-0.0689326712128	-0.00217600628986	0.648530819105	-0.0224658712104	0.00457250863525	-0.1373985127	0.113367787276	0.13755926013	0.00889787570669	0.0463966172685	-0.0759522127514	-0.0570884042266	0.100436590035	-0.0193918039531	-0.0860950121726	-0.13780765231	-0.173542301024
YOR335C	-0.105797839109	0.00599695031621	-0.0533468646183	-0.0208514449241	0.0124382580809	0.0756547220602	0.091488305342	-0.218442881751	-0.0640124481028	-0.00498609244742	-0.0223233192054	0.0513042356655	-0.0396750731902	-0.0686526352205	-0.080116661585	-0.0602794513824	0.203828527806	-0.0321900747843	-0.182935860305	0.12617167722	0.0427482405388	0.0387236546282	0.0250293669662	-0.0172240602549	-0.0579773752773	0.0992171070441	0.0599490635426	-0.0208812774869	-0.0289838750588	0.000628082281581	-0.000628082281581	0.0348623513748	0.0286971889713	-0.0203919927792	-0.0629015108448	0.203337816663	-0.0413296591041	-0.122602826216	0.118876913408	0.143624649798	-0.0590646257746	0.0273305002849	0.20744909203	-0.107634463071	0.0714195348211	-0.0103582184409	0.0718161987912	0.0311106844944	0.0690391331497
YJL122W	0.0590858814625	-0.0573787415138	0.0780311557347	0.0899295697128	-0.0826021397666	-0.185878313094	0.110581773649	-0.372543018563	0.0245462353611	0.0580124618066	0.40352070776	-0.114603400947	0.10708137078	-0.20343447619	0.0936582037674	0.0643170494985	-0.139389870162	-0.00639257640086	0.103992692775	-0.211087782169	-0.0201630595599	-0.0495289761394	-0.230030593824	0.140917089091	-0.0229646399953	-0.176486119811	-0.0147275156757	-0.291722291104	-0.147404988429	0.0558147386417	0.22203378353	-0.108775359104	-0.0940594261453	-0.0962710956916	-0.17671891985	0.152866139038	0.0659562357093	-0.00787686809387	0.0533902575751	-0.19382898405	0.0268548671976	0.101814626939	-0.189462499945	0.0405732244451	0.0673647593764	-0.101229565744	-0.242344114175	-0.340701690264	-0.452541336639
YMR170C	0.181356256182	0.130506555255	0.0283625189703	0.144221983171	0.0232262848497	0.0178328589807	0.00819006128495	0.231466121791	-0.111291965049	-0.0233655292148	0.12774059451	-0.0281866235522	-0.0475959568003	0.0947552176967	-0.0203254201567	-0.280663586208	0.268546324253	-0.00319497160048	-0.0937194603961	0.0951305328361	-0.120442865608	-0.125796483014	0.100402766622	-0.159645112585	-0.0938207609699	0.0373880726154	-0.204665647528	0.0176180850857	-0.0204220298186	-0.429982551244	0.0910534906748	0.117085062378	-0.107454327791	0.0761896347568	0.0180951997657	-0.057179780887	-0.189475171806	0.0939201436318	-0.183500745139	-0.267995229679	-0.00470036014618	-0.171875091369	0.300559803379	-0.101831991457	-0.168187684029	0.0838314454736	-0.0125402989888	0.0735550084853	-0.00516502601948
YMR169C	0.222352611109	0.310507176543	-0.382135456312	0.111100150974	-0.151450243974	0.115147365564	0.0195199117711	0.582938018346	-0.0576975081248	0.0810514601579	-0.0881151360013	0.0140376819462	-0.156321931074	0.495059609897	0.000814232628154	-0.0418281220925	0.101701214722	0.231062468286	0.0211945006086	0.116010113164	0.0402652017642	0.171078977426	0.354164270285	-0.075154352465	0.198231211949	0.211921256838	-0.451605333219	0.424756227073	0.136287536759	-0.26574183367	-0.275601959561	0.465707615744	-0.100752757877	0.0313932897207	-0.202381673596	0.0292052209658	-0.0825382080392	-0.123219100164	-0.0812325665504	-0.0618229215655	-0.0608242009051	-0.196674578583	0.539322942356	-0.0279213824993	-0.13336440005	-0.136648829151	-0.467574122344	-0.518557621295	0.0479054626386
YOR374W	0.336599877337	0.0366254457293	0.0444363017762	-0.00552638397084	0.205169032468	0.0189149322182	-0.156534309816	0.267294424446	-0.206499019703	-0.169731377227	-0.13102605895	0.0279518562799	-0.0602586842318	0.14377048652	-0.110020587216	-0.0614475146667	0.244045162216	0.327890056882	0.0434442015677	0.40878099379	-0.263026128337	-0.0961918597895	0.181003224158	-0.134819185196	0.0239217269682	0.150577751665	-0.0832626443493	0.00552638397084	0.384545470397	-0.334850577983	0.0376914922083	0.233180503004	0.0252131089139	0.160586821792	-0.34459361675	-0.233430627063	-0.121190860162	-0.0234502406995	-0.345353848217	-0.183234572871	-0.396049479203	-0.0796713961653	0.649011888384	-0.175606982948	-0.215798081391	0.292478617292	0.0556625015723	0.102969366552	0.160424471216
YER073W	-0.346755331634	-0.116301851109	0.235579455735	0.129940313379	-0.101604870258	-0.176831199302	0.157187122028	-0.211335547864	-0.0747941163759	0.0663371389469	0.251301392407	-0.0906423692041	-0.158190617131	-0.0916392581961	-0.0113095979976	0.0452939108572	-0.0367832561497	-0.192176553213	0.0413351300209	-0.0848837141861	-0.710954679335	0.0523131339094	0.837635337286	0.0083567877733	-0.16430746251	-0.0616841510381	-0.000644251640042	-0.112579956381	-0.10278260183	-0.00250884137574	0.0422871823425	-0.0391593694574	-0.113778250867	-0.177130160521	-0.292805825444	0.0682363021049	0.0253669052155	-0.0691186636277	0.0960210750467	-0.247263664767	0.0402385282371	0.0853996442285	0.376094298182	-0.0339306019559	-0.0428961582956	0.172231424554	0.666932426378	0.344632189598	2.17328957741
YPL061W	-0.01505857242	0.643578281174	-0.170380773837	-0.00883916134344	-0.0437953740296	0.179260224009	0.0103392431797	0.705904786604	-0.228882072654	0.00883916134344	-0.743776736377	-0.00429789945103	-0.33703220185	0.256016133811	-0.0463330159738	-0.183494990954	0.157276166683	0.170584269934	0.275421205911	0.377725464832	-0.827698180047	-0.129457088718	0.82716330773	0.145762321954	0.0953717247905	0.159327745801	-0.0609433269726	0.503712569943	0.0950909836043	0.115473989743	-0.460100154085	-0.204164446888	-0.114110347843	-0.114495572776	-0.785655877024	-0.00771497216268	0.0264616133362	-0.312979429179	-0.428950905659	-0.0773385364856	0.165395914233	-0.407166358553	1.41485334067	-0.0471313726973	-0.116772079318	0.346643547966	1.14852630145	0.379260743706	0.188643973831
YOR175C	-0.195889549839	-0.0153092133653	-0.0225487121736	0.00244539342629	0.0792325942552	0.0314485853036	0.0428611125143	-0.041269780511	-0.0262649442237	0.0495603112421	-0.100554482326	0.00829668623549	0.0113729072764	-0.121061071219	-0.0776627303274	0.140761557409	0.0749104467575	0.0228099344617	-0.0530944213429	0.0334299104272	-0.0735701827556	0.0438462508293	-0.0930411720306	-0.0345043272601	-0.141152280526	0.0171350773339	-0.0324751216806	0.0734681361253	-0.000538135899597	0.0396531251728	-0.0577870644038	-0.0324786623603	-0.010836179967	-0.00170910424205	0.313058872956	0.048854517827	0.0231185121766	-0.0762577823036	0.000413092946228	0.119263968455	-0.117276523126	-0.00634358095637	0.210977782182	0.0880698402445	0.0473983295076	-0.106799272321	-0.0925712010611	-0.216869724721	-0.0852607128703
YNL148C	0.261937969783	0.28775060074	-0.0388202905765	-0.230234216988	0.00164550414995	0.0223016469055	0.15381805179	-0.0901517809036	0.0166355259848	-0.0176129395021	0.0754392129428	-0.0200619024372	0.00692069318254	-0.0477009004684	-0.100663761194	0.0664992485121	0.218838077987	-0.0206553494841	-0.0379415650623	-0.113696045465	-0.0807296460013	0.0323507806425	0.107364153784	0.0334928041399	-0.0901471069929	0.137033788187	0.111797334812	0.169043218022	-0.177015832457	0.131289368468	-0.0787832356071	0.0776174522605	-0.238418584255	0.00335813481608	-0.100660619834	-0.102509699528	0.10985404185	-0.0111997995862	0.243888935507	0.677005992697	0.118761835195	0.0117833424266	0.11702496544	-0.0968807005753	-0.111783200014	-0.00775032067128	0.246112351791	0.219464029573	-0.249363119371
YBR110W	-0.247385278876	0.0181522128621	-0.0127914006401	-0.0136205742377	0.338908321205	0.551279165461	-0.0847913543835	-0.0960126100469	-0.0424775975356	0.0650883130809	-0.0967825665147	0.120136425006	-0.0823448954532	-0.0475845553922	-0.0220327838204	0.0269965692432	0.188503952093	-0.00330391177292	-0.173235764053	0.184617645792	-0.0605872046457	0.0397503919328	-0.0656520302794	0.0960360131826	0.0708009806626	0.0641814237089	-0.0195194958842	0.0607625062627	-0.014687325703	-0.108479794814	-0.123440709721	0.0368300272411	0.150559346481	0.0300503078302	0.332560856023	0.0703215741558	-0.081143756449	-0.122459500453	-0.00124921352511	-0.00236400561511	0.0473976196551	-0.0596712093142	0.122382960617	-0.00628434808233	0.0949504637905	-0.0434704419095	0.0236558257645	-0.0634136982161	0.0772617744241
YNL048W	0.0159808652993	-0.0155121283426	-0.0687586348343	0.0288940413329	0.0630516000072	-0.00228717416238	-0.00255209545766	-0.00149754605501	0.0276285421339	-0.000328918998267	0.0108204894941	0.0350583638504	0.145453284027	-0.11633309	-0.00782314465392	0.0632850454705	0.0203668611753	-0.00847968162785	0.0352991846593	-0.0381463543285	-0.0433616403384	0.0872057926762	-0.0327752872656	0.00462178470119	-0.0241652955305	0.0133956126046	0.0180726495646	0.000328918998267	-0.0297978247214	0.297332856502	-0.110593392975	0.0871811014557	-0.0211062736331	0.00557595468995	0.11859386851	0.0363146058872	0.0472112412663	0.00777151818686	0.105135112226	0.266960292704	-0.0190178769937	0.0466742331166	-0.129482899139	0.06369608706	0.0518868860258	0.000266526082664	-0.043737668462	-0.124128918337	-0.158617285471
YNR030W	-0.248944354272	0.0654584178305	0.151122353559	0.00756381210763	0.243219464864	-0.0253022603341	-0.0551400651579	0.00889240870724	-0.106621509573	-0.0518252850632	-0.18453512189	0.0938387444812	0.194615163823	-0.0219116935026	-0.0870097875388	0.0288511609323	-0.157365921661	0.0570108928498	0.16557883111	-0.0737025358078	0.0225319642093	0.0142818694234	-0.215077987053	-0.0540883106383	-0.0533112899582	-0.0670887411848	-0.126254631972	0.0495968165665	0.0704959011992	-0.110272233224	0.032395641852	0.173434423699	0.195242544067	-0.00489397404796	0.536920699007	0.133692377436	-0.0756638162098	-0.00203455594398	-0.00756381210763	-0.0137649358752	0.172955471702	0.0701272786945	-0.0739718043138	-0.0164981926739	0.0617097189661	0.0762152761944	0.0629485543402	0.150368613526	0.202889087823
YGL047W	0.368180884179	0.143292328649	0.0870888462699	0.13376605987	-0.0492329542014	0.00633450283356	-0.0934140017774	0.0801710758086	0.107896932657	0.00742371047692	-0.133633826177	0.109672360579	0.194399459502	-0.097097823435	-0.0287610341286	-0.261036286302	0.117732422661	0.0620346059464	-0.314648935332	0.106525492887	-0.0329572836934	-0.122343048152	-0.205769288937	0.021795167068	0.0867176475229	-0.236389623385	-0.0756432664909	0.177770949447	-0.11385388955	-0.140612663499	0.296450284971	-0.0643442431011	-0.0438130032309	0.176162824409	0.227757415517	-0.136196540388	-0.127506609808	0.242589585159	-0.125872952059	-0.198179460853	0.0242962412318	-0.034842471242	-0.139559224626	0.104684977404	-0.111104634083	0.190529108923	0.00799013328302	0.319634341374	0.254655662343
YBR070C	0.123735924221	-0.127759002694	0.0465338486793	0.189174331791	0.281049572003	-0.0999015253413	-0.0316515750585	-0.0850965327847	0.0661111384467	0.004940595916	0.220357563751	-0.109724022817	0.0231660997789	-0.121874331911	0.0654230527588	0.0216733748564	-0.223481803487	-0.0262765969252	0.195383029601	-0.217935580166	-0.100280853084	-0.0411789848879	-0.00704615599446	-0.0711940410197	-0.0817843361752	0.139840513476	0.0651803418408	-0.00439333942148	-0.0335199308084	-0.0403986045538	0.272259464305	0.0116219135335	0.137101070817	-0.100454908767	0.622548088104	-0.0885764842451	0.00879290311819	0.170133165613	-0.170711262465	-0.587181752444	0.0284396465111	0.087688299184	-0.318843005684	0.025436404709	-0.0410498521972	0.0424309041275	0.272788776441	0.341193579272	-0.054818477632
YGL065C	-0.0485444287858	0.0469249481234	-0.00752701732302	-0.0417272171648	0.0947988829426	-0.0547526979017	0.071472547919	0.0869993607866	-0.0934470979884	-0.00162142949821	-0.0953366924329	0.00345940384463	-0.0267984299104	0.0462999166327	-0.0126084406991	0.0673391427236	0.167182589413	-0.0594042983045	-0.13281966256	0.0388544327875	0.0750220030658	-0.0161836002551	-0.014560051486	0.0118101320588	-0.00723025197118	-0.0179959063784	-0.0606904955795	0.0105249358953	-0.0367735697069	-0.0388957468536	0.031890899485	0.0351796090739	0.224016252339	-0.120728026222	-0.333037767914	-0.068555063082	-0.0308739956998	-0.0432680728144	-0.0865366797476	-0.41515062179	-0.0701218765319	-0.0471187343408	0.0717562597108	-0.0521510706155	-0.0175777287074	0.0225116047804	-0.0568914888148	-0.260030761699	-0.0160643831394
YBL082C	0.0769277815421	0.075782065648	0.176396174496	0.0990487298665	0.182065802834	0.0429986568081	0.0134354056061	-0.182519410156	-0.0835540692508	-0.122387414649	0.0367676923649	0.0608444524719	0.0882678936493	-0.0257532994721	0.00897644903335	-0.0829009974197	0.07218244388	-0.0549261013806	-0.0658491841027	-0.264851139099	-0.0141513578037	0.032115233894	-0.0811235289881	-0.0574999610536	0.00886896819296	-0.103801750584	-0.0470179725418	-0.131616294445	-0.0981874688615	-0.184113535497	-0.0845853592811	0.0416690865714	0.0398355619243	-0.0222451833468	0.543119628592	-0.104817869866	-0.0835183307853	0.0682554047895	0.229201057033	0.00830651267436	0.059454700908	-0.0877801354487	0.118709332714	0.0977851268635	-0.129119300406	0.000313922163417	-0.199733274375	-0.436836801444	0.110592028382
YPL227C	-0.100217938307	-0.102053995923	0.0906015064147	0.0396352688823	-0.00664949422585	-0.102784521348	0.0127723931613	-0.0132024892472	0.0939027580795	0.0134923182881	0.00966253407105	0.0442414279956	0.102425448717	-0.191659116325	0.0560857107549	0.115686250001	-0.0764204696513	0.0311991064074	-0.0685499233359	-0.0392696551019	0.0756089554432	-0.0115714698686	-0.311769085052	0.109577660381	0.128962278599	-0.0826600994094	0.0337864647935	-0.0927242561832	0.018513697944	0.177460466558	0.165291573749	-0.102172721704	0.10103598829	0.166199552319	0.0313002250324	0.0301445222349	0.000711668786129	-0.0309493305586	-0.349755126642	-0.595215717453	-0.0531097152725	0.162394513132	-0.233357044485	0.00451327356235	0.180093517482	-0.0652933306208	0.0554975597825	0.191296313333	-0.135627606185
YOR002W	0.0856017771769	0.122646331819	0.00921277332178	0.0296590714562	0.158926173706	-0.0310523023959	0.0305254056207	-0.0502757892506	0.0904170667216	-0.036444179162	0.0178829474091	-0.0463712425613	0.0590412542422	-0.181003846838	-0.0769477141423	0.0788052306971	-0.120363897269	0.109946494558	-0.170673456852	-0.244455983943	-0.0185296872754	0.0896553368642	0.0817914924283	0.0421956408136	-0.0197587963228	0.0216708517631	0.032320279825	-0.01589581825	-0.133340130797	0.199300218515	-0.253425098628	0.176756527068	0.0601703504173	-0.00851659590284	0.370638184634	-0.0216816896232	0.0348676747068	0.00640473524565	0.0859469711879	0.470924412479	-0.117152250996	0.0760676829315	-0.05387108215	0.0363475634815	0.0244953457977	0.0414779051601	-0.205554442606	0.162987028653	-0.204164870248
YBR243C	0.0343491962176	0.0471828499639	0.0671598574743	0.0752483805001	0.251883875189	-0.0584271504055	0.00170466382314	-0.00170466382314	-0.0180844461711	-0.0349977362032	0.0319334418859	0.0612397414271	0.0980686941454	-0.0491755837006	-0.0708586798865	-0.080285336052	-0.0397390843019	0.0771084329207	-0.0940661475462	-0.0146422727048	0.0576056668602	-0.0874497383163	-0.0437926266415	0.113546036019	-0.00990082456837	-0.0410075236503	0.0217791111225	0.0217174579322	-0.0104150455335	-0.218863506007	0.0877279128938	-0.00339972431938	0.0130514132867	-0.0224783598328	0.197123544755	-0.0419784564682	-0.0774516797848	-0.0238550231822	-0.652109591063	-0.80486752395	0.00885374970715	-0.0196131663912	0.109792044278	0.0465008554123	-0.0638697584442	0.00529954882227	0.014820065226	0.0334105596742	-0.103790274971
YOR067C	-0.226512760248	0.0338546702968	-0.0139809947759	0.0385155264948	0.119829382371	0.0805046071736	-0.00549769556743	0.0261077553519	0.0239128389652	0.0190502479242	-0.0232421384606	0.032910593374	0.0820250238341	-0.0445441047672	-0.133468943963	0.133405465582	-0.0823261989412	-0.0125478045903	0.0278384290192	-0.0172904032243	-0.00929566235732	0.0600476914234	-0.103922212307	0.0643056900017	-0.0302686155651	0.0232783865228	0.0243671719497	0.000830013383784	0.000890768708533	0.00420811041304	-0.0910388506769	0.00855930326333	0.0525125564725	0.0289393095142	0.473784556587	-0.0378955408486	0.069211216811	0.00012840667155	-0.0588073764134	0.105378257844	-0.109844025178	0.24629509557	-0.033624392638	-0.111111205408	0.179614097078	0.0121206738689	0.170028992627	0.251985261023	0.0522300684443
YNL219C	0.206059846507	0.148163332954	-0.021237679427	-0.0474040696925	0.228141490095	0.0191021468381	0.0449648517439	-0.0600388729512	0.0251634055199	0.0293390138531	0.132321540634	0.134639776464	0.107212760565	0.00454068302487	0.00605512899778	-0.11364344943	0.136432776973	-0.0746234489093	-0.125188023584	0.0694521348143	0.163386623532	-0.0700511996556	-0.104810571179	0.0678592676715	-0.0730972339643	-0.162002558362	-0.0575801583894	0.0382906421532	-0.00395393602362	0.135280764942	-0.0337961018592	-0.0231688439718	0.263656810624	-0.0160775298306	0.578765998391	0.0660346153791	-0.228468060521	0.00769886729477	-0.0336028616096	0.173143022541	-0.0169953642511	0.0311419683757	0.0412597579292	0.0573665441079	-0.0928921501736	0.161408904502	0.0217752754377	-0.15261700502	0.260606607108
YGL021W	-0.0290047605907	-0.0509380985188	0.16384806092	0.0231625232307	0.00542628305278	-0.10569400664	0.196105659632	0.0659734700346	0.171148701008	0.06326810629	-0.31128996467	0.0815838744284	-0.0890279218777	-0.13082429179	-0.0258903539908	-0.00715753818184	-0.019786398974	-0.025432285423	-0.277480831008	0.0105405198609	0.117364089422	0.00879631789999	-0.411259677148	-0.121080840818	0.00794364907013	0.0188784293581	0.113172295634	0.0459206604492	0.13876041909	-0.012243477274	0.0566636339803	0.0183234950501	0.0787089510507	-0.0132470561067	-0.0696972014883	0.00497043331695	0.00705840374845	-0.0926785962377	-0.379298502645	-0.766081330239	-0.283411888178	0.062954626029	-0.155700880931	0.227767688555	-0.0685981229146	0.109418049855	0.564247761163	0.722162585923	-0.211717823653
YBL009W	-0.026958457698	-0.0309940500962	-0.00264360730887	0.0214470864697	0.0335606082886	-0.0145272023461	0.0364658368918	-0.0903516726886	-0.131682183139	-0.0305474718092	0.244895916491	0.0144007100818	-0.0341392766589	0.156644082941	0.0790152567667	-0.179767831115	0.154500798861	-0.14240655555	0.0881058138374	0.00283004143585	0.0197600133455	-0.0450713132993	-0.162511803626	0.130303408314	0.0990812071546	-0.222760854136	-0.0175890138344	-0.177006577873	0.0254878009484	-0.149544765592	0.0839567799739	0.034519035134	-0.13049708209	-0.0143534059301	-0.0852482935127	-0.00976389120042	-0.107236225027	-0.0106120635047	-0.663265615771	-1.18715758997	0.101743941589	-0.0733494888832	0.129770236363	-0.0113347884109	-0.128169003444	0.112641561897	-0.0235550108793	-0.315217094795	-0.0905116285449
YML086C	-0.13788702323	0.0291628179128	-0.0137810352618	-0.0275553898997	0.152714310805	-0.00703905189619	-0.0964988368472	-0.13062786365	-0.26467992124	0.0311548612951	-0.0913519986032	0.128322773018	0.0158682648914	-0.00439803315331	-0.0647053326805	-0.0690266736261	-0.0787039032856	0.0347939130229	0.0700733277188	0.0238293589125	-0.0593938558592	0.00109463005492	0.325343672067	0.0584663838386	-0.0589252675329	-0.00852352626968	-0.0859993903717	0.0675636627572	-0.0469056306373	0.177160660279	-0.0957685768431	-0.0940998254263	-0.0487196459417	-0.0768847213129	0.39484221217	-0.00871846466461	0.00278879526023	-0.0580281924157	-0.0877260282851	0.344236105672	0.0478238196821	-0.034430364348	0.361376459964	0.0976234175338	-0.0806290893643	0.0115165786431	-0.095181478823	-0.388481943915	-0.0559329071043
YNL270C	0.0273780519809	0.342524350707	0.0729650081277	-0.0882622337624	0.209099472054	0.910571411596	-0.0578224989481	0.176896290801	-0.0850551960433	-0.135516949447	0.233715626091	0.199117350158	0.0697415016085	0.120807442843	-0.0289190826922	0.205805812001	-0.0474926414446	-0.158827002396	0.587172156352	-0.216329049723	0.0726243600972	0.0914687163662	0.133445398645	-0.0563290752085	-0.309679311942	0.262669978665	-0.131076879861	0.135762570866	-0.674419299205	-0.235829934234	-0.149424782756	-0.103668830899	-0.368017232323	-0.0417842126043	0.304103621132	-0.0542038031367	0.102606659027	0.0135633666174	0.0696812997407	0.0232693971626	0.175623280213	0.0659088833848	-0.247681143826	0.00563202662976	-0.0223074277878	0.0270738370599	0.766083639237	0.431768365505	0.0372749022117
YOL130W	-0.07179947905	-0.10430350824	0.0774574628738	-0.112699263532	-0.0745533968533	-0.0269044044773	0.01219346387	-0.196479085101	0.0585817416058	0.0288122964785	-0.0630689865362	-0.0133459266776	-0.111139944577	-0.0026394308318	-0.0176315012036	0.162849146913	0.163252843536	-0.0455028817626	-0.0502297278048	0.055061943973	-0.0216753233598	0.0496873233078	0.393172409329	0.0431214417027	0.0313724447562	0.0158062741453	0.165349786977	-0.137535928223	-0.0342868968346	0.166967251722	-0.383692112832	0.0800534020485	-0.0400515270871	0.072991749693	-0.0658117169299	0.103227646663	0.0718198171586	-0.186206748466	0.258860620486	0.530658036925	-0.105305376313	-0.0309529422279	0.0528280177283	-0.00686040065215	0.103616664298	-0.113430758715	-0.105840529166	-0.097822925074	-0.132986029359
YFL050C	0.0596266929368	-0.0148169531195	-0.161452986441	-0.0556116108981	-0.0746207181799	0.0404211109875	0.0897771765037	0.014677202747	0.00481787687991	-0.244097242949	0.127305456361	-0.0229365762591	-0.00691174250457	0.0545620776304	-0.0201400272807	0.167265399599	0.119328015106	0.0321082626097	0.0769531831222	0.116762831159	0.00932881636296	-0.00798570557525	-0.00313308236783	0.0748814678773	0.00431809784623	0.0652387701976	0.244156382315	0.00593544827116	0.0444335575663	0.129243246086	-0.0916792869941	0.0675049360436	-0.160860247601	-0.014810985303	-0.305990515882	0.0100756939447	-0.0623845298667	-0.0590952774265	0.231604912287	0.339617483186	-0.037990779746	-0.00962675120126	0.0725917799365	-0.0672275419052	0.0146170150982	-0.126634286931	-0.0429980973354	0.267417175914	-0.149575135575
YLR089C	-0.109505130417	0.0508824635183	0.0074928999822	-0.108197606144	0.326172861944	-0.0298526670139	0.0568667398261	-0.0142368006979	-0.0983332231103	-0.00976421646173	-0.0554354165963	-0.0245242575996	-0.0450128042943	-0.108928815227	-0.092308304746	0.172026039925	-0.106432550025	0.0993628400817	0.12234137267	-0.0471884621292	0.0251345964252	0.0557192648965	0.0788637444756	-0.00737329514414	-0.109475642058	0.0518479109855	0.00524022947075	-0.0740070307936	0.0710355339714	-0.0658685498613	-0.215632606406	0.0321655773526	0.0803347418777	0.118687911715	0.593163331026	0.0700525276422	0.01189848344	-0.0724358915934	0.384439956786	0.456368557602	0.0506332374015	0.0337805679212	0.179427124813	0.151979114868	0.0501236573334	-0.0156020656131	0.679877136465	0.697103553785	-0.0776578283405
YDR111C	0.18148622434	0.155994325769	-0.11523333797	0.0150032758421	0.446821598393	-0.0138544838024	-0.090996234111	-0.115682858929	-0.0178246451933	-0.140492667896	0.202290594691	0.0517882144274	-0.117625651665	-0.0391678360066	0.057480448992	-0.111238292478	0.239374126166	0.0742019028216	0.541271221033	0.076649246889	-0.0240923215404	-0.011007224542	0.177398092854	-0.128115085528	0.00365017821601	0.27660902062	0.0579141116204	0.0136861918852	0.0369929185559	0.0363918307568	-0.0993367002044	0.0495602014942	-0.117850750779	-0.049747551789	0.0566389704935	-0.0884602324634	-0.00595886293622	-0.140972969477	-0.155334299138	-0.177201560104	-0.0165200838114	-0.121709402327	0.0323824944046	-0.0739254036278	-0.128520141719	-0.00851929403603	-0.0583658932273	-0.222715049232	0.0523138418162
YKR021W	-0.233759603853	-0.00797186426747	0.0242132584729	0.0387283890174	-0.0335534087585	-0.0142216869944	0.0735214793079	-0.0113525668968	-0.0653506061576	0.0617030797494	-0.232653074535	0.104702014298	-0.150043960196	0.0643673361224	-0.132012996639	-0.111404858587	0.152279821604	-0.0190426791303	-0.177608126643	0.180743771025	0.0987946293645	-0.00066100977543	0.0971343837797	0.0732822991667	0.0737307307156	-0.0378322529157	-0.0376353063	0.0486312177413	-0.0385768874041	0.125601475512	-0.0396333649679	0.137723986802	-0.11888497218	0.10211379047	-0.409551035588	0.0594093312013	0.0467159257438	-0.131981071826	-0.0192161129647	0.31877447207	0.0633449199063	-0.115033723566	0.0914795041333	0.0281609212594	0.0591534510126	-0.0247400060008	0.386737959955	0.151286408294	0.0630295518613
YJL084C	-0.110052128908	0.0385842206271	0.00375260675851	-0.0663493798053	0.0266860628476	-0.0457954825277	0.000177451817273	0.0631659247573	-0.115216044169	-0.056373562048	-0.139594364582	0.12194050806	-0.104085299728	0.095933346073	-0.0533221329642	-0.0675343559676	0.232583191897	-0.0237122976936	-0.00857360614352	0.137704661174	-0.0104765904134	0.0163199478283	-0.084861345252	-0.0156575936565	-0.0488800732036	0.0961606113002	-0.0257929290001	0.0761390939459	0.0549074926901	0.157937302208	0.0252391998798	0.226316566073	-0.0740694341671	-0.0320441485766	-0.244907395038	0.0461610342535	0.0176432643063	-0.116026918619	0.127750782544	0.471941934602	0.0101623625512	-0.262901685488	0.213328553984	-0.0977622777918	-0.00217513931171	0.0242889074557	-0.404089546708	-0.405207565812	0.0898178555936
YGR225W	-0.0768371717624	-0.00407047156119	-0.0461977006252	-0.00489769397826	-0.23061256417	0.201488914016	-0.00251517344515	0.302707135167	0.0867393343833	0.0494731485562	-0.340671755673	0.29643005518	0.438034226669	0.113431598895	-0.00198793254154	0.191802425866	0.0351588618388	0.254688666434	-0.723929474443	-0.0368962227296	0.0196378138242	0.0229932816628	0.2631295356	0.0170180420848	0.136024139436	0.201317783272	0.343509129979	0.679186348705	0.130061758512	-0.147904462686	-0.385983348335	-0.206282695925	0.146684134754	0.162796910881	-0.496153793369	0.185803772162	-0.22575675743	-0.0784764615062	0.0722985833306	0.308856952232	-0.369221637714	-0.0317731990825	-0.0497333834204	0.0544804741917	0.366560280219	-0.0617522541613	0.427596084296	0.216659837312	-0.174636137455
YML035C	-0.328681503013	-0.0138141505043	0.0441241031543	-0.0162282231458	0.0587780754023	0.0658999607902	0.0436127121093	-0.0143599581406	-0.00248684036835	0.0441674701783	-0.209216627997	0.00358089427734	-0.0587771593694	-0.0283257811931	0.000235923159352	0.097714456893	-0.0609663674135	0.240255828386	0.0774131112065	0.164836967223	0.0305683628073	0.0310972535376	0.269541772986	-0.00561815971812	-0.075046710556	0.0443514393962	0.0688614826833	0.0776781686036	0.040160792974	-0.177133490205	-0.102102148831	0.0358263733748	-0.0192890121171	-0.139151071011	-0.359759407817	0.163912798763	0.131220388252	-0.182606994189	0.462260814717	0.107939451963	0.0459914388196	-0.0592569201397	0.157674530034	-0.0358384676469	0.0567898850919	-0.0665685429798	-0.121996617958	-0.10410078637	-0.154505489275
YDR242W	-0.0535410226853	-0.00749325893666	0.0652467178653	0.0432101936394	-0.206150006829	-0.0712287258181	0.0348964608293	-0.00898908742466	-0.115502037925	0.0395751845736	-0.0935946325664	0.0017334912389	3.93207064268e-05	0.0311649804435	0.0377949032723	-0.0171873937265	0.0256122431733	0.0235855415766	-0.163561115868	0.113089351726	0.0273790494538	-0.071628350432	0.0238114138294	0.116571583277	0.0191820543849	0.0143952963213	-0.152594208912	0.0358096460223	-0.450653403149	-0.485746684177	0.119939320946	-0.0261241146498	0.0615934281761	-0.048343444448	-0.110253088803	-0.0952277847344	-0.10520378352	0.0553644351345	0.111495638782	0.0038075039512	-0.0117809715796	0.0109545244868	-0.0287134370234	-0.0330264512206	-0.0148665790495	0.216500488609	0.333322021105	-0.0940814087539	0.86964439054
YBR211C	0.076555892846	0.0448922490083	0.00343299731868	0.0907454858168	-0.00701669105839	0.00237885645834	0.00698503312682	0.0320887250131	0.121460382884	-0.000662419918747	0.0611789344312	0.000649372397871	0.0550562078475	-0.0293009783236	0.00609069473879	-0.228147867742	-0.0188436729795	0.0801816726161	0.103962754617	-0.0221738559862	0.0931454759764	-0.00806968454338	-0.0694177237542	-0.116826275729	0.106102807341	-0.0772373089423	0.040296867192	-0.00862294412683	0.0508477396868	0.104558801685	0.00896929869939	-0.0421615602117	0.0923544687039	-0.0304189107722	0.0711777838874	-0.0775159289313	-0.0967009543734	-0.00942854030782	-0.000609663495086	0.0602145507141	-0.00999736647187	0.0548834491343	-0.0802359765466	-0.0416819916331	-0.0654601443241	0.101510350964	0.151022031168	0.0923320896833	0.0579116737987
YOR378W	0.103209231958	0.39989780478	0.112522772376	-0.176717388786	0.620705763056	0.682446807523	0.14918203749	0.255710347791	-0.365231207803	-0.183253532811	-0.011132131308	0.211284042785	0.142256522546	0.311190136063	0.0982828229788	-0.0575502784886	-0.189902268546	-0.280029698005	-0.0504993420708	0.112911043744	-0.098978323648	0.0992100049069	0.88193620985	-0.0666998356189	0.0900980039481	0.273049324185	-0.353583931972	0.393599894566	0.373810016454	-0.575712969131	0.0981454492815	0.742089905494	-0.235296413285	0.204379483071	0.487282414065	-0.110652443119	0.0213204349938	0.344111052836	-0.0593301192395	-0.137612727691	0.398878357769	0.0781228307543	0.212012926623	0.0348760333953	-0.000799048941371	0.227797354318	0.406119294545	-0.0618123923938	-0.567849240513
YBR158W	-0.109162573628	3.11113031397	-0.159775373769	-0.134771882376	0.0811569718052	0.118209887683	0.00877696428273	-0.173222822904	-0.0140418020865	-0.00168259423278	0.170336923974	-0.000981465388107	-0.340601158389	-0.0690811425995	-0.0664700074268	0.0653445305131	-0.0767483026988	0.0487625081095	0.0984494855115	-0.0446152471388	0.127688325697	0.0267537576307	0.00134252552393	-0.0575151609033	-0.0919994428491	0.196297552401	0.0138271038019	-0.137811876804	-0.308320576294	0.106386626215	-0.330937196775	0.0235081511557	-0.151943282553	-0.182749851498	0.215879433711	0.0649400774986	-0.0308438337428	-0.161176395846	0.620422520359	0.6543293605	-0.0635572103368	0.119946446989	0.565283723573	0.0267328707742	-0.0230501332806	0.0996990184399	0.526951374134	0.436462939549	-0.0422992295118
YGL156W	-0.0852962735095	0.0449003391581	-0.133065892647	0.0118945208408	-0.116407506149	-0.00273190259473	-0.107130510269	0.124964810104	-0.101413786676	-0.0493181276924	-0.146056189483	-0.0777562280263	-0.102777514121	0.155604462899	-0.0215316457164	0.0124980732679	0.0900276113735	0.296632268836	-0.0573196416328	0.288458802635	0.00621941735084	0.00421171935891	0.534112101275	-0.106314858013	0.0629016020681	0.125228868574	-0.175210356239	0.0124878619743	0.00737870876908	-0.246811755513	0.286147074467	0.0968173623653	-0.107886701882	0.0876953939374	-0.206530548087	0.0795455843597	0.124924733626	0.144318281912	0.0368894659984	0.103270046003	-0.213534265108	-0.0733127430212	0.330114118473	-0.176110849722	-0.0372304017742	0.0928038226083	-0.0619795586571	-0.10005901499	-0.192635833456
YJR047C	0.147409921762	0.197690434533	-0.107607681911	0.297241893971	0.229472463486	0.0199482596852	0.0517057844336	0.136118239312	-0.0139948409519	-0.000723378867953	0.0800765196781	-0.000367548502674	-0.128883123774	-0.140805376129	-0.163277445776	-0.061306059985	-0.227562659012	-0.0650500187292	0.0370685276728	-0.251657417663	-0.0981050858322	0.0371231978297	-0.38315562682	-0.10976781746	-0.132459528061	0.161718596853	-0.232533898401	-0.0766729389887	-0.180239033246	0.0116392190041	0.0292449936779	-0.0356608537272	-0.108542600303	0.035049018157	0.672236078028	-0.165756228545	-0.125335290071	0.21598759711	-0.346093609562	-0.565248096072	0.000723378867953	0.35927691317	0.108769051737	-0.0114614283901	-0.046192737086	0.0486218253644	0.00917430935014	-0.114320609761	-0.3597083811
YEL036C	0.106052435657	-0.0448780424322	0.112387718561	0.12456275163	-0.089041409212	-0.0672584184139	-0.0300162278272	0.00368449749005	-0.130734491169	-0.0330863346432	0.00901789487668	0.0458265756862	0.0724145127147	0.12356662271	-0.0716614306444	-0.288405186828	0.218427677981	0.189548289516	0.0897271950103	0.0662972450037	0.00628787994761	-0.101881690799	-0.27591207802	0.0794574951771	0.10428051877	-0.175699439753	0.00387355391269	-0.0934483718804	0.191447318773	0.179048297783	-0.0958114642053	0.126629940051	0.0463004324512	-0.0488107827502	-0.0646365485708	0.0371834000976	-0.129783023063	0.0804905040854	-0.141068206419	0.0633624562285	0.175982873503	-0.0511546400893	0.296698340414	-0.0283941067758	-0.143882708945	0.177608069777	0.058941106142	-0.043311275403	0.0251305095151
YKL047W	-0.104162007847	-0.0934161840613	-0.0751989968273	0.0794212540392	-0.123223801569	-0.0709081328232	0.0771875885327	0.0464816514172	-0.039293577606	-0.0027725184542	-0.131517857141	0.0318478121527	-0.0555564785231	0.0587874674787	-0.0647574238454	-0.0905050414442	0.0580681989811	0.0134489046941	0.248135959425	0.105147166247	0.0392643484744	-0.5000498134	0.0078926049414	-0.220642350766	-0.120595327268	-0.008190827564	-0.0349635728291	-0.0773605461399	-0.0167027045443	0.20873337529	-0.0502538472873	0.149730105422	0.009652682426	-0.0637024673367	-0.127479977619	0.0339317728381	-0.0389423134635	-0.107445504709	0.154195386995	0.202439119471	0.0229170648815	-0.114271756359	-0.0849989291129	0.0245285954149	0.0779462136839	0.0252492017097	0.429588878602	0.139395888202	0.16749893381
YHR126C	0.280384610944	-0.434926881381	0.0877574243602	0.584482194977	0.233796832267	0.241953480808	-0.242569641934	-0.385922161706	0.3095997695	-0.00584326351998	-0.223763199146	0.166868926037	0.542089234086	0.102688200211	0.0627214139612	-0.371734740671	-0.0666302272132	-0.037864594638	0.0923928660123	-1.34842598908	-0.596596374236	-0.355763330925	-0.741385987501	0.0210778987234	-0.199908845486	0.184882490878	0.0275001354019	-1.02913884354	-0.410521857573	0.223371140466	-0.429678142465	0.766621306929	0.535392640471	0.403519116929	-0.224447941174	-0.0597000859917	-0.032262228866	0.0476740495333	-0.647133734341	-0.734735645243	-0.0373609823858	0.0417445051424	0.450737775593	0.197106959656	-0.378831208279	0.195991160753	0.0828528348193	-0.0376089440456	-0.00520183429279
YPR128C	-0.243183965329	-0.0417635953699	0.0151974590827	0.0500735207499	0.22426840777	-0.0513569283984	-0.000754749915802	-0.0354764671887	0.0417061001875	0.0613929802062	-0.030938934744	0.114075823766	0.0922090047848	-0.0838619228436	0.0463530238186	0.0813704509791	0.0591708839704	0.000754749915802	-0.0497387983742	0.0597346302329	0.00780705684146	-0.0218980973557	-0.241739484988	0.00742807195251	-0.113489765221	-0.187865532634	-0.00402572243133	-0.0424515982796	-0.122307440905	-0.0810129621858	0.0394865411429	0.0107607391038	0.0230831698006	-0.107494813842	0.287178335218	-0.000654206188978	-0.0345147756018	-0.145880695087	-0.0673657518542	-0.281526897962	-0.160842557628	0.0565236071624	-0.0223613836319	0.0468626866574	0.0362761951795	-0.102767197775	0.0148245187829	0.228212702787	0.570719207131
YPR180W	0.172844699338	0.0645760965221	0.0493885473342	-0.000885419411413	0.121050442396	0.0568799576729	0.0132189611649	0.0364761989467	0.125517826082	-0.0142001277859	-0.0809374428517	-0.113607529654	-0.0142037556137	-0.0795470575923	-0.0272879559917	0.124284112205	-0.146638194621	0.137759931373	-0.0989628506869	-0.177345833599	-0.00501054075294	-0.0381538550056	-0.282691745975	-0.0589466946812	-0.0318803316612	0.173831953145	0.0708035373103	0.0564567373046	0.068958951426	0.149928781215	-0.138528615523	-0.110135820854	0.0758857737605	0.00035980207098	-0.0282364837362	-0.00229676928987	0.0405843154466	0.0556240589893	-0.106352911628	0.107271525998	-0.315118484355	0.118311968287	-0.14545713519	0.0399225859846	-0.00660751002833	-0.0154157770867	0.11175827751	0.269767589773	-0.107013480114
YCL050C	0.0771749111703	-0.0290291577126	-0.0583079711555	0.0170025147591	-0.0662037886661	0.00203915420634	-0.0556042215377	0.16404962017	-0.128467491535	-0.025355175919	0.0151653576403	0.0806175957122	-0.0919338776344	0.0886733848617	-0.065926410187	-0.22208042024	0.18498303987	0.0666352627712	0.0954742653651	0.0729609298326	0.0125167820299	0.00244992873866	0.132136571467	-0.0410616156615	-0.0143295759184	0.117480886853	-0.170723041826	-0.0625437570839	0.0922612634129	-0.00824758589603	0.0879884709821	0.0639804927717	-0.0317909205884	-0.0636302429006	-0.571747755239	0.0420066647721	-0.106492739148	0.0484487428497	0.0177564132636	-0.116051750468	-0.0295787075126	-0.107880369743	0.118015890381	0.0207478617513	-0.0878751718103	0.0783737374088	-0.100451232418	-0.406059445841	-0.24647037368
YDR530C	0.220826868891	-0.0336186002492	-0.102792874446	-0.0655142119792	-0.176543505751	-2.76041574297e-05	0.019373318795	0.0252968732647	2.76041574297e-05	0.00703111623767	-0.181843487226	0.0456347069461	-0.0735577633006	0.0170088715784	0.0607698848761	0.0845263492052	0.129041290052	0.0895025068187	-0.0375484965313	-0.0238803462227	0.0219035604566	0.0487011996003	0.000106824039732	0.0414410810946	0.125049294607	0.165282363645	-0.0207915084534	0.0448569151938	0.0423712129037	0.0999286170815	-0.0734901446406	0.197541971788	-0.0946745724571	0.066947540107	-0.0310747509704	-0.0270471994336	0.0340399007009	0.0250105701587	-0.100719060902	-0.155040751897	-0.0914236710684	0.0380845862596	-0.105621262829	-0.0557464736598	-0.124287997985	-0.101030835645	-0.232564278956	-0.53535102986	-0.102612442723
YNL172W	-0.116585661052	-0.0983278669321	-0.0282198265527	-0.0219567623305	0.203838370649	-0.0515992801603	0.100254687391	0.0789513020512	-0.0988504153591	0.0235986945363	0.0198649344138	-0.0232051101755	0.0284377189699	0.0194837996874	0.0436176192116	-0.0572866755196	-0.0461456547242	0.132943865946	-0.039846937353	0.0128285558018	-0.0037994520647	0.0304994426968	0.0408254480938	0.103491020393	-0.00564149597577	0.102254876467	-0.14505242788	-0.115469259623	0.154285164698	0.184156772742	-0.0111312912083	0.010058044594	0.114690061745	-0.0528059423923	0.13087177038	-0.0758437231298	-0.014725331568	0.042322322935	-0.10330128601	-0.0330836504472	-0.245201585481	0.00173571114267	0.00597003878067	-0.0897424274563	-0.0938868399743	0.028912803284	0.0657126145255	-0.0707821179386	0.173277889008
YDL008W	0.169526623431	0.0253431266748	0.0829398810512	0.109054771751	-0.0510370574088	-0.00654799715878	0.00621571861764	-0.0357962877893	0.0172041583969	-0.000708802901642	0.15737098107	0.0618397075477	-0.0193106366678	-0.109885269481	0.131876756017	-0.141499944348	-0.0648462883611	0.0808261257435	0.00646568393723	-0.0772448584119	-0.0146177509019	-0.125073776457	-0.111924464108	-0.13073532227	-0.02977761521	-0.0253805556005	0.00162756202171	0.0950090468951	0.0326002003408	-0.171860539096	0.388041121752	-0.196578269773	-0.0889920999056	0.0367551066593	0.0484326527903	-0.174182781389	-0.0414182126558	0.128791359754	-0.165318019015	-0.954483304538	-0.0520912461755	-0.0855028424368	-0.280079055125	0.0652184575771	-0.112144323444	0.0306528068282	-0.0920954349962	-0.177290407198	0.045871446312
YLR127C	0.0732632364778	-0.0469698496895	-0.00187167568762	0.119007087621	-0.136365907975	0.0509521434225	0.0899635014257	-0.0485578671621	0.0580410204977	0.0468865143413	0.117477986057	0.0524697555248	-0.0383699999837	-0.06689226894	0.0327021776123	0.109342838078	-0.0311477383807	-0.154528115269	-0.0985584862566	-0.0468033149656	-0.108445675623	0.0877353703833	-0.1501894452	-0.147740984317	-0.0446371565566	0.00456760062142	-0.00255198117179	-0.0170824551365	0.0767039275892	0.31886998609	0.0601622189664	-0.104396866742	0.0825922647277	-0.0268772754253	0.211604340463	0.0537123358426	-0.0842841103649	-0.0554879602126	-0.00217956013205	0.447480813427	-0.228779208531	-0.0237830589709	-0.161637136541	-0.113048641814	0.117175617653	-0.00310138977954	0.262507417164	0.130663879472	0.036364566911
YDR118W	-0.0959377186861	0.0559039105523	-0.070589877037	0.0707422384751	-0.12890506031	0.0194310126584	0.00875016808275	0.0618942852068	0.134267735826	-0.0222467587461	-0.136407331228	-0.0449543914413	0.0883566298008	0.0196966996685	0.0454732940813	0.112560826225	-0.102500319187	0.0344055420573	0.312675810046	0.253291033453	0.0347271177927	0.0547260094717	-0.0770510702962	-0.0903379425011	0.00940599650103	0.122215367181	0.0780701861682	0.052598364852	0.014588068515	0.0249865710627	-0.103206986088	0.0464073010674	0.0249791791614	0.109565151732	0.200438234101	-0.0392680285143	0.0650036730361	0.0766261862475	-0.076797947417	-0.0792506704865	0.0300626756496	-0.0657493470812	-0.108521141439	0.0392833777439	0.0417462970064	0.0498081587961	0.250269293699	0.35734313546	-0.0560155338386
YOR249C	0.0515094885383	0.000200978150585	0.161920876174	-0.018059357905	-0.145625407136	-0.0282563034888	0.00582967832515	-0.000514488069129	0.0599382983406	0.000993332942834	-0.0128065681753	0.0607540605273	0.214713315601	-0.00217660743616	0.061920695921	-0.12108126602	0.079288258286	0.096989453584	0.151323148884	0.164847833065	0.0509543490477	-0.0343075412995	-0.104524135117	-0.0358723313174	-0.104139201233	-0.0270289192211	-0.0041058766405	0.079728491102	0.0088134510849	0.110712118296	-0.0234757744552	0.0461052137506	0.0937281461443	-0.057490556814	-0.137287765054	-0.00306410397271	-0.00477893534363	-0.0571002516757	0.171815494929	0.266997102664	-0.018920384842	-0.0767696714575	-0.112762265475	0.0367893124662	0.0562658782337	0.133464670722	0.309745929704	0.267744280711	0.0798441171388
YLR102C	0.125855718037	0.0840168665261	0.0303105630747	-0.179853177089	0.0769314402961	0.108976111896	-0.0587105840925	0.143890089716	-0.0266898867207	0.01436900204	-0.087296251144	0.0167664152364	0.159055503587	0.0436129486714	0.0337453696385	0.109286855011	0.069465632079	-0.0250469172501	0.0168477371431	0.0216208665148	0.0832123369418	0.0622565061783	-0.115215640159	-0.00956474550692	0.212030401257	-0.0111688871187	0.00245944245786	0.233121452901	0.203180242586	0.0482587695855	-0.0855350727813	0.162557843455	0.0104860839188	0.086758404709	-0.370379740141	-0.0188562298079	-0.0396918197564	0.109326706665	-0.136538353334	-0.0251717938712	-0.168545333448	-0.0175286070639	-0.19531762742	-0.103013435445	-0.0182724383938	0.0578203339953	0.15258212833	0.271096668864	-0.0510109698726
YBR151W	-0.0816621260859	-0.0430669062387	0.152349034912	0.0383033836858	-0.121992027517	-0.0410719430118	-0.057291947801	-0.0705153039891	0.0421153727664	-0.000272090015473	-0.127229600105	0.0221334513327	0.0826020072254	0.0622022773771	-0.0366423171169	-0.00417281548359	0.0505304539553	0.0879706825264	-0.0134249430099	-0.0319397171205	0.0257291768585	-0.00992881208811	-0.171388048824	-0.0348374947643	0.0268700489846	-0.162603003843	-0.035915559181	0.137243824959	0.127312672301	-0.0110281555985	0.190094621486	-0.0200247893908	0.317736887491	-0.0498634475995	-0.150981744057	0.0274467320543	-0.0585842839926	0.068275649949	-0.0457925248604	-0.195342900014	-0.0799054416365	-0.0379814383981	-0.192429129025	-0.0640677508532	0.0610804895004	0.080811910835	-0.0463773152204	0.0247852814592	0.249023188754
YKL103C	-0.0382900335956	0.0220035838239	-0.0370597129522	-0.00969608327183	-0.100937453087	0.359533944665	-0.0460414800149	0.163391874643	-0.219090385077	-0.0536921761837	-0.224624235301	0.0717046710854	-0.0662868893596	0.200300611042	0.167038369156	-0.0865544572108	0.383880082259	0.169102470456	0.15389884625	0.376335147944	0.00358377751901	-0.0746994241993	0.0897322669985	0.0407659697396	0.105357260622	0.108645526625	-0.166370669234	0.0940598538421	-0.0391306430026	-0.180332664338	0.16331280055	0.162803181405	-0.0280935498524	0.00246273293383	-0.475708565532	-0.0405058952448	-0.119742090492	0.062220195276	-0.018521985234	0.080489627826	-0.188398037256	-0.195544653161	0.417232199139	-0.212388075292	-0.133183858625	0.220785682035	0.200964485511	-0.258923243141	0.0841804234229
YKL157W	-0.0265271597241	0.0209857938731	-0.0664929262775	-0.0728171765707	-0.0383252080941	0.0723765757876	0.00698545505967	0.0942643458342	-0.0825464615171	-0.0217956870038	-0.0763510411795	0.130028188394	-0.0992483729711	0.0353136547693	0.0315791797823	-0.0888043952035	0.231833151079	0.140461689675	-0.011631376238	0.0955365842687	-0.0467030534538	0.023258794021	0.262361031617	-0.124251986225	-0.0208935289709	0.0451970535969	-0.0911424915145	0.0138560784092	-0.0497693157374	0.00320968283194	-0.0885755537286	0.0324342363875	-0.171229578647	0.0309732449411	-0.305049641102	0.118050993419	0.0495398425833	-0.0187261575344	0.15588161282	0.234328244898	-0.0681723026851	-0.126167309781	0.29291045621	-0.0323858660546	-0.0829879460453	0.0884460771035	0.0947219968918	0.0294121511673	-0.199759566785
YBR286W	-0.198749276631	0.126968380796	-0.183862179798	-0.0884261858966	0.054332996493	-9.13062903164e-05	0.0703691996813	0.132785834422	-0.0407893059059	-0.0513096710251	-0.148828822612	0.072029570993	-0.0879087338212	0.0749240338301	-0.0548765213819	0.095087500176	0.184604831542	0.00505907623723	-0.208738723292	0.517354063465	-0.0586817750088	-0.0104247111548	0.00894365492208	-0.13721805849	0.0204042656104	0.0837903268095	-0.0457831068217	0.2191271863	0.156482991726	-0.0343988381036	-0.0213587532031	0.278844071804	-0.109817308574	-0.0446849984928	-0.236972096628	-0.0106259317633	0.0726791177803	-0.0715756084945	-0.0646206079446	0.259786360045	-0.171791730971	-0.0463202308062	0.189761069424	-0.146471091268	0.0368607718983	0.0841733227025	0.0612084065535	0.261307938621	-0.172303991981
YHR113W	0.010120182676	0.00962184321798	0.0217828051883	-0.13869931429	0.0434988280101	0.0874268076603	-0.0334033821067	0.0478781114872	-0.00826313349332	-0.0125566768988	-0.063573195156	0.00471635042736	0.0635690434488	0.00857589249066	-0.0770683248825	0.107911425767	-0.00461567449449	0.279590697605	-0.0846508497267	0.0226866925777	-0.0778074675659	-0.00651504468347	-0.038654688362	0.114805336352	0.117498136018	-0.0995986142681	0.0896604157407	0.0881419958898	0.0509047969606	-0.372311344058	-0.0390925541924	0.122300959663	-0.044751031147	0.143371150093	0.0787000133711	-0.0484407046457	0.0728092043993	0.0446399399607	0.20989563625	0.341419910591	-0.102425647238	0.0134212244726	0.132937614859	-0.0700783700416	-0.0691541394813	-0.00847340717307	0.235436513736	-0.000316952149182	-0.0966934708994
YDR525W	0.140643336137	-0.869799274557	-0.182458427603	0.145808329985	0.250277616251	0.359072979624	-2.22753660298	0.364677291224	1.76507571795	-0.166879650888	0.558950955561	-0.0858310415742	0.312265676041	-0.351163405726	-1.39905216216	0.74688443752	0.424458263485	0.637312217059	-0.702085713998	0.505414121942	-0.208074373522	0.163817295535	-0.0396392015247	-0.330543058437	0.223992794543	0.544366348412	-0.280419039882	0.139321450239	0.0370419146572	0.24330679081	0.073920789775	-0.117870383429	-0.13588257179	0.0820822713374	-1.19367973192	-0.271096112727	-0.778373344253	0.375224670076	-0.304844107287	0.705397626887	0.469274455568	0.992747896821	0.218061103569	-1.21232753435	0.0452933448767	-0.0733457305939	0.0890074022515	0.0128066737273	0.482893985009
YNL077W	-0.0450502971255	-0.106569326006	0.0369299609143	-0.0271276828289	-0.213026829144	-0.0562134800647	0.050364658694	0.273998444174	0.034653734592	0.0451693536593	0.0656639891523	0.111877979446	-0.014602014571	0.153618117342	-0.0139756567984	-0.109620086741	0.0434195539492	0.0518172749877	-0.121833758945	0.127712036778	-0.0333331123589	-0.0206319824143	-0.0761761896222	0.0115155359257	-0.03413125373	-0.10335823676	-0.0685822304775	0.237950039765	0.150513464603	-0.0121430870523	-0.0851080939491	0.0530845557902	-0.0548345867663	-0.102697735546	-0.380693158261	0.0146061868389	-0.0109407014981	-0.161279522434	0.0365878319412	-0.189018346623	0.061923844785	-0.0713417407049	0.117717912459	0.0245420085753	-0.040541344333	-0.00701729345099	0.0456278701273	-0.0965472651763	0.258464018308
YJR005W	-0.094108711835	-0.0460665453765	-0.0482296539323	0.0402894528301	0.0606818873892	0.00202843624022	0.0482778104836	0.0428490809614	0.0935242313423	0.0214443216207	-0.33047933926	0.0363917371175	0.0204715163182	-0.00833584902011	0.0653983458062	0.180487213238	-0.0759558164475	0.0428046207435	-0.207011919987	0.04027302163	0.0683628149214	0.0595450728347	0.120574288191	-0.0185362244527	-0.0203816772118	0.060191900733	0.0286191292953	0.0455500608188	0.0163597980599	0.000131492529053	0.044087626224	0.0233557630568	-0.0860651311878	0.142091274727	0.0480149333606	0.0609009595986	0.00623546801184	0.0386064215951	0.184112584817	-0.164493662359	-0.104556659237	0.146920401523	-0.0634075585396	-0.10765432593	0.0277569865435	-0.0404658156692	-0.246644695837	-0.345557187435	-0.0850572930743
YKL135C	0.0916408467612	0.00564546238364	-0.0522707946556	0.0989335653175	-0.11205653442	-0.00838521516091	0.0854499997453	0.0821588916434	-0.0198003282557	-0.0186798260854	-0.012612873257	0.0215711139178	0.023886508013	0.0840940614874	0.041608748789	-0.181348271668	0.13442620314	0.0184149267007	0.164594814231	0.117460854528	0.0740891607576	-0.0170046617956	0.214575409286	0.0920387240641	0.103697402425	-0.056412305342	0.00358193574004	-0.00340207290488	0.0177389362828	-0.295665979462	0.248312984454	-0.0136704261669	0.07231070273	0.0454444853071	-0.268429273531	-0.0319859009108	-0.0462602126009	0.00169320220902	-0.0308811487919	-0.169486378339	0.286750904523	-0.0191721637413	0.170438334448	-0.0598792074222	-0.0655116349193	0.00457363905759	-0.524061916577	-0.400566133833	0.0526986929157
YBL037W	-0.149503358386	0.0858595518041	-0.0857033903019	-0.0300893367671	-0.0188468278896	-0.00701210836042	0.011838559311	0.0163972884244	-0.0541662366278	-0.0447271576998	-0.334367215602	-0.0508580597974	-0.00253862013864	0.00498194556269	-0.0302660779073	0.0977674971647	0.0366882400291	0.0273991700607	0.23925760117	0.170722318124	0.0616854273647	-0.0146433552657	0.0274815882014	-0.115601560911	-0.0273279958079	0.0266950872795	0.115831054793	0.0570883527347	-0.00459405811419	-0.124248613768	-0.01285322272	-0.00517369291732	-0.112617483849	-0.0183102444624	-0.337394752293	0.023950360974	0.0412827953561	-0.0177413700002	-0.0593003638327	-0.108319334468	-0.0435204328154	-0.067781611545	0.117741715362	0.0956154494469	-0.0202140133628	0.0622497349723	0.0873517283717	0.0845684831563	-0.00433873548578
YPR029C	0.0537860814763	0.0103803149124	-0.0953635121688	-0.0478305388725	0.0105269646781	-0.013084603929	0.0863397677172	0.0794979918534	0.0523661121764	0.0243711262672	-0.112805059892	-0.0366250903945	0.00898558737884	0.048649018704	-0.0332011648872	0.0595536818826	3.22457207838e-05	0.187571791403	0.0338628048322	-0.0582025822271	0.0301881525007	0.0200891964077	0.199570626488	-0.0627489243867	0.0339649146039	0.0350608050171	0.0406384869143	-0.0095610341248	0.0846883678169	0.192572332703	0.0368798488983	-0.0071667090794	-0.0228738673512	-0.208010516954	-0.140986576367	0.0537435371323	-0.0187754261352	0.0672972516792	0.108384049267	0.391670775156	-0.0829136272871	0.0507521146604	0.152009045591	-0.0221277918182	0.0844590690788	-0.0395228758969	0.0102806799913	0.250948341708	-0.150578797769
YPL195W	-0.113528117163	0.013440468341	-0.0280507580226	-0.051935606045	-0.0465991263461	-0.0627286209342	-0.0435126574361	0.027469781832	0.00937643567711	0.00501344355862	-0.193396379233	0.0463338423007	-0.0383327336299	0.0314893295393	-0.0696246024392	0.0526024819939	-0.0658518016846	0.0221504281144	-0.10723740566	0.222948235221	0.0636327466295	0.0586119488795	0.157139632407	0.00488735336358	0.0110135604854	-0.0585453679093	0.0584035603342	0.118676961111	0.176988265346	-0.0344998424188	-0.0592017227874	-0.0777974260903	-0.0711082456801	-0.111491446229	-0.231892518962	0.146263103485	-0.00895703582352	-0.0918162185831	0.0854481073008	0.153245037695	0.0490828865076	0.0234520159823	0.0510186688842	0.0546753895244	0.0986033833126	0.0268936062796	0.114286101757	0.154918265124	-0.220460474158
YGR261C	-0.0980417105822	-0.0343425234449	-0.0420746995576	0.049646383059	-0.082013426096	0.127316953238	0.0297481326294	0.012049556575	0.0284629771884	-0.000620540328256	-0.164826732932	0.0505743104704	0.0281489173707	-0.0569605131296	0.0270802132795	-0.0524469450678	0.0853765953807	-0.0602122612667	-0.0781368269951	0.0643360748163	-0.0486225297725	0.0480406248312	0.0420093619599	-0.0417937483729	-0.066599370334	0.0845783228427	0.0261932256407	-0.0722265895872	-0.0209382646041	0.184550762896	-0.0609031568883	-0.0246161507513	-0.0102940211851	-0.0143229387555	-0.0604554598801	0.0649823315263	0.0644959050562	-0.0657677954013	-0.00812640736764	0.160030369341	-0.0505003526011	-0.00303641234905	0.06815783233	0.0283783699812	0.069050982899	-0.0830316162635	0.138646588948	0.144528468242	-0.109400882576
YPL259C	-0.297955160604	0.0620398206836	-0.196669455477	-0.012740611408	-0.233736845821	-0.0471151654033	-0.0390774598209	-0.067921953732	-0.0913135614238	0.0327363634544	-0.267265183748	0.17939388984	-0.00955677764416	-0.0390629479139	0.0734815014821	0.0917815978465	0.150949791001	0.0286694342559	-0.130165644867	0.276053017477	0.0889429285882	0.00394049977364	0.259524949532	0.167832017014	0.0152860055895	-0.0979669991863	-0.0126040439471	0.0938094199298	0.0471954399563	0.0681307691232	0.0654466029679	0.0547947740784	0.027054987741	-0.0268293843779	-0.372989295223	0.0656487224771	0.0513313377998	-0.225859161096	0.0228300306416	0.07735346264	0.0334747055298	0.00736239049012	0.0464978829139	-0.0353263021977	0.145567141213	-0.0458130323678	0.265813301336	0.039592568916	0.109658742661
YHL019C	-0.0294806564775	-0.0901073766466	0.0862780370787	-0.151174058127	0.127236543435	0.0446338047528	-0.0346069438194	0.0796782125175	-0.0568426099703	-0.032957736437	0.0882888981512	-0.0214140537446	0.0403316285758	0.152982095965	0.0776722127745	-0.087225920727	-0.000103783737985	0.0735370725411	-0.0337057562284	-0.0843554484082	0.0225285379237	0.0791538061366	0.0332642107489	0.119286834033	0.21123871286	-0.118207975193	-0.0832473926293	0.0449458232417	0.0221927604409	-0.225812938437	0.0131086784888	-0.0422721287909	-0.116947376864	0.0434765406029	-0.108749460675	-0.0187466176237	-0.0427485438262	0.103155927155	0.303428145405	-0.185822456954	0.0500435660756	0.0794378920215	0.0412355179464	-0.151416000797	-0.170428599724	0.0172180910718	0.0098110565	-0.25520383892	0.0579979824861
YBR288C	0.00777988783863	0.00834167496448	0.0993141666648	0.0972026067823	-0.148827864003	-0.0439806341881	0.00860716642801	-0.000271498812833	0.0925201493104	0.00629012924882	0.187146796907	-0.0863670568815	0.084668966522	0.0332018245916	0.0456328028217	-0.0311193943528	-0.112701723933	-0.0573644235752	0.079093558148	-0.0629052523105	0.0948947706881	-0.0205313217078	-0.0630060496219	-0.0796793340596	-0.102560118925	-0.123345475598	0.0274933594909	-0.0318119089051	0.0472927587338	0.109235807955	0.0563191508569	-0.00491620227034	0.0459757155532	-0.121955299869	-0.197592868012	0.0506592657408	-0.070853862223	0.0174864109737	-0.0919814751847	-0.12011809853	-0.0842532510732	0.13724270141	0.0425670789493	-0.0342902774365	0.0241599958459	-0.0194381852371	-0.131745691559	0.204290959709	-0.140068720016
YOL062C	0.0974092902582	-0.0958129523653	0.00338091104002	0.069594666155	0.0911664783763	0.00119430529529	0.0150737601669	-0.0953864893786	-0.0145574700301	0.058163771623	-0.0746089661126	0.0135024298898	0.0284536333013	-0.0439108640464	0.0410631414551	0.00150716432135	0.0246332550229	-0.0199538981796	-0.131258441128	-0.0136656123328	0.0113245354714	0.0509224246477	0.0826310047177	-0.032753954158	-0.00125930992554	-0.0124225554816	-0.0214927454648	-0.0812869413367	0.0348776192664	-0.23575961805	0.161489133707	-0.0309032977785	0.0432961312959	0.107494489768	0.172955956681	-0.0202580267925	-0.0132182426451	-0.0161136907058	0.000253811637761	-0.245478841315	-0.139216221212	0.0770126885656	-0.0942287513904	-0.0566535208456	-0.00715608033216	-0.0444395350563	0.0953470803296	-0.147716750913	0.185000527968
YKL114C	-0.0851927856751	-0.000429660999969	0.128274493478	0.000606132863697	-0.00638479503363	-0.00702150287572	-0.114811382035	-0.0409121095122	0.0637626364331	-0.00358451712056	0.201857377112	-0.102858610427	0.167316790683	-0.154092372651	0.0737779573252	0.0846033512823	-0.193311425989	0.13782785522	-0.0345359382069	-0.142588926345	-0.0887662742993	0.0294505887617	0.226394615986	0.0534522499097	-0.0332888547742	-0.0540122884269	0.00190975813039	-0.0462770822425	-0.0163026683833	-0.174581309656	-0.0791726620766	-0.132319076174	0.0299100927546	-0.0707474555865	-0.286872583406	0.143196640089	0.102478678004	0.0426266255518	-0.168112697638	0.179740511547	-0.161280812297	0.0367137548084	-0.0363650823556	-0.0240345760343	0.0972313187139	-0.00775357129166	-0.0487017030086	0.169154950857	0.0841458524833
YBL019W	-0.0551376606784	-0.00373684965414	-0.108574227413	-0.108284638479	-0.237723188261	0.115183368596	-0.0576221346803	-0.00644218550064	0.0634375238761	0.0326273174983	-0.0581681700145	-0.0445429087902	0.103886438997	-0.0784894778895	0.00878478039998	0.156657417283	0.0802976052417	0.0505238798565	0.167865666788	-0.0204025605861	-0.000323112373676	0.108717047029	0.135532048393	0.117769871779	0.108209541338	0.148427710134	0.000323112373676	0.0446090666785	0.0812379878968	0.234511033113	-0.267345471933	0.0544435452382	-0.0641976887777	0.100557247679	-0.170787441267	0.0181891748725	-0.0543027165984	0.0657262382339	0.353977746067	0.715154084329	0.0111457353993	0.0770364052336	-0.169056131512	-0.0440428983575	0.0907768444485	-0.0662571001643	-0.243200604277	-0.183841412341	0.0498856403793
YNL094W	-0.0463363511661	0.0108452712215	-0.0380650890756	-0.0387584276937	0.0273695772883	0.0975441870559	0.0151376544637	-0.107265071993	-0.125737909846	-0.0295057777259	-0.0191455767393	0.0195828744785	-0.0803019915585	-0.0335249192745	0.0100419619513	0.183338083053	0.0114216075126	0.028673198075	-0.224839666705	-0.0152661160175	-0.0601862798921	0.187491692106	0.523141844825	-0.033411054043	-0.0366650476557	0.105187442257	-0.0549219139677	-0.0415535437834	-0.0811819791319	-0.087301348756	0.0391142050583	0.199504502877	-0.181132818493	-0.110555061934	0.0404234553462	0.0924240067422	0.0564687879324	-0.0902997505454	0.046001248987	-0.0825133733176	-0.10993632376	0.029806145552	0.139892853456	-0.148093289153	-0.0242335067351	-0.0665414445127	0.207634138463	-0.348177053675	-0.064613868796
YIL040W	-0.410339062801	-0.0780002052882	0.0229892785489	0.0960987547631	0.231547516314	0.027464752543	-0.0461462262029	-0.0880606240914	0.0899952364743	-0.015712055848	-0.168445840148	0.0962939592493	0.0806786672345	-0.142687264016	-0.0782438371164	0.220739364306	-0.102901820898	-0.188608529202	-0.119363870128	0.0328177764935	-0.0297750022835	-0.0116580311041	-0.570264873693	0.0391734649198	-0.0363269421134	-0.109833830873	0.0581587254854	-0.0456221148733	-0.0552766481012	-0.483207483794	0.196692999191	-0.193326995582	0.168884081046	-0.0101286240982	0.627235872647	0.0524702052805	0.0297668254902	-0.0903430206024	-0.356245429577	-1.42025026187	0.0225090237202	0.109719882825	-0.328632596932	0.0753478469894	0.263646011616	-0.0545902883403	0.279114336696	0.462130341366	0.0566607592107
YJL075C	0.014187861484	0.218002823896	0.0857910782049	-0.185561996376	-0.40105593477	-0.0696740579545	0.144914231697	0.231048121334	-0.709902175112	-0.0917968993216	0.0993550890007	-0.0641975879098	-0.245139226814	0.801394110312	0.323717211467	0.673362652727	-0.0199601608336	0.319770625821	-1.03329833055	0.698870640849	0.264677144522	-0.417111844638	0.291521818518	-0.355489407293	-0.182591666819	-0.272901034589	-0.152992794525	0.389434969533	-0.0326525763117	0.411320031439	-0.0321345713413	-0.345767879616	-0.150162183315	0.7556403452	-0.234329150685	-0.710750454918	-0.969722482751	0.323728995927	-0.129911992403	-0.261072119877	0.100968360924	0.421592223441	0.0483382652163	-0.352823800043	-0.04813796543	0.0575281080803	-0.819291297448	-0.723479913589	-0.383620807565
YLR170C	0.253160474665	0.240119335264	-0.0444142808675	-0.0527546461925	0.187552702632	-0.0792684229523	0.000972140538954	0.0380701943019	-0.0439985824521	-0.0149505336465	-0.0336590823825	0.0240599861084	0.0465337827787	-0.0268367177964	0.0188762064736	-0.00661218138552	-0.178999679834	-0.000972140538954	-0.222651793468	-0.0245662074671	0.0956005952873	-0.176126501237	-0.162162493583	0.00903602926193	-0.129048961523	-0.165074426856	-0.13121496102	0.285188637455	-0.0186372681154	-0.352654664139	-0.0058061794617	-0.182520933746	0.117575672299	-0.108216774292	0.11468005371	-0.0917394566051	0.161115493666	0.144384487038	0.101530014368	-0.309009194252	-0.1208851318	0.0580563514533	-0.184821636392	0.14582443192	-0.121127381359	0.0639805072544	0.0478849690154	-0.0967775031427	0.0248487398892
YJR058C	0.330302549399	0.126127436841	-0.0368026632002	0.113904721006	0.00071981536087	0.147273733311	0.0527744292355	0.0749172207265	0.113334033944	0.0529057316647	0.128872458475	-0.0509156115667	-0.0220089755003	0.0134582899483	0.0602788571927	-0.146037333426	-0.105590831378	0.0388770680845	0.184459885107	-0.121557008926	0.143607234171	-0.0581188617195	-0.247079923101	0.081115047059	0.0260198052536	0.0366089573807	0.0643005385899	0.0443926108382	0.139130453129	-0.274200421576	0.000120246108626	-0.198632169914	0.0563476598235	0.0486616688861	0.296554443049	-0.105833334157	-0.0829735166025	0.162384610344	-0.150262569644	-0.560454763884	-0.0141231991712	0.0992180122843	-0.323564268777	0.205595231662	-0.131544661992	0.102441678047	-0.0169216983614	-0.189972794368	-0.123691266223
YJL024C	0.312127648267	0.0088609456314	0.0258563202161	0.0941394546603	-0.223801885268	0.0440015997082	0.0945199310695	0.0615138680593	0.257239648289	-0.0232386969103	0.148215681288	-0.0794142083345	0.042161090667	-0.107128537081	0.0581174543376	0.0867820451999	-0.40242942048	-0.0877747691328	-0.195496254208	-0.358020015978	0.00878586411105	0.0437352684107	-0.20839472682	-0.106331592689	-0.0903413486857	0.00406350650012	0.0592706837563	0.0138737595747	-0.057778747093	0.117572412389	0.521689617042	-0.217158195058	-0.00212416210758	-0.035114910429	-0.118573051204	0.000337768147486	0.124393658811	0.12085744964	-0.0781483311972	-0.499297207293	-0.121518811758	0.317921982033	-0.250862548954	0.276390207081	-0.119698927925	-0.0453081367583	-0.038542817953	-0.00911158066382	-0.0747853326212
YML022W	0.0881617563762	0.0109815500592	0.0773279757961	-0.0312768344976	0.147287914108	0.025075315634	0.0991357178021	-0.168424680102	0.0142652032197	0.0366495741707	0.241080884309	0.000545113072509	-0.0146823866923	-0.132562768634	-0.00197260586574	0.0379588423563	0.0445027460591	-0.107596996902	-0.0356977741052	-0.21127309297	0.0851055560397	0.0972417520107	-0.372729945543	0.0253014736765	-0.0498935600811	-0.0396430794476	0.132940747879	-0.00702388694607	-0.178008275623	-0.15084054823	0.0443783770446	-0.11627168266	0.0525137127729	-0.00489655852533	0.523051779244	-0.0178589775807	-0.0306566760573	-0.0220971606591	-0.104409477821	-0.683377922963	0.12271959498	-0.0181783615022	-0.228260412474	0.145220560749	0.0653052009899	-0.0420137096629	-0.081205337105	-0.11035255317	-0.0913459787773
YDR441C	-0.0666514280709	-0.00593954335992	-0.0700256052838	0.00593954335992	0.0204787488247	0.0287546918331	0.0676264597025	-0.0351968099475	0.0924383310501	0.088493746581	0.241246481947	-0.0219260008132	-0.0828973001329	-0.190356059132	0.0499547659946	0.297954114467	-0.0451438551319	0.0252120483643	0.0776416201997	-0.0237004774823	-0.481703380029	0.0769850914204	-0.179602344871	-0.106633921031	-0.117066237365	0.15713424723	0.112766890906	-0.0644927228221	-0.0214722075593	-0.629109443695	-0.304285274013	-0.115303917435	-0.0493549970662	-0.00544853086363	0.5456275559	0.000206956416912	0.0566838495935	-0.0218594341078	0.372467063185	-0.143793289108	0.215457509795	0.295647709177	-0.105740235869	-0.00552302657354	0.10304455115	-0.66337238124	-0.177376454044	-0.197967867217	-0.241442472804
YNL065W	0.0399302982001	0.0793393190969	0.0643484538075	0.0233349539781	0.0236048896285	-0.174699761611	0.118601490881	-0.223760508416	0.0367346015521	0.0821648874626	0.198247971176	-0.376784014349	0.0978198674585	-0.0828896399667	-0.0126351052092	0.0613297599905	0.125728509904	-0.262664210597	0.696830712008	-0.0338637862498	0.0887023528547	-0.0517510656945	-0.434399847727	-0.0106003142546	-0.0309364956164	0.315525844614	0.477355590639	-0.446965362534	0.282860871914	0.356118673188	0.398151487789	-0.0847362562577	-0.138052254472	-0.0250603038878	0.757144459891	-0.679643081805	-0.0223632943871	-0.0684169220225	-0.0126061010942	0.0607450604524	0.793572419779	0.00201824837144	-0.109338642957	0.0998879631723	0.066351161381	0.189110193464	0.547534539681	0.888894834252	-0.128341500858
YPR192W	0.279356385947	-0.145402070059	-0.0402255339693	-0.22261307119	0.195875092441	-0.710856529126	-0.0730556559804	0.122798280386	-0.249837887729	-0.0145186621274	0.149751963359	-0.00440904165576	-0.439226144776	0.0147297026133	-0.0897850053275	0.143613209331	0.176181766717	0.381349259981	0.0808985636284	0.288768100713	-0.276272131757	-0.0100612424097	-0.556939425329	0.0797984419107	-0.190768345546	0.447608398453	0.0809111840934	0.0828173205698	0.621122439262	0.362821102385	0.0268262183409	0.0581009782582	-0.362056423259	0.243694878054	1.14884773073	-0.174414683198	0.041070228139	0.000866301318159	-0.126495379445	-0.57632940404	0.225326503901	-0.0657885609905	1.0273478818	-0.0151040026847	-0.104500769796	-0.299670075349	1.77522492718	1.86051643334	-0.177305395369
YLL052C	0.107383725365	-0.210265610609	-0.0613464234534	0.103876683503	0.75698939877	0.000606937150022	0.170582473409	-0.057907446681	0.0156433096822	0.0192043668896	0.181947125592	0.0647326906058	-0.278292143121	-0.231550413499	-0.0916013243614	0.300530823893	0.0188463566254	-0.459046704506	0.135325211675	-0.0347907092143	-1.60294044096	0.0302415979067	0.127429810762	0.129299231511	-0.215643032589	0.161813601835	0.232687406758	-0.0499668338449	0.285039723303	0.541593535339	-0.497587445549	-0.0921301992516	-0.00704421753732	-0.067979455087	0.587090535337	0.0026695783879	-0.0112173028644	-0.178787675927	-0.0146106882618	-0.373968299645	0.211028128161	0.0666321239947	0.473297161804	-0.00055910110065	0.118990806156	-0.506666248354	-1.07807053128	-0.426857833498	-0.170662165148
YFL054C	0.0929417286335	-0.0416443072095	-0.200508142951	-0.0175770453531	0.200492642345	0.0822450762369	0.128323258677	0.209958915337	-0.14629232095	-0.00840822126314	-0.115473398618	0.172199479519	-0.0490876338203	0.171915555435	-0.00168837232455	0.00879248356753	0.0791246474685	0.365050482267	0.193240624992	0.0801921971664	0.0225403700977	-0.0361030745992	-0.0067977894784	-0.004158914432	0.127024864104	0.342703125633	-0.108903625974	0.092220697267	0.199850832086	-0.0452534287526	0.0924062775354	0.157310234155	-0.195348969273	0.102251484921	0.245862423992	-0.0669480983933	-0.02601434162	0.0847488234098	0.197742139794	0.216371491599	0.0067977894784	-0.132922738556	0.00589069897101	-0.176320838373	-0.207165802513	-0.0703052413093	-0.0980540797049	-0.271578063544	-0.0310245792842
YBR149W	-0.193281433141	-0.00827151572914	0.0353286366549	-0.120548837987	-0.173048886471	0.00328851512864	-0.153422238822	0.141829942632	-0.029394800311	0.00694861517733	-0.330256272741	-0.0200136382561	0.03254670931	0.00753340762415	-0.00683971003043	0.0260195444373	-0.0181107277131	0.113447492594	0.00323194065758	0.0120415382865	0.0776186708719	0.0667404132057	0.348851945467	0.00592912405916	0.22653182318	0.0471137366115	-0.115341748454	0.0158511663827	0.200553369881	-0.0725485669669	0.286190164919	0.304726599184	0.0314473079997	0.0906427030967	-0.335116477716	0.0372718829905	0.00373321711386	0.0752655380462	-0.0271324309088	0.165405512244	-0.0540785892125	-0.148074807309	0.0196922947831	-0.0384791095705	0.00571374380176	0.076888613496	0.101302039432	-0.0216858390881	0.136813328272
YMR041C	0.0383095447385	0.0915536773862	0.116088282592	0.229505833254	-0.00844054106964	1.02035223246	-0.00306824219422	0.191148727983	-0.0444435597231	0.00306824219422	0.0474168248683	0.10244011651	0.0777863399907	-0.00701504643779	0.0349586959397	-0.153234394841	-0.0355369629097	0.0245666481906	0.108696355439	0.121107258828	-0.182385772507	-0.00956302831913	0.150811558121	-0.045505218254	-0.064895215366	0.00731306120367	-0.103423520595	0.0672804195548	-0.0188569700764	-0.0298079526465	-0.116643275506	0.0256425425596	0.0665968609593	-0.0871392271333	0.143219783111	-0.100664848576	-0.0616511126791	0.108258061724	-0.121607895952	0.145168565587	-0.00875941949988	-0.0754757001163	-0.133307638009	0.0290908382465	-0.0370857513298	0.101784092095	0.316983869879	0.36652272045	-0.0435362785048
YER036C	-0.0592977154581	-0.00891887888791	0.148969585584	-0.0621005641911	0.0714844184034	0.0056315042686	0.107256152464	-0.072784834128	-0.0512397409663	0.0143924582045	0.0661408864843	0.024918948937	-0.0179475883736	0.0635939939814	-0.0369757451211	-0.0151366992377	0.0543082071071	-0.0291940400011	0.0574085107334	-0.0488669398431	0.073338748316	0.0117196976887	0.3175078995	0.175736898514	0.0128870324195	-0.0879237722773	0.0162649302828	-0.0885888469002	-0.0798529883284	0.203381925056	-0.22286215976	-0.056188211284	-0.0700444580227	-0.0348555898593	-0.14357680349	0.130667312352	0.0722428886372	-0.101555994357	0.308051226503	0.267636972601	-0.053038564277	-0.0879654241544	0.226402329023	-0.0934334587297	0.0433499307232	-0.0573845669821	-0.403308193639	-0.252770556921	-0.389813580396
YGL105W	-0.0411306982139	0.0221078914259	0.0203011422865	0.048851745719	-0.343444195085	0.0125854840104	0.00688197477843	-0.118581913941	-0.0636153343199	0.0327752815911	0.109125618554	-0.0654749240757	0.00662087755461	0.0360291579465	0.0114913020695	-0.0862436840712	0.104076759976	-0.0416627399634	-0.0450479095612	-0.00299482204163	-0.0272666109432	-0.0320502878369	0.0990818418333	-0.0610285911012	-0.0273665530334	-0.0469323257537	-0.0234618785385	0.0548314932664	-0.0209040959579	0.269186877435	0.269121994021	0.00461947030887	0.101932634787	-0.0966841004307	-0.428581730471	0.0576451023437	-0.0480949108076	0.00520128092402	-0.0701214854542	-0.345586051714	-0.142204131525	-0.0280743539106	0.12923079078	-0.109647643788	-0.0286981899811	0.0538383537054	0.00504268563818	0.0186521908575	-0.231127435785
YIL062C	0.022225875701	-0.0958685239988	-0.109012741197	-0.242663584364	-0.161499557737	-0.0231245325343	-0.0282629699668	0.0619511238074	0.216563130602	0.0534292515267	-0.0249578224956	-0.0738256312396	0.0372394508229	-0.0812076127232	0.066645320113	0.159733675844	-0.221917316094	-0.0613233314015	-0.105956860856	-0.182251090952	-0.0278592002113	0.0285315516449	-0.213807743535	-0.0116329697862	0.152572902201	0.0100337798173	0.101476018024	0.0407470491323	0.176381588407	-0.321641035615	0.0473602820235	0.0288746585912	0.0145533039549	0.122941730591	-0.222129403825	0.0010220497817	0.101249505944	0.124751350696	0.146327540505	-0.356278290393	-0.199163260678	0.222546563671	-0.286861271456	-0.0378675861777	0.0789138207679	-0.0109329624221	0.166501432802	0.316456437334	-0.087549581169
YLR370C	0.0381031414889	0.0287244580994	0.0845953221868	-0.0163801799559	0.162094389226	-0.033789688537	-0.00833598663428	0.0467599891081	0.0219765477793	-0.0702211074325	-0.042763574387	-0.0617672016071	0.0275984287274	-0.00223295477568	0.0677432207956	-0.0505618237053	-0.246149422113	-0.0257735095815	-0.0211261531659	-0.327819822699	0.0452587135752	-0.0665186061535	-0.0719974000559	-0.0458639249158	0.156825335951	0.05828612711	-0.0876618778348	0.0326651413964	0.0159673540893	-0.252674463483	0.107394355737	0.0962570205818	0.0864130390139	0.0205184069022	0.263970206706	-0.0505931707153	0.105412224726	0.193974706033	-0.161374324362	-0.615241132961	-0.071247793167	0.131764692778	0.00592929684008	0.114770965832	-0.12937797485	0.136070746595	-0.0354094202349	0.16980087941	-0.0808056995562
YKL013C	0.00872520858005	-0.0730929054665	-0.00340136398916	0.152133583954	0.0321406328848	0.0594214405682	-0.0663933985381	0.0213659971845	0.183614155926	-0.021941518249	-0.056933601876	0.00364400213829	0.155727645172	-0.0698593004432	0.0529772186498	0.257963711919	-0.135770579955	0.0937767940183	-0.152728566439	-0.0180117644244	0.141022019524	0.00173017276525	0.191205124196	0.22768150481	0.161876837533	-0.0410519810397	0.093554949613	0.0333792356477	0.167403105783	0.261031285265	0.101525569456	-0.00180345723696	0.116842752617	0.212347382021	0.153970192028	0.0377428115821	-0.0151704886462	0.130414356423	0.0118343210523	0.118811855011	-0.141331536203	0.129622463192	-0.269073054455	-0.0437754643211	0.079339377154	0.017173010247	-0.0162507466377	0.122332453075	0.0494477673729
YNR035C	-0.2361299797	0.00377435437175	-0.0106406485776	0.0969732118713	-0.0451629877661	0.00482269223799	-0.0492016018696	0.106249168273	-0.0120768984624	-0.03931243674	-0.0586422607303	-0.0844848456057	0.101294532773	0.0192811957596	0.0554694030154	0.000209138973969	-0.205721312519	0.00698992111226	-0.0377456554413	-0.181497318702	0.00345812460133	0.0217114382854	-0.0420503176826	-0.000209138973969	0.109874494712	-0.0404971778237	-0.147507521318	0.0933845161533	0.0580831562373	0.0439902780618	0.297299870433	-0.0612728586062	0.0246386295505	0.023179143546	-0.395656057318	0.0972727972909	0.0804648930614	0.0744650419728	-0.107599385383	-0.204283462016	0.0907601098403	0.090855958851	0.0282204917382	-0.10222664474	-0.0202448355504	0.0985693357612	0.0121023950001	-0.0961226373967	0.014048924155
YBR234C	0.0555411813218	0.024492369702	0.0233735766425	0.00897056343061	0.17724974058	-0.00214012768526	-0.0145024771202	0.103011919295	-0.00762342662408	0.00856749612121	-0.12716499726	0.079436556292	0.0512482719983	0.0954095862298	-0.0174416375046	-0.175909413917	0.0482411085149	0.0998688595866	-0.0631009660163	0.0385259845786	0.0534079977164	-0.0873416084303	-0.0790218634752	0.0352345054982	0.0803854021443	-0.0982997791596	-0.0501233022165	0.0378070230008	0.0204727760268	-0.298621699838	0.127140399139	0.0161538518561	0.0485318774556	0.0795768824194	0.363813663708	-0.0937380378235	-0.0776905426765	0.0676204322161	-0.107979648021	-0.0731465916172	-0.167997396982	0.00583177149146	0.07477547113	-0.0245197986697	-0.0806440729416	0.0742548608103	-0.109493914	-0.0274918033955	-0.0103627655022
YHR013C	0.170221137896	0.00797994698827	-0.00568147254704	0.160796308084	-0.305889417266	-0.0816837516922	-0.0178876672476	0.00216580767249	-0.118525907743	0.0304794885879	0.212147662438	0.0125993291504	0.030268107226	0.0757417937284	0.00508293167756	-0.201274790271	0.088158614065	-0.00548840944451	0.0274425220917	0.05168054267	-0.0922241512376	0.0696725435198	-0.0831454142728	-0.086817184255	0.00364813626158	-0.0127449321928	-0.0904359560199	-0.0260197872586	-0.0424892218874	-0.0089119120827	0.389659952211	-0.0637146425606	-0.0280894184371	0.0687738352877	-0.467821379103	-0.0657466444435	0.0282787758193	0.0397507813669	-0.109262818203	-0.300586585192	0.114757853219	-0.14855661146	0.129082010029	-0.0490769702061	-0.147847682533	0.033885824919	0.0477826938863	-0.158954780404	-0.168509582424
YCR048W	-0.0339128118202	0.168871857512	-0.12664907258	0.097930572416	0.227030943635	-0.0147294627656	0.0461863101341	-0.0505313152676	-0.203141583346	-0.0732447625283	0.030657038568	0.0733536162601	0.0569743544066	0.21491289817	0.0279507578254	0.00691164567146	0.0635901807533	-0.143571546905	0.0761669305625	-0.0872034152147	-0.173140957456	-0.122286419152	-0.0165915709449	0.256358057328	-0.0553655100383	-0.139887748116	-0.0400858068751	0.0477742526687	0.100727619631	-0.00321210853568	-0.0103507696849	0.0903364982792	-0.0736314177999	-0.0361387457999	0.683878542932	-0.166902356711	-0.0509299006053	-0.0478478561809	0.261801824674	0.154206340405	-0.0639765737694	0.0668098941982	0.0721694798194	0.0319542372366	-0.147456022714	0.0438100963647	-0.0418276272661	-0.224361267533	0.0678980730485
YNR019W	0.0898389205114	-0.00421363222403	-0.0738870877612	-0.103873316107	-0.0352163080436	-0.151254575839	-0.0809545047228	-0.129359207847	-0.29143576794	-0.0571513605447	0.077697577777	-0.0929653244106	-0.329781935569	-0.0453541158091	-0.12922600446	-0.120939827073	0.32676058513	0.0423372663822	-0.342463157594	0.39277614269	-0.0283821629675	-0.192650905149	0.616146854576	0.0541543398272	0.145835905907	0.0408886633937	-0.0902878624127	0.0612409030706	-0.101502976639	0.30596858906	-0.0990076426966	0.0937908674694	-0.0724053486207	0.0375228667522	0.156755417445	-0.221481574157	-0.0691722202822	-0.0420862484093	0.0861605460478	0.623104687791	0.256909640304	0.0281250119504	0.468352045788	-0.109513585427	-0.0507390442572	0.0305834815847	0.0523354046623	-0.449855642384	0.379715119738
YDL192W	0.46967849041	0.130758812154	0.128124931992	0.179389378598	-0.0157882802641	-0.0170977765655	0.145869676158	0.0853431203084	0.161023915695	0.0788394489813	0.0860143518877	-0.0338201196823	0.0760004125669	-0.107392840503	0.157559132305	-0.102912993497	-0.159577977066	-0.0553868621525	-0.0802158745129	-0.202668980472	0.17161614707	-0.103936796864	-0.119852771527	0.193836324203	0.312531372665	-0.0136947793044	-0.0447667093879	0.00164763913208	-0.0978051975121	-0.00185914239206	0.309310492092	-0.247857415239	0.134081635152	0.181176738991	0.135600836845	-0.104140474888	-0.0457328814413	0.168254781039	-0.365090273068	-0.446216346401	-0.152530910168	0.0896416437409	-0.259453516275	0.109420877738	-0.0766936651765	0.117650367726	-0.133731968642	-0.114494532532	-0.298190501451
YDL137W	0.205751196618	-0.00244867592775	0.036485179853	0.0613322154144	-0.00978259665957	0.0765417570614	0.093539354331	0.228942698588	0.124999181861	0.0266524641951	-0.0610585830407	-0.201826182177	0.0363517042257	0.0277252440702	0.0969086921411	-0.0648287531355	-0.206633300484	0.0774468246173	0.187563840154	-0.117769349453	0.0422412094144	-0.0130049173618	0.149370514404	0.0426096309744	0.182085564118	0.116143675203	-0.0681538763747	0.00244867592775	-0.00781085068928	0.0286072093397	0.0840456227249	-0.100996041767	-0.054553235345	0.103775911533	0.0610236756203	-0.0869190117461	0.0925617697305	0.172825887224	-0.235597349581	-0.0964970642661	-0.0822003243297	-0.0347220022142	-0.14250826478	-0.0339274952553	-0.0219912657751	0.0817552040305	-0.053256093289	-0.047809369186	-0.179823081472
YOR094W	-0.0421083192765	0.0450717369699	0.178900757791	-0.0209803182446	-0.104473772954	-0.00249858853028	-0.031679246788	-0.0839705135349	0.0846131555938	0.0293531542942	0.206280536934	-0.0646784315601	0.114442936524	-0.054248853297	0.0616845398514	-0.0069740408046	-0.0375798455128	-0.00229117248827	-0.249738016296	-0.0222832315397	0.0476996009594	-0.0339435518115	-0.119030278097	0.0376787770277	-0.0875061787694	-0.209388395953	0.0162992286692	0.0556421768511	-0.0162090737184	-0.118435838939	0.118962230027	-0.0532769700756	0.226244939066	-0.00290867752552	-0.173062189638	-0.02784487274	-0.0633485118824	0.042287032203	-0.0516630554046	-0.135796530751	-0.074985982833	0.0242080688952	-0.328242798202	0.0612828247321	0.0892972212887	0.0669748802622	0.0183319478056	0.115124818862	0.0081795271011
YOL058W	-0.120134517575	0.149031173472	0.0147850484605	-0.0659800130713	0.0749666953095	-0.0407659856272	-1.19826792855	-0.260233508833	-0.185748361954	-0.108574845071	-0.114662243051	0.0352561291374	-0.17398344577	0.0470097261835	0.00900004629685	-0.215379902661	0.146917151933	-0.540279867968	0.115235197687	-0.118673611027	0.0354646989959	-0.0971722956572	-0.230958860478	0.241867079996	0.0605983896405	-0.0574178387067	0.0723100214683	0.100119971962	0.0163459218704	0.0494154260927	0.109682509621	0.059603149938	0.0914039326045	0.136408238738	-0.275959076788	0.123030623767	-0.0963440362402	0.111980472585	-0.000431653505112	0.00867448570567	-0.0995748980633	-0.0230475814488	0.227586441886	-0.0856634179077	-0.17728790875	0.110153821672	0.119680363946	-0.440401844424	4.7519628698
YJL071W	0.0960913826556	-0.00811438879143	0.02056883551	0.0758285629952	0.000512038018608	-0.0814066913753	0.0710132174986	-0.0158972958727	-0.0633579611537	-0.0460705033014	-0.200640833371	0.0521789949482	0.068909472353	-0.083959125146	0.10780987385	0.0354957960571	-0.0344459352711	-0.023390385872	0.153504128588	0.00146371898189	0.000563347164882	-0.0870621198668	0.195064203778	0.134618403708	0.0684039747446	-0.0979957771753	0.103876137274	-0.174793086202	0.0734273430552	0.297887654619	-0.101297908238	-0.0248206541982	0.077813658136	0.118125358447	-0.172442451541	-0.0144733241688	0.156701191257	-0.194318361639	0.169149110273	0.438267725878	0.142571447596	-0.00989874453303	-0.0292147468026	-0.0133139648418	0.0232853335027	-0.0721513245061	-0.0794428169823	-0.0734368810537	1.31434720037
YJL088W	0.0530294937699	-0.147872380148	-0.344756108397	0.0863100290568	-0.0702906757454	-0.191671922268	-2.59305670243	-0.283208451273	-0.137740848271	-0.0716499861014	0.219387304321	0.138935922334	-0.471261449652	0.031035918081	-0.0498991826464	-0.358076910961	0.0734638873833	-0.282226068774	0.21751672603	-0.117021664676	-0.0608969854432	-0.112471571208	0.215749295794	-0.0872055272908	0.000100883493703	0.152872413649	0.0933993922454	-0.15030743098	-0.000100883493703	0.724891572607	-0.0497763443941	0.0510495239031	-0.0473744394946	-0.108778806719	0.127683326553	-0.0432814764424	-0.132138669374	0.0988731818577	-0.0327179544473	0.145129117594	0.112924478275	-0.0371619255835	0.350818318697	0.037765742802	-0.140024593884	0.0281908399116	-0.7475115441	-0.687831866214	3.02060749264
YHR018C	-0.003998322898	0.0290482339957	0.175756411181	0.0881572106221	-0.0797272465929	-0.0656161626911	0.0913636478538	-0.0619096113605	0.00896525136881	-0.00104284115268	-0.0258781045653	-0.111992896153	-0.113732049557	-0.121148676384	-0.00583073761792	-0.0539636457593	0.0404161017702	-0.226692606847	-0.0584623621866	-0.0532015886706	-0.0604495189692	0.0542117723428	0.169832864448	-0.0616738480435	-0.0788677609209	-0.0140433863226	0.0751449223636	-0.0070333098288	-0.133605701879	0.153899961445	-0.00256298010371	0.00104284115268	-0.114564301254	-0.0418195691466	-0.325291632825	0.0214175111577	-0.0598138093429	0.00890385830998	0.0679069834999	-0.197640893561	-0.0893818077409	-0.0525905919325	-0.0321771422184	-0.00906356543452	0.0503902620937	0.013105344153	-0.0150245978437	0.0032601454276	2.64206184864
YER069W	0.0147933379966	0.0434876191731	-0.294692261959	0.0244482259106	0.0505128149178	-0.0337042900066	-1.56405684764	-0.346938431455	-0.0431861956481	-0.049046113089	0.0802994047928	0.0545899712648	-0.20404202945	-0.0538727526061	0.0559386228562	-0.0984078149729	0.0579621909508	-0.554441071797	0.0818203276236	-0.105580789207	-0.0281258671026	0.000715753723917	0.0535077515747	0.122509769862	-0.0518996495231	0.134944111147	0.0586000065055	-0.00809710358005	-0.116821896006	0.338728565151	-0.175440944536	-0.0202798112351	-0.0248923503402	-0.124829010879	0.0561563813	0.0591063879041	-0.0196628060561	0.00924699683111	0.0649872082712	-0.0596135421836	-0.0347354641712	-0.0905938405102	0.209504127442	-0.140439183705	-0.107768140522	0.0213520028335	0.0149420841292	-0.338100998057	2.56044637694
YMR062C	-0.161288522186	-0.0558912058998	0.0262867519531	0.0943022566421	-0.0984522549559	-0.0481908118938	0.0183334908495	-0.161141955701	-0.0547036424781	-0.00158577454315	0.0798206843784	0.0173901232269	-0.0627729130302	-0.0922199803741	0.0498781175719	-0.03098351054	0.0107253013681	-0.417323227841	0.134519632849	-0.0673839704049	0.0639204984964	-0.0148253871615	0.537860877857	-0.0686528925891	-0.0753239194782	-0.0517466740691	0.0698161207396	0.0338110659983	-0.0714030255665	0.239483496253	-0.04361370825	-0.0989735168803	0.114067369783	-0.157272088645	-0.425577301676	0.108176227266	-0.0948287040876	-0.0469186315513	-0.0329641601296	0.167976753074	0.109495807199	-0.0802158668488	0.0676904002355	-0.0614279054093	0.0899506827121	0.00617303968868	0.102086374704	-0.10184298627	2.66312579813
YOL140W	-0.224665315627	0.00515540897437	-0.11721424514	-0.00750637018822	-0.00588862618118	-0.0946323619913	-1.24256801289	-0.328010098697	0.0764383250204	0.0510865335608	0.0458001934413	0.131046350824	-0.127192252982	-0.0812060223942	0.0324104994608	0.265546395501	0.0940229473129	-0.151952117059	-0.187207770142	0.159007866998	0.049303773254	0.0483451924102	-0.0626666425648	0.156448022814	-0.0182594790135	0.0448307240038	0.233903074359	0.00180936561575	0.0119766424489	0.532462729414	-0.118518950467	0.064171436508	-0.0352263071489	-0.296943411169	-0.196668494421	0.147894830664	0.0512175758967	-0.150176407983	0.176311391197	0.409531341634	0.0214023518119	0.154831664106	0.00613763627721	-0.177904899087	0.28256473776	-0.129974099942	0.285053800344	0.19257286657	2.67457682917
YMR042W	-0.271460751552	0.0188471819168	-0.00263219588848	-0.0622764390833	0.0772985969717	0.114196432514	6.10854554132	0.0469653964397	-0.243904922041	0.0635947423934	-0.33313579816	0.0809855271329	-0.0511594626172	-0.0767775753034	-0.027643562813	0.236277286947	0.217602991773	-0.0728319954955	-0.0663965187418	0.0887194749243	-0.0368690938438	0.0160526934903	-0.0240294882816	-0.0134293732253	-0.121018195158	-0.150260851605	-0.0149088769595	-0.176123429487	-0.232229888661	0.351519483485	-0.208914154594	0.15297078394	0.00161777622987	-0.0934750777045	0.221121218811	-0.0119499528327	0.0036230046216	-0.124100258822	0.439111508664	0.451289330699	-0.0024786025879	-0.141523473426	-0.00753239967339	-0.00716992247224	-0.0104578062265	-0.14619729675	-0.241031359429	-0.24671921157	0.0671131467735
YML099C	0.0250424806304	0.0302546389179	-0.025243840959	-0.00542766493009	-0.0966765481863	0.0803727257789	-0.204748203526	6.991543979	0.0215079433384	-0.0311750343103	0.125803251397	-0.0069454328496	-0.0395981810697	-0.0288940557836	0.0530026670381	0.0186712801696	0.114580820917	-0.0243556939567	-0.0100009329772	0.0691079789571	0.0143766897599	0.0365302867336	0.19820009624	0.166912589438	-0.0624380362615	-0.00676123031933	-0.0170871739541	0.00621844058159	0.0127086545454	0.196415023169	0.0582702056147	0.0598071759757	-0.0696760655727	-0.0965618150308	-0.280739008964	-0.0244070868746	0.013062263634	0.0240377312946	0.00786172043655	0.226933030895	-0.00912967789604	-0.033842878167	-0.0236532875898	-0.0165924757982	-0.00242377198952	-0.0437739581148	-0.304666680258	-0.149725539859	0.19487350175
YDR173C	-0.0547550038199	-0.0786893278462	-0.185092776259	-0.151276406842	-0.26178859089	-0.0978663744088	0.0713103687251	0.139901669095	0.0975495980161	0.0246683158779	-0.119275796426	0.13782465617	-0.0971317217025	0.0291547903971	0.0413109716355	0.243914121293	-0.0441111550581	0.000388231700682	0.710541087938	0.142276297035	0.184964434241	0.168345025424	0.110629293465	-0.264560877589	0.0778798273888	0.167392709207	0.312302162582	0.241611370203	0.227933286871	0.212006100617	-0.150328860002	0.0220162679996	0.0820727161045	0.118163280518	-0.395041734908	-0.030263465341	0.0239705848862	-0.148409021493	0.0502796650096	0.363728775487	-0.101741033595	0.202327512645	-0.188652535435	-0.0947501076527	0.113153908625	-0.077018792118	0.0938603279255	0.224046186714	-0.0897007813058
YDR376W	0.103531187578	0.0304812547114	0.0203476059267	0.190967374325	-0.058540834941	0.0565084047078	0.0257855567895	0.00224264829889	-0.0441269614621	-0.015320782895	0.00194705300043	-0.00345962252566	-0.058918405303	0.0391952110202	0.0251919583629	-0.0937698739907	0.14814064895	-0.00976999445641	0.13117515783	0.127409063095	-0.0253733750183	-0.0804845863804	0.121101608131	-0.0323113779188	-0.0164401532822	-0.0776430464509	-0.000849760131416	0.0114622820543	0.0668404120194	-0.0763766359163	0.239429718142	0.0421046770784	-0.130132455218	-0.0761019911474	-0.116577565952	-0.0618653820819	-0.0703449245445	-0.0153775873964	-0.183304685901	-0.0573328754758	-0.129040262455	-0.0265570436192	0.18915658612	-0.107071264071	-0.0958462541479	-0.0266500296957	-0.116861339478	0.068711610745	-0.171386945856
YGL157W	-0.465214851658	-0.167566490073	-0.0393688812516	0.0198083891151	-0.11258021689	-0.02058284358	0.0094216983369	-0.0202294664374	0.0680338368697	0.113322464097	-0.256401898546	0.154390281682	-0.0578782474905	-0.115264190276	-0.00675001361896	0.405806483012	0.0847826248616	0.243627568188	-0.287905850259	0.232910401246	0.190864094322	-0.00730775431365	-0.0094216983369	0.00611886751668	0.0773434721309	-0.00136025701747	0.157626903952	-0.0287799906053	0.199962618661	0.149498163351	0.475473557354	0.0376631785302	0.125041686684	0.0379848023265	-0.720008136294	0.0990936061192	0.143018638009	-0.187771235641	-0.166025491211	0.129483678234	-0.117889592791	0.110319379555	0.0455453700624	0.0955925439754	0.393069191485	-0.168491775335	0.390396286265	0.599852826709	0.0292232781818
YNL020C	0.111359628493	0.225643845847	-0.068644267336	0.145098591455	-0.0225082293017	0.0646160004694	0.0550557118885	0.0127306686694	0.023141539179	-0.0573654961333	-0.0295480002626	-0.0285699191969	-0.0953501857475	0.0571855316377	0.0272997543255	-0.174504724686	0.0801326409101	0.159318250351	0.0442463344684	-0.0250045640782	-0.0230185858731	-0.482441259498	2.15992865578	-0.184239295669	-0.0489126748418	0.101695524057	-0.0518699565658	0.176470926259	-0.00288293843495	-0.159715196692	0.210258307179	0.132509968203	-0.0399333955121	-0.0122673038325	-0.559976502005	0.00260471208476	-0.0420844874658	0.0933410571391	-0.0338408547827	-0.14018068371	0.0669954557924	-0.17064495653	0.124265799163	0.0746355317796	-0.17613007288	0.153162912116	0.313356642694	0.189922642607	-0.248186363138
YBR164C	0.0573759680811	-0.00218699664493	0.11074244543	-0.11614641595	-0.137037938009	-0.0184874507946	-0.0193138540889	-0.0443637359566	0.191562515406	-0.00958913147168	-0.0514775113915	-0.0575734859627	0.156506548875	-0.136217512135	0.00155591849376	0.0687447973419	-0.153210720838	-0.0172262147035	-0.230653343017	-0.211136811591	0.0678878785138	-0.153614738368	-0.241419300157	-0.0413224352496	-0.0131628167481	-0.0561510765181	0.0161763109306	-0.0669213727966	0.0571678636808	-0.148518159615	0.141583307922	-0.158339978105	0.0287073538826	-0.026910743806	0.0784837279105	-0.0621040948402	-0.0351048444926	0.0311930919884	0.0924668921624	-0.424182905418	-0.097848599738	0.09575654162	-0.357622604146	0.131224529836	0.112045670716	0.0659316105859	-0.314606978986	-0.0689256666505	0.10007006609
YPL051W	0.145751824032	-0.043814415109	0.0526423183226	-0.00313461388458	0.160654241948	0.229922101726	-0.0649991895002	0.00313461388458	0.153987242034	0.0432381473676	-0.148668839636	-0.0339379151334	0.151164938994	-0.0888241828643	-0.0321599422179	-0.022038186986	-0.303673449618	-0.0842556633009	0.178696981422	-0.124175542734	0.063988741532	-0.164430490764	-0.0834292978521	0.0600462973288	0.122061008444	-0.264225916128	0.0914214449564	0.0834950511217	0.0674408731127	-0.457405012607	0.131224858222	-0.0874789969052	0.105462176871	0.0346263582723	0.214618978866	-0.106878538489	0.0162263151099	0.0350546678994	-0.219795415541	-0.731493027342	0.179104268262	0.210559507694	-0.153327319766	0.131107325926	0.012420632226	-0.0722384407559	-0.0145829685731	0.179805293428	-0.0433761356149
YHL040C	0.0285007783943	-0.0529842012819	0.17932629994	0.0562541520017	3.17277336692	0.907809699193	-0.0602451704465	0.249346501239	0.0310028318545	0.0241592739909	-0.144168900011	0.127394634293	-0.127452656343	-0.0250546808004	-0.0101147556764	0.195795151611	-0.278990279116	-0.550112761405	0.0126919672164	0.0299457795708	0.100852470786	0.105475208848	-0.304335458278	0.187870043727	0.0998335822658	0.0900699136667	0.111341359227	-0.215197005806	-1.24009045519	0.0205796109606	-0.388243941597	-0.0763647873585	-0.0267892324559	-0.00921023197794	0.666228185476	0.100775705539	0.0657112507982	-0.107495339469	0.239463313027	0.295866046244	0.163415126084	0.223506763087	0.416364469609	0.0413117081383	0.232718904615	-0.214335213674	-0.305863646044	-0.0907743870466	-0.205044032311
YHL047C	-0.161207896293	0.27178887997	0.0962527497303	-0.035717950608	1.9631233258	1.04252532576	-0.321907901488	-0.102133940454	-0.0831600137298	0.0130268305191	0.00952636704427	0.150056484172	-0.219875871244	-0.0112677548949	-0.0807029001067	-0.00149125049991	-0.0308178827884	-0.415018960289	0.129092781535	-0.00531921301157	0.0495965118822	0.0362571945204	0.0670822938035	0.0461199198602	0.0153975079878	0.0266458941089	0.0322210168821	0.151929126863	-0.173513574642	0.0415403182497	-0.0628945378374	-0.168284931374	-0.0155849714029	-0.0812240894582	0.566129239496	0.113617198463	-0.0315188088359	0.0652406070746	0.145048719434	0.00287235282817	0.218648555353	-0.101384525623	0.407287739486	-0.151956676008	-0.0190313610801	0.00826406475434	-0.642013428125	-0.297901546894	0.138564963924
YDR127W	-0.0505831467564	0.113568527468	0.0634492075619	-0.130463909758	0.11649097958	-0.0606805807927	0.040392804422	0.0032155532699	-0.132475040088	-0.0460367059719	-0.0118457094831	0.084277775819	-0.140121020907	0.00868670902759	-0.0683757560384	-0.0562696669454	0.00348650843753	-0.19231584873	0.137004993738	-0.00106954577676	-0.0180950716882	-0.00130709586548	-0.022500218749	-0.0530269173387	-0.0367150538363	-0.0223670431235	0.0285417548117	0.00816943772363	-0.0868654894269	0.356295355285	-0.134341646078	-0.0156531741059	-0.0538201656038	0.113477717548	0.17318383372	0.0629870267836	-0.0445000904984	0.00287402891117	0.134444175183	0.180170747217	0.0354756591373	-0.0406524926604	0.267580944496	0.0647560749804	-0.0955000790319	0.0161249350632	-0.00911815543173	-0.165550069382	0.957982462938
YDR380W	-0.219116732297	0.182294266332	-0.0853823006999	0.399997323371	-0.321043363338	0.205490914125	0.231843129976	0.103224290323	-0.226044294748	-0.140894138071	-0.252144510148	-0.239424459431	-0.298947042197	0.22329602733	-0.141153408823	0.0682602708824	0.433166265651	-0.301617788537	-0.464927791015	-0.637928442179	0.0529764012832	-0.0280718942393	1.40985174362	0.169931272439	0.148032617528	0.00200498350216	-0.0265886301583	0.217346460384	-0.233751827906	0.0290067654857	-0.0680466209857	0.272316943968	-0.0799468981631	0.0870108884077	-0.136887423852	0.0569339244252	0.128319053173	-0.135386785557	-0.0680500461436	0.0667285519059	0.254372111723	0.00337907956298	0.244230371471	0.248117983612	-0.173179078357	-0.0123363842177	1.97861697862	-0.735139521347	0.129929061681
YGL148W	-0.0492531056527	0.0602749034368	0.0564858620267	-0.0171491502057	-0.179827474137	0.0211993461143	0.0683502229212	-0.343650539825	-0.118500948514	-0.0563452273395	0.0915121054286	0.000742099969676	-0.0457233077325	-0.0108699262635	0.042011375224	-0.0505134918169	0.123811283742	-0.229538035814	-0.209793115761	-0.14232027565	0.0475036940446	0.10048331566	0.0593948461376	-0.0735226381881	-0.0315871466981	0.025065146894	0.0169330653668	0.0119095717873	-0.145359020676	-0.0357976967843	-0.107428103045	-0.124132580519	0.0332795050976	-0.0957959618602	-0.561104955149	0.138713744088	-0.0477118411498	-0.0150368697117	-0.0748563837677	-0.046734672397	-0.0077480223191	-0.0467733110843	-0.13896810526	-0.153266336638	-0.0213340484622	-0.0197415681566	0.14535464917	-0.45737997568	0.695680999609
YDR035W	-0.315176064033	0.00569590928677	-0.171072989247	0.0336687179714	-0.343245587211	-0.0870666251533	-0.0266575013215	-0.161113130624	0.0292877805234	-0.00569590928677	-0.128985623392	-0.006986821118	-0.00270617724369	-0.060633713548	-0.0626955479145	0.360709747477	0.0898069507211	-0.0640631619376	-0.266018518895	0.24350280649	0.0516918119958	0.117249212938	0.457487729237	0.024885106723	-0.145762717282	-0.0326197978838	0.166516123438	-0.0155091319209	-0.0849718250913	0.148661031996	-0.219648983477	0.141085637571	0.015925141433	-0.00589870117214	-0.582720561692	0.0771763515713	0.166754259523	-0.144496937798	0.17319816783	0.644536410672	-0.0304412208882	0.0618485276743	0.134157896039	-0.0917784220637	0.320541850234	-0.0150856519623	0.49987924676	0.677784785929	1.7928011727
YBR249C	-0.124675295686	0.0931311436581	0.120416764375	-0.00722492380877	0.228044611867	0.0840313872159	-0.0145001850028	-0.313177221844	-0.0734558266304	-0.0511599296249	-0.0624367665294	0.0146904239459	0.00118396579821	-0.109572819202	-0.021618703691	0.0696959822969	-0.0221549291205	-0.0968114761599	0.195583113135	-0.162376257827	0.0250524612017	0.00877713957874	0.0337931506716	-0.00899161452779	-0.0688299829289	-0.0259457064631	0.0746431751177	0.0865197999318	-0.182128143829	0.406436314867	-0.211307329677	0.0487762024202	0.0876315287848	-0.080680225462	0.0223876480801	0.217072159499	-0.0488413566337	-0.057031094717	0.000717606762539	0.10661362911	0.000838674283575	0.0646481019553	0.0789211240549	0.0232564830742	0.094083194676	-0.00350061718192	0.216120011299	0.0090678965222	1.30348093728
YPR060C	0.144307306959	-0.090409072132	0.269034468257	0.0737080145957	-0.0813312066603	-0.191400163564	-0.0596339215003	-0.000782296652382	0.25754797044	0.0110837397474	0.0466013043558	-0.073479407371	0.0641260289087	0.0026281752038	0.0123234311275	0.0855471604018	-0.359023425058	-0.13757603468	0.124656089638	-0.359013769928	0.00593889689848	0.0394220986951	-0.124450373347	0.0784378646593	0.133356781547	0.11095287495	0.0484087529983	-0.0246706272507	0.0394355093862	-0.146831732431	0.0749916742275	-0.0117922879164	0.0306194313704	0.444186591698	0.0981792285404	-0.024230181481	0.239835707624	0.0960060843171	-0.00744287565142	-0.0306238538077	0.0429061878088	0.151124598367	0.209072535983	0.0033454534388	0.0621497885372	-0.077863896006	-1.19146319435	-0.605260097245	-0.505392856331
YGL202W	-0.382450713809	0.00284438821588	-0.00384671706668	0.00822157022202	0.279688473849	-0.0869429009828	-0.0585325074884	-0.105485628479	-0.0445779337763	-0.0125146335427	-0.219026123956	0.120887604062	0.00855519382618	-0.0774099026469	-0.0112626669189	0.267292055552	-0.0434029950861	-0.0515297740563	-0.159090343292	0.125334589151	0.122275009399	-0.017194217722	-0.235789176374	0.0558558767251	-0.187149949168	-0.00488480243478	0.0988036619472	0.0805384467667	-0.0376489386076	-0.102643799273	0.153177228358	-0.126076339105	0.107580701493	-0.027470803908	0.426911989932	0.000378707026806	0.103060322549	-0.193702744816	0.00411005326667	-0.01721716885	-0.0303027958831	0.210793067859	0.124162008732	-0.006905899687	0.18236807871	-0.0880940762255	0.0625201341316	0.142894492108	1.13682485871
YDR421W	0.027854886904	-0.0437565637165	-0.114453958337	-0.06815772819	0.0961289614423	-0.0210476695294	0.0366821689132	0.136423431066	6.03381772333	-0.0355258404819	-0.326327894789	0.0605673824742	0.147771069329	0.135982688803	-0.0179836995598	0.0361651656568	-0.192245727559	0.000674952221241	-0.246616321714	0.0772916393729	0.00429483975596	0.022219589657	0.0501657027075	0.0370029044944	0.113339175607	0.0352170981648	-0.115658586691	-0.121122762035	0.106220253664	-0.00821607494782	-0.153436926017	0.0326485244708	-0.0147714822416	0.260018146702	0.0877961257726	0.0739625290464	0.0293502029899	-0.0975116424112	0.0821168601362	0.270587553338	0.143153486506	0.0564889521428	-0.0234833919531	0.162106955253	0.0317733181914	0.0038458112263	0.253205394755	0.231427107245	-0.0627240261573
YHR137W	-0.0828808662496	-0.0368111596017	-0.393003181326	-0.0595506266958	0.101298961215	-0.155622595434	0.0621156650629	0.112841331536	-0.0649604445125	0.0109998435174	-0.13008817771	0.0305617680316	-0.348004632317	0.0848763790354	-0.126217227386	0.0713467898313	-0.0438042171983	-0.0692265911133	0.695866708027	-0.0287616449111	-0.13838451986	0.100922419381	-0.278889346164	0.128657334112	-0.132711251985	0.304945590192	0.113564648394	0.0129945789138	0.00853755755842	0.123344637699	-0.119911151861	-0.00564179749206	0.0546909644236	0.0701384419499	0.0892281017464	-0.00458454175565	-0.000387436214678	-0.0231251956241	0.17066614608	0.277658708786	0.226662681915	0.0244942054384	0.738020999776	0.182340802753	-0.0121579231309	-0.0121122352501	-1.115951229	-0.888681881222	-0.320397107334
YHR129C	-0.0404344918931	-0.0201140438372	0.0322287597647	-0.021883745111	-0.128482500774	0.0425018303619	0.0464995859304	-0.0954630508359	0.0801665375336	0.111964766035	-0.0264412729453	0.0298291408324	0.144879744057	-0.105573425591	-0.000506314260566	0.156866714316	-0.0272099739307	-0.0448759220341	-0.273572002262	0.00377655336855	0.00388055565749	0.118963188826	-0.132376757994	-0.0621778387968	-0.0750882767707	0.00116650788206	-0.0484448666115	-0.0522135927977	-0.0276409099044	-0.0415798996807	-0.181173396993	-0.040247885604	-0.0990539760745	-0.0578225718303	0.0128601539326	0.0929611541751	0.0110104036784	-0.0031858794383	0.051511210887	0.1319718227	0.00981212565095	0.122758999219	-0.0705694697322	0.148430019703	0.0864952173823	-0.00443750909695	0.165806504631	-0.0597579600801	-0.225874156876
YDR106W	0.0729283527512	-0.0355085918718	-0.0472135719983	0.0203742142931	-0.15919480728	-0.0955807029256	-0.304469337586	0.0945039769708	0.284624874361	0.0958889667821	0.115590725277	0.0161041372964	-0.1859195746	-0.0168982791302	0.0262335057969	0.0452339675183	-0.177439914908	0.0591722836606	1.08415096322	-0.167569939894	0.124959136477	0.18499478176	-0.0923966181397	-0.167332416071	0.133825887227	0.323066450014	0.611244516565	0.192248375818	0.26622330543	0.189894026718	-0.0341591593695	-0.148887685381	0.157350183769	0.0147149061399	0.0240626639897	0.0723876035576	0.0230742394117	0.153018487233	-0.174462464123	-0.156657199192	-0.468806351252	-0.0865093124612	-0.452790825703	0.0271153087314	0.022649001861	0.185477311614	0.0911959281592	0.118107306183	-0.168449097074
YDL029W	0.0563557504543	0.00407904404431	-0.0575400697654	0.122653462893	-0.105358954666	0.0936356560366	-0.00362281305804	-0.0152733024626	0.0462639971515	0.00275116005962	0.000291910362808	-0.00330554861525	0.0513204471889	-0.0087147452624	-0.00169300104393	0.127757272547	-0.124219070605	0.140825228393	-0.12997431963	-0.124409917687	-0.0298132523235	0.00977772151384	0.0601843081323	-0.0659513840066	0.160235434056	0.028863669491	-0.0269134691501	0.00170224197354	0.0405199163732	-0.101023552565	0.135446407191	0.0694238842679	0.0765789368746	0.0306876761218	-0.249162697003	0.0517227899773	0.0199022415995	0.0698014656593	-0.295026472173	-0.228610217134	-0.00170224197354	0.314907165212	0.073978308238	-0.0269998190781	0.000845357754593	-0.00972560312192	0.0405190586105	0.218710480778	-0.14449085664
YJR065C	-0.215331009328	-0.0282696882755	-0.0761614894681	-0.0313959320495	0.0249886425867	-0.0146218132282	-0.0123819894703	-0.0109395839435	-0.12855315376	-0.00762200628738	-0.0960259007457	-0.00492649033864	0.0879993212642	0.0637633572211	-0.100868475074	0.0879445420377	0.0290422520001	0.126473785659	-0.147212700295	0.00191030658915	0.00473827856213	0.0365417175203	0.142181303024	0.0716153280959	0.0321411292078	-0.00591290286615	-0.0397276482108	0.0502213138091	0.0618945001578	-0.0438897797223	0.0825469994824	0.0665144298838	-1.21001490688e-05	-0.0421745296508	-0.115404488786	0.092801596416	0.0192786804879	0.0869921497818	0.131419679492	0.0721274061173	0.0128950494065	0.0259597124739	0.273661399746	-0.0239943590189	-0.105307937273	-0.0216391997814	0.0521538132249	-0.186160554784	0.0327004363796
YJL081C	0.011706266615	-0.0538838533248	-0.0408279906947	0.0164004602397	-0.0713470912486	0.0347586557806	0.0112238391324	-0.131406540148	0.109468973707	-0.000351757794362	0.0219910137994	-0.116853788398	0.0719566165171	-0.0811080616309	0.0159716983941	0.207603367966	-0.150129586071	0.118567786235	-0.206878205461	-0.0480670761013	0.0175947794098	0.155162816354	0.0795814529541	0.00703292988906	0.00296173836958	0.0663546059055	-0.108483869341	-0.0171737013342	-0.00975459002822	0.0763507375082	-0.0958246933834	-0.0043691219177	-0.0101123554105	-0.0326330108527	-0.254129056108	0.0691115622802	0.0804530256907	0.0644476091413	0.104728320847	0.293811828133	-0.143637534103	0.142925997757	-0.116961908065	-0.0808672396137	0.0740047331745	-0.0841390496055	-0.040966157753	0.0416516651364	0.0450401982184
YNL059C	-0.0419224399448	0.0466281764388	-0.137749662322	-0.142527648537	0.123154467573	-0.0381147256384	-0.0283819689728	-0.0693524154961	-0.0589242262455	0.0514992252622	-0.20357492924	-0.00842173873439	-0.0198804031918	0.114597169773	0.0513651854668	0.0145165606445	0.11005928536	-0.0702697919539	0.00132223314325	0.304829224905	-0.00651050169462	-0.00363473043516	-0.0630560683348	-0.0310987080531	-0.101677242509	0.0462116004764	-0.0157734871166	0.0653148912089	0.0638246423647	-0.150030172278	-0.189238329958	-0.0810551506581	0.0032784847432	-0.0286933099401	-0.0197167825725	0.0348675703471	0.0235756578816	-0.12448091779	-0.101261718853	-0.140099140904	-0.0955355511219	-0.147241331431	0.0689082186069	-0.00115440150026	0.0165775628427	0.0251275991636	0.254037160491	-0.271079209065	-0.0519157855857
YLR085C	0.00418507580993	-0.0382397335269	0.0993983100517	0.0276277177693	-0.170844330668	0.0550741903119	-0.0428687061965	-0.0286437730627	0.025319689205	0.0218807044632	-0.00130289530475	0.027892688061	0.119966028503	-0.0625361666718	0.025285194957	-0.0233588083853	0.11833944878	0.181874577342	-0.380387429765	-0.0382298251744	-0.0250031208111	0.115869870149	0.214723413026	0.0321297239053	0.0958736818255	-0.0679962182781	-0.120709322713	0.0738914654181	-0.00395783075432	0.287260454702	0.0813543377948	0.00519274007077	-0.00097480566122	0.027354984278	-0.192362461966	0.0647045299334	-0.0417245654016	0.113132345209	-0.0262392304806	-0.291895181203	-0.117391657811	-0.103424900728	-0.0314612095581	-0.0632728621089	-0.0576287192655	-0.0315686958882	0.257550654224	0.0179547966856	-0.0125233164915
YPR034W	-0.0857084241552	-0.0243745343749	0.00574262621468	-0.262917621272	-0.0107466477087	0.0252393808468	0.0115819474058	-0.0730876261419	-0.0772040117767	-0.0491784572359	0.0872079993966	-0.135944500671	-0.00307944985659	-0.00889757313257	0.00185306621706	0.115269736234	0.0747218125061	-0.0572907320919	-0.143187900703	-0.0874512228063	-0.0559768553081	0.0713869508479	0.0941248209759	0.0327242762225	-0.0948298072147	0.0753539193723	0.038411118511	-0.0123771268396	0.0552648129353	0.25154253811	-0.261951473388	0.0928766015781	-0.179912536419	-0.194109529617	-0.419624139443	0.107170220667	0.00170544965168	0.0576464236662	0.0519869522338	0.147580147493	-0.0900760854173	-0.0856469179058	0.105532356502	-0.148477056494	-0.00789269250067	-0.0794663361682	0.0336985249051	0.0276120034668	-0.321463367767
YOR141C	-0.160546239211	0.0502731408402	-0.0612748882043	-0.026857780979	-0.0438102371254	-0.000181278838823	0.0285555464626	-0.0849479509502	-0.000960462004547	0.00619237845657	-0.123700897085	0.0157633395822	-0.02257669593	0.0533142886238	0.0438806118431	0.174059920577	0.13100719003	-0.0980978855486	-0.373568324835	0.124815415784	0.056097757386	0.0346261431883	0.0766711759855	-0.00106588728406	-0.0505556014512	-0.00836441117207	-0.108566345059	-0.0518315559006	-0.0178219881058	0.145597354987	-0.0010953341553	-0.0324354495557	0.0504078585336	-0.087153678764	-0.226515414977	0.0339052209971	-0.0379278542717	-0.171961535096	0.10787087758	0.184396240744	-0.0242055320055	-0.122775546537	-0.00923398020133	-0.0759833809393	0.117989823145	-0.0729171195114	-0.416481223284	-0.255042538996	-0.0592802248357
YMR033W	-0.193374592244	-0.0180892192817	-0.0716637709179	-0.0449082002088	-0.229444960996	0.0391823015439	-0.0161267029621	-0.0437796450225	0.0301466696841	0.000410403299702	-0.061648788512	0.0109455924378	0.109890926625	-0.0667865634183	-0.0586440999375	0.0778764939282	-0.112749347706	0.108185539279	0.023976177537	-0.0647957925052	-0.00469461082293	0.101387562173	0.110561611864	-0.0287911645911	-0.0158738324666	-0.0321491139206	0.0292675074122	-0.125448157723	-0.0578399903079	0.102412015703	0.0210464384803	-0.0260186132755	-0.0195346400276	0.00537213750141	-0.340408630097	0.122319172168	0.031857346547	0.0605376949505	0.193397958504	0.10738827612	0.00466226180318	-0.04377145337	-0.0749711009937	0.114945794921	0.136234290247	-0.0377497435355	-0.152185063299	0.213401059169	-0.208541655179
YPR199C	-0.0743549194868	-0.0557992069017	0.0520129838531	-0.0295552692417	-0.0393858199151	-0.0350515942305	0.0795868319071	0.00536180784177	0.0396451851284	7.36410434758	-0.023820165175	-0.0678040353572	-0.000294417636246	-0.0471312114761	-0.0279535728429	0.0254558510653	-0.120717898762	0.0162943450063	0.064792661969	-0.108228848916	-0.116700906414	0.0264440047271	-0.221250220213	0.0137063951827	-0.0542929281961	0.100520409842	-0.0383377043999	0.0177323839929	-0.166945337863	0.031137964666	-0.0839291592611	0.0312285208693	0.0537379535394	0.101364093682	-0.0354467596486	-0.0151053808343	0.0187098637261	0.0422150398579	-0.00591490077603	0.258630754897	0.0401659759246	-0.0580822098432	-0.145586217167	0.0676313653123	0.0142085046647	0.06257439306	0.205316808147	0.319143052941	-0.0137413867522
YPR200C	-0.212951643687	-0.251321240426	-0.182956916405	0.0591216166165	-0.0605082744102	0.124140269854	-0.0504547052717	-0.00916069575626	0.0117008551191	1.50760920277	-0.339188482852	0.218667820599	0.135932930462	-0.190990949584	0.150071225038	0.203306710625	0.00644213881072	-0.144477228263	0.270498048883	-0.232602026327	-0.0632213190899	-0.0401863549396	-0.348441015497	-0.0616182327755	0.085323458467	-0.00134585173905	0.231154421109	-0.191211959914	0.0138267122143	0.0212659335653	0.129185180956	-0.10276164049	0.220616098322	0.470081139179	-0.0991892840475	0.11955234825	-0.0972687153811	0.0701077247093	-0.0330704189511	-0.550296388626	-0.047378233332	0.210520112406	-0.497547188673	0.0370170896897	-0.124912387391	-0.186754468834	-0.00195747004886	0.607059900766	-0.0347686148846
YPR201W	-0.352370531267	-0.105848232669	-0.391869567111	-0.0449455082865	0.183671215369	-0.183298136221	-0.158304550036	0.144955754626	-0.157818808077	1.97517721555	-0.782759771855	0.15841736611	0.411388689718	0.178528067172	-0.242374256851	0.463339001718	0.0333938668859	-0.127965624386	0.0425566738758	0.0504564353932	-0.319205940937	0.223743315958	-0.131031706986	-0.0138657328024	0.524259725857	0.0834201491032	-0.141735715992	0.0242350415465	0.0542737625539	-0.0646437288484	-0.188828936871	-0.207228937444	-0.00572070855497	0.273259446915	0.0789094245441	0.0974320530984	0.41157003593	0.044569700193	-0.00974329627945	0.457448901223	0.718229855797	0.368531465232	-0.0618635394019	0.0291578564445	0.0307887184088	-0.171607598862	0.566917073229	0.379234138398	-0.00330925279779
YLR392C	-0.0218539274916	-0.0990979138039	-0.0815516854193	-0.0726301600788	0.0612595343665	0.85954023036	-0.0688498666584	-0.00719665795078	0.00137676878674	0.104810060934	-0.138907540005	0.0910198487737	0.159398639141	0.188469634893	-0.000288916062334	0.100187162831	0.00417337847679	0.0822299976038	0.134277137628	0.072258553869	0.219047368149	0.117537731812	0.311686069323	0.180294385576	0.257593743	0.0344000693907	-0.0825788529913	0.147503179132	0.281959192288	0.212985924435	-0.0949974962543	-0.0238380801997	0.13236524677	0.192525793129	-0.416359283779	0.0559766234451	-0.052189028158	-0.0379289652591	0.134864884115	0.53443870133	-0.192957595317	0.0695501100222	-0.111690164303	-0.0843441901159	-0.0866722953271	0.0931190451675	0.213100319372	0.179981633797	-0.212950383722
YGR068C	-0.113972488235	-0.134975147336	-0.00821862346727	-0.303363038199	-0.348242610713	0.0332945483741	0.154930817405	0.0417404156507	0.0239498776161	0.0827853967099	-0.154554277113	-0.267491288267	-0.110318821939	-0.0379835059328	-0.0468036667948	-0.00806535844244	0.0939750211551	0.0669750987014	0.101667063892	-0.114104828078	-0.107301614218	0.354259960472	0.381527320723	0.047715077101	-0.150662076872	-0.195274631543	0.0975672528758	-0.122233359088	-0.116596817556	0.142699659399	0.102519938922	0.136444682784	-0.225000368566	-0.122493450649	-0.725534607716	-0.0145319069595	0.0739354271025	-3.60280762504e-06	0.666124662775	0.63352841447	0.168370713902	-0.0617479969942	0.185600334026	0.0835860134575	-0.134499045307	-0.262856897468	-0.587576244513	-0.303034065059	-0.220263361652
YLR242C	0.243262377223	-0.00405185134158	0.00263344138147	0.0491638120321	0.141717815163	0.050619584129	0.0621294740292	-0.0351263906694	0.0714314227774	0.0594894305147	0.0284002341312	0.0911561155181	0.00550612876682	-0.149528622966	0.0177579660148	0.019145627721	-0.0905395437131	-0.190118228641	-0.0218414244102	-0.144339396975	0.0906188349534	-0.0211854660426	-0.0775626147916	-0.210696396468	-0.0677491651238	-0.0385332736485	-0.0044181900309	-0.0353225852338	0.00567106952714	-0.129177700564	0.190919119127	0.0142746205707	0.128352404017	-0.0725345277621	0.450856066808	-0.085012621358	-0.0371157904114	0.0648389811784	-0.188082919301	-0.499951864887	-0.216631048092	0.00686316226856	-0.296461457964	0.0632864037249	0.0439842752167	0.0183390966564	0.0661840772549	-0.0354260619626	0.397692820358
YDR101C	-0.391557983098	-0.0114479128281	0.078567591429	0.00135235286273	-0.121376228991	-0.0926260677129	0.149954501661	-0.373207321974	-0.04397360986	0.00459973992023	0.27481053083	0.0333995458683	0.0477078935147	-0.209856696338	-0.0208724876455	0.00756405016537	-0.0736202677599	-0.0151282747538	0.00405853556856	-0.185954688295	0.00985674722171	-0.0239583744657	0.336970608372	0.0825570516263	-0.136846845658	-0.235898463884	-0.058661993446	-0.293369621515	-0.379134190793	0.0922593909319	-0.156754976708	-0.00135235286273	-0.140922713778	-0.165695235094	-0.226041104241	0.325937892533	0.0259839779526	-0.173407641484	0.291746632836	0.429119043949	0.190768631779	-0.136709562776	0.0597122796895	0.0339848836878	0.158424957262	-0.148968920317	-0.214851702645	-0.0967524376196	-0.573656294226
YPR085C	-0.165688585621	-0.0427118802407	-0.102653999246	0.0455325908559	-0.191479704232	0.0527461383143	-0.00925306655431	-0.0600287798512	0.0635804487348	0.0702087759068	-0.141967912925	-0.0133954021845	0.0252681774526	-0.0719172212882	0.0243489116133	0.224076156601	-0.0753453774363	-0.132864715884	-0.131784506324	0.071608383382	0.0270208484565	-0.0160533393689	0.0206234702232	-0.0592928390221	0.0448310834892	0.00388026557641	0.0730408383735	-0.0337296260912	-3.36544160224e-05	0.101486376852	0.0757786695058	-0.0574763919177	-0.0741421495955	0.0348602800382	-0.105752745688	-0.0918507942054	0.161747411193	-0.037455900304	0.206228874974	0.207616613364	-0.140587603219	0.108574402642	-0.0192040608377	0.069405575919	0.119341351987	-0.194550318436	0.232697615028	0.237264827523	0.159821201292
YMR116C	0.258131389163	0.0207640066119	-0.0364516246801	0.0748220859739	0.059243314524	0.029983367863	-0.051484832036	0.0275370985504	-0.088961304879	0.0242966602127	0.125102663565	0.0868954219652	-0.128828304245	-0.0753361153125	-0.068163190228	-0.20102810039	0.0665119162251	-0.0457950345512	0.157407624582	0.184057262594	-0.131431717947	0.134759962402	-0.262695588389	-0.127579409074	-0.0728313912434	-0.129173890114	0.0924545145183	-0.00287606135933	-0.0392159656753	0.136273905711	-0.0672240033542	-0.245634153302	0.0677460092971	0.0387832302784	0.312173253228	-0.180461674618	-0.140269652059	-0.0301476319139	-0.504198253618	-0.202006577186	0.0837251562566	-0.216589159745	-0.110314190472	-0.00394908664201	-0.057524727184	-0.0038587270751	-0.00633629123104	-0.299863716551	-0.118872619172
YOR058C	-0.22618173168	-0.126315261111	-0.0150780638298	-0.0766097615368	0.0365839477556	-0.0402655269629	-0.0389954873864	0.0985754544564	0.0577372894453	0.0216120172768	-0.00768477945125	0.0921500938242	-0.0277801276122	-0.0204835823565	-0.00322324968474	0.198013209679	-0.0497172526552	0.0565561051619	-0.109125342512	0.0829952610636	0.0893350461762	0.111297745319	0.259853301544	0.131102299691	0.267600147228	0.114955708845	-0.0467151032957	0.0281383406766	0.177458339888	0.185033122904	-0.130125890813	-0.00663956221739	0.081734354011	0.199302847632	0.275894594125	-0.029300165993	0.0603039094067	-0.0513542661742	0.259841627562	-0.271240423916	0.106275092698	0.028405824147	-0.0260117484016	-0.0961557582854	0.066991715107	0.0919508887756	0.0787252151329	-0.296434368669	0.304331662491
YJL115W	0.390912478495	0.193085113839	-0.051719317971	-0.0360114078328	-0.212816962456	-0.120351335457	-0.0863207962155	-0.11448786591	0.0239490324034	-0.0475571471778	0.299833212516	-0.0859428119679	-0.192441561617	-0.0231180856603	0.0847006108773	0.0637598902138	-0.00908253579966	-0.0630714026344	-0.247555436294	-0.160590097326	0.0203866295138	-0.140178998279	0.120440719956	-0.305363640347	0.00410197783895	0.289383412892	0.0599216267534	0.212920331186	-0.17019270151	-0.203511383227	0.106242071003	-0.123079622373	-0.114237693618	0.0949387337201	-0.157042995072	-0.0964641001061	0.187593015268	0.0920363679324	0.0602234219975	-0.232796853827	-0.11670048549	0.0160241186929	0.366975605071	-0.0348488168791	-0.267632870777	0.0629976287486	-0.240059203303	-0.833209735269	-0.236329545898
YDL197C	-0.171373089213	-0.137175993361	0.020703652199	-0.220814541265	0.0257361918542	0.0240661124485	-0.0308085563724	-0.062516392167	-0.16970585285	-0.0967216392142	-0.0913062957546	0.0521631675818	-0.0282442650867	0.119515122639	-0.0181057466909	0.0759036529816	-0.117386167477	-0.0639635128698	0.288157046311	-0.0846569849763	-0.0873888854952	0.120710737495	0.0142613932314	0.124630494424	0.00902013663264	0.177578751671	-0.206917090678	0.0718368284968	0.050155791123	0.0502634470223	-0.0801141086342	0.0818961980074	-0.0815868233541	0.106491878735	-0.0922673011902	0.1757138282	0.0116851615599	0.163118556031	0.174476210025	0.0944016507598	0.134679208907	-0.0504049481041	-0.000696982962078	0.010774280533	-0.0419279499418	0.0060135086769	-0.304818535937	-0.559712513961	0.0262960354538
YIL130W	-0.0302115017585	0.0702886903474	0.0925045266573	-0.000345074125613	-0.199742227595	-0.101287755282	-0.0104722500775	0.0178084753802	0.049771117487	-0.0524318971452	0.21834305363	-0.031492254686	0.0430630008483	0.0026079743329	-0.0658123726922	-0.265579064391	-0.120203677268	-0.0764390928972	-0.223058403413	-0.029319303695	0.0279781299333	-0.0184109299328	-0.0126241099244	0.0351295180262	0.148914763259	-0.157953164873	-0.0403632814399	0.140695709644	-0.00466647237664	0.0204805769733	0.16697334409	-0.0942324132251	0.200011958813	-0.0699227035887	-0.175289124987	0.0657378839336	-0.0238617862469	0.0261926908187	0.0535384151339	-0.0684598042176	0.104272754078	0.0305770809416	0.135754046508	0.094935232353	-0.154733084703	0.047303449275	-0.122764251884	-0.0266763023889	-0.143573046911
YJL170C	0.256172023254	-0.178485350542	0.279605867776	0.0752583854083	0.0702643972397	-0.105966074676	-0.327922452335	-0.0437490075209	0.0333659236127	-0.050592973581	-0.0879667533859	0.0304495797858	-0.444071568656	-0.429547395753	0.027005785226	-0.272628829128	0.147738784569	-0.214114549794	0.0466971433351	0.116304066572	0.251783849604	-0.208011410766	0.74877024493	-0.252940330184	0.342134641861	0.162136558725	0.0509662012708	-0.0729585900368	-0.324743759937	0.0684935614858	0.0451866056507	0.0694731725526	-0.474482857199	-0.382033683076	-0.218106963038	0.242956893807	0.069179387857	-0.0787825671558	0.110418867696	0.0916239074847	-0.158587956214	0.0393895233165	-0.84512647583	0.0426634915825	-0.10462811209	0.229512353926	0.991647941648	0.375440226026	0.333461272463
YKL185W	0.106917001864	0.635137544078	-0.0526252090017	-0.0680589442839	0.0576786838017	-0.0932973039528	0.0379012702585	0.121994049627	0.00794280479283	0.026544403715	5.07556452132	0.101890934495	-0.270900294327	-0.0224088053548	-0.0184922994437	-0.271427368065	0.135405411414	0.000847130063422	0.132201109279	0.139908371462	0.151582974986	-0.0779227644456	0.148436502684	-0.0218520094773	0.0118926386012	0.194490096744	0.0248853839509	-0.0377098517285	-0.39860406316	-0.00473442826448	0.0805989786907	0.315430922578	0.0739599773978	0.0389720854257	-0.24615192863	-0.021156923267	-0.101899206018	0.0936977355819	0.0759102078664	0.0123615055461	0.0668048460442	-0.066903863741	0.417209726016	-0.0930613522992	-0.146842174576	0.0761056987535	-0.523639528428	-0.0502383841579	-0.0206582202098
YMR119W	-0.0883432680973	0.0666226220406	-0.121756470798	-0.038142726604	0.280478530545	0.0518951508279	0.0509657762056	0.139174966119	0.024721165565	-0.0156276778789	-0.399213590747	0.0377482168152	0.0206253588814	-0.0286881202387	-0.0945274198971	0.170078704194	-0.014739712758	0.0481281969627	-0.121709200814	0.0605004605637	-0.0120382735377	0.0393995421545	-0.0298571215384	0.0432243840689	0.114170232183	0.0617644736842	0.0809241899662	0.173306850792	0.0446150063718	-0.0315676824499	-0.0945506782931	0.00711887451824	0.042474978596	0.132072593577	0.386306011374	-0.124989378425	0.109267373332	-0.139449720368	0.0671549436766	-0.0474331576532	0.109897265906	0.203466520011	0.171122548502	0.00482252695513	0.0489395290303	-0.0198174613329	0.0608649590035	0.213040638019	-0.0603420564489
YNL159C	-0.0814001087043	0.0343968985341	-0.0118285933762	0.085652861437	0.102453813159	0.00979499640409	0.0109632134504	0.0382904760842	0.0958171980292	-0.000407477677303	-0.298725258012	0.041466433379	0.191483917578	-0.155631111099	-0.0634636751593	0.159174233828	0.0329858627004	-0.0280994918798	-0.302440206368	-0.1112031546	-0.0693149366771	0.0331692386951	0.104894702667	0.122134551579	-0.0522199980044	-0.0770994996189	0.00755346345976	0.123253625813	-0.033438359236	0.153731889265	-0.0366438480538	0.0779244917329	0.0380680248678	0.0125842825216	-0.0317734721305	0.0148834969734	-0.00229943971741	0.0359807218543	-0.0229129408392	0.325384343092	-0.0686559842012	-0.0389982133044	-0.0206258980279	0.116358168374	0.0344406735821	-0.0920755640764	0.140497275002	0.449814400152	0.00469524737219
YNL008C	0.0401774957803	-0.00331864317419	-0.153279420575	-0.0226101654866	0.0314649453477	-0.114950446938	0.00654736930909	0.120718919056	-0.0125444060096	0.0371701345634	0.0891107932045	0.0541645260539	-0.012602423231	0.0372806658802	0.0573997851506	0.0919226193403	0.0838425620333	-0.0485670246824	0.18619289609	0.146774584396	0.0785792934819	-0.00367849842911	-0.0474688455715	-0.0409794132744	-0.0907773410327	-0.0563669289105	0.123585959755	0.0504940520874	0.0191524845559	0.0626046322399	0.0153747664522	0.0824757251707	-0.0351118963061	0.00762964420577	0.21591228173	-0.0295460461895	0.0399658207946	-0.0180434058327	0.0430931580577	0.340860879427	-0.12458077524	0.0857598471771	0.0211505584219	-0.0843461236972	0.0788430257685	0.0295358459087	0.159041549602	0.225125253593	0.110531753322
YKL052C	-0.193354181897	-0.0460826644935	0.0818951927502	-0.0748974843093	0.0458331137008	0.132100223477	-0.0381406596252	-0.0236322359967	-0.118449009094	0.0341470263718	-0.118530403402	-0.0149103042985	0.0519899251294	0.0546092209909	0.0543847112252	0.166454598694	-0.0238464946276	-0.0668748814162	0.282461353235	0.0035355301378	0.070675722676	0.0137763439481	-0.14613118951	0.165895562942	-0.0370414973709	-0.0465946894145	0.184706224768	0.139566412018	0.0135718616857	-0.201172583127	-0.135186947407	0.105310113773	0.0108706134405	-0.0897196331225	-0.154646960623	-0.0134199747968	-0.00429781745437	0.026799962161	-0.157579779906	-0.307053993117	-0.0827229503088	-0.0559285028973	-0.118869435429	-0.0706783218822	0.0135661777761	0.0463891474271	-0.373793385254	-0.282343980911	0.110645105629
YGR097W	-0.203242314436	0.0172253098084	-0.103506800384	-0.00834218944642	0.111438593114	-0.0220327572284	0.00289862503323	-0.00902643733649	-0.105557452037	-0.0028130873337	-0.157818962696	0.0624078735112	0.0245001122277	0.0499204733758	-0.0442958439063	0.0750666386323	0.0882029482995	0.0656093604464	0.0415437924152	-0.0149017927181	0.0698102413602	0.0994307921586	0.167848640409	0.14985156364	0.113659945629	0.0444813036044	-0.0689084071197	-0.0335130829189	-0.0101687013649	-0.0344857398946	-0.114227071914	0.0631692872594	-0.074893943389	0.018520591339	0.0767977301743	0.0993801121595	0.0860637170257	-0.0568318512965	0.227134851196	0.149410833844	0.0175041884059	-0.190165287659	0.170787907253	-0.000973906385673	-0.119207412513	-0.188830766961	-0.572595112448	-0.620678650732	0.0129182203799
YDL088C	-0.193321451035	-0.092923632293	0.031123976387	-0.0575894528059	-0.0612849125877	-0.0836469876879	-0.0491075805863	0.0841120238258	-0.0477972606002	0.0145983018492	-0.10873697193	-0.0294413811065	0.082899911649	0.0341521070018	-0.000885593117931	-0.00695512769358	-0.106967132889	0.0335830010946	0.0408140431434	-0.0293656402849	0.0549372382396	0.0219896976194	0.182775840021	-0.039982413953	0.0680645418783	-0.0710824180242	0.0270296314156	0.0401394175528	0.0312302363428	-0.198436087377	0.0594486012307	-0.0395806436554	-0.0439904104292	0.0298496512439	-0.186339830614	0.115929336936	0.0629413381729	-0.0189838822903	0.11588423429	-0.014155495303	0.0212351564054	-0.0314854300049	0.0327092262056	-0.0177387497919	0.0207463033961	0.0262942440133	0.0786179415752	-0.0769083943615	0.176687167262
YPR145W	-0.265394943179	0.00956517976327	-0.0595672243541	0.125634278843	-0.281992705238	-0.132482444285	0.24561988677	0.0285365798547	-0.0416017028421	0.0631071639585	0.20404170563	-0.0680248285267	-0.216452857334	-0.0812671274007	-0.0196000859452	-0.0403502766897	-0.00171305080117	-0.0400359173063	0.11154775999	-0.00510797940633	-0.0632539891834	-0.00742578971583	0.42991054201	-0.0580370836385	-0.129754069155	0.144006407227	0.034258903591	-0.160983848197	-0.581912791684	-0.278828585437	0.302592501858	-0.231598493269	-0.0349590584542	-0.0982439845561	-0.109671982146	0.0876926524496	0.0293978733033	-0.0279348980519	0.233077685975	0.233561086837	0.111500232855	-0.0514309123684	0.187234147566	-0.0518795788557	0.0460813910158	0.0451285609542	-0.700916190811	-0.804835996548	2.35744195103
YGR124W	-0.230781341072	0.0100307505806	0.0638698109922	0.0391162948813	0.135679076443	0.0943287164842	0.00157665150461	-0.0842638359748	-0.164994584404	-0.0227108236102	0.0555173279693	0.066595501703	0.0524762517223	0.0827405432865	-0.03040724334	-0.185541177323	0.078230205094	-0.112188583925	0.100204391379	-0.0119962099693	-0.121916051555	-0.0871023879226	0.386993640688	0.0135065385615	-0.0903150933543	0.0290726416183	0.0180779352014	0.0696339908054	-0.111658052001	0.410333036684	-0.0784563047741	-0.0509677276537	-0.0900504512653	-0.0804487854015	0.182962484708	0.0985790971925	0.0510982960715	0.0297449267814	0.0974429347518	0.0635689353888	0.0786912249809	-0.0868979395467	0.360232830113	-0.0657348326612	-0.141048542614	0.0753159238312	-0.301591138683	-0.121364280543	0.609997127757
YDR321W	0.0183863770941	-0.00983105567441	0.0013343616647	0.0324557108585	0.221905748199	-0.137053741776	0.0736644072556	-0.282423960443	-0.0482748492242	-0.0237591634893	0.222563927395	0.0586524966663	0.00572048401886	-0.0992464494822	0.0269367031258	0.100138997638	0.00125449713003	0.0198081021979	-0.125143559835	-0.0677239697949	0.0469256752757	-0.102981612429	-0.198639617963	-0.0140254834733	-0.228710310543	-0.181274310546	0.186826797894	-0.0327386456639	-0.133029911468	0.24445319196	-0.0710253291736	-0.140496273855	0.130736518007	-0.0977415392698	0.453230633231	-0.0130809819356	-0.0756330087746	-0.134193706182	-0.132832615556	-0.276421807942	-0.0751962102791	0.219941370406	-0.12550169534	0.00367169070992	0.170766913956	-0.13588889241	0.0341105669047	-0.0992871321422	-0.175042055593
YLR155C	0.115007439169	-0.390160417056	0.0612098643865	0.0349279778682	-0.130659982214	4.14050443015e-05	-0.138803151882	0.262307703852	-0.0902917985273	0.0585221995554	-0.270773787722	-0.0755155081266	0.0239814343575	-0.06378336005	0.0303097648274	0.0269529482872	-0.0260219267631	-0.307086192152	-0.0105028950244	0.0130564186368	0.104666228801	-0.253047620673	0.501320735948	0.321925628281	0.112762971577	-0.122894314412	-0.23976367765	-0.521630011572	0.0572262849905	-0.400759252766	1.0391683497	0.0937080080501	0.144020350993	0.0558983542173	0.15507263448	-0.104231860952	-0.00470900427754	0.0971107767519	0.0859384752745	0.198798496392	-0.277689017913	-0.175758169043	-0.22400096	-0.0799943550435	-0.00310515016033	0.0743102612058	-0.285037632141	-0.65677515582	0.0162816112993
YLR157C	-0.131516382937	-0.44803876999	0.0810504218112	-0.0280844401393	-0.17064160359	-0.0390190339838	-0.00406234253532	0.29539970752	-0.158186869446	0.0526550109334	-0.219957587316	-0.00784713313725	0.0530403825096	0.174341655471	-0.0315672069483	0.0642246137232	-0.0248486938689	-0.101700129034	0.319485191586	0.0669608278587	0.000555238274703	-0.128778664816	0.496131209677	0.0436095279898	0.000715683371203	-0.177128814197	-0.0898591519885	-0.325237581584	0.195904212418	-0.410170409991	1.12603439698	0.0805922736388	-0.10990286338	-0.140148732638	0.217126913523	-0.104605191072	0.0378616589204	-0.0594873356857	0.146477854205	0.282209052158	-0.114002642162	-0.133822253672	-0.173430537591	-0.0864881215399	-0.000555238274703	-0.0469747668331	-0.371134576621	-0.491335127825	-0.0339410030288
YLR158C	-0.0650220819127	-0.533629661123	0.114490317404	0.164108752094	-0.140797775089	-0.00187430000093	-0.0852654457067	0.230850710339	-0.117545601707	0.0177280728651	-0.172294729151	-0.0170178016303	0.186530098924	-0.0279940959497	-0.104419511382	0.0206698598525	-0.0456417887223	-0.162326884543	0.182330222508	0.0838483653181	-0.0119232220496	-0.111885704756	0.419173298992	0.220191385569	0.0858405153813	-0.0779769879839	-0.0962453827605	-0.523578072323	0.12806324331	-0.852068471141	1.06609318243	0.17187192272	0.00531724204464	-0.0709879171727	0.0706250652487	-0.148180075266	0.055602499371	0.0473640878462	0.110286574397	0.257345718913	-0.0314057949934	-0.0232903349364	-0.233380543897	-0.110518817595	-0.0305276387435	0.0257595996349	-0.385589525312	-0.591937372852	0.112078191605
YLR160C	-0.123027295211	-0.620347728558	0.115669911944	0.0485135135632	-0.139748196374	-0.0828513943618	-0.171637175723	0.247669407433	-0.123131680096	-0.00485154525607	-0.326442455976	-0.0664505765587	0.036248105353	0.00425993698901	-0.0567872885011	0.0251532831457	-0.0408534816191	-0.1256332948	0.222370576127	0.0770972298499	-0.0224318884915	-0.0970022348012	0.433700140754	0.0852878306057	0.0261147168928	-0.161665777032	-0.0363619299129	-0.477076877076	0.0960189900529	-0.639794191646	0.916922719936	0.0810944851602	-0.196914966577	-0.0129239596423	0.199988359099	-0.063169510755	0.0801934464227	-0.0587498587565	0.168941616862	0.367380553197	-0.174928235859	-0.168651579922	-0.0625684702511	0.030471150283	-0.0023434718937	-0.00689291100309	-0.26549732693	-0.448732004771	0.0690558407388
YPR093C	0.0551521797827	0.14635847172	0.122057639721	-0.116247677252	-0.148478369045	0.0820304371277	0.0881186072732	-0.0607444333697	-0.00144016094675	-0.062105176376	0.148132910089	-0.0196591312384	0.0932409855947	-0.0662858056824	-0.00246554591593	-0.0273575985396	0.0801530920137	-0.0285023768082	-0.294107190058	-0.0409920961169	-0.000978284545952	-0.0565510431907	0.0672958972605	0.211328731631	0.161481623959	-0.110235369995	-0.126548751266	-0.0260865343128	-0.0986607328707	-0.00233808420313	-0.214268772977	0.0822671423043	-0.146673028329	0.0605890891055	-0.221007551794	0.0911716597103	-0.0719349060921	0.138927968917	0.252200363767	0.280674751037	0.0804413748818	0.0452640508338	0.202523767021	-0.014769662491	-0.0595355293333	-0.00876882423759	-0.0854106714378	-0.175815091741	0.1593090288
YBL069W	0.018091330142	-0.0896607470292	0.0114301700171	-0.0992131524842	-0.281945483738	-0.0523991581086	0.0471731790128	-0.0365454746608	-0.024754782362	-0.0756781271792	-0.154738792529	0.0127032216657	-0.149546645135	-0.0120613032798	0.0503269963593	-0.0557241322892	0.253744703331	0.112403914781	-0.056135993525	0.234324514258	-0.11938216694	0.0154691398042	0.204858000871	-0.0842229257295	-0.0179695802278	-0.295378546037	0.0231686182709	-0.1175887316	-0.0935110341898	0.718225833552	-0.158235124316	0.148644546408	0.000767717317365	-0.0762904671999	-0.48120247137	-0.0554001975369	0.118201861167	-0.0675060481818	0.120359281611	0.356536522201	0.0735067407293	-0.00656829030109	0.169290847587	-0.258350018474	0.0839424596136	-0.0292848270641	0.163263533332	0.196590058599	-0.27216920744
YER101C	0.218215219175	0.111414021049	0.000608071431719	0.0660931680484	-0.0870110035588	-0.0525893733469	0.0675344830903	0.131503542583	-0.0374780197183	-0.0128079788664	0.0444312067205	0.0874738942526	0.0869087948366	0.0225956000745	-0.0182406063557	-0.0928014331008	0.0909051326801	-0.112016291628	0.131013098043	-0.0212881372494	-0.110335203475	0.0891481061103	0.0879830903343	-0.0980225141454	-0.0630166942322	0.0728437141918	0.0501155949849	0.103793222313	-0.00679764970761	-0.00373732542036	0.120263294455	-0.0378133513612	-0.0301146398729	0.00813601818137	-0.348678825073	-0.021719270316	-0.0546685746019	-0.0381622639446	-0.0633822825843	-0.00588284492178	-0.0739158179676	-0.171302041713	0.229133560669	-0.0722203125296	-0.00671330144105	0.0318596226399	0.120619228819	0.0700912264458	-0.13047936595
YDR184C	-0.159442451553	-0.0925583762867	0.300464566962	0.237660525701	-0.427099786435	-0.275777889489	0.0508080721381	-0.181103683982	0.0507308211233	-0.0323972660041	0.399799434721	-0.110733247657	0.0424466876383	-0.233525698638	-0.0508403127465	-0.224033336553	-0.132891578527	-0.00217859986094	0.10251959161	-0.268894050398	-0.10335131013	-0.141593409179	0.229989939504	0.0390632680308	-0.0760892959392	-0.186058598157	0.0167710420555	-0.231533426348	-0.451374081333	0.235555139744	0.346030743268	0.00517559768419	0.0387605270428	-0.137173389253	-0.102751296181	0.11856307885	-0.0441861874367	0.0257387982733	0.164163503023	0.29052810756	0.221335514286	-0.164307526333	-0.131679309507	0.141495135856	0.0365115101428	-0.0220088335971	-0.623522820274	-0.44154526585	-0.256312612587
YGL017W	-0.0154896325502	0.00135321385216	0.0446477980987	0.112363633861	-0.211643975901	-0.000487756254883	0.0158502492289	-0.0921830406825	-0.0625299048496	-0.0478342761229	-0.0963825022257	0.0256946598907	0.131973229516	0.106239710177	-0.0490919819436	-0.16131352949	0.176041213526	-0.085151191315	0.0195114311088	0.106903095159	-0.080249516338	-0.0793847237572	0.053018330534	0.0018341621915	-0.0381151185245	-0.0381683348893	-0.126109800267	-0.0638908256718	0.0759262287624	0.284009529787	-0.0321825453093	0.0716095027762	0.0386801286375	0.0649689202071	-0.114638942658	0.0389078421458	-0.0244828118157	-0.00957048652468	0.0483832940273	0.57479013802	0.104924753471	-0.196202298877	0.144578112185	-0.136857288318	-0.053025420506	0.0391928880598	0.165406494233	0.193101719711	-0.0290024570289
YOR377W	-0.0422642707151	-0.00667173096631	-0.0205536493389	-0.00537373555407	-0.251959587149	0.0131688607382	0.00214770379752	0.00707187663153	-0.0391569681478	-0.0264988522828	-0.114666763376	0.0115296014885	-0.134379232315	0.0852478443202	-0.0126082740768	0.15691902894	0.0458466998549	0.117873358716	-0.497294719041	0.10016262101	0.0726074180827	0.0850597879583	0.17184797864	-0.0652488686867	0.00608058707328	0.144982912963	0.00590293376519	0.212678760118	0.184276460626	-0.189595386747	0.148302991078	-0.0494055841627	0.0808452737016	-0.0325350140241	0.0166304786611	-0.0206119659072	0.120660809785	-0.0523521353394	-0.0866985619387	0.132497241966	-0.209777434797	0.0162975631593	-0.0740606156539	-0.0214529397876	0.0315995802621	-0.143669289244	-0.0496727714558	0.128959302556	-0.0415042288587
YGR177C	-0.0719799287689	-0.184717759305	0.0499369022971	0.0970181997801	0.0801959526741	-0.049107037959	0.0524644247202	-0.107894996289	-0.0632404787434	0.0562259242974	0.232258937078	0.0661611555709	-0.160379415643	0.0149208478981	-0.0249299735139	0.0191904984314	0.0715371306203	-0.0615023824756	1.46287721637	0.00261193423378	-0.111018943314	0.0960555480967	0.0209348538672	-0.130294231254	-0.136080623672	0.136472452519	0.586286472399	-0.266234605101	0.140329975444	0.05885246434	0.0996182572566	0.109041148118	-0.101894670592	0.0611950246109	1.90694714417	-0.0622593421986	-0.017808021354	-0.0269293146303	-0.0445509168782	-0.249193138184	-0.00703426350232	-0.0178491841137	-0.118529079293	-0.0349003051389	0.0249898123898	0.128068058194	-0.0492254457868	-0.258532516646	-0.230396512514
YGL180W	-0.431585656382	0.0299149485436	-0.235087589377	-0.0503976946998	0.321095230204	0.277192352439	-0.0884378471533	0.00790600722421	-0.133841477511	0.042343503355	-0.297661821223	0.106072411199	-0.144958694325	0.00462389360285	-0.0195181708506	0.296008753221	0.470868992679	-0.120353356389	-0.22191774487	0.425261553429	0.115003848266	0.141767666056	0.72558883909	-0.152858660301	0.118620503797	0.0591862628692	0.153185357108	0.285071257076	0.0857377459515	-0.142008941526	-0.0126988549001	0.16636935458	-0.0641448404846	-0.0286093314992	-0.00237889982402	0.0527602384127	-0.000290550865178	-0.309698146617	0.267838634085	0.589917008837	0.00237889982402	-0.00997574303389	0.286467911715	-0.13667525705	0.123174368807	0.0718533025176	0.499196304437	0.366036782435	1.57899247114
YLL042C	-0.205946723072	-0.0484275545843	-0.117847544667	-0.0895192612995	-0.0656342218291	0.0753807530252	0.0808238618076	0.0219368147025	0.238444444555	0.0473527429958	-0.130932424727	0.0734995340246	0.057450388619	-0.152584315744	0.149780158276	0.264909553642	-0.134834677203	0.0550473090975	0.0168175925872	-0.0544782536395	-0.0297534035657	-0.0356910952251	-0.432963343799	-0.0924253930798	0.0168775824964	0.408222297174	0.0583613470668	0.717225700357	0.051123619518	-0.0326378144771	0.462308563207	-0.182628172143	0.0841680268756	0.143217202265	-0.0892956664727	0.16161214779	-0.125304823302	-0.0121868785025	-0.0227885852868	-0.234737905192	0.307564444433	0.357663957797	-0.335358437955	0.215284755977	0.110517463718	-0.119062772684	0.236639152923	0.600857562108	-0.189293630044
YPR049C	0.00654973398892	0.14018330196	-0.0675324034082	0.00304418033587	-0.154086445234	-0.028626515227	0.0496717245787	0.00719470614604	-0.0281579004331	0.0358434847249	0.0769387982247	0.0544910596913	-0.0084584734771	0.107186198052	0.0339067602482	-0.0847706747283	0.117126663718	-0.120056144373	0.143631394919	0.0739850181695	-5.6567935995e-05	0.0603446517158	0.13147176598	-0.010515049477	-0.0619583950151	-0.0200655474809	-0.0250601892241	-0.0568543834129	0.0918648858122	0.180389492122	-0.135824781038	0.0508661018767	-0.120457997525	-0.0842434900375	-0.114601441204	0.0194671686259	-0.0581230413072	-0.0847759020111	0.0974388414206	0.322937464464	0.00803793489329	-0.153986533705	-0.0951887032917	-0.1881796555	0.0752579421981	0.0179630136446	-0.47290693728	-0.83174419958	-0.118546040899
YBR217W	-0.221287416366	-0.150768633284	0.0568084788903	-0.170957802634	-0.00309732543778	0.0722690615907	-0.0567616965016	-0.0299695027233	0.0524772851399	0.0533835003974	-0.210008244173	-0.113913907437	0.0234505001155	-0.163055880371	0.0549699455072	0.198600058791	-0.209930998698	0.00309732543778	-0.10458964741	-0.156971604982	0.119290151253	0.0159443584565	-0.381364757771	0.0155772603681	0.0619299614343	-0.1419595588	0.0842533654872	0.0116848675864	-0.105603310901	0.0891198477936	0.0201355704027	-0.124749148238	0.168531574341	0.0164203651899	0.264812725019	0.061755390851	-0.0877189891239	-0.0903899512142	-0.0186878506587	0.0912925340459	-0.103748361002	0.0115274468312	-0.324491945789	0.0723524557404	0.0636494543305	-0.0729195260929	-0.0924019834753	0.0126725014594	0.0545167781633
YPR185W	-0.344554130088	-0.0334235695496	-0.0670884886605	-0.0593623738634	-0.0945658150184	0.0900202220757	-0.056085027638	0.0966260122987	-0.0796110661991	-0.0699091893804	-0.340262526215	0.0246977275468	0.153182813547	0.100225604136	-0.00715658238964	-0.0177286327615	-0.185460616595	0.0648086250426	0.129812182366	0.127507879432	0.0697177323824	0.00183247148684	0.0346176121881	0.177466006403	0.147237234003	-0.077171685396	-0.0514343141225	0.111497493588	0.180397850135	0.254681848902	-0.191448975082	0.0361169468033	0.0347455157595	0.181613517627	0.0959181757379	0.171902264523	0.0801865615553	0.0858627159485	0.250126135869	0.307720248352	0.186575165484	-0.117320722511	-0.0115350112645	-0.0243191835616	-0.00466409132228	0.145388444542	-0.386098162265	-0.157043690195	0.550581979747
YBR128C	0.103669603595	-0.0349557741674	0.0350002116989	-0.130621139477	0.0366589458996	0.0434377688331	0.0192190693284	0.130361727932	0.0455345721293	-0.0238662414235	0.133868646352	0.00447594387993	-0.0487747772175	0.0744111531374	0.0841364777081	-0.11333951815	-0.153620973083	0.173764553871	0.381807447599	-0.0838992463721	0.105911970697	0.00528151803127	-0.343690261278	-0.0797556365182	-0.00566712931879	-0.0721090391779	0.0348824057366	0.286561162224	0.224770547005	-0.254406652941	-0.0293383184388	-0.120300137149	0.0750426005539	0.0296699858948	-0.142184226003	-0.103854614001	-0.166775228385	0.128715076088	-0.265856606018	-0.147433461317	0.00388627315105	-0.116160216216	-0.277726149259	0.0970600428331	0.0519138053009	0.0577751484654	0.235928928895	0.16614802317	0.0304428984325
YCR068W	0.00228097650007	0.265549703792	0.0497750595335	-0.194832202144	0.236070126609	0.0611118119544	0.109754680352	-0.041937282153	-0.0300810870381	0.00701271580184	-0.254373808028	0.0132728731281	-0.100598699495	-0.185305602725	-0.127876766102	0.336399163087	0.295520379557	-0.0243148046188	-0.374402200951	0.412459036496	-0.0840978120656	0.227648878859	0.0697594146222	0.0142692112306	-0.045162224827	0.0090523499643	-0.305042001119	0.0918846666914	0.0490827942571	0.337411054028	-0.488190013723	0.321905292062	-0.264554481749	-0.183274554164	0.201823419804	-0.012779082037	-0.255954058772	-0.103908180195	0.571966985628	0.923131321516	0.0020068657401	-0.117514781153	0.357993373762	0.093201540447	-0.217285891023	0.0256618521485	-0.434314533949	-0.284975036844	0.36002815408
YMR159C	0.618339546463	0.407738607954	0.0793192216655	-0.0555636539997	-0.0768769674467	0.146847506093	-0.137553698658	0.176956628299	0.223147867869	-0.114421267347	0.105729428406	0.00446293723785	-0.0404514380901	0.0376291719486	0.336804053631	-0.209655582536	0.658889141066	-0.0151074044615	-0.568664679792	0.899543126509	0.108085918659	-0.0123166313449	0.194194929937	0.100697359618	0.422141103784	0.239155130322	-0.00198380569617	0.35409981054	0.313371135146	-1.1768922424	-0.190938935611	0.160599581875	0.141793947917	0.862967705272	-0.379168042933	-0.264960252915	0.0755808852194	0.0916626738327	0.215520638173	-0.566650756948	0.149098288311	0.0173054911003	-0.11742659371	-0.0265105075155	-0.254564590425	0.118440040663	-1.18350939405	-0.220105767762	-0.264658240832
YLR423C	0.0732914483049	0.00524445194624	0.0362329486475	-0.123752639935	0.241034903421	-0.0652049907963	-0.00524445194624	-0.0445340885753	0.0595476458181	0.0101371482675	0.00194411329695	-0.043970027607	0.0506932753028	-0.00370698702496	0.0176795804226	-0.105056511521	-0.0521911934291	0.0596389021924	-0.205593845958	0.158569231013	-0.0290962599133	-0.108681091038	-0.296413274235	0.0214937715028	0.0523834732115	0.0155295830932	0.0407402416736	0.102860516216	0.0981445319122	-0.103328531703	-0.045221005507	-0.035308429998	0.136572328307	0.121326499519	0.135250546041	-0.0874109695877	-0.0453393757204	0.0270536658783	-0.244802497371	-0.13060095753	0.101568785603	0.0358588625388	-0.148612014091	0.0921327467744	0.0437351991487	0.0756738238458	-0.164434510698	0.228079929867	0.279225687826
YFR021W	-0.0863536523537	0.0222974890898	-0.0158146515088	-0.0304335481272	0.148575545405	-0.152312553961	0.0100574223425	0.0402465412279	-0.173659362316	-0.0123490261727	-0.126767509448	0.140096716775	0.0011136309167	0.0766901171007	0.0443427770872	-0.010614943846	0.0582942191135	0.0248411324431	0.0345195793394	0.0406682087284	-0.0882163047242	-0.0548997517276	0.06989362376	0.0564276819934	-0.0163051884258	-0.0854803311931	-0.0448614857946	0.0569658749326	-0.0382449133312	0.502650149593	-0.185157892252	0.0880854280448	-0.130753342198	0.0972839668632	0.353320187983	0.0212031349124	-0.0358640672398	0.0289803177174	0.211803783344	0.456323744098	0.0240292211546	-0.154852863784	0.165799423214	0.0720011934312	-0.148342336804	-0.0502502189825	0.0963553459195	-0.266287054919	-0.0787394863719
YOL082W	-0.00233385706925	-0.0649189787573	0.166516082262	0.0508657934399	-0.17948300851	0.106488235321	-0.0607475205216	0.0440778896295	-0.0498577483667	0.0192639565678	-0.0583311393681	-0.00170307924931	-0.00647843197921	0.102796748389	0.0528479126115	-0.130554223291	-0.0412279647158	0.291483016047	0.134906906277	0.066122859404	0.0597628875598	-0.0316806959154	0.351792517281	0.161619654806	0.250942579032	0.0223697972377	-0.0395616708396	0.144981824991	0.0322080717564	0.162895149414	-0.00905112505457	0.0219458640331	-0.00828733640153	0.177973949932	-0.453416241453	0.0307453180416	-0.0948259429419	0.188578640227	-0.100149909704	-0.0362623774434	0.0841536165528	-0.0660675917255	-0.0710872876423	-0.0501482278487	-0.0710408475821	0.171137355021	0.138648059506	0.0554782894514	-0.0930937138996
YNL242W	0.113758061477	0.165272038379	-0.146249014552	-0.0293522603173	-0.149155908491	0.451267460162	-0.0421806686311	0.0812488490254	-0.120537022278	-0.0310119906534	-0.253529923985	0.096467187134	-0.079066183144	0.191242251967	-0.00648159268717	-0.247120728602	0.186209781856	0.0411731139084	0.134209057067	0.31933117494	0.0912482258634	-0.112829814951	0.0847430179333	-0.0284423588571	0.264187601152	0.108450753866	0.076844997256	0.111978961803	0.164973166742	-0.261243967578	0.140479545742	0.0761204170274	-0.039043307548	0.103334031217	-0.360104180362	-0.236283249151	0.0581148456844	0.0415025970338	0.142265904966	0.232507192463	0.131888014947	0.0333522885188	0.237486350813	-0.00160679619997	-0.204036630841	0.0913395962088	-0.135532513941	0.0293523119391	0.0860120874442
YDL113C	-0.132869487767	0.0298327052145	-0.0570998518528	-0.293576996268	0.0164258471371	0.0890522724008	-0.045748311915	-0.0177877700349	0.152700092908	0.00161684211891	0.0107569956934	-0.0165995721802	0.0240197851034	0.00671651865554	0.0443319153689	0.0906491424248	-0.0143550929234	0.0153144514756	0.107868210221	0.0631672831888	-0.0086503110469	-0.0436731999364	0.0896421488501	0.0084754490444	-0.0754575056206	-0.0258694433738	-0.0127404007038	0.0667702631019	0.070756400028	0.0332838668489	-0.208743589088	0.0306084744997	0.0592052661266	-0.0945776462588	-0.26130819525	-0.0127252611866	-0.0188802656323	-0.0092752464863	0.0861686489373	0.385252045271	-0.166351303802	0.183846006313	-0.14651817258	-0.00793976531703	0.178975849493	-0.0870097887379	0.276681752532	0.576693146784	0.231795629312
YPL100W	0.0262049129239	-0.0362875617671	0.0879718537479	-0.0759515407408	-0.187777646721	0.00110731577709	0.00649013291299	0.0122560190515	-0.0603083216303	0.00917916925426	-0.0085999964527	0.060104530427	0.1005667478	0.0761419260436	0.0165796907989	-0.281816178251	0.0595277213235	0.0267969794365	-0.0216056599533	-0.0341564942165	-0.0377771032879	0.00100678746223	-0.0447730946015	-0.0292120482259	0.018242490724	0.0340118196052	-0.0691613804122	0.0327933947426	-0.0624888398124	0.132042652669	-0.046666210315	-0.000328859215381	0.0336138797288	-0.00282092259013	-0.215524268083	0.0414093985295	-0.0831970679902	0.00221572805491	-0.0363125734436	0.232600435839	0.000328859215381	-0.168606961887	-0.0612904740887	-0.00318895733769	-0.0383839634655	0.155717077171	-0.0939832954999	-0.122146296262	0.0999359635254
YCL038C	-0.13165430003	0.114071369161	-0.130791247043	0.121480163632	0.24683194009	-0.0672407225975	0.057437213489	-0.000807696556322	0.0428837493755	0.117647846168	-0.0529377396646	0.0463266726538	-0.088195655575	-0.1131585426	-0.0425187346519	0.445680789615	0.0308837298868	0.127628797514	0.103763761396	0.177144933363	0.0433666275894	0.0960580252034	-0.111109725067	0.00533850323413	-0.109862482142	0.000780715729802	0.230048778983	0.161288452041	0.22058451057	-0.0700294779159	-0.041163841111	0.131772083832	-0.000780715729802	-0.0850530434926	0.66893497684	0.0243196069268	0.108600866191	-0.13637138348	-0.282089715266	-0.384554220746	-0.0853220746899	0.142718753429	-0.0933638115873	-0.096612721062	0.331586719511	-0.016233615011	0.435352988833	0.287201927062	-0.0275424924387
YLR431C	-0.311963409445	0.0260354445823	0.0173743354019	-0.185746947225	0.151046865562	0.197187459413	-0.153584575415	-0.0924045648836	0.138116348778	-0.103193104411	-0.281123573109	-0.170216122952	0.116754413852	-0.082956049825	0.0728551914061	0.02388340063	-0.0232830631523	-0.0478210556946	0.0310060760237	-0.00451588811378	-0.179362147379	-0.131325571379	0.204491319654	-0.14641479143	-0.0197453490813	-0.0638073379915	0.0386016709704	0.158166423289	0.188500772975	0.0698340442679	-0.155646324063	-0.0540882392972	0.110085594862	-0.000177094749483	0.00426998187796	0.0183424890201	0.0993019209394	0.017623826467	0.0120331857289	0.104606088341	0.0505571048434	0.0565136958368	-0.0694450016274	-0.000753290563374	0.00738324133794	0.0473559408597	0.16061459096	0.162942610132	0.204357221868
YLR189C	-0.404772691732	-0.00895457023443	-0.118337984573	-0.0747114363644	-0.133560857534	-0.0139863184909	-0.0187448839076	-0.055890408696	0.0502650151308	0.00708120881242	-0.28654570268	0.141492694182	-0.170341506127	0.0391836539388	-0.0340314113075	0.15696794343	0.0330688223522	0.0536105195273	-0.0474760970388	0.284493273626	0.147059520393	0.103539556869	-0.0119586092989	0.0419388232381	-0.0499868281505	-0.0844081934869	0.0605085651933	0.0867240258264	0.154473515827	-0.0250807789736	-0.27596393927	0.0170793730145	-0.121480855513	-0.0642930457926	-0.373442815737	0.0539233639172	0.0358435010552	-0.161090016779	0.0918895154324	0.162307528794	-0.0679352022535	-0.0444024112325	-0.00619651281795	-0.0642409738597	0.201146765649	-0.0601343843245	-0.374356310081	0.146052345678	0.308844488093
YJL178C	-0.0573985965242	0.176409239063	0.0423292935044	0.0678419177685	-0.104608628046	0.0240165095537	0.109274244384	0.0457311637798	-0.00465864842991	0.0807084654488	0.177841140391	0.0217270232364	0.075898507438	-0.0193432270308	0.0257096757352	-0.0305706031194	0.0317579901192	-0.0114634589748	0.0478979817139	-0.0603996248884	0.0836178273761	0.108888759769	-0.0159588118778	-0.0430634463705	-0.0236594589049	-0.0711874600305	-0.126056895786	0.0854747522151	0.0421520756092	0.202286484795	-0.0714467509468	-0.0263677535554	0.0799596168938	-0.126562993202	0.169020323965	0.00938734211616	-0.116928299539	0.0250586475818	0.0799724556815	0.43837226937	-0.00375575867485	0.0473137748569	-0.17408541584	0.0360543763357	0.0692996821991	0.011033116571	-0.635025914853	-0.351968235152	-0.0752462087675
YPL166W	-0.147834585882	0.165340137117	-0.109828726014	-0.128033447346	-0.137527877383	0.324622198196	0.00795710134034	-0.0514810320016	0.131831488428	0.0114289482947	-0.376742324392	-0.0985500149305	0.00454098842124	-0.188448005669	-0.229337781999	0.391072420454	-0.0532481211872	0.248843005725	-0.233440160041	0.174651147235	-0.223220498284	0.226572756506	0.096457650282	0.029303055512	0.013576165751	-0.0239682178176	0.152984694043	0.308048977045	-0.0468371346102	0.0352422375554	-0.410215092648	0.149877426284	0.0926406497505	0.0528253375818	-0.8171255333	0.182838013511	0.164959778466	-0.0307834537121	0.499047580805	0.812974010234	-0.468997947785	0.0594472951427	0.0676402276461	-0.0189082221965	0.257888568598	0.112846169612	0.366830212631	0.647510048046	-0.0504022142515
YNR007C	-0.125425812637	-0.0994992090048	-0.0517129929304	-0.102612470702	-0.239634704614	-0.0340654652847	-0.00224741986521	0.0141368605548	0.0611943489674	-0.00758089209717	-0.272359394755	0.0217220419515	0.0332875547905	0.0558287192236	0.0579764333768	0.263769899469	0.143888199121	-0.0317506040049	-0.0499883201381	0.171368749392	0.0543867618149	-0.0343845621124	-0.0172982312865	0.116443449115	-0.0322311311103	-0.184553969404	0.0895246543791	0.239579190131	0.104397245374	-0.00829238244865	-0.186825814459	0.0859471995674	-0.0306529381238	-0.0213315712846	-0.634340747184	-0.0291332732062	0.049268193402	-0.113448176965	-0.0791348956795	0.413079712993	0.00224741986521	0.0132665366564	-0.0236270630141	-0.027631024842	0.24138456725	0.0413536087985	-0.117453475338	0.365181720196	0.00413783262201
YDR022C	0.0537873228962	0.0801167531649	0.0162140955488	0.136585118125	-0.112801151209	0.0395396674402	-0.00631196599724	0.101231054419	0.0599832854771	-0.0266141388468	-0.0503032332717	-0.127179350904	0.0723143807009	-0.0495656136506	0.0412464850837	-0.104010321833	-0.114206989081	-0.439652738326	0.0174861137649	-0.0990910697912	-0.0570939317022	-0.00285722051057	-0.47187577348	-0.0675327596733	0.02515015796	0.0774766107174	-0.0624107647336	0.135639317094	0.0574514203296	-0.141412071086	0.159753192481	0.0746350238259	0.0418732981781	0.132642503605	-0.0133981960804	-0.130390232099	-0.0250193313614	0.0949272995059	-0.26221996276	-0.31015534086	0.0498015206561	0.0157477583049	-0.236416531619	0.126980391396	-0.085311474572	0.158512408978	-0.0252252537164	0.192695959943	0.165122528341
YIL146C	-0.0257087054762	0.0379601451279	0.0315632819681	-0.0768859506709	0.326327523431	0.546897034317	-0.00714469419193	-0.0474344116897	-0.137982827181	0.00417373366851	0.0614737907274	0.050346273748	-0.0410360990891	0.00848159800636	0.000568326518688	0.0821083992484	0.134863269386	-0.0478024899381	0.0349304560133	0.110394819229	-0.00419020452694	0.0891052654084	-0.0306478939372	-0.0724948047834	-0.0787731887573	0.00129466471168	0.0580397105511	0.0819325586657	-0.0372397831514	-0.44662053369	-0.149728157369	0.120034450497	-0.00539142959299	-0.119766570914	0.269093662179	-0.0461518075352	-0.0233003894771	-0.130031209811	0.293657066021	0.224097823743	-0.00637513675488	-0.00368158627449	0.117827665376	-0.0704409951006	0.00527311847309	-0.0298245604086	-0.222737698178	-0.622390027737	0.24637841661
YLR356W	-0.0614629469384	0.0204252117464	-0.0299503000131	0.0616713203675	0.232726859946	-0.0468442974186	-0.0623548858522	0.165057107942	0.0218783239698	0.0106294942531	-0.0848156408319	0.0165914214269	0.000188115433746	-0.0602948624044	-0.116068892301	0.0986105086029	-0.0925895625743	0.00544894608665	-0.0138952105203	-0.145768139205	-0.0452696020228	-0.0763053121551	-0.301379789744	0.0132847003328	0.0558145603135	0.0272449518581	-0.0584229321928	0.114302271994	-0.0667845742551	-0.0215836798924	0.259930634292	0.217386419798	0.132993235618	0.217114448252	0.603755620704	-0.160904201987	-0.0580779661395	0.1318691249	-0.192726850147	-0.242221535984	0.151680537026	0.243628794616	0.0260785239626	0.168953008868	0.0122445959665	-0.0233868495153	-0.400376663476	0.176372375096	0.279762386491
YOL083W	0.233032256301	0.0679829362957	0.123980381199	0.131446883187	0.060959966347	0.72632179296	0.0248435199618	0.0422666025496	0.0438579818785	-0.00357868725008	-0.0322379948434	0.031516001327	0.0362446643624	-0.0244598318896	0.01365586839	-0.0622748699476	0.0141002055671	0.0596479951951	0.0291425515539	0.114247933619	-0.123790726087	-0.0667426601533	-0.154102470397	-0.101249835035	-0.0260521725747	0.077176833321	-0.0679396255325	0.127570731671	0.0439430749047	0.0126957104793	0.0142280454674	0.113525894986	0.0390367540379	0.0119034340198	-0.0655948565311	-0.10285436365	-0.0158450653	0.0930748039678	-0.141847629808	-0.0474797880872	-0.109450792541	0.076622588203	-0.0698066168302	0.0790943860959	-0.121683355754	0.191857436065	0.10337138385	0.144046237328	0.026622820695
YJL185C	-0.0085440537638	-0.0274320222193	-0.0111188200755	-0.0806372014508	0.208435382928	-0.0248400773773	-0.0755810650533	0.116080980256	-0.115047759879	0.00301117890733	-0.317050807505	0.0370789546974	0.0572626011836	-0.0237245218618	-0.0812496033679	-0.0673862567785	0.0118730544374	0.0810464301224	-0.0247737510639	0.0371033721485	0.216884255645	-0.0997536337086	-0.219881599659	0.124186589063	0.173540647992	0.0483758349307	-0.188617536546	0.0592507020844	0.133245129783	-0.0266240411725	0.0614412143016	0.0348344454479	0.167632301472	0.119575646297	0.322103045792	-0.066810537059	-0.176564916236	0.0850088968221	0.0962065519854	-0.0894378518957	-0.00301117890733	0.0259788863351	-0.0377598867723	0.0863928451524	-0.133813551628	0.0874614950512	-0.918282934504	-1.26968235519	0.443807379455
YLR211C	0.296203745593	-0.0703114740955	-0.0170417958403	-0.127570242692	0.0475199308567	0.0666079552226	-0.0274667469804	0.0820563725088	0.105546125097	0.0352201748579	-0.0185251983161	-0.171429779012	-0.0093798913185	-0.0668430753465	-0.048117365011	0.188103258603	-0.158886630716	0.00605549231998	-0.101181492545	-0.258196290417	-0.0537983113876	0.0218341491705	-0.092247079467	0.0605541607787	0.197248449	0.237418628343	0.127635847957	-0.0760559329079	0.0838623780252	-0.338913393829	-0.0556591201745	-0.0212129249877	0.0807741416644	0.254836851473	-0.0729670458193	-0.0833023248984	0.0112608593994	0.1474334304	0.000649850444987	0.188975576632	-0.239403928602	0.211432007253	-0.271195879386	0.0439706572629	0.00629090953123	-0.0160643713978	0.24262215534	0.561898807377	0.271552398156
YLR312C	0.0801415582636	0.455169896654	-0.048181436383	0.0451451683231	0.0485222083498	0.165756471916	0.086619994348	0.266333544719	-0.0635318235061	0.0246600519809	-0.519441984843	-0.000439584820542	-0.0748661325901	0.392234875418	-0.0549534368871	0.0448271984865	0.140197221312	0.180176994703	0.330998662933	0.178206177066	0.0631257975835	-0.00426080928507	-0.0559654785246	-0.294034768939	-0.0411799688386	0.332207760383	0.0882277975277	0.472994862914	0.0120463371042	-0.594483091933	0.267055398148	0.225119733739	-0.0651904139657	0.143800997869	-0.0270795536614	-0.111155057012	-0.075114785682	0.106162577471	0.11039873164	-0.00135440257717	-0.0532518144272	-0.0709891813233	-0.0701692163359	-0.0557849266193	-0.0170201345326	0.132469925276	-0.334518562744	-0.560326933431	0.207553036274
YNL223W	-0.197276834229	-0.09550066917	0.0580670955936	0.0251137234893	-0.135218128999	0.0886764645505	-0.100731616978	0.000713257416016	-0.0853025102686	-0.00113544171526	-0.115873787919	0.0621491443556	0.131529605202	0.122843404489	-0.0559584381888	-0.132699123088	0.293764244327	0.075506932804	-0.319209158317	0.158644129657	0.164486397475	-0.618461459493	0.192143761608	0.242518250495	0.00983382821259	-0.216041141102	-0.272595390726	0.0865333581159	0.0509965931669	0.0468535893806	0.107693811334	-0.0367045758391	-0.0342626975589	0.0952178800276	-0.144553838853	0.026782530884	-0.256836043128	0.0438781673006	-0.0285685304278	-0.0165745154496	-0.186905540676	-0.103870517146	0.0765932298965	-0.0698283851214	-0.130834106199	0.16403165719	0.0805972889474	0.0395664265761	0.320551894239
YOR152C	0.124956672348	0.066052413408	-0.0293973727156	-0.060014481185	0.252570645296	-0.0405771926444	-0.00712663132284	0.140574311806	0.0106875780987	-0.0833981519472	0.0590420225941	-0.0114883938207	-0.113339693411	0.158038571273	-0.010975981145	-0.172499666307	-0.0989811008299	-0.0314673392089	0.187944112531	-0.331267032628	0.061353187939	-0.0636800344443	0.130485070144	-0.0854444135807	-0.000490965549006	-0.0277085799714	-0.124783919121	0.263668088357	-0.0218207726917	0.175328149156	0.162987598108	-0.0391162477576	0.232911039495	0.0614009351923	0.649886583256	-0.0448864802238	-0.105530990806	0.142174865403	-0.0410538931956	0.0503434575903	0.0380142718142	0.0936894415418	0.0651999284865	0.00519055408653	-0.128524531912	0.178974634387	-0.069398219424	0.185204103866	0.0550896037115
YPL250C	-0.117755169977	0.0492531350297	-0.345533798603	0.168943351372	0.666715083898	0.798748440979	-0.080069074149	-0.183436994896	-0.116684857816	-0.0188744922928	0.153223466922	0.0419307308867	-0.393887769006	-0.211748403364	-0.000230441522092	0.0335554970628	0.0115290111014	0.387939396896	-0.0384650783674	-0.121481904859	0.1219364983	-0.0523807252642	-0.936415563933	0.277845473682	-0.137790619138	-0.0330720161546	0.155431170434	0.0983128666232	-1.19706340447	0.0785057270399	0.203311980187	-0.0391149236452	0.106526407468	0.0111581760176	0.17761201042	-0.0312965151052	-0.132814960882	-0.0233560458017	-0.466696549182	-1.05277105862	-0.0467084746835	0.0208991847448	0.18670645936	0.011868771722	0.0521939179637	0.098424211813	-0.537784871439	0.155724803386	2.43226680487
YPL149W	0.190254244518	0.0103357821011	0.136737415069	0.229227666457	0.173228361264	-0.0554308484505	-0.00169214176584	-0.132270601703	0.0437305540395	0.00541421703387	0.180173246915	0.0669839497409	-0.0358544573308	-0.0842461410619	0.0218804746714	-0.252524587306	0.0189225298323	-0.17585936043	0.133139540065	-0.118879157974	-0.020729311055	-0.106793022732	2.08681061185	0.0278756117357	-0.127838751612	-0.151130357002	-0.00749907728586	-0.126518021047	-0.146939807186	0.0468739908423	0.132834421352	0.0552640644001	-0.0328513889156	0.0314841217796	0.310027144448	-0.0407725068869	-0.066228867765	0.0641205868872	-0.142876598008	-0.309977574422	0.0432207950889	-0.0435249638769	-0.218278895672	-0.0159927613793	-0.0940952916664	0.00404962270177	0.0819425112813	-0.0175472395003	-0.133757720726
YHR171W	-0.0396762132913	0.00143668863396	0.0292931886975	0.0462519620495	0.196155007874	0.644731587089	-0.0157165560421	0.0057888696893	0.0276793772907	-0.0283124316768	-0.105206831924	0.143108732653	0.0470849363777	0.000515499829597	-0.0694829064129	0.0704794979739	-0.0351298864053	0.184740281571	0.108986544065	-0.0293867252061	-0.16161028109	-0.00546431983075	0.240978305071	0.0179728864982	-0.113978577564	-0.15474343503	0.112014812181	0.22855394804	0.0276268428484	0.218153672698	-0.350798902997	0.121749239138	-0.0157187149743	-0.0506499185209	-0.066859381111	-0.0145495022758	-0.0799988246164	-0.0501224226184	0.16424826505	0.424129590348	-0.159204526426	0.015157916298	0.16566958527	-0.100802845674	0.103060806352	-0.0322115382471	-0.580531144053	-0.0150126926419	0.0132729453229
YBL078C	0.209551501258	0.0749650813325	-0.0523180901099	0.0699236907907	-0.0189919799528	-0.0872257851526	-0.0705003072887	0.123799860103	0.177374596671	-0.00135276861723	0.0489119482323	-0.0446885163876	0.0760431262749	-0.000223665794818	0.0667127360215	0.0286838380517	-0.248367411727	0.353730458409	-0.165613903081	-0.100605130076	0.0617144819464	-0.0773983838381	-0.301176853591	-0.110755768356	0.0560072837608	0.0273374570918	0.000223665794818	0.185907690189	0.220276983891	0.11218597686	0.213175849494	0.0395775096282	0.102737072424	0.0736629523724	-0.0341138866012	-0.169749178345	-0.0496277684213	0.189920414815	-0.317320901943	-0.140301254758	-0.0957045366438	0.185322704072	-0.378303361548	-0.0170092342375	-0.0397760816665	0.114559993213	0.271671875729	0.145306688978	0.0896724250375
YDL149W	0.05416376541	0.0272266690798	0.0406307575127	-0.00330741137474	0.129285570086	0.0417083653324	0.0180052825143	0.133946953165	-0.0780391625521	-0.0312683881749	0.0500497909875	-0.0613712059897	0.0410824229478	0.0426900998331	-0.00665846906465	-0.0667151855205	0.0193048994487	-0.277040698422	0.0830321605854	-0.00169784085062	-0.0725140096152	-0.0312466930528	-0.0074415129331	-0.0162650505632	0.159596316336	-0.153455788252	-0.0158642680633	0.139789103418	0.0168286555134	-0.0565904172297	0.116802767377	0.0639411659561	0.0337424315464	0.0408262514996	-0.00336646719116	-0.00722378272032	-0.0159141627805	0.0145995983397	0.0285165730829	0.230686128606	0.0840783278945	-0.0496270635728	0.0888213678732	0.0376418444253	-0.0421011790975	0.103814092008	-0.713406579728	-0.590151983046	-0.0428600964278
YPR026W	-0.312064609736	0.0480536817529	-0.171920014345	-0.103109502448	0.120330953496	-4.20543998494e-05	-0.0228888182655	0.268394130449	-0.0152219547706	-0.0319398339968	-0.345157409713	-0.0317369503751	0.0289512163062	0.148757666722	-0.0344262374107	0.205995759361	0.0639823408235	0.106393889617	0.370273192768	0.249620463091	-0.0219592978169	0.122768442758	-0.252490024055	-0.0564225403607	0.0690120254694	0.0519755086538	0.113451288644	0.376411026652	0.318379418329	-0.204503494888	0.0781244645935	-0.00335209624612	-0.027084768627	0.0886978654955	0.173890704227	0.0416368051414	0.0429262390263	-0.041763891369	-0.0643895065419	0.0228256374255	-0.250851055139	0.103683699335	0.107259621051	-0.103903513291	0.168447674868	0.0308951942663	0.00497071718969	0.17327015161	4.20543998493e-05
YMR301C	-0.202382970424	0.107396264186	-0.079151820984	0.053001505326	-0.166973284057	-0.0658502679366	0.0140902135624	-0.172439614815	-0.235230481152	-0.0133969057647	-0.0927530294887	0.0560358692902	0.0220212983336	0.102153725722	0.0888272199195	-0.0419704816256	0.167488783708	0.711988846779	0.254930891839	0.0851708950953	-0.0345448248133	0.00622657736403	0.389465181665	0.216473412648	-0.0927561009153	0.00515307299127	0.0269097765311	0.000369282293816	-0.22258896452	0.39022350082	0.0414317861154	0.00896323403052	-0.125092853972	-0.032178587909	-0.358077337798	0.091515781319	0.0559182284285	-0.11120541277	0.0965822393994	0.306109201005	-0.00828686499866	-0.171112414946	0.243082293494	-0.122584836968	-0.100134583353	-0.0791365762238	0.0457793362833	-0.328506589943	-0.149226939053
YNR002C	0.0335631148599	0.460996936337	-0.0613968585294	0.245620291099	-0.0524660072324	-0.0468772315286	0.0523987008128	0.30159148197	-0.136580351075	-0.0278019551039	-0.255264626824	-0.0223342192568	0.0219401039492	0.176867417058	-0.111268914964	0.126174788649	-0.0496208214408	0.685355778498	-0.00254665592827	-0.161329206724	0.0353651918247	-0.00647824234375	0.0689289578657	0.00865723516596	0.0014678230652	0.112495359506	-0.155408389787	0.534978207497	0.0239165273103	-0.205655753517	0.0755163863408	-0.180819035249	-0.136974915462	0.180440269762	0.198294427545	-0.19492993547	-0.0127737982367	-0.00590489232815	-0.318871195461	-0.685420176396	-0.173767041737	-0.0122149918987	-0.0794323560637	0.025777148203	-0.177646903093	0.138913157879	0.341985229499	0.124310108539	0.022695682885
YDR384C	-0.0688423035153	0.056749239462	0.0274078162432	0.0734682229916	-0.226634479252	0.241469986749	0.0588183646103	-0.0502441220954	-0.192329867907	0.103491591306	0.303983016956	0.0967524429793	0.116312738061	0.0101503616799	-0.0148519348107	0.201132423367	0.206928520596	-0.310572197756	-0.0133608680609	0.108269319055	0.141257323315	0.306193851271	-0.0146451445721	0.156282751759	-0.19806331541	0.302207579471	-0.0554159812911	-0.145561568632	0.184055926378	0.0424076987945	-0.500533324517	0.0168790032923	0.032958212139	-0.213680363554	0.420618252168	-0.0316050967996	-0.00995130604056	-0.287761498407	0.119027007769	0.267824567654	0.0543531218784	0.126793726719	0.00757225980814	-0.0973001403356	0.134094486027	-0.0880935877249	0.43185541446	0.0634745175376	0.271150765479
YBL099W	-0.0151698889862	0.164089124162	-0.0338563862744	-0.0306365788594	0.172073441721	-0.0262323597916	-0.0614336019922	0.211702024046	-0.162860163104	0.0315876249064	-0.0586487385304	0.149103371512	-0.0642140337807	0.183842117778	-0.071292300646	-0.175249828479	0.131086253735	0.192480885405	-0.10307211314	0.352797890164	0.155915332134	-0.0794819410101	0.145013297229	-0.236280179247	-0.0259725346887	-0.0388786536829	-0.062920568044	0.106537155741	-0.0332414799967	0.0706896975683	0.102451914194	0.33080392676	0.00836182800133	-0.118108925543	-0.0420255742024	-0.111550459516	-0.0816232657299	-0.072872983889	0.0723520234429	0.234833979722	0.0084459445043	-0.0326544553704	0.439185976648	-0.155381243175	-0.212785316757	0.110844464168	-0.195941366324	-0.176111897539	0.279745758861
YLR393W	0.24150408597	0.131527079262	-0.395205117396	-0.0875091290544	-0.193797716821	-0.116977818385	0.128695393934	-0.226150553654	-0.187498694102	-0.175674294282	-0.305411166492	0.0423859224601	-0.461234145711	-0.225218298403	-0.114782754062	-0.115606362824	0.209766153794	-0.0858413510841	0.162798634591	0.464249696926	0.000127043117164	-0.418757312338	0.283373792164	-0.169911605878	0.0339267615319	-0.116414671032	0.30073686643	0.141674487208	0.0500152695231	0.00736721658291	-0.218625469558	0.177462010786	-0.119420356628	0.389799444776	-1.00904642117	-0.133658693425	0.143899353935	-0.179264189133	0.429938538459	1.04363846794	0.0696179762194	-0.200034505896	0.340509713369	-0.116742865832	-0.20674341161	-0.0722475140768	0.23659285264	-0.0673086219445	-0.303573964527
YNL315C	-0.0589311186378	-0.0682835344021	0.137120161687	0.0706074228867	-0.167578480417	0.0768063770916	-0.0828027298573	0.0223714559516	0.106245465158	0.0250276455717	-0.0676329923271	-0.119444936479	0.0637226089454	-0.0457693392246	-0.00830013782261	0.0355346842361	-0.161920250179	-0.0250791654569	0.160875731107	-0.0203681625667	0.0457525215151	0.0207660689177	-0.0600401324563	0.0778883309038	0.123164123813	-0.102243928564	0.00159530565291	0.0043812462908	0.0478762996759	0.0875260366382	0.0500900021413	-0.0318941307812	0.0479176405319	-0.0404634611357	-0.217595529412	0.0170646721293	0.0568860148292	0.0138093569262	-0.0112697708244	0.276751396613	-0.0405852815809	-0.0354546507767	-0.14195399455	-0.00806835476237	-0.0320561882955	0.016903772914	0.108138766704	0.142226715694	0.0872125676635
YJL180C	-0.231408172001	-0.0985184819011	-0.0149050359543	0.0742007906903	-0.164096469387	-0.00314046113224	-0.0312331479498	0.00426908493704	-0.00259433197189	0.0730019764919	-0.186883536684	0.0731607374235	0.0306234138631	-0.0600476672029	0.00171516802913	0.285094944398	0.00314408386502	0.265225550368	-0.0540583882001	0.203855356903	0.0907992353293	0.248978997847	-0.0304158038644	-0.0112062052894	0.0769788949177	-0.0689891649982	0.0417827775568	0.0735027338737	0.0753392905023	0.118320522282	0.367660374815	0.0777398663699	0.203088427024	0.135173702539	-0.289520339181	0.0391275060487	0.13357152082	-0.0673866793588	-0.0595887910547	-0.0838859558402	0.0412798939267	0.0712710421512	0.0919950915007	0.0707986434511	0.238722552202	-0.0380392427207	0.0176419140909	0.188472558144	-0.256564423474
YLR295C	-0.123732066229	-0.0423010897041	0.0961941268916	0.262898550239	-0.0689955487107	0.0429693318623	5.07687032295e-05	-0.0125047749668	0.0621647018091	0.00144415631562	-0.135963719877	-0.0611719111791	-0.0211388238343	-0.167979518162	-0.0290696253138	-0.0720490061139	0.00412375182159	0.154398700965	-0.0666395845852	-0.308786455139	-0.0451488985266	-0.0359895523413	-0.107666734648	-0.155859577879	0.094161372124	0.0576802486156	-0.0745416338615	-5.07687032295e-05	0.046721002555	-0.618778559865	0.394096449395	-0.0541262241035	0.171859655221	0.112460277827	-0.256394600258	-0.0018453558139	0.0231167353489	0.125063176909	-0.394962789518	-1.4174709007	-0.162751597968	-0.116870113418	-0.144176979279	0.0427715310635	-0.0389731976192	0.0911036634112	-0.946005295567	-0.122057705914	-0.00902169246245
YPL271W	0.0402427574955	0.0372034697061	0.0991399158492	0.505013550592	0.112062804717	-0.0561458173504	0.0433383248703	0.173869577545	0.0472989244356	0.062419810961	-0.0560102584863	-0.00633801896385	0.0030940022893	-0.00631112379306	0.0519466814131	-0.016622186961	-0.00726586449267	-0.17301322479	-0.0896423630525	-0.0264065151519	-0.0536847786406	-0.126334784903	-0.340438846648	-0.118659704058	-0.0467048404308	0.0416855914147	-0.101969246141	0.0618574169107	0.0995538609493	-1.13260319481	0.468706667847	-0.0739077037393	0.0232633542615	0.0682710736245	0.597683628093	-0.0667089446307	-0.0578280997574	0.0722789907629	-0.890366760443	-2.4369154908	-0.024552674366	-0.0403615070302	-0.189333148276	0.107741545801	-0.00907209326543	0.102779062019	0.123797672961	0.262017357272	0.0109820626089
YDL004W	0.334604528034	-0.0484041869636	0.0216809216414	0.165432059971	0.158977112247	-0.0279251637174	0.060263310622	0.073722878532	0.128159782759	-0.00767008286018	0.103975005558	-0.0170911370174	0.0965722045509	-0.0611851724463	0.0426628294396	-0.0931467340121	-0.276330741875	-0.0366503201186	-0.060628024638	-0.217204883377	0.0587307081141	-0.0277551978984	-0.203212670393	0.0778311475448	0.155253109463	0.00964412894008	-0.123374268386	-0.017244607407	0.139821553564	-0.430294421875	0.394785204735	0.0243682827528	0.112384363502	0.236866786082	0.218716111705	-0.0962763820508	-0.0223470004503	0.190905364485	-0.280837561593	-1.06284942437	-0.156395545936	0.0854677780809	-0.351980612841	0.0872557714878	-0.114729078331	0.104238995215	-0.0327124137679	-0.0360497921134	0.0398887558602
YDR377W	-0.0198823294945	-0.0146240243889	-0.0172364362458	0.092964753753	0.124142609457	-0.0204358958955	0.0377029622117	0.0590925288848	0.0886319872782	0.0553649359649	-0.192724619891	0.0904827183175	-0.0748015523402	-0.0454968829523	-0.0082224921394	0.133202518116	-0.131084664224	0.0694676151015	-0.153600471703	0.188346244439	-0.00265333693277	-0.0225592718987	-0.0599424380792	0.0291125627532	0.0967920892134	0.075939545909	0.0388957753857	-0.0631116660373	0.155136886553	-0.920898770016	0.447771967715	-0.0868350103781	-0.000895376184749	0.122332980706	0.0525195397273	-0.0397172030976	0.0724716160239	0.0162212896484	-0.239854277936	-1.57557331011	-0.153840786252	0.102878164933	-0.329689895205	0.0843494184298	0.11408000296	-0.0331610948215	0.246771632238	0.318297029487	-0.350510906185
YML081C-A	0.623568479284	-0.0158980555824	0.103286670981	0.171010911737	0.099679627672	-0.0167018972952	0.199751055013	0.126717893192	0.0417610232609	-0.0453099365567	0.365043878412	-0.0465101345891	-0.0637189907899	-0.0500307497015	-0.00999849258456	-0.343308416846	0.0150120758186	-0.151405185839	0.0473946511385	-0.196625535479	0.0137675758126	-0.108815234664	-0.679812620605	-0.156097611346	0.0449807243477	0.133972313458	-0.0895210470168	-0.16312694686	0.0364053287827	-0.578163819878	0.454901893875	-0.165101600978	0.0298474590058	0.109909861494	0.434140776429	-0.269865396346	-0.160755343295	0.307583953387	-0.779113668046	-1.5890639205	-0.170713024011	0.0445167459251	-0.189374020236	-0.0403669083309	-0.336102140062	0.228969694336	-0.285402892514	-0.304372809099	-0.327912051182
YOL077W-A	0.51423330124	0.0490689773518	0.168659596874	0.165994354135	0.111574464252	0.00984417806351	0.0145997939361	0.133624290364	0.157671223727	0.109605461724	0.213951643896	-0.03848425009	-0.109521636354	0.0929014207623	-0.0560353323161	-0.373058372212	-0.156297746984	-0.0172579888158	0.090357047134	-0.0373492957271	0.112130747274	-0.0876602820491	-0.749873093947	0.00659336773032	0.286585828764	-0.0166107359954	-0.117787017768	-0.0877798612764	0.1909643029	-0.887484528783	0.429254894752	-0.0825434421072	0.161148702929	0.252319267221	0.374950466827	-0.187775624072	-0.0190284445215	0.354971707939	-0.437210446466	-1.60556740291	-0.0398320073943	0.0578873481391	-0.403234103833	0.00138648867655	-0.216079781956	0.216004413374	-0.207730749129	-0.131357874749	-0.223885911097
YJR121W	-0.107446378238	-0.00295986898381	-0.0619507430682	-0.129796750588	0.121946130031	0.0547310869703	-0.0375219457381	0.215868826708	-0.103453493989	0.0208473321917	-0.128165558057	0.0660205931814	-0.0548402554075	-0.0393955554461	-0.113154803238	0.139296949337	-0.0114418905136	0.00172516047854	-0.0889212217639	0.125869121686	0.0164141949782	-0.136587659305	-0.122701695072	-0.00756742221895	-0.0893461619409	0.0223993325007	0.0230229819382	0.0134546889076	0.0887103275183	0.249757418954	-0.161339442879	0.0928844327905	-0.0297352139638	-0.0253572746306	0.166039144552	-0.174447796017	-0.00887264576367	-0.156652689184	0.119642963529	0.501211954961	-0.0755723482007	0.0988552258302	0.224607006664	-0.094674103594	0.0441194411694	-0.00997186506489	-0.0489734287621	0.283811202635	-0.195121979915
YPR020W	0.457009119538	-0.0796969481499	0.160990211651	0.228240136097	-0.0332770652713	0.0140490156698	0.0863620716038	0.0526633091729	0.207285196026	-0.066505933124	0.299522724089	-0.130242687678	0.027420906174	-0.119290005389	0.0123047557442	-0.268556347918	-0.304802713403	-0.000910795626523	0.0388821679694	-0.393679715877	-0.156337909979	-0.10681991546	-0.291526841123	-0.114480829114	0.0792340231453	0.0431745141622	-0.0687204096805	-0.221566337041	0.034626520905	-0.402983393136	0.416504855322	-0.0113769333162	0.0140192549128	0.208369232097	0.420503566626	-0.234450033475	-0.0175838143997	0.441255865091	-0.351745518005	-1.10017604434	-0.0591619648912	0.23502796127	-0.571899829151	0.0914034583916	-0.179515694299	0.18433702074	-0.700349519743	-0.291909698859	-0.332773355591
YDR350C	-0.193925502887	-0.14456655417	-0.104946295052	0.0696871029301	0.00303718398076	-0.00258599051795	-0.100885246263	0.0261005729297	0.0296778327112	-0.00390072173106	-0.13540176024	0.00252716598361	-0.0224396622405	-0.0113790746903	-0.00722192081115	0.248516447519	-0.115537991935	-0.0249391528864	-0.0827379553414	0.0383876382017	0.0180759509762	0.17888460422	0.257477451783	0.168174205719	0.14487372402	0.0849938450839	-0.0838246846299	-0.0214964131073	0.112669576848	0.0440439125267	0.0209158171234	0.0969139163916	-0.0757682277553	0.141410517216	0.17551315263	0.0522651443927	0.121627629765	0.0954468796914	0.153257892978	0.123987791502	-0.00303718398076	0.0764352808069	-0.0141709144444	-0.0193046386903	-0.0187899289133	0.0937797200043	-0.695237040814	-0.73160321924	-0.110073055431
YNR020C	0.215410051967	-0.0103012355011	-0.0182203051357	-0.0538599011424	-0.0289072206317	-0.0367627766471	-0.0532328658789	-0.0964723137185	0.0357988091932	-0.0881570344222	0.0246568788617	-0.155407062512	0.216696727033	-0.074994588878	0.0652345922156	0.0988680162361	0.0705841438302	0.0161836643677	-0.149219617102	-0.0287552301768	0.0395556583181	0.000459865822841	-0.0451135230183	0.00984836304456	0.00775626281194	0.150810535557	0.0816091112712	-0.02561842258	-0.0455766470322	0.143180022909	0.0296250336977	0.048420618661	0.0247529237353	0.0157592459792	-0.128945919557	-0.0751384571527	-0.0621340948391	0.0669962080696	0.0703694187991	0.333880593496	-0.184400190423	-0.0921460650084	-0.0426540439117	-0.101079191644	-0.0251205291268	0.00236770206218	-0.391313010772	-0.291429720466	-0.0463935296997
YMR098C	0.187224178244	-0.0611661827088	0.125021416879	-0.0809045053115	-0.2231654811	0.0224244548408	0.00924665566998	0.0200866023833	-0.0229354586077	0.0393532990896	0.257598091561	-0.0112688808544	0.0433770850604	-0.0698739096293	0.100355289507	-0.215009300525	-0.0110596409375	-0.00323428934484	0.0510814979795	-0.0718700777794	-0.0299971122517	-0.0222911390987	0.191932383206	-0.0909322049455	0.0782052338428	0.0266116909196	0.0411171309165	-0.0286952634451	0.00427514448637	-0.0195529849505	-0.179146387949	-0.0238436140277	-0.00158635507714	0.171199170908	-0.202454597867	-0.030882305401	0.0431312217783	0.120242318947	-0.0582584808471	0.229928354076	-0.0121875265074	-0.141268601606	-0.0322685303407	0.0119105392184	-0.0905888525714	0.0990345019143	0.127150252392	-0.00185540257095	-0.100462366254
YBR039W	-0.285489537864	-0.0195352089767	-0.0483203171198	-0.0300821643408	-0.165229399763	0.0107579579231	-0.0205016373071	0.100996924224	-0.0302649820292	0.018717184873	-0.21235237114	0.00757973602936	0.0970538354992	-0.117755240198	0.00978101245373	0.0379797826594	-0.081316109287	0.231679559691	-0.000404295609996	-0.0142950867119	0.0625978414383	-0.0172946553362	0.0465502839769	0.0642725574281	0.081071906746	-0.0314962876983	-0.103330778874	0.0527122870474	-0.00904328506553	0.219329046299	0.27451469851	0.00980873533578	0.0726999855019	-0.029012329248	-0.577943443695	0.150517003922	0.0479256887682	-0.049924088482	0.0376940049737	-0.0867243950765	0.0490703358055	-0.0631605966639	0.00112518663254	0.0453267359168	0.0785895154691	0.0372992084021	0.00949368446679	0.125251365633	0.0414506804364
YPL078C	-0.0818048975113	-0.139046265956	-0.040888545702	0.0904990099805	-0.255597726135	-0.00674679359465	-0.0631097065535	0.0145811789619	0.15660635961	0.0342554519873	-0.0380228792988	-0.0253330496842	0.076622601035	-0.13639588137	0.0375599337314	0.207514612402	-0.264161658994	0.0374700769136	-0.168651756202	-0.045424635877	-0.024172619559	0.0807374765908	0.0797102650609	0.0277044939725	0.0493869109249	0.0445382489193	-0.0489745390086	-0.0978091518613	0.0821610442465	0.351152582614	0.186694966987	-0.0337957781127	0.0772615389555	0.0613241780326	-0.189009331343	-0.00202290370825	0.146845158286	0.0482055423509	0.057054725185	0.0033051979686	-0.174002443387	0.097955904872	-0.25146620374	0.00813921446713	0.155419272431	0.00974808132828	-0.0279304824987	0.337676871189	-0.20032788109
YDR298C	-0.371111621189	-0.0638058299569	-0.0146528778449	0.00585341860478	0.108626342602	0.00706919280865	0.0202416493452	0.0144315994409	0.0686674426775	0.0753012139928	-0.244507710849	0.139840812829	0.00493920900321	-0.154387507596	0.000172304496087	0.255034600035	-0.127339173204	-0.0279813505287	-0.0849871225805	0.082211729588	0.0241863700971	-0.0694432679491	-0.0620666874392	0.0250835145853	0.0404506496359	-0.0413215476162	0.043942746347	-0.00696465502743	0.0229705024257	0.101751529087	-0.0161051695775	0.0885385509633	0.124799539217	-0.000172304496087	0.344108834497	0.0077820497468	0.0195440425905	-0.0969600777584	-0.137664447214	0.441797348734	0.0700702515394	0.191114336284	-0.0365244995479	-0.0284558198081	0.231197414712	-0.0954398997215	-0.0159480454214	0.127896068004	0.0355789289931
Q0085	1.61450788868	0.363920022283	-0.204222730628	0.29633450588	0.340552266884	0.0211907418454	0.105608604595	-0.023201551827	-0.0615514229234	-0.0343593781038	1.18511128676	-0.0284271388638	-0.581230942999	-0.0143630577272	0.0654485541959	-0.745393746109	0.643029829979	0.208161765743	-0.508469562468	1.07206099804	0.0449852822192	-0.354562241139	0.0677459583493	-0.668617321105	-0.0341467844319	0.0490564277824	0.0267754167563	0.0872685476243	-0.0253820675064	-0.704957556759	0.199932862796	-0.0157505101235	-0.135497234475	-0.0874234550665	0.798961838174	-0.610539769272	-0.479025339934	0.317615677224	0.0157505101235	-0.469925488958	0.0938264707934	-0.0544517168432	-0.205994655313	-0.0804123965595	-0.61514496105	0.335043747615	-0.249922153674	-0.570654531684	0.228088542785
YKL016C	0.0484611146455	-0.146817639152	0.0870406488599	0.123575055895	-0.0862484349203	0.0117204621381	0.0643552022192	0.161382832593	0.0777236278613	0.00401178375413	-0.0437170810028	-0.128355988249	0.123376520694	-0.0118816491018	-0.0306143421102	-0.116954727429	-0.162502285109	-0.649661652673	0.137808766457	-0.0635115333423	-0.0957732660793	-0.100320851166	-0.205008620699	0.0108547076045	0.0289872979646	-0.0544253272824	-0.0985370349421	-0.0526932407519	0.0550389703207	-0.0225838298232	0.251632039245	-0.0587065780775	0.0329999252148	0.0931927072488	-0.15060604041	-0.0224824575789	0.0511524305437	0.121014505229	-0.329909278648	-0.357447026663	0.137756753281	-0.0182417226445	-0.261841596022	-0.0570448874323	0.0347637514293	0.0954088631007	-0.219344107818	0.174492505823	-0.126548690181
Q0080	0.488101189963	0.0761858870953	-0.210262500423	0.222326501525	0.450842502009	-0.0251855576693	-0.0764312569001	-0.0294649981903	-0.22886160845	-0.0429844386098	0.445866342622	0.166409381434	-0.389945269475	0.0422143642708	-0.124876938031	-0.715874174639	0.491954133952	-0.0304844934795	-0.333955080204	0.979990988422	0.0419142054288	-0.277819270598	0.0574422933788	-0.431182142528	-0.0438747208236	0.0277874774783	-0.361484708167	-0.0618069760195	-0.0731468243816	-0.893839127029	0.358354560106	0.137257778416	0.00025744646182	-0.2270901182	0.674140826354	-0.477223109693	-0.429673664457	0.183524130216	0.368576809717	-1.00965844341	0.24127294283	-0.19847039712	-0.200409653555	0.100343830218	-0.453584187695	0.261099744289	-0.437724350898	-0.77278990071	0.88702815201
YML116W	0.265199716245	0.0155808140244	0.0366566040708	0.0950519870581	0.12494045366	-0.139631803497	0.0838192727937	-0.00431665398899	0.00595244261678	0.00726487132967	0.180006868255	-0.0159745499116	-0.109858198154	-0.135404612205	0.0203847145209	0.157637395985	-0.144227411909	-0.151666297913	0.382485018008	-0.193796413989	-0.0394425098648	0.0822772994292	0.0713788704676	0.00886577185166	0.0829242820385	0.116316515476	0.220501473075	-0.15340063555	-0.427363353659	0.195550027731	-0.0902904953861	-0.033717002604	0.0508201405356	-0.0502682513541	0.689229969949	-0.00322513670302	0.051119248307	0.000145281396191	-0.0290192857006	0.109564616462	0.198728134809	0.164944855942	0.0150515653046	0.0582316098524	-0.0368527747332	0.00305340735879	0.181317854502	0.0744286302697	1.32115217924
YAL020C	0.0826433020267	0.0527405103936	-0.0216305147481	-0.207204527603	0.218747144057	0.0381947330616	0.0901301161435	0.000454418740923	-0.240969518098	-0.0572260996847	0.117805060785	0.0196879089975	-0.120990266801	0.1456197353	0.0802549422991	-0.154845221231	0.248275849136	-0.137288191818	-0.00398095548843	0.0188529754657	-0.0781800112096	0.146410187348	-0.0401558173291	-0.0590238537915	-0.115787300379	-0.0297789473167	-0.0650222788963	-0.022507483176	-0.0537283699107	-0.0663698934321	-0.152478642184	-0.00513679650586	-0.344273982276	-0.341207183838	0.311805411622	-0.114366467051	0.0459880585282	0.0193789821498	0.17396902033	0.203821169779	0.00180762903258	-0.206553522494	0.0471594604435	-0.236869454671	-0.192600947572	-0.145166769794	-0.229267243431	-0.716108566782	-0.0543209753224
YNL259C	0.137772618558	0.0216489802482	-0.0299830289505	0.0690528090066	0.00195419219863	0.234324624855	0.0111151671676	-0.105070105016	0.178329192261	0.00533915519836	0.0115171350911	0.0639993207719	-0.00659141341565	-0.0526346685661	0.135672629571	-0.0292771797141	-0.124164482018	0.159558086327	-0.12221830548	0.0287325485878	0.0909732435495	-0.127130174024	-0.310874584646	0.128404058347	0.141723773501	0.0613884408026	0.0930759470468	-0.0815987945096	0.126242073215	-0.536438243891	-0.0265676266538	-0.0474430194063	0.157262244381	0.203980539138	0.252004567064	-0.0428714543033	-0.0705768550943	0.0853649123534	0.0988223918046	-0.286191991621	-0.0122156422011	0.110993792211	-0.489629545713	0.034312590884	0.0564119371238	-0.000588551219791	-0.0539269906061	0.248408895036	0.0213624722515
YOR079C	0.237150288003	-0.015143937087	0.22326912811	0.194220358847	0.590703446181	0.324904350896	0.0309037961264	-0.133572003721	-0.0278202360602	0.0574809620807	0.201335698063	-0.00409203537108	0.0945801527846	-0.0784947018321	-0.00910402331905	-0.10023422586	-0.0704019458182	2.46655494105e-05	-0.169789536356	-0.224451705852	-0.00374150155118	-0.114054076678	-0.33732767114	0.0530560514723	-0.0867252625494	-0.278601204691	0.0210968082937	-0.0643250775184	-0.0799137616476	-2.46655494105e-05	0.0119662971847	-0.0417894106755	0.172719718072	0.0313823071828	1.28310379474	-0.20552586201	-0.122700579271	0.122902389696	-0.155734047626	-0.208737020289	0.138568455885	0.120829964102	-0.188766271872	0.00462176835187	-0.0540854595224	0.140572233052	-0.0146104557849	0.1140932154	0.122638776954
YFL010W-A	0.708522580321	0.0111731043005	0.015580152147	0.192494698378	-0.159411451946	-0.154661953174	0.0089105549711	0.250468001418	-0.373904636608	-0.172675344944	0.47961076783	-0.0782999626106	-0.368313448043	0.175681343224	-0.0292001911735	-0.580315455834	0.196577815146	-0.0645111065731	0.191760318792	0.3603382469	-0.0255276304853	-0.19462607622	0.146793992669	0.136485162596	0.163122050453	0.248682043633	-0.232158728854	-0.249662418422	-0.091057646066	-0.0746278390957	0.538809611051	0.0858791310513	-0.30854192315	0.23134112103	-0.8576333286	-0.337251874376	-0.169029169444	0.364751666375	-0.137968584421	-0.498132287066	0.220370495296	-0.433925829044	0.233940658448	0.1470176302	-0.214795858942	0.0662408532967	-0.599643578912	-0.832714843417	-0.116545951675
YKL004W	-0.166882718501	0.0275400548364	0.0394635500099	0.0901577369436	0.272104577803	-0.0453090657274	0.014136309139	-0.117987020299	-0.0356145029555	0.0804672881768	0.0835744138749	-0.019343404901	0.109257897578	-0.124707940541	-0.0323172165444	0.158512154322	-0.0570461866203	-0.176110456352	-0.0483964483997	-0.0826395873759	0.0692313202671	0.140397971355	-0.300484128344	0.0903883668063	-0.122258730339	-0.140489575263	-0.0679689270561	-0.125976007278	-0.0750711257507	0.0657818073995	-0.0761417764957	-0.0923152875967	0.185426172696	-0.00930910305125	0.643962648257	0.0848001760635	0.0393593214111	-0.0612731324241	-0.142319753032	-0.423026206956	0.21912168067	0.0631565152636	0.00977727965483	0.0604965227994	0.143285269149	-0.0918220710555	0.00357473467448	-0.0947681754438	0.133600007557
YOR011W	0.240890134689	0.193544776575	-0.0146149790229	0.0524650572388	0.115750358234	-0.0389055475334	0.120986820334	0.0690358446172	-0.109773152569	-0.041404735323	0.187694200252	0.0326499912968	0.264945421215	0.0580666818901	-0.00946882789487	-0.191760817804	0.214271986167	-0.0504235388952	0.233913509649	-0.0895357621655	-0.211405177751	-0.103860755005	-0.0693295247165	0.0433744482736	-0.125977468717	0.166486130638	0.0199599955635	-0.125982667364	-0.141110515138	-0.268231067673	-0.143775369186	0.0139545618479	-0.0148087362525	-0.0137975643635	0.633979474934	-0.0690088723424	-0.0341534080021	0.00364143508783	0.138162737389	0.0878041827906	0.100618564185	-0.0905940022944	0.0881468754573	0.0542099482771	-0.0881708411464	0.106365828521	0.0829266536688	0.050955982226	0.194458253362
YLR114C	-0.170472702936	0.247731793802	-0.168449141831	-0.106928649885	-0.163375024072	-0.0370257947532	-0.0251537636577	-0.104918507763	-0.00169598594615	-0.068897751521	-0.132900886878	-0.0348165651556	0.00669534784101	-0.0261869527938	-0.010984011957	0.0723734217418	0.00799502311006	-0.11182006422	-0.142935700005	0.181445244678	-0.0103653029716	-0.0199442960938	-0.0466636788052	-0.0431758277508	0.03053339941	0.0533454447531	-0.0359229141946	0.15387111018	-0.0530464486482	-0.0713906646612	-0.284793796251	0.0233751609495	-0.142914954724	-0.0157486635252	-0.198483834235	0.0753548416706	0.185883747882	-0.153995147537	0.18199036296	0.414806342997	-0.139838314201	0.151724414667	0.197094485263	0.00945165898934	-0.00727218505328	-0.0219349255318	-0.516242634284	-0.398287869324	-0.241165373637
YOL078W	-0.0853524277269	-0.0631771421012	-0.0303285134233	-0.0757487309114	-0.0944702050012	0.0135562300963	0.0713681495412	0.00485049465604	0.0185993685565	-0.022915299542	0.0621355150715	-0.078639935242	-0.00178772085496	0.0479683031055	0.0378491869293	-0.0434319030912	-0.0281888800204	0.00225873709305	0.0292899010966	0.0074087463036	-0.0402312138638	-0.076614425875	0.0460619442488	-0.0217130776637	0.0426686857199	-0.0246753171304	-0.0791588889909	-0.124570215476	0.0612373915497	0.123070064456	0.04002012881	-0.0491851786751	0.0610175832333	-0.0444894659342	0.047133873175	0.0738678071837	-0.0399852281916	0.0146670205474	0.190557150629	0.117223511001	0.0336828874156	0.00709022485104	0.000819589474467	0.0921937714319	-0.0580198202336	-0.0144640446128	-0.173503000095	0.153300452465	-0.118086663043
YMR068W	-0.110249060719	0.0570890618241	-0.147092544605	-0.0150456507067	-0.165683716033	0.121326219552	-0.0872886900874	0.0916994331086	-0.168981321512	-0.00961898830411	-0.821779146902	-0.0622626346408	0.075894389802	0.111675990576	-0.0414587370014	0.181549916757	0.260185692372	-0.105580076155	-0.0731252372789	0.457360044118	0.162772316466	-0.0535432723273	-0.119016114769	-0.0557697309782	0.00215018553105	-0.0177483746551	0.0732582896877	0.337333918387	0.376046184495	0.29579743172	0.0014610840453	0.158602177229	-0.0284696312161	-0.0120014496537	-0.313627817036	-0.112475013352	0.0127827983881	-0.0249568578453	0.0572181135126	0.253208648659	0.0372778598337	-0.136871123831	0.123941651242	-0.13095449967	0.0153600719671	0.0352230421626	0.294279632109	-0.228839471935	-0.0604788429745
YJR001W	0.0217339710078	-0.00391229885136	0.0762445484924	0.0081216796495	0.202804076801	-0.0467825111918	0.0233110454248	-0.0861593400891	-0.0203908961081	0.0472960270062	-0.142524703988	0.053575428565	0.0459358279632	-0.0767505962634	-0.0315595244144	0.141603155251	-0.0434391116768	-0.0288950902132	0.100170060712	-0.0785061022604	0.071237207899	0.0777595381964	-0.0364193998692	-0.0633892858424	-0.0659352661294	0.00219831028733	0.00727979346503	0.0483383252767	0.0818204681137	-0.136406830996	-0.158125054944	0.0265851141682	0.105909135109	0.0296490764946	0.470952963377	-0.00705644399571	0.00143406647972	-0.0623113694477	-0.0995167787721	-0.0707716634495	-0.024802674889	0.124454438197	-0.0761678104983	0.0427376836869	0.0148237940422	0.0059927178814	-0.696135882468	-0.589284057757	-0.0197094773165
YEL064C	0.181248521011	-0.111801496252	-0.0544205274457	-0.00848241143343	0.261804950156	0.0302731846033	0.00434013599463	-0.0939622501531	-0.101604877585	0.00959890864437	-0.00178062788475	0.0243925554773	0.16153590526	-0.0108123670436	0.0712402845943	0.0300501494952	-0.0178712060473	0.180330441428	-0.0572091266125	-0.101814158158	0.0980968222858	-0.187665095302	-0.164073715289	0.238345235214	0.224011262681	0.0972637691655	0.0638122081543	-0.080542017865	-0.0690100686764	0.206967731028	-0.160997553429	0.0249313508609	0.106107707072	0.145486583001	0.479704006506	-0.109116853762	-0.0663571039889	-0.0111048034737	-0.270332935041	0.0047121200043	-0.0524219214296	0.0922139386432	-0.0586779588304	-0.0930951430469	-0.0341960124464	0.0362126171351	0.195641300536	0.0889241598124	0.266918928567
YKL146W	-0.199805837709	0.0226201019624	0.0489691835377	-0.0910642831692	0.133890257337	-0.119182752941	-0.0282759298384	-0.00582440807623	-0.0968417269603	-0.0818528915117	-0.0263825941845	-0.0459757061558	0.122818305497	0.0311413927108	-0.0847940358611	0.0259712027385	0.0366488845505	-0.0663317096116	0.0441590320151	-0.143569376801	-0.0304447972263	0.0494531412652	0.0397445541502	0.0329022039278	-0.142088027422	-0.147700085056	0.00332240420386	-0.105114679993	-0.0387589715755	0.10232159415	-0.145904347397	0.0879018662439	-0.0547770199638	-0.0790775059266	0.427942224158	0.0122364502363	0.0782069053117	-0.0109736733992	0.289489920674	0.279561249704	0.0144010371619	-0.110604295746	0.0962125240115	-0.0311232649882	-0.0506893900056	-0.0184978580503	0.0444425996252	-0.20533583732	0.0196013008971
YNL101W	0.0837777690823	0.0209460310713	0.189161394715	0.132518472425	0.234030748424	-0.0673235644557	0.0612817541611	-0.0056898246557	0.0926696545347	-0.00897871969973	-0.0749032637549	-0.0309994376405	0.0236017710218	-0.0715966222744	0.0204010793439	-0.0113314477989	-0.109234667319	0.0056898246557	0.0539045833371	-0.178175994551	-0.0606668551256	-0.365611512677	-0.217473439172	0.116484373497	0.0133874821577	0.0263482687129	-0.011229769594	-0.0422858295146	-0.0749939026834	-0.111284664259	-0.117060056306	0.0619034808286	-0.0734019024516	-0.0580198913221	0.651887216116	-0.0795760331991	-0.0101838264605	-0.00384529170411	0.270794056991	-0.281403269351	0.0860599911958	0.0897910344793	-0.0240711806516	0.143691425365	0.000382631737702	0.0374186418137	-0.364424341895	-0.346371635988	-0.01564318808
YBL089W	-0.0743632488245	-0.141055798249	0.0460131697884	0.0457502335867	0.222552124887	-0.052879813304	-0.0369012054984	-0.0716096301975	-0.0186182012289	-0.0220929452608	0.0130812148055	0.0257735014118	0.144256981189	-0.0940503776669	-0.057484224359	0.151634722181	-0.0099754689372	-0.0508598871826	-0.0039803690824	-0.154876598786	0.00190912658776	0.139394721544	-0.161987105645	0.0586870473844	-0.0552500871981	-0.153356191328	-0.083976175271	-0.00213328021292	0.0270562903683	0.073457398984	-0.128791215826	0.01332982375	0.00815793924403	-0.00947024289637	0.454520528552	0.0101331077691	-0.00304613759713	0.0792290450235	0.124732503617	0.00270252320512	0.0112355354835	0.0473613545767	-0.144341330989	-0.0147403987	0.0132852908061	0.0448639387808	-0.0111604327648	-0.16401782663	0.205131176906
YER119C	-0.113104499633	0.0379038913844	0.0384817774163	-0.0151221107721	0.264362995466	-0.0926329383634	-0.011104350225	0.0278951378899	-0.156930181057	-0.000597806465837	-0.293381680868	0.00575556199731	0.0598132436447	-0.0426387804124	-0.0360749454928	0.265549554951	-0.121700325139	0.141487361347	0.186753785047	0.0567475257382	0.037627355236	0.0602347012324	-0.1797972992	0.0392254697943	0.025997324915	0.00348447054059	0.0466174537328	0.114906459968	0.128599608302	-0.403708253937	0.0424824416077	0.150284776282	-0.0190894963998	0.0757311348702	0.558801540063	-0.0430948741415	-0.000963343380241	0.00523605894904	-0.02591012519	-0.0450853019515	-0.0141227055459	0.0276015405324	0.0669517448841	0.0273974241054	0.00227117288594	-0.0346231222071	0.160687651965	0.0411553413778	0.203417613365
YIL088C	0.223528562034	0.0774091693091	0.0931144510579	0.0947189789943	0.170796366774	-0.0239947027846	-0.135003943014	-0.033747135877	-0.0950546995039	0.0393909997666	-0.00793567343936	0.0497505851914	0.100026762496	0.0168019169691	0.034967515673	-0.175808809012	0.0108494349592	0.35229368603	0.0327677932802	-0.0549123344503	0.124418224179	-0.177777201879	-0.137232396473	0.0451820571758	0.0659746097043	-0.0563936486622	-0.0728199465972	0.0219142384964	-0.0331120142804	-0.278793095315	-0.0279256121568	0.0232861153662	0.0359608108145	0.17038864872	0.189173439331	-0.10892507086	-0.0298642534719	0.0347969036512	0.0532200555392	-0.0117177478971	-0.04720687976	-0.0267755290411	-0.0211959617611	0.167136636287	-0.0889760391968	0.106582396684	-0.180173507705	-0.0291144583068	0.346128823157
YPR122W	-0.0621893807665	0.0113695058277	-0.0572204216939	-0.034977781551	-0.122490016922	0.051888090836	0.0958354768084	0.00567150607349	-0.0969014574649	0.0132622644479	-0.0590707772136	0.168119170736	-0.200798737252	0.178009892737	-0.0699387996692	-0.0550287323982	0.173702651898	-0.0210480077899	0.445713154618	0.172979322303	-0.109055599306	0.100192582553	0.358403213575	-0.192874659055	0.0642080341705	0.0619447805016	0.0397278726472	0.0492199668179	0.171327668924	-0.156589403557	-0.131083938246	0.0908355807298	-0.134237601066	-0.044787975876	-0.275138369905	0.0900259671395	-0.0741861261443	-0.0553456286634	0.0651018925791	0.000164525407298	-0.168499192842	-0.145247783815	0.0431102711951	-0.136560093368	-0.0161742716755	0.0571617489104	0.337218599208	-0.0500418534939	-0.137484322898
YIL140W	0.0657658992569	-0.0938658315269	0.158095270688	-0.0588791916955	0.181778203993	-0.102540547343	0.0265290752941	-0.0340775856402	-0.0193177897481	-0.0547558707269	0.167920039519	-0.00846701152952	-0.111979718193	-0.0621996874596	-0.0477628116925	-0.087192198082	-0.0486938901025	-0.0460927509348	-0.0225562292599	-0.0416497061357	0.0519518736137	-0.0846703098167	-0.435578814486	-0.0343199142377	0.0158360234058	0.0563072246621	0.054445858808	-0.0456792021133	-0.0647598543228	-0.000105808386872	0.0357125525892	0.093204996311	-0.112017962505	0.0118354095308	0.0750451969478	0.0847313653059	0.0247617769943	-0.0322636041217	0.0624100743233	-0.0598705436788	-0.106115775212	0.108288442182	0.308226589883	0.0976921027185	-0.0542782324401	0.136642877644	0.000660861078843	0.179037079383	-0.00991721050067
YIL124W	0.237386825263	0.0564797550439	0.194884630813	0.0381264307987	0.155590570346	0.0231232106371	-0.129173850597	0.101679795427	4.20102823654e-05	-0.0427762926345	-0.0746971497977	-0.0170750189729	0.0441807429219	0.141533605855	0.0865070569874	-0.184406161538	-0.0767391337419	0.0936275271379	0.0345529195451	-0.1212290263	0.105148007636	-0.140640047905	-0.107541941945	-0.0188817540373	0.159090546661	0.0194538946914	-0.0695729916961	0.149417500466	0.122898829779	-0.253143680591	0.213854312106	0.071759345271	0.194070750547	0.143985775728	-0.00396592996698	-0.0910990590892	0.0123840012486	0.198607824121	-0.27595754506	-0.683134320134	-0.124242959389	-0.0087322392293	-0.0304017114492	0.127153836327	-0.105210320671	0.181021963487	0.104916147606	0.0762735215839	0.293420278621
YLL063C	0.197506148584	-0.0676414066618	-0.152635704056	0.0901513660094	0.0885763277361	-0.034967738322	-0.274320663441	0.0544264963141	-0.0904256458539	0.0560280357758	-0.0364768791503	-0.0458069550104	0.0276895950633	0.18383336695	0.0701546373671	-0.00199189714091	0.0305124547896	0.0332265557774	0.660472939597	0.0636412748839	0.0251942895662	-0.00666658779424	0.179601391661	-0.102419263645	-0.133234270804	0.322764399498	0.170624264826	-0.0431853414448	-0.0106038868152	0.0552860121451	-0.113869318183	0.00428269532089	-0.0333007002007	0.00096484975975	0.216982631067	-0.158372756243	-0.0460089518682	0.0585763226713	0.204466884488	0.0926548188517	0.0132180612141	-0.108229275775	-0.0051586730645	-0.15601051055	-0.149429617962	0.0612489026888	-0.272929110886	-0.336521811977	0.0424871612352
YOR113W	-0.117006201631	0.169633146057	-0.0488389759165	-0.0648965341076	0.00112525242218	0.0504192916094	0.0407390232256	0.0922066129049	-0.1315793425	0.0495476187894	-0.152485715795	5.2239307082	-0.0368103424621	0.0540505137745	0.0265853255346	0.101947931353	0.110099383598	0.0223580034914	0.175912579737	0.171914182852	0.124833864119	0.0610124786154	0.0316789155578	0.090115033363	0.144785125071	-0.0185329906961	-0.00633744820541	0.0120977445413	0.0191667267599	-0.00112525242218	-0.0771559559765	0.0517604817722	0.0356203042889	0.494108948262	0.117912980476	0.155619602293	0.0870213444349	-0.114052394486	0.166956116398	0.243677335041	0.0489265846609	0.124550029333	0.324724182896	0.0619037203266	0.00380738212578	-0.0189814032297	0.160912891925	0.215559105421	0.368929172155
YGR224W	-1.14633810558	-0.800190319329	0.329498653087	0.323367178549	0.299434494806	-0.388754884891	0.185926682197	-0.553712281781	-0.158578400245	-0.0559184367119	-0.819276222091	-0.0349786178446	0.146362554661	-0.114067319489	-0.407654787962	0.51564445877	0.768885100233	0.149001833264	0.385017266154	-0.497061455183	0.475981613349	0.0167576885355	-0.248898873572	0.0552061579901	0.092665637099	0.319721405562	-0.139795852091	-0.545855801031	-0.442315354769	0.147466653392	0.164060616155	1.04294707564	-0.635955776798	-0.239587588154	0.544790873439	0.10405304213	-0.832005527327	0.265367968238	0.175640878945	-0.0674229761167	-0.118024567142	-0.00830736382715	0.316733992897	0.235967530415	-1.01076972965	0.0358129276003	0.646573919139	0.561016771149	0.452558230439
YOR134W	1.85456507508e-05	0.0883658671701	-0.290254556329	-0.0737093977181	0.200657088862	0.338477841852	0.191170836875	0.209806700361	-0.288095218466	0.100808140548	-0.0628572255579	-0.214995352566	-0.198789708381	0.413545671133	0.0487700793473	0.032203474339	0.234527583281	0.0381194060414	-0.446705056715	-0.548386502033	-0.0253833982679	0.0220408018646	2.11011844232	0.0652853296893	0.00125283489641	0.418473106077	-0.406982625388	-0.268333696176	-0.0607937164744	0.243936912123	-0.0539884190221	0.459148275594	-0.219699535458	-0.305782788627	0.149905794521	0.0993324171067	0.265067381487	-0.0204436193021	-0.199536455407	-0.24425799832	-0.0996130020798	0.0654651105708	-0.0846217979362	0.245637414466	0.116797897997	-0.228778207804	0.486685622669	0.442259953776	-0.497169203831
YBR068C	-0.261712814065	-0.24902834219	0.137744466057	-0.0971020175057	0.658721745688	0.600140220843	-0.0588177856016	0.0537100413016	-0.0856039696688	-0.0809329648108	0.0588279067043	0.0622724644319	-0.361124643196	-0.142856491417	-0.0305732775809	0.00179953889928	0.0545417484389	-0.152534361781	0.256917110633	0.075833675677	-0.040375406894	-0.0848486579523	1.68208270586	-0.22910358214	-0.0215973433676	0.0360512067352	0.0949119488807	-0.315035996512	-1.84491954531	0.442361361256	-0.37858174106	0.0389933771997	0.000841550757975	0.0183102513833	0.586358463292	-0.174204706458	-0.0727289684797	0.0577946056752	-0.00331909077095	-0.2283365866	-0.0384231666719	-0.0508340550171	0.125229473212	-0.120952414234	-0.115374940146	-0.84763856889	0.919027311548	1.32107447745	2.07393058783
YDR046C	0.0202258953481	0.372211002101	0.123519318765	0.197331820648	-0.204169307736	-0.0732823963857	0.0560787716182	-0.0612915944144	0.0206936302207	-0.0055897697692	0.0662297352008	0.016252023511	0.540503021473	-0.0803639166188	0.00318472711382	-0.00687658871987	-0.490677629031	-0.0729333424962	-0.109098435086	-0.316790384623	0.0420878030503	-0.0657645156547	0.335156331015	-0.0423953911199	0.0204227029642	0.18528330444	-0.0228880107142	0.0625747457287	-1.34617193457	-0.229710119345	0.210858971195	-0.105120626029	0.119545736306	0.136794504657	0.313309116696	-0.0590228866168	0.114284460358	-0.135288306342	0.00315416802393	0.187490121153	-0.12453044286	0.000816253917543	-0.130749032586	0.0960271893662	0.0779969529978	0.132294447582	0.16972386901	0.155698035403	0.0664986108536
YIL015W	-0.385306310212	0.0737273181433	0.407306577939	0.0423223565994	-0.164081259011	-0.0303664660466	-0.0478681376124	-0.0583002166292	-0.441621174432	0.00959128938176	0.0447969304523	0.0722330853119	-0.421653634302	0.17512080737	0.0492635195158	-0.33693571291	0.43996462187	-0.0424498860518	0.0157531727975	-0.264189006233	0.359335407593	-0.16605214548	-0.135004634324	-0.291005656499	0.268686742984	-0.388940417051	-0.0644011232039	-0.00553835180685	-0.499348047236	-0.123045344005	0.162480625164	-0.00498927415291	-0.481885483556	-0.313137276864	-0.146513799852	0.140344161145	-0.125917613772	0.155890093303	-0.135432543183	-0.876581132381	-0.141327143688	0.188599638548	0.0904045933629	-0.211905031976	-0.477071290743	0.377158296616	0.7215122935	0.0686991965125	0.398733064883
YKR099W	0.0269197534393	-0.0932946397121	0.0280071148042	-0.0417958518143	-0.00957627740216	-0.167591820358	0.0876067790575	-0.0858882917602	0.0317562674012	-0.0282140341323	0.339602601877	-0.296785262238	0.105690387866	-0.0189827991038	0.12886056565	-0.0101878530854	0.0124473039715	-0.201154012958	0.148026333936	-0.179036973371	0.149502537313	0.0486602736371	-0.0514531914506	0.157706394609	0.118700849574	0.00887787435677	0.0198844629456	-0.281427716106	-0.0254078231481	0.27403416535	0.110976966843	0.0514854522068	-0.0504694232767	-0.0193416958874	0.0573785832716	0.0560588620802	0.0518047460078	-0.0686789938102	0.0129997296041	0.324504874657	0.0206352165173	0.115425042559	-0.0960515502452	0.0720967868384	0.0669205098148	-0.0397828596095	0.278857767682	0.23054953685	0.725111043358
YHR208W	-0.0190155163879	0.0845019347506	0.216292931256	-0.0406345837748	0.0125980083228	-0.203209696541	-0.0151908335084	0.247727336025	-0.259315357957	-0.151589495988	0.0931234981541	-0.000712179856683	0.0637236126228	0.201382148451	-0.0379401371434	-0.386531167119	-0.0182352776065	-0.107589566619	0.324520766855	0.0114719317414	-0.128210111721	-0.0280702549855	-0.0175706723273	0.167813958835	0.0486134211122	-0.0230626215391	-0.155949372412	0.00491888500562	-0.50611858068	0.224307201166	-0.100895736293	0.0415618189317	-0.100116006768	-0.0225379988069	-0.0340823962282	0.0436767365278	-0.0963801055878	0.116129360804	0.0667487825196	0.360099394366	0.516236598592	-0.073803217675	0.573229773895	-0.0243134147246	-0.181514401958	0.179769591287	-0.232505122122	-0.316029186533	1.09834299861
YJR148W	-0.0988441902858	-0.176824854914	0.00374951269866	0.0466453980841	-0.501342223873	0.285448186387	-0.0499198716394	0.167852540784	-0.000172263517907	0.013522058429	-0.110145923625	-0.0675632243306	0.138940864388	-0.0346987527015	-0.0602919524466	0.0651347222517	0.178460712479	0.00996348041457	-0.20798167454	0.0736348761501	-0.30430798334	0.0677817430081	-0.175050575152	0.029901472269	-0.0903614609951	0.0948238095875	-0.172780662557	-0.321465531652	-0.645559000065	0.0420734254446	0.568026583564	0.021917910115	-0.0474209750226	-0.140132036855	-0.390703368379	-0.0222983937289	0.053764791417	0.0266995857216	0.117751053443	0.230205605461	-0.0706685429415	-0.000168446741704	0.0316991961182	-0.172209795677	0.0450058372441	-0.373951444112	-1.08283943432	-0.871954258696	0.0227331039449
YJL020C	0.0342487022591	0.495820485605	-0.104905928367	-0.261623581077	-0.0137057934021	0.294047645175	0.147031546374	-0.00710838532024	-0.513374319084	0.00556412946438	0.142013773794	-0.324209781358	-0.219674493119	1.38419737647	-0.180163840314	0.329892063722	-0.0253315103149	0.0545219195291	-0.0842874516315	0.210415770477	-0.00258936846048	-0.219258225414	0.458641416435	-0.159769158666	-0.179874195043	0.00258936846048	0.0439756912268	-0.359658570265	0.113531722946	0.0680777069372	-0.132369903432	0.577638166157	0.268454072692	0.021098769474	-0.442979956884	0.145619534981	-0.123752708346	0.10226341822	0.931994836843	0.959543581992	0.0447003274158	-0.0692015564829	0.527144258629	-0.386614918826	-0.217684711196	-0.086366892012	-0.145547134696	-0.247841834456	-0.22727490674
YPL255W	-0.0565383047187	-0.106479479854	0.231336735726	-0.191110974183	0.104953617695	-0.131539059319	-0.122408875431	-0.00036793605257	0.165193767902	-0.0281952489937	0.0110122471584	-0.0241309824862	0.150098683924	-0.0357110735451	0.031096954534	0.137938827645	-0.185086392797	0.0391402061695	0.126146600042	-0.16508468062	0.00930194239791	0.0021345361139	-0.260539428219	-0.0729118360653	0.157316652765	0.0592335843747	0.0254856364736	0.0192426957717	-0.481963879357	-0.0957963673924	0.0104250880169	-0.13329508313	0.0728060310031	0.0597970898445	0.00036793605257	-0.0130201187623	-0.0319003215259	0.0513281364252	-0.406870979501	-0.423560375787	-0.0019789045948	0.114695986157	-0.103596041724	0.0764833377818	-0.063848400506	0.0435744804857	-0.289409318334	-0.254260995581	-0.108019696309
YHR040W	-0.00226168121004	0.0428413115905	0.081302536432	-0.14146519092	-0.0443421765936	-0.0880006180126	0.0685339448221	-0.262249452252	-0.0701842050805	-0.181801696475	0.181121290482	-0.0745093614612	0.256085053445	-0.0193365562098	0.0701656521092	-0.00398307577472	0.0360033111884	-0.138326955316	0.0834216805308	-0.172710602891	-0.0295527220205	-0.0251518007933	-0.0516310430793	0.159388057931	-0.0787395230304	-0.0649176910377	0.0380772942443	-0.115481287529	-0.12946817594	0.00815209407179	-0.186553722344	0.122212133626	-0.0762427804891	-0.119516279666	0.0675510514655	0.190067811767	-0.01909974313	0.0123945126882	0.320694694809	0.492225702764	0.120114217752	-0.0803131783086	0.0720480324382	0.0823697753632	0.0555303449907	-0.155152570723	-0.123210843174	-0.264510835244	-0.336226294387
YMR237W	-0.0138210415883	-0.0056447853127	-0.106555131432	-0.0463086920673	-0.0178352882093	0.0235367758341	-0.113695377259	0.0322202097643	-0.0580694702592	-0.0448237569961	-0.13618428804	0.0352138831805	0.0288591017942	0.00717580150124	0.00487646069199	-0.00165444971926	0.114953711665	0.000496820649095	-0.0290858011864	0.0645433132787	0.0607882399493	0.0253312373043	0.264935112674	0.0440561698797	0.149580469449	0.0374919267022	-0.0118555915102	-0.0355935943141	0.0707235219525	-0.014360092512	0.13452132668	0.00849483330376	-0.0401756083431	0.0682184595022	-0.311232883924	0.0897247181711	0.0458871612113	-0.00512687328657	0.148287654551	0.231114394893	0.00710426809634	-0.199262821729	0.118937996649	-0.119542260375	-0.116614516366	-0.0184152207699	-0.57748385862	-0.764358801309	-0.0140215969628
YKR027W	0.0643053349604	-0.0141302800309	-0.0437893094295	0.0693469038925	0.120355449374	-0.0212085567286	0.0900858400188	0.0135244257346	-0.04011571873	0.0306895110469	-0.109868275891	-0.0996147745192	0.0246446139746	0.0474468524482	-0.0339620812963	-0.0453776830062	-0.0772818511461	0.0422417098232	0.0593871306176	-0.0611306574162	0.0427074666381	0.0327783362362	0.166619858926	0.00025644241872	0.00685392997007	-0.0386354052475	-0.0876926218077	-0.0534710079476	-0.00591063739304	0.198181854745	-0.113231333355	-0.0588358619295	-0.14208730632	0.0600011732013	0.226339858852	-0.0908737316879	-0.054369735	0.112561793536	0.00315403105432	0.153851211742	0.00876209258299	0.119960676378	0.0448656351065	0.0952326162966	-0.0773757153148	-0.0231197785005	-0.114985811646	-0.0750465177886	0.0879730749262
YJL095W	-0.00238248424174	0.0377421303605	-0.000744059203862	0.092854259555	-0.0526584724361	-0.031897968412	0.00835934484756	-0.025027409932	-0.0701846610821	-0.0186763132919	0.0176991168488	-0.0234256585951	0.0798855714607	0.107608113393	-0.0180952442402	-0.309839074964	0.120966583314	0.0320641341103	0.0284327510311	0.0366497414735	0.0667061117348	0.0414201348642	-0.0282439201578	-0.0459415346881	-0.126083901759	0.0513282388113	-0.0340901769129	-0.113296133621	-0.0814166524462	0.0964542698931	0.162235215099	-0.0453027336965	-0.0790627525125	0.0229315664382	-0.00751241070822	-0.0311032711757	-0.0510808648395	0.0479274252297	0.0620732349092	-0.139102305241	0.0528958577549	-0.126305312802	0.0982841130755	-0.124805180241	-0.150871030391	0.110436505591	0.0124055008769	-0.261696964008	0.144809473221
YER167W	-0.0509367772934	-0.000959851490542	-0.035959702056	-0.0726196865894	-0.0338089168955	-0.03554890232	0.0220599211371	-0.0410183705878	-0.0124978615672	0.0402881897558	-0.22849982091	0.0580903605172	-0.00661584249547	-0.043582025068	0.0469306683743	0.0839748083413	-0.0307236678522	0.0794373681583	0.00411816909901	0.170589156605	0.0128803055101	0.0650516954879	-0.10045746393	0.0652164437151	0.0609059704507	0.0298304664257	0.0321495328166	-0.0358646724636	0.0267136549771	0.051193016284	0.0086120589348	0.0778873268452	0.0976639321683	0.124001351182	-0.100872669405	0.0683513821795	-0.0111417045048	0.0149045431403	0.0661293263894	-0.0172161326367	0.0919926206954	0.0137774227393	-0.0299457592627	-0.0893478751599	0.07045053817	0.030824973546	-0.176272061635	-0.0656296934794	-0.0955269673452
YDR361C	-0.172711759448	-0.0887115456569	0.0851540622151	0.0149212488584	-0.268570098712	-0.0215011636161	0.108053326395	-0.338016272324	0.133670640048	0.0986506667056	0.114058792039	0.100483606822	0.0362245119596	-0.19314181549	0.0691591608072	0.119883164487	0.0444848035094	-0.0323915614701	-0.122886248502	-0.106147223826	0.0322968678214	-0.000932933902385	-0.0744034222264	0.0136457047478	-0.124729659663	-0.270193512408	0.101282224152	-0.21706073413	-0.249857435099	0.613288924204	-0.195527844509	0.0227102783756	-0.0787389661441	-0.11383594618	-0.11006954994	0.177588660496	0.0215056683452	-0.214250767532	0.322652993743	0.808519383901	0.0217989195691	0.0512430722362	-0.195460034667	0.120005528883	0.21462145408	-0.113208866895	0.188921224252	0.4913799332	-0.372720727144
YDR375C	0.0163145584257	-0.0120759424069	0.0325331745822	0.0938732369299	-0.151309637577	0.0746336912326	-0.00596817371367	-0.0271141546509	-0.0995777323526	0.0308796193822	0.0773262384501	-0.04094490106	0.039506447401	0.0270370202231	0.0225670985451	0.0306270044416	-0.0252320200517	0.0342896435549	-0.0828160849794	-0.147683617749	-0.0153129524572	-0.0325150581072	-0.00159935131296	0.10662197667	-0.149596897621	-0.0894558578869	-0.0685429549622	0.0211930748822	-0.00120359729453	0.117323203594	0.193893864803	-0.021842098037	-0.11076243454	-0.139240239922	-0.267357747978	-0.0451078073563	0.0711882641289	0.0762601580085	-0.0336536201362	-0.0133929487652	-0.0318903789492	-0.00957122862477	-0.117453856204	-0.0926213405616	-0.130181469246	0.0424600288404	-0.0661857564856	-0.0176837873123	0.378995619156
YIL033C	-0.259988871256	0.219242511351	-0.127300674812	-0.0737077310808	0.0487077454144	-0.0231120760139	-0.00239153966563	0.101609768918	-0.0775623944902	0.00239153966563	-0.384571229823	-0.0968562372876	0.00429534264783	-0.0203571830256	-0.150837117899	0.366827969226	0.0570259735353	0.0342462022296	-0.140951516666	0.156899130705	-0.13079995789	0.0429878619523	0.162496960424	0.0241221409258	0.0318561688937	0.0385688765041	0.10070996535	0.220275312076	0.0792390312544	-0.152862571954	0.00800411006966	0.134272138324	-0.087395632702	0.0382371599621	-0.0667185508972	0.0159863393574	0.118903210638	0.00463653122722	0.0200631791674	0.0519334675776	-0.0285733102133	0.0469259000562	0.231779295092	-0.118031941088	-0.038614983872	-0.102753483073	0.0544859032646	0.263558252826	-0.352487852295
YLR399C	-0.204373319883	0.0114999148925	-0.4147492049	-0.26948031988	0.140692399615	0.116849161838	0.0215685156711	0.0306991299756	-0.0557422553937	0.0441772988595	-0.1850461082	-0.0658869935622	-0.425139532527	0.137193212778	-0.0369713953015	0.11095723577	0.0732532656394	-0.118447270746	0.0163846045127	0.275779140935	-0.00121281060164	0.189826935865	-0.364154026851	-0.0396768039401	-0.0426061089849	0.236780409312	0.0774045240946	-0.0728243307527	0.269686510839	-0.160120237339	-0.210878922551	-0.0731473402189	-0.0325218187126	-0.0342900018915	-0.0717622706311	0.00441426355883	0.109361793916	-0.15309918842	0.125845590019	-0.045124842431	0.0547218671321	-0.143079605171	0.0189504478292	-0.125242765067	0.100815597748	-0.0187539673376	0.326147245851	0.0872579014002	0.0592469285821
YDL070W	-0.0925984532237	-0.125492796688	-0.172280189461	-0.184553384552	0.165521907335	0.0242144843729	-0.112418006673	-0.0336517436164	0.0927865446302	0.0632226951229	0.0745021777854	-0.124784459991	4.30814121222	-0.103881410744	-0.00779356136564	0.0924766698027	-0.213924747913	0.0600078369587	-0.0438398041151	-0.0524827169189	0.0637532800277	0.138875834869	0.368804262604	-0.270885741456	-0.0503836410986	0.147526955507	0.0577985823381	-0.0646686458811	0.132918934301	-0.0237939260648	-0.162681180591	-0.0673948480471	0.135103432223	0.020425831171	-0.167068600828	0.0658076062767	0.00250344463011	0.0207325644642	0.0138808278276	0.0924252768675	-0.124303037411	0.132133091149	-0.237153854408	-0.0591485285973	0.171775209129	0.000128664862716	0.372933657781	0.462079169602	0.0315649635603
YAL060W	0.162148153879	0.0617908306093	-0.00671733044418	-0.065030233335	-0.0441072604131	0.00957613275937	-0.0686354411205	0.282419905092	-0.00764396161514	0.00768930646813	-0.158266165142	0.0325286050598	-0.123441945951	0.0267202824339	-0.0550152993527	-0.0585539713103	0.0435121531217	0.193912390025	0.181581653063	0.163994689647	0.111596450452	-0.034586627943	-0.0573293937432	-0.130211569763	0.0602097554177	0.100843166657	0.0918330887165	0.275300762951	0.28969015872	-0.392012746029	-0.0129018588835	0.00364351847704	0.0209686457694	0.0799566998707	0.223448516409	-0.162087500504	-0.0100155750616	-0.0437114476869	-0.214352378189	-0.160871425832	-0.0588717192211	0.018803045807	0.0997041532865	0.131700228228	-0.0600757988009	0.0645570504613	0.698036526234	0.590753036191	0.0459723023922
YAL061W	0.303160960245	0.110795596554	-0.276150494479	-0.225598951403	-0.0780164761594	0.0757130492135	-0.00763628535773	0.384982490054	-0.0669488383085	-0.125864852998	-0.0190139454504	-0.115832041515	-0.238234845617	0.430680770463	-0.0454209035097	-0.0563956687682	0.23614087483	0.291172016647	0.0653902000218	0.381496834331	-0.38819459066	0.0305575184752	0.500504585076	0.0620782078201	0.143742474654	0.220525320483	-0.11489045475	0.43029659016	0.493015051344	-0.395711425687	-0.16766448323	0.14345812772	0.1044501195	0.165212671717	-0.738138153423	-0.170065626219	0.0928453796025	-0.0154313988511	-0.210672168965	0.0297692256771	-0.0980127249805	-0.126783878102	0.56657852922	-0.142571296733	-0.209493029024	0.0974295946623	-0.277901183011	-0.203485071188	-0.0531875264839
YNL039W	-0.138964033868	-0.0188142818322	-0.023534410312	-0.225619679374	0.025757250656	-0.0669163589089	-0.0782850348335	-0.056762355262	0.0719007799499	-0.0587591854923	0.125038453629	-0.0357074657791	0.0140376353589	0.0299746979483	0.0373918841425	0.0106041905222	0.0514075354364	0.0281305687498	-0.0820504938603	0.0442542606012	0.00199693098428	0.00540344260246	-0.091392199436	-0.104913708785	-0.135806427384	0.0163628767225	0.0094970965979	0.162343123005	0.0919140765812	-0.0662350504253	-0.296230229023	-0.05287946056	-0.057173192108	-0.0472409695667	-0.354192280255	0.0967025271506	-0.0893538825331	0.0129383252522	0.121905557502	0.239866528151	-0.110268535373	-0.055816030341	0.0382553822715	-0.0885148672768	0.00491922301972	0.0676801425176	0.0617787937921	0.112523490474	-0.233986552099
YOL164W	0.0834325214477	-0.0718463067589	0.0564600041583	0.0042876051872	0.0561266975273	0.109073494771	-0.00382852767295	-0.192680431951	-0.0187333613872	-0.0204337077971	-0.0737513446751	0.0225559830254	0.0199833606831	-0.20512427847	-0.0280158257172	0.0918350894794	0.00514075102611	-0.511045364994	-0.247890155644	-0.0528251399532	-0.0662856792075	0.0454269580094	0.217480452895	0.0318109541365	0.137906302727	0.0499325256739	-0.0354886969024	-0.0231229355039	-0.285077292177	0.389795760588	0.263198673201	0.00773413191806	-0.097802198814	0.0751875340259	-0.00076624971795	0.00460460246667	0.0809503619521	0.0293810955202	0.160819637924	0.116124430444	-0.0833560886769	-0.110233250649	0.0393408628725	-0.0946605123966	0.0273551223847	-0.0394168496958	0.150694032871	0.298580829087	0.119656142811
YBR200W	-0.38860717027	-0.0290867164753	-0.140162651996	-0.0474658285344	-0.252896196863	0.0337439914813	-0.022321973236	0.0647099275357	0.0466512797109	-0.0330153857637	-0.0571481593144	-0.00450942514877	0.0772644032031	0.0523933048487	-0.0763530303233	0.182031068614	0.0133040087839	-0.0316148635434	-0.0400510540602	0.0343662399515	-0.0312754256995	-0.00442873126751	0.0194195702734	0.0965929128681	0.0121048966234	-0.0254292555322	-0.0709183805691	-0.0953496195527	-0.0548990855976	-0.0311540264876	-0.021039473271	0.051983129814	0.0688195947632	0.0237795822844	-0.0623976761033	0.0417159788597	-0.00124687359398	-0.0017919092561	0.099593139509	0.106607294028	0.0531909842646	0.169433161426	-0.0464793694535	-0.00992561154393	0.0915306689808	0.0829662509937	0.381903155558	0.380813266075	-0.119268478679
YER155C	-0.261545226068	0.0134246263207	-0.18994044005	-0.0279513275299	-0.0975027150386	-0.0336136902724	0.0461232722864	0.055335198377	-0.0543601544948	0.00122701827741	-0.266883683011	0.109636715454	-0.101271562753	0.0616822875751	0.0290624442396	0.0731037555616	0.0741350069258	-0.0303914843037	-0.0378531830244	0.290801561444	0.152851604001	-0.0372534918094	0.0152908358693	0.0783388754159	0.18972134523	0.00517845643402	0.103677328538	-0.0489431274289	0.0160624823359	0.0500143010998	0.0654017378292	-0.0673994355772	-0.146640604537	0.139448269739	-0.255573408275	0.0481835464133	0.00914645456152	-0.0676599073045	-0.0671010169024	0.0922961868072	0.0242267452503	-0.10764328266	0.00650987090316	-0.161986993574	0.0693922661208	-0.0383514272179	-0.0684060714019	-0.121270734498	-0.237388173032
YPL115C	0.129557518816	0.0208776001822	0.0175257269093	-0.0849067601625	0.0766581729228	0.0900722544285	0.0857065284865	-0.0386892480986	-0.0508630853268	-0.0137315133378	0.0582269452098	0.0279610480258	-0.0344979619057	-0.00676352949251	0.0886606423173	-0.124502549295	0.186426421599	0.0436904368555	-0.136149840869	-0.00150715101704	0.0232051190591	-0.00445851334814	0.283766793297	0.00545762605326	0.0937558481848	-0.112130193123	-0.011740764497	-0.0172007643253	-0.0222223224274	0.0335375955085	-0.0135807967234	0.160566315501	0.0174218780678	0.142764174949	-0.0937489037371	0.0135352585614	-0.0614033521812	-0.0222952392367	0.237099143098	0.168440099658	-0.150787738007	-0.116178225845	0.0133787238745	-0.0954108302486	-0.0911100777652	0.113617587962	0.0208613683308	-0.237104542152	-0.0772934445029
YPL161C	0.0832260935313	-0.0248299926567	0.0106544398913	0.0413390599755	-0.00329578053843	-0.0237449500378	0.0618934277886	0.119901903579	0.0346560436453	0.00135754775764	0.0362320648354	-0.0151923968637	-0.0121083074979	-0.0758413774015	-0.00177276829789	-0.00887255201527	-0.134693373804	-0.0257083639471	-0.0665281046283	-0.204776430885	-0.167588356173	0.025454365781	0.100559331406	-0.118630512812	0.0668503417929	-0.108959332558	0.0714723389891	-0.0757380844446	0.0399823344947	0.120878531584	0.0826351006833	-0.118228355284	0.113109469305	-0.0585153926683	0.0501626253274	-0.302183524494	0.0854303384959	0.0542575523814	0.125967434876	0.306930927954	-0.0739784015097	-0.0128871616207	-0.0382242998243	0.0569247636697	-0.0276214380266	0.0461744194845	0.04956630977	0.415054159821	-0.0801954106089
YLR412W	-0.133807004625	-0.104771622419	0.0883415732318	0.0696222664527	-0.0883873374395	0.0496122629274	0.0438067279359	-0.10828457817	0.0815296776849	0.0181278088098	-0.114575545729	0.0857878937377	0.0748752430741	-0.0587403651605	0.0369536033388	-0.0839129313839	-0.00248930105197	-0.0882615553018	-0.2436260887	-0.245851405825	-0.101653934213	0.0629182493866	-0.250259107951	0.163358216798	0.0916483691345	-0.0859060008071	-0.238504279719	-0.116200784959	-0.0555789865271	0.123621308043	0.278651744648	-0.0229660856864	0.0437360153445	-0.121681452494	0.140730252675	0.0278448171647	-0.0270009353274	0.134631370231	-0.175131491256	-0.496825415262	0.0716911249982	-0.130649270218	-0.214734301949	0.0427595827085	-0.0092663728821	-0.0879642740545	-0.0561828956011	-0.229699669935	-0.0819228372886
YIL004C	-0.0305656656811	0.00540304704203	0.00542372397571	0.0249814829164	-0.0415062210257	0.0330000212144	0.0560287185293	-0.122142333984	0.201532208073	0.0786563834867	0.049503605972	0.00312493704295	0.0856463934673	-0.121482129221	0.0962675029935	0.176080999247	-0.0695443634645	-0.0719276886958	-0.239034965801	-0.0629452256182	0.0480560782595	-0.0397517094021	-0.28229758379	0.0132734013765	-0.00703998968644	-0.0742473751636	-0.0169620276019	-0.0650797250825	-0.00927095808717	-0.255172723334	0.106226272673	-0.0304822545211	0.103462206955	0.100002150016	0.0608946215734	-0.0389798296128	0.079052857919	-0.0662296851842	0.0887343758844	-0.331485277461	0.0140439535534	0.163320302204	-0.274162195232	0.14239980534	0.153719799439	-0.0469934725412	-0.292190787301	-0.0789800843384	-0.0333634554278
YPR176C	-0.0506048835543	-0.0255030896635	-0.00642484735816	0.172453027362	0.245499942553	-0.103061674891	-0.0148219470712	2.03532432462e-05	-0.0604503685266	0.081738702463	0.0218129216011	0.0408384715508	0.113197979527	-0.136380243749	-0.0529745076951	-0.104792988137	-0.201531103853	0.00755535734373	0.0813336829916	-0.10682251067	-0.067853187908	-0.0327189185257	-0.159821126477	0.0470515447402	-0.0961896792883	-0.0484861540407	-0.0633295313057	0.0236363203489	-0.0322630990669	-0.0632811346781	-0.0138270087611	-0.0955891249985	0.0719023825817	-0.0613879327942	0.927672233125	-0.119506847284	0.0140432573117	0.0320244140885	-0.108715016553	-0.196558608225	0.138481879106	0.0278906672736	-0.153534313026	0.183466924882	0.0258431631429	-0.0373102722501	0.0221632742936	0.0867519641184	0.154528537549
YKR068C	-0.0246920335457	-0.0424171497614	-0.0289065868602	0.0233378472034	-0.0180976836924	-0.0549215087413	0.0774801568713	-0.00202077770871	0.180246617827	0.0437712286775	-0.150461257079	0.0377098310544	-0.0303877160071	-0.114549673878	-0.0713047456571	0.350981040459	-0.153978399533	0.0407351394713	-0.131916646915	-0.0366347273106	0.089528438632	-0.0394970401449	-0.204431016886	0.0729521020823	0.0967814389315	0.00993548166981	0.0692614979939	-0.0125756473536	0.0478544535005	0.118254767802	-0.0195610777905	0.0359340542164	0.0893153162175	0.250249402107	0.177873828133	0.000659050584489	0.0134049353119	-0.0826348188841	0.151525714047	0.00202077770871	0.102061578988	0.242470642912	-0.0741523036958	0.121235445952	0.264256091234	-0.0676751223871	-0.0407402341188	0.477910874804	-0.151703769231
YJL031C	0.250506817353	0.0139051971117	-0.0374163502287	0.013180857601	0.0810720913692	-0.0129029423946	-0.00915358685255	0.0692759533727	0.0701673508806	0.0147967593766	-0.0100601211223	0.0113823511779	-0.0861002834308	-0.0303022250764	0.0642485104627	-0.0354745602	0.0194507963527	-0.123040949209	-0.0949692245707	0.0294979804791	0.08209644277	-0.0620165281738	-0.0306472435796	0.0957018069682	0.193997036116	0.0247765202368	0.00497815665691	0.024350079546	0.152771594286	-0.178616526968	0.0176961174013	0.0102346569966	0.049776850013	0.0844787412399	-0.09613872446	-0.0144022285645	-0.102679991059	0.0780997612184	-0.319005032953	-0.303922620958	-0.308811357319	0.288859735502	-0.310196024258	0.188494827924	-0.00247982223562	-0.0120520486212	0.0783115239888	0.0822734590508	-0.210420692542
YML077W	0.106444060512	-0.0415643555194	0.111616587475	0.131542577256	-0.0187008380646	-0.0777977497704	-0.0309058134529	0.0127935717678	0.10027286631	0.0414759088699	0.102643725983	-0.0205584345196	0.0680135873495	-0.145312612852	0.00883637565723	-0.124624460662	-0.210084782844	-0.0844751948951	-0.0675388374021	-0.302909403117	0.00910280716067	-0.0911015679864	-0.389832176559	-0.131218362313	-0.0213011718164	-0.0771234647087	-0.112028902006	-0.022690254192	0.0416806089364	-0.345280331094	0.53055676001	-0.122040718383	0.255159986623	0.0936515636867	0.253341042507	-0.12456123626	-0.0347402053398	0.149562745627	-0.292104985311	-1.04486508475	0.0608629908075	-0.0873175501177	-0.389984623076	0.0628528172455	-0.0346562451003	0.149104796406	-0.944046028651	-0.583989493708	0.179956379234
YJR053W	0.175877017481	-0.0606850129162	0.0967047083231	-0.116547477162	-0.16005306507	-0.242599698678	-0.244743126929	-0.163879097717	-0.0777221940395	-0.019192966294	-0.130731495244	0.118719957189	-0.172197848296	0.166241298479	0.123306268952	-0.216592795148	-0.126902585425	0.033064251505	-1.33470702114	0.721276167838	-0.0464291033335	-0.135101725293	0.0901279832418	0.248187995459	-0.138133775924	-0.175949027512	-0.0474315955257	-0.24393935422	-0.145893420419	-0.155247963882	0.019192966294	0.128590118318	-0.230741732625	0.226452447501	-0.627541436359	0.0529927037275	0.341501187579	-0.118566506236	-0.834021918707	-0.512440245316	0.345416074161	-0.223798743758	0.201739646143	0.363653234638	-0.170177510686	-0.130019441671	0.247937999139	-0.0304430106144	0.382474978151
YOR198C	-0.315355884976	0.204548209005	-0.145824408432	0.0363489700071	-0.319564811372	-0.107004920474	-0.107406586289	-0.159562698202	-0.0748924005802	-0.10112225595	-0.112197766305	0.00235642770155	-0.117211441202	0.13068208367	0.0304723800172	-0.151159511924	0.0963194298972	0.0232574982689	-0.166928774239	0.506495301251	0.0430971921936	0.009370760454	0.634564263133	-0.0782855439444	-0.0774223073326	-0.00248086648172	-0.0301514479938	0.121430458229	0.102879113343	0.0781128547419	-0.29581612098	0.111832779348	-0.00344032812289	-0.117065248621	-0.506234465801	3.2768879337e-05	0.0647799968827	-0.153806850201	0.152203591005	0.16465304012	-0.0315356190954	-0.113153927461	0.311338682598	-0.105197083983	0.0589660692686	0.10409260667	-0.0774591900752	-0.217863242709	0.171239016971
YDR299W	0.107415184648	-0.0101814770952	0.153274160662	-0.047352954812	-0.000770407473439	-0.148481669606	0.0429862371153	-0.300886339997	0.157576668061	0.00392311923285	0.606686186408	-0.0906568036985	-0.00775182865731	-0.241279235851	0.112476403071	-0.104721173434	0.00102929738568	-0.109555377658	-0.0698418502762	-0.122658794238	-0.0807165443085	-0.125166697811	-0.0569379240284	-0.0593087481508	-0.195823187271	-0.0558871883697	-0.104012226682	-0.252643400799	-0.116157129484	-0.019622247789	-0.148581629464	-0.0839076256891	-0.00102929738568	-0.128437880318	-0.153967768185	0.0997877355718	0.017460250511	-0.116519281032	0.00952993639496	0.165840202403	-0.152259346498	-0.0529134067686	0.0637763972754	-0.0266442054126	0.0545628953802	-0.0730162192312	-0.362258455107	-0.283877752164	-0.598320197122
YGR282C	-0.104612802714	0.0190797737956	-0.0153830273416	-0.0529501437774	0.216693245651	0.12571623164	0.092349484671	0.208931791835	-0.00967309095299	-0.00879792472582	0.029627707282	-0.122065588808	0.015797441622	0.0115564071828	-0.087038754068	0.0724131242391	-0.056818611012	0.0155241936517	0.0174466500442	-0.0275519118146	-0.0826968601599	-0.0595387896371	-0.199230936988	-0.00458766699103	0.0712489693049	0.049281968944	0.0247244265064	0.0586491302429	-0.138616513585	-0.0799338583778	0.00264665405136	0.0948291838593	-0.0695396219762	0.00885288980612	0.370685233012	-0.0757198779147	0.0375504179637	-0.0234522618917	-0.289322453163	-0.0576596395614	-0.00519281993438	0.0754634892523	0.00786310967768	-0.101370929375	0.0908369140334	0.0110597033235	-0.109566817251	0.336523585679	-0.222333673237
Q0110	1.01616545218	0.164186582175	0.142955238576	-0.817670911795	-0.00439824618307	0.015416075879	0.0954747079585	0.0383888638944	0.0208355690224	-0.00214636983611	0.692048171948	0.187255671632	-0.578626011822	-0.186807522684	0.111760181784	-0.0827082708639	0.368035263562	-0.298200298395	0.436039882908	0.867731677494	-0.00179853019372	-0.181127874023	0.352856850701	-0.280153000273	-0.105633486461	-0.709122579918	-0.0448532700477	0.201738801397	-0.114072102579	-0.259975777751	-0.165200743244	0.151296308578	-0.247974815159	-0.0969272377378	0.823457848553	-0.688950896669	-0.245082132354	0.0215176239974	0.337474605772	0.201050638251	0.369822526037	-0.00600169793236	-0.126266699674	-0.289034866349	-0.0518894425677	0.0337695381207	0.253149695875	0.110643559948	0.207369660657
Q0115	0.645012932845	0.444215365252	-0.124283323298	-1.04310162612	0.184608177182	0.0197556880358	0.0218416390997	-0.0450491682016	0.117375506989	-0.113567791951	0.502048710293	0.369762196879	-0.358150759591	-0.0147762520504	0.149156517829	-0.453230931477	2.17170087857	0.586822926724	-1.22507129162	0.237694227578	0.227486193171	-0.0742901233	0.0491487213944	-0.642283063528	-0.487057761584	0.304014706193	0.295299385571	-0.365244670595	-0.133017329458	-0.45202273903	0.0615676413541	-0.273341411238	-0.57017748776	0.827922271844	0.381686444798	-0.661652888776	0.106513148784	-0.0352344563264	0.371906429766	0.764872191159	0.100270819714	0.75202778229	0.158496360071	-0.41995292902	1.04165736084	0.365766199275	-0.724937286904	0.510602843916	0.518941580119
Q0120	-0.188954202053	-0.163592620837	0.529630458671	0.76188671957	-0.144353012489	0.390098946501	-0.688808952676	-0.0881584852179	0.888121933809	-0.0209194009815	-0.235295751503	-0.114184194462	-0.519682708321	-0.128313399081	-0.20205230928	-1.05300232913	-0.0397520642649	0.0353261948487	0.899861064613	-0.332460079965	-0.490014048364	0.235091147778	-0.518405477947	-0.252805419679	-0.320041694348	-0.185602154324	-0.0429214124372	-0.46100025312	-0.329564561102	0.0773215326329	0.103693816741	0.538790252355	0.0615499443515	0.207057824676	-0.579640126412	-0.154816344336	-1.16466942874	-0.476574338936	0.197036418558	-0.0785775463613	-0.840112568142	0.252474119127	-0.173646772056	0.582365314351	-0.762508859427	0.238694947862	0.354770849964	-0.382028039281	-0.133903696262
YHR101C	-0.147700942469	0.0278092269022	-0.104396449459	0.0858691463919	0.00795400463482	0.0498199616367	0.00394382033766	0.101105756309	0.031170459791	0.0124820418421	-0.0302764780865	0.0134426024826	0.00943585113718	-0.0959985454906	-0.0229219514286	0.2189470701	-0.0375855791652	-0.110725163474	0.216299174821	-0.0299444702388	-0.0308418517942	0.0578575906246	0.0757528054649	-0.124877122138	-0.0289694195373	0.0858672891734	0.0802773140072	0.109850061383	0.0876831913671	-0.139146019545	0.0142348607354	0.0689733360755	0.107791749214	-0.0749366943632	-0.0899572510478	0.0222159075511	0.101001031652	0.0079185566773	-0.00813431163819	0.16119377893	-0.127316190304	-0.119403178453	-0.0185645874048	-0.0811573171138	0.122530762584	-0.0332073300816	0.110729037327	0.336755468434	-0.0901960053164
YCL029C	-0.185352780062	0.0939363881976	0.0974825166767	-0.209837398948	-0.0840204773769	0.0245475343126	-0.0222201810831	-0.184801673695	0.0045071323298	0.059123477394	-0.225692050726	0.138982526105	0.130823500745	-0.0500604583812	0.0455916051176	0.0150347397882	0.11321149298	-0.0699702459263	-0.248496998855	0.0748343305055	0.0641149437106	-0.0369891658132	0.13378074367	0.23569645312	-0.0966830281932	-0.412487527665	-0.0785709497029	-0.501223269973	-0.0921416603356	-0.198975202913	-0.16860401893	-0.130686143376	-0.122811433081	0.210829596035	-0.381478033241	0.105440817284	-0.0500951707078	-0.0889804075669	0.254851747573	0.528989454377	0.141151230023	-0.204250085674	0.0731346412778	-0.14176185954	0.183214738202	0.042684618239	0.21710590843	-0.0186551474914	-0.534777147585
YOR304C-A	-0.0836467546856	-0.0677950233162	0.107586037766	0.479147774667	-0.0632407878928	-0.0830388971314	-0.0225169346884	-0.0963799339806	0.145436317377	-0.00812046139912	0.136878856195	-0.0164024379157	0.0426310301197	-0.13369458632	0.0201721586089	0.119626557134	-0.0662505331514	0.00555833789814	-0.196928690836	-0.0117146196578	-0.058500207622	0.0118440583467	-0.0468905466094	-0.0703192623336	-0.00364403192884	-0.0428020167759	-0.0969969371752	0.0140211786412	0.102269753056	-0.626119161252	0.0439554970773	-0.0338557267615	0.11557768653	0.0748313961249	0.0839213792045	-0.0647866894887	-0.0280317752342	0.0495249959601	0.289650572367	-1.09310618092	0.0537574451019	0.11806697083	-0.31932409324	-0.105513911451	0.0895052495782	-0.00549499323573	0.132716683529	0.145091580231	-0.189248341998
YER016W	0.123931490709	-0.0334055360689	-0.0847970232816	-0.313851971447	0.0533654227794	-0.0162471415373	-0.0501796551535	-0.059865464652	0.130678013346	0.0512089723224	-0.0170110040049	-0.0653584744969	-0.068080276736	-0.0563169120616	-0.0394930738583	0.204612970426	-0.122482164671	-0.0798656463589	-0.187510936433	0.155497842429	8.28450246372e-05	0.0210492751742	0.012611368512	0.0233932158969	0.123578550344	0.106681364998	0.126696424517	0.020025323819	0.103982887528	0.0988340466293	-0.374334275819	0.0469066052279	-0.0541304156061	0.102997202953	-0.0656365969615	-0.000538540310528	0.0487374314551	0.000362429093577	-0.0638806820503	0.269152390706	-0.164885738566	0.183711602646	-0.115905983528	0.11733397487	0.0509660695819	-0.140869585947	0.254843708912	0.339255703057	-0.276838033043
YGR286C	-0.179656197742	-0.0926359375462	0.041782001434	0.0379370534531	-0.575786633448	-0.0883131350401	0.0716925155792	-0.10090048868	0.0903055286759	-0.00986944326538	0.110279930177	-0.153229625086	-0.124432239593	-0.0835702480169	0.0136683401126	0.0422677542294	-0.0764343406743	0.224380598056	0.14375222438	-0.157329104887	0.0333735913643	0.0407334014688	0.182218666333	0.0744681243202	-0.159380542813	0.03166020283	-0.0379586472701	-0.107181817715	-0.0650643281185	0.420913808444	-0.135089346284	0.0100841331427	-0.136485390647	-0.137736165633	-0.292839400538	0.134943654298	0.0334925570877	-0.00569540601161	0.0362298285975	0.349210383327	0.108414770262	-0.00637821899661	0.178715231263	0.0256574346415	0.0558263588854	-0.104385001215	-1.67082690443	-1.35981588903	-0.360508677659
YNR058W	-0.0884679944734	-0.246968567896	-0.000900761246034	0.178955136301	0.2250777187	0.019041575508	-0.0777884904862	-0.248462533189	-0.0337136802115	-0.0805756927287	0.0124779268018	0.0552620522026	-0.15211893347	0.034922190358	-0.00507607620922	-0.145988589754	0.202674091609	0.0383010155673	0.206046549949	0.0521067329079	0.149491610223	-0.0226631477062	-0.0554607555068	0.094084458263	-0.108705425325	0.0509214397369	0.386072601503	-0.22969207041	-0.152363105217	-0.106681414755	0.041192951564	0.193888707331	0.0344421379147	-0.00645766248899	0.359029356309	0.0632927027223	-0.128794097437	-0.0237525624352	-0.0919586391857	-0.200685090613	-0.0645938359911	-0.190850732449	0.210569405886	-0.0439075492091	-0.0444929294027	-0.140908974474	-1.34762924331	-0.651289477111	0.114424632935
YNR057C	-0.0602000297815	-0.0515909157322	-0.0923417812751	0.0734003623416	-0.123600232309	-0.0190070216531	0.0033580473637	-0.143916090008	0.116350530035	-0.0264241761108	0.0349891762381	-0.0266941113507	-0.156365113201	0.0075953039884	0.024583126385	0.191951342225	-0.015915075416	-0.133842440019	-0.128236716319	-0.0731378113806	0.102548206308	0.0766142508946	-0.0033580473637	-0.112159765263	-0.0918958192232	0.208716915921	0.00940205492033	-0.0672646267849	-0.110877073692	-0.144560600546	0.0415085348936	0.136429556745	0.0455504351168	-0.0996605835103	0.242512628206	0.258389087553	0.183497234308	-0.0575703636298	0.143042161796	-0.14431389943	-0.0801205178041	0.0374563936722	-0.0377588017193	0.0412725889025	0.0484649978425	-0.174397994278	-0.70151297478	-0.12868399103	-0.16366892298
YNR056C	-0.311374185596	-0.373516551022	-0.0435259153404	0.335367399615	0.340561292954	0.096998547401	-0.103058539019	-0.174870591583	0.000709939303863	-0.113924132131	-0.0345430665284	-0.00690097374743	-0.239370594393	-0.109010340872	-0.156278866468	-0.0552062657557	0.271888434263	0.24677761935	0.15420251555	0.16634310136	0.166179195905	0.00972330457431	-0.0484398534	-0.0135333709278	-0.298211004595	0.0706605689041	-0.0874840547055	-0.487699912475	-0.54360543496	0.285218157571	0.202496713968	0.0133669295767	0.0209628761374	-0.0805016942263	0.730060479548	0.00663728187814	-0.0328960805319	-0.11314647549	0.61360504917	-0.0718572052855	0.123987930651	-0.197205797867	0.214095297865	0.0669929166429	-0.0202896072355	-0.177098791713	-1.2168959359	-0.936783733051	0.692249544613
YJR089W	-0.145780918586	0.0224103997971	-0.0710739622496	-0.0986980146144	0.0742735905965	-0.028829900454	0.0555699136393	0.0980324924658	0.121421598191	0.00351002654015	-0.0793558866049	-0.053864886696	0.064057081227	-0.106112433826	-0.0339241605364	0.0726090498304	-0.0742343457304	-0.0817002047153	-0.0347576083524	0.060683492183	0.0021261022259	0.0170432818663	-0.0438364657741	0.00460478620556	-0.100940190068	-0.0534180306489	-0.0346344047945	-0.0982377448063	0.0249758582342	-0.0816531302416	-0.0615004777281	-0.10998054635	-0.0981342898744	-0.0343662711224	-0.0651632872347	0.113038456363	-0.00144635189899	-0.107416392408	0.0605409084928	0.182184593866	-0.194062360068	0.0117758657064	-0.103473869958	0.0120414822049	0.184071682641	-0.0308671669373	0.0539878980351	0.276273355685	-0.0402900166049
YBR270C	-0.105571314752	-0.0107836112707	-0.112080392091	0.0794998024378	-0.145184626717	-0.0441047235634	0.00960292928987	0.0713794999364	-0.0195744494457	0.0216129166881	0.0395352231927	0.050317305746	0.0347057835279	0.0193792901264	-0.0150616961811	0.0497762372402	0.174575875128	0.111184614345	0.404474587189	-0.0112081927456	0.100710600964	0.0850084127613	-0.00734958850359	0.0607831383921	0.0510260255594	0.114045717022	-0.0379440306466	0.149941887709	0.121228330974	0.0666748018383	-0.0325777976586	0.0143941075579	-0.0962377792172	0.0706786247351	-0.0962539212902	0.00156447500869	-0.0723468307466	0.0649130327968	0.0462767637909	-0.00530119567642	-0.0531854789748	-0.058037547046	-0.0385045646751	-0.110478331781	-0.0956343825346	0.0311150019851	-0.000435171711663	-0.527378086382	-0.0246305717803
YJL058C	0.0599169185561	-0.0574969404672	0.0687768520069	0.223352414112	0.198092711807	0.238939419874	-0.00247227469959	-0.13429289476	0.0200324872396	0.034651967401	0.115298715799	0.0560542426608	0.111886549649	-0.0509786612639	0.0888932662939	-0.164937203377	0.0317153708555	-0.0629853292717	-0.0397394707414	-0.00795008989196	-0.0356857257615	-0.0432005649508	0.647757479315	-0.0787186838536	-0.123593023899	-0.131779939995	-0.0146191776899	-0.0793712310842	-0.0996227633832	-0.147911970165	0.112931535225	0.00807157119492	-0.0795991586412	-0.0673504498663	0.0152979380977	0.0408430102592	-0.173231128649	0.0538232822674	-0.0700170285791	-0.257376878746	-0.0255147406976	-0.112488000552	-0.0208966172643	-0.0629429688786	0.00477092973262	0.112531829908	-0.147991874137	-0.0752606124542	0.445518369739
YKL061W	0.304381868989	0.0737141709967	0.0787001449489	-0.00128869410518	-0.0661814948971	0.0309113896489	-0.0277630291941	-0.00105906726236	0.370830855957	0.0332089965773	0.133642067403	-0.0152275962642	0.0902255446712	-0.0476054030964	-0.00655766964132	0.197860782087	-0.221304727375	0.115806376059	-0.0708134854383	-0.203143594314	0.0706507904218	-0.029344077763	0.195272101808	-0.00695824556615	0.14437633867	0.151413067406	0.206597576505	0.119138608013	0.0278432361396	-0.131802584008	0.0857348296392	-0.0805877685229	0.131282564396	0.125833639677	0.105460964039	-0.0824834069888	-0.0630674077092	0.0428132812842	-0.0298024507187	-0.276265159636	-0.306251560182	0.174245417646	-0.334255738814	0.157803613757	0.0190930659613	0.081769549279	0.492792684762	0.474458815494	-0.103082422685
YFL007W	-0.0402646595781	0.19120919205	-0.220349671732	-0.203651382428	-0.00741207432868	0.137258422774	0.0594561378973	0.0149430143272	-0.147389183796	-0.0572678910158	0.00558155934817	-0.0601920506624	-0.152700054034	0.0721560325885	-0.0543378570795	0.170051671087	0.196408924357	-0.0215555138693	-0.0685664108111	0.0440365289296	0.00467357745723	0.202947304618	0.422021299584	-0.117270355866	-0.0254754134249	0.0442922290253	-0.0918036255074	0.0236333093283	-0.174284037796	0.132891141593	-0.231655838135	0.0825574250999	-0.185803040222	-0.182813299214	-0.163400492062	0.0951796248461	0.0409314019344	-0.127111388932	0.474734566859	0.451480817989	-0.0311062757285	-0.146290947614	0.357891636211	-0.0893535785964	-0.0417301988615	-0.0962664053663	-0.0361466457083	-0.181811223541	-0.119747900019
YLR408C	0.224821665058	-0.0534415299954	-0.0017319072625	0.15496727424	-0.0488840437583	-0.0534077466188	-0.0585452343561	0.167801922549	0.0795075005602	-0.00139128890439	0.024660669756	0.00978230946061	0.166956940893	-0.015283951158	0.00960899029169	-0.14408610553	-0.0655963924825	0.115711494276	0.0325065217454	-0.0973112876679	0.12534822777	-0.0953861170186	-0.356602736723	0.0553968769022	0.0329199119063	-0.162739830279	-0.10104599316	0.224823074426	0.322533526831	-0.181456607214	0.359076494113	-0.237507768673	0.178255496781	0.142188901172	0.238009427256	-0.0966278674202	-0.14343276315	0.20413316447	-0.391943100435	-0.926422751172	-0.0860424393956	-0.0703827609013	-0.383471201169	0.153996562793	-0.0760795097633	0.270312521953	0.407619758113	0.600788120645	0.14095987367
YER177W	0.0315330328439	0.0958458784276	0.102828363718	0.119400370365	-0.238667612481	-0.0125112318057	-0.0486072045714	0.0963633292908	-0.0567245223842	-0.0213412052483	-0.0297778501935	0.0360962066748	0.00210327376492	7.18875990898	0.005165390618	-0.147029124443	0.0273773941893	0.107429918002	0.0804234266828	0.102052850235	-0.00545231240323	-0.0597741342073	0.0828892837052	0.0367491987737	0.185050973171	0.000246391913102	-0.0404332741079	-0.0293933180945	0.178960240157	-0.00115614650382	0.0959113499605	0.0520253718269	0.0859121630436	0.0308294937857	-0.760557274616	-0.00883209198768	-0.0800279659233	0.0757023474701	-0.292577094383	-0.269745500447	-0.00164319166623	-0.15678407774	0.110584102472	-0.193824255908	-0.123281226946	0.215092913711	-0.0158014209306	-0.378210320855	-0.096117071364
YDR099W	-0.249030320361	0.0821343490514	-0.0363896464748	-0.00326628433006	-0.102289951173	0.0245207675014	-0.0577138391778	0.037279876955	-0.0244685190652	-0.0129801092746	-0.203928367569	0.0300201979766	-0.00416854892359	-0.0469130815488	-0.00622452383765	0.0819435375978	0.0188460802102	0.019773578971	-0.0476918722295	0.0403536702426	-0.0166657179035	0.0478060965166	0.0578982734074	-0.0550878021819	0.0450171814851	0.0671039776725	-0.00871188649733	0.157024379597	0.0602526171542	-0.0270840926522	-0.00527274389145	0.170642955051	0.0330654257698	0.0703158540982	-0.453805692385	0.148678135612	0.0948989727643	-0.0523062441455	0.031576214032	0.0458961042552	0.00326628433006	-0.0857586415553	0.143651451848	0.0486765504135	0.0413253609973	0.0103045720757	0.0283076568868	0.0352163355369	-0.014932717314
YPL217C	-0.00926075838966	0.212355534575	-0.00988268475918	-0.152020417969	0.0735083962506	-0.0598224545547	0.134916971128	-0.21701084094	0.023183259368	-0.0135352561743	0.305913855387	-0.0419063335681	-0.093190419544	-0.0122081253372	0.105280441589	-0.00171665474879	0.100396956815	-0.150949504623	0.0410443372424	-0.0589788953094	-0.0234860631213	-0.0148392742166	0.0184942988994	0.00658350891285	-0.256888054872	-0.0446115148673	0.0578225534823	-0.00783436047407	-0.195616583391	-0.0801760833266	-0.184878073143	-0.17474926989	-0.222259812785	-0.179204635773	-0.0344301715422	0.151778490717	0.0412511195957	-0.195144299843	0.0668432513156	0.175089969599	0.151956624444	-0.00687972034648	0.161167298588	0.025970054363	0.0627820543243	-0.194709577805	0.0476997459627	0.105044916554	-0.395707250988
YBR141C	0.142676530854	-0.0186849555247	0.23889340764	0.00367925738202	-0.25059539821	-0.0772906966731	0.0988837210754	-0.351767755237	-0.00553415346879	-0.00595756053908	0.420549836091	0.100746564549	0.205734380411	-0.180593580346	0.130114465156	-0.155071167678	0.104947712494	-0.240568883004	-0.182531107038	-0.204558923105	0.0692479024273	-0.038365349203	-0.0216941115322	0.197197598994	-0.0338580642494	-0.382398258219	-0.143143407158	-0.363922815724	-0.287501665891	-0.0766924968887	-0.0726882435575	-0.183101225856	-0.106064213688	-0.150571717042	-0.113142411049	0.116634359003	-0.0614034660035	-0.013476769139	-0.00367925738202	0.0927291033255	0.29580156423	-0.11870463082	0.0854363450159	-0.01100271668	0.0357442409988	-0.0397520757905	-0.0676258204206	-0.326085558537	-0.233366637619
YIL096C	-0.226279562258	-0.0001840956375	0.156166721721	0.0001840956375	-0.218242051125	-0.240628922163	0.118775971233	-0.305273952028	0.121733329649	0.030549671838	0.428942633912	-0.00958714074608	0.30659846828	-0.178290171839	0.11267444343	-0.0577653258853	-0.149782101219	-0.310572038491	0.163088090531	-0.128507490228	0.132377603491	-0.0253118028459	-0.0197027670874	0.131769975684	-0.122309885121	-0.0924534981936	0.11097154166	-0.289558287338	-0.136849214324	0.328015482092	0.120460833857	-0.157356874682	-0.122703538276	-0.0692154229245	0.107753369681	0.133187062144	-0.102150098094	-0.109903578229	0.0621879697267	0.151902571757	0.211215236529	-0.0467041760236	-0.207491103864	0.0830024394897	0.244556206943	-0.0748997060865	0.159852547408	0.309968748773	-0.199148148105
YLR063W	-0.223485152716	-0.145505379328	-0.0134207497548	0.131350305504	-0.504839160545	-0.28828400815	0.0122291778524	-0.315780277652	-0.154675803918	-0.0685001865126	-0.275897370269	0.111533289429	-0.0469893697665	-0.136109188447	0.0872060678888	-0.026530497484	0.2452150559	-0.21552624983	-0.252349912816	0.340070471548	-0.207900220727	0.1485950866	-0.0815701184315	0.191045104199	-0.142629253182	-0.552065292918	-0.305790959945	-0.349314229269	-0.011513475753	0.217349589624	0.113356006199	-0.00782506466958	-0.139062136519	0.0164225110719	-0.485296959637	0.181035970122	0.00784181433558	-0.266485976543	0.108434470165	0.33463330244	0.149173654891	-0.274508941984	0.253771826413	-0.153754790834	0.133702926985	-0.0122485105718	0.0978178476745	-0.246519054186	-0.264885321142
YJR025C	-0.0408378262524	-0.0588887144521	0.0515273112408	0.176495671124	-0.151222267218	-0.0406676468112	0.0559447708154	0.123825118989	0.119301721741	0.05342552964	-0.209156805915	0.00581405266808	-0.0168603435566	-0.0429274616433	-0.0397647160198	0.167719487499	-0.046120730691	-0.134270720032	0.0835093716951	0.115302524652	-0.0337877637939	0.0331580289509	-0.230155911998	-0.0891480001909	0.0129965349725	0.144053507001	0.112446802186	0.0647249787311	0.0962573391222	-0.0955280536164	0.223097812593	-0.0825611872194	0.0162850557226	0.0082070396108	-0.168546786526	0.0280887432474	0.0371380678693	-0.0344158229439	-0.225794160638	-0.408896362574	0.0616208191159	0.0899435696465	-0.184841613667	0.126594418553	0.169369623285	0.0153805650662	0.196970629297	0.480702275156	0.824941657066
YJR078W	-0.182267865228	0.162472026787	-0.237561845607	-0.0381339811773	-0.285501012682	0.361747343408	0.0728426196106	0.018535448022	-0.145933652569	0.0227697832501	-0.0742960429155	0.0817182941167	-0.160236930044	-0.0109559209061	0.00339314630741	0.0337035876808	0.282326443213	0.104743141788	-0.00317695955668	0.0113026984618	0.12362545187	-0.0835556061827	0.711205370537	-0.00131841993157	-0.149829884027	0.144557678573	-0.0610599705899	-0.00552780030536	0.00690386428733	0.186956393755	0.0203275790928	0.241684794098	-0.0762025627191	-0.0151071310554	-0.29804781294	-0.110493046886	-0.101406034772	-0.0525661124871	0.240473375967	0.382111626934	0.0240507241931	0.0680583126138	0.0529533635103	-0.080652668302	0.0736354805292	0.00927260821013	0.101575991763	-0.187715809598	0.121291597071
YJL060W	-0.236826871	0.0566518410488	0.155323669895	0.0295113246844	0.126075574179	-0.2265602865	-0.10630789619	-0.155304264287	-0.0775677053794	-0.0565065909371	-0.0961545344628	0.0657768351172	0.0202428437448	-0.0973739332986	-0.0131982322543	0.0364649427801	-0.0704628130469	0.35946459001	-0.116029961102	-0.00517293365229	0.0233170845507	-0.13916014276	-0.151380983785	0.186138591846	-0.00946325779385	-0.162335714234	0.0729575714798	0.10405890637	-0.0673258947616	0.0391589692793	0.102952668358	0.0398292680842	0.0384531860132	0.136735834943	0.388011780677	0.0163552765014	-0.0062099710284	0.0692675725854	-0.0818534291877	-0.269811360452	-0.0154315402018	0.113096382862	0.311387945409	0.0630524614229	-0.00285552600598	0.0214494692401	-0.05180529472	0.156962917714	0.438400415051
YBL098W	-0.0269229427616	-0.104329898335	-0.0930125113016	0.180083535821	0.0920622321307	0.0101255789176	-0.00328601982131	0.111576771104	-0.00764040110777	0.0772976642753	-0.0668718923528	0.0121819819604	-0.159037835811	0.0153959888854	0.244593023136	-0.0670721633302	-0.0858113247082	0.241539598937	0.220614617805	0.0187023539392	0.0943512794168	0.0119554660652	0.181246861481	-0.0374090547587	0.00800796323616	0.25210701794	-0.0690586997853	-0.154439983725	0.125792254263	0.333749775326	-0.0540206999002	0.0550306362001	-0.0499130116646	0.122061280096	-0.113406960257	0.0187298780791	0.0194778886132	0.0243135806751	0.0016741304204	0.134127233755	-0.0662606616151	-0.0388638346333	-0.226800292644	-0.0239994429148	-0.0573889970688	0.115418392235	0.139281174871	-0.274864863345	0.337285721459
YLR231C	-0.0152869916703	-0.0159633820521	0.0213991613789	-0.0434832513289	-0.00787197359337	-0.0588271544535	0.0144506518717	0.0781695923838	-0.122404655936	-0.00396342691503	-0.0584969813203	-0.0414886977404	0.045221315572	0.0274251590397	-0.156318877516	0.0471812661218	-0.120208444384	0.11345819778	0.115743057423	-0.071206937279	-0.137786704691	-0.0547126843781	0.207119553893	0.045311379702	-0.0701046886767	0.0417952830413	-0.0363718706599	-0.000889185008898	-0.123712868564	0.0560750973519	-0.0713407891546	0.098198586922	0.0138247634737	-0.0311927006116	0.211988655669	0.00627416455996	-0.0561028406507	-0.0400424754373	-0.00459242828214	0.0888975579293	0.0144670016833	-0.0266100367052	0.0887858901283	-0.00587875773713	0.0351941235644	0.0549640459968	0.0424296894265	0.185379107638	-0.258273628648
YFR047C	0.0899063929449	-0.00910573732139	-0.0551020727852	0.0238572660689	0.111912785645	-0.0219105155679	-0.0681040043725	0.124771879119	-0.0105456553213	0.0257139607413	-0.0290805321028	0.130800747867	-0.000532632340009	-0.0199509842703	-0.0134431416854	-0.0666168288778	-0.0860649035321	0.076069401897	-0.020498239317	0.138931910555	0.0437915452039	-0.0398394485884	-0.000869624921747	0.0124109211633	0.109345468971	0.133241366206	-0.0747048720535	0.0247052820099	0.0923827067129	0.0883008804228	-0.0548852108015	0.0447076153632	-0.042947302603	0.108674445577	0.381213472329	-0.0693852540689	-0.0190442406494	0.0559223725056	-0.12147145776	-0.139034337828	0.0543031183765	-0.0363559888764	-0.0331393027252	0.0530491096833	-0.00837566563924	0.0514602493909	0.118573668967	-0.138516386618	0.146229093363
YDR428C	-0.00159522973579	-0.0128271398102	-0.00275656100841	0.135946557544	0.041462816998	0.00159522973579	-0.0165736306179	-0.0153248602161	0.036658543933	0.0507574655303	-0.0881014977609	0.0409602066624	0.0945109766793	-0.0756226940331	-0.0761638296386	0.0150860623691	0.0541605347802	-0.101905562772	-0.12925398472	0.0115807026325	-0.00853531361318	-0.0119075075298	-0.199676062506	0.0568798800043	-0.00850267772656	0.118470571765	0.114812463816	-0.0441059240447	0.0171206481852	0.103272115643	0.0935003431094	0.00385721726879	0.0889617301247	-0.0345955454645	0.0830043415952	0.0364640952074	-0.102650024647	-0.0654411913406	-0.0814224721765	0.187494456232	-0.0953634478429	0.0975494053966	-0.112050880466	0.0212798387265	0.14526975288	-0.0159718727311	0.0369760205671	0.202753397716	-0.252120300207
YNL271C	-0.210280037837	0.126028400907	-0.0917428579599	-0.00725383715675	0.0467673891783	-0.0062225608683	0.0564418445879	0.0815091873273	-0.134511815272	-0.00868861176457	-0.0237313916249	-0.00876609628951	-0.0556880807979	0.0957031074486	-0.0094430568559	-0.0629841081321	0.0120511353152	-0.0525440163907	0.214361029456	0.12199829259	0.0648861756992	-0.044151331155	-0.0711089979658	0.0609424307087	0.0305795676547	-0.00933266213228	0.0106621014156	0.0495519581326	-0.0176617475576	-0.0257553447799	-0.0192953949341	0.00575466953555	-0.126451086215	-0.0305534113435	0.0562575539241	-0.0132130152582	-0.00686148567115	0.0321491583509	-0.0248095433486	0.0480207480821	0.165389307449	-0.132233274854	0.192629133408	-0.04037707237	-0.0294322988596	0.00510253342029	-0.0587618448519	-0.0471665541584	-0.0407691578688
YNL233W	0.0116269665624	-0.0852215625362	0.000751516967453	-0.133013811344	0.112352301162	-0.109423291168	0.126978409163	-0.103109159525	-0.0523659489509	0.0073551722908	-0.242302197523	-0.0810419777056	0.0565834087678	0.0310790857713	0.00651234108724	-0.175037928611	0.0456045669896	-0.0570965917306	-0.229330093902	-0.0496451090066	-0.00722041738455	-0.0169581891132	-0.140866435211	0.101000882178	0.00395508420833	-0.0900151086599	0.000409564527017	-0.17121002777	-0.0651777127302	-0.10636257117	0.00831489025301	-0.132467943119	0.127604527722	0.213927029346	0.0597662640386	0.0643317965624	0.0417877055277	0.097982301438	0.190248010372	0.000640080485467	0.120268048713	0.0139658047337	-6.13906159694e-05	-0.0679119220321	-0.0819475734961	0.0184460349522	-0.367918501946	-0.430410172013	-0.00438814551969
YNL166C	-0.0741201758366	-0.0132120170165	-0.0231663788681	-0.0462297100272	0.0830659776131	-0.00458125560377	-0.0227993534735	-0.0347513324073	0.0682496864012	-0.0483457290073	-0.0215973800765	-0.0719832922774	0.0419626772653	0.00545668747604	-0.0358370915516	0.125099954257	-0.151082800194	0.087778640639	0.0326489058652	-0.0860905678822	-0.104910792398	0.0294231629271	0.0259589133741	-0.0214974038026	0.0649882439093	0.00661499174507	-0.0132062344108	-0.0416753259454	-0.0272300471124	-0.0962831162389	-0.149287980262	-0.0148028202186	0.00685591610068	0.112106123436	-0.188151301008	0.0450015459067	0.0173289388791	0.0597092492959	-0.351480418979	0.17039970304	0.0132120170165	0.01358273511	0.115158644428	0.139898578465	0.0362597990904	-0.0282349148525	-0.0633482764501	0.138164765313	-0.347823236892
YIL159W	0.11655435144	-0.115364600898	-0.0669405271599	-0.0447856680867	0.0625928522175	0.033297306242	0.0204604951862	-0.0320398492548	0.0324746959935	-0.00683243016957	-0.112047292038	-0.0633441376299	-0.0820464952941	0.0339712512072	-0.011631895705	-0.0651389459102	0.0114054882177	-0.0535832860451	-0.03394724817	-0.012870115804	0.0322326025297	0.0454087148267	-0.0331457580817	-0.158679517571	-0.115221137062	0.0658762685912	-0.00940617861688	-0.304143537232	-0.0822646073114	-0.0337469226642	0.0957500758244	-0.0294508486048	-0.135093825037	0.0805284665395	-0.0334327043832	-0.0485497531119	-0.017658888401	-0.0738878665733	0.00285861357357	0.0545256636714	0.0500223859255	-0.00232984947052	0.137402804058	0.217525348736	-0.018279167726	0.0680722777971	0.112525564818	-0.0415860973392	-0.170201052507
YGR230W	-0.000341198741983	-0.123691274928	0.146712809538	0.0443210638422	0.0558833127737	0.00660014660086	0.0723117565905	0.144361255958	0.173414930734	0.00358346893919	-0.612206031895	0.0433356627472	0.0494347331899	0.0436871471622	-0.0542127499326	-0.0680126592193	-0.172324211571	0.134393141326	0.42931762586	-0.145127362934	-0.0126553351754	-0.0713400470786	-0.366042056994	0.0274430427082	0.0770336706663	0.164615154732	0.127962841241	-0.0334694173469	-0.951805408713	0.0386548389834	-0.0292997404367	-0.0131621139827	0.103380415126	0.0853146100699	-0.00358346893919	-0.0195318088016	-0.0313676914578	0.140814780071	-0.125900312063	0.153300046074	0.0260352812799	0.0167540483642	-0.347470545063	0.0494405905002	0.0205911496242	-0.335076771491	-0.909673277064	-0.0318876271785	-0.0660654570162
YBL085W	-0.187383991672	0.119168149295	0.00783336150848	-0.0291701219117	-0.101254780723	-0.0452923997362	0.0107846640469	0.0169824456139	-0.0727577247176	-0.041755377345	-0.0338495372448	-0.0551026930907	0.00594095799551	0.0983635596407	-0.0489529468462	-0.0509312839076	-0.00889390306704	0.098600799133	0.0491482989963	0.0233306881098	0.0596732416233	0.0843232874211	0.782695954242	-0.0533583626397	0.128223477578	0.0381812565998	-0.0254037414451	0.0953480961847	-0.18877766773	-0.0491845463985	0.0983436302718	-0.0155324806629	-0.114244350318	0.00233748590013	-0.103751653728	-0.0268946581258	-0.0182844907105	0.00783303327161	-0.0911179772931	-0.560646933809	0.0939506127975	-0.191555722452	-0.015134086112	0.0612040768779	-0.095874373712	0.0892526539442	0.0601949549732	-0.02301350872	-0.238149173383
YER114C	-0.117251768404	0.0515607897989	-0.112999894896	0.216694337493	-0.22530918499	0.0323308218279	0.0141218097683	0.00717160502061	-0.0208145881645	-0.025139563162	-0.0652104527621	0.023845261743	-0.0221899012385	0.0443243038737	0.0603545056276	0.0495242039018	0.0368033201846	0.191158205463	-0.27273996146	0.0856169274604	0.167842111619	0.178037094248	0.0904308615821	0.0935341710886	-0.0333785593558	-0.0243912658508	-0.161246712513	-0.0175135467619	0.0217766498111	0.267807478697	-0.00626186169961	0.0459492687967	-0.126875919292	-0.0627046256806	-0.154533220062	0.0484569544567	0.0148192758361	-0.0321033613115	-0.0275108689987	0.205696030292	-0.0831891095951	-0.0726390524817	0.0738257603536	-0.0821711046115	-0.0615454554554	-0.0208083713041	-0.0534570370722	-0.203810915002	-0.0939081859782
YLR267W	-0.259795197005	-0.446564949492	-0.120563290687	0.00917488613724	0.206845564863	0.238206593604	-0.124081584555	0.0418515033899	-0.240309350796	-0.00543797853989	-0.499294465608	0.276159905471	0.306005731426	0.0279557953357	0.117912470009	0.149975399739	0.145146033614	-0.0860014505655	-0.0898797769269	0.126294108249	0.20893843953	-0.133261714348	0.277011740844	0.168928067336	-0.00466575183233	0.00669650970869	-0.573744867983	-0.610805243555	0.150959156233	0.00543797853989	0.0182672829618	0.1477306188	0.268996137526	-0.489399075821	-0.188689508217	0.186650276913	-0.0943455370295	0.0614071315385	0.00990152022732	0.0423503700279	-0.118378112868	0.228153862807	-0.281719372049	0.00364771541831	0.118494143964	0.304134956694	-0.0780726422545	-0.125178222004	0.074868119951
YNL042W	-0.141656550403	-0.24054960583	0.13268770343	-0.0873101461594	-0.184550780602	-0.118759456155	-0.0942509535884	0.0847747501365	-0.0823292657533	-0.0611693828716	0.127088483316	-0.120042801286	0.00114312630244	0.0918469150791	0.000922347254262	-0.121025246925	0.0146300349137	0.0523666180729	0.15009637631	-0.0841975194222	-0.0438914247348	0.0597768442996	0.525656961396	0.0474795024614	-0.0648810922916	0.0362499935895	-0.165414085476	-0.0139380477049	0.0916820930375	0.0629355700336	0.0795684363363	0.107365232955	-0.0448830325098	-0.0829376396366	-0.453072209609	0.0459450981271	-0.0246757144144	-0.0146244377626	0.0731759337972	0.359514093236	0.00526780656392	-0.17986934955	-0.00550132191795	-0.00483419227129	-0.0471732395468	0.148209043011	0.270337904902	0.200378277323	0.122567028977
YNL275W	0.0178846449844	-0.107298401288	0.049327782737	-0.0734936298598	0.130914822513	-0.0580948027317	-0.0460607972977	-0.0635107455013	-0.0141811048362	-0.0447804745459	-0.0183855102685	0.0963010721569	0.159224997859	0.023762674223	-0.0978414866763	-0.105308467503	-0.049732555688	-0.00682971434492	0.254856401818	-0.0589715466542	-0.0219075305546	0.0141521891564	0.0462772977618	0.0759529803275	0.0402563841126	-0.0144205241667	0.0536729325001	-0.262262007037	-0.165456545625	0.101898858054	-0.202932427692	-0.11646656893	-0.0347840474006	0.0617410683147	0.863729169437	-0.0907858408927	-0.111207991214	0.0257915147207	0.0713909182879	0.115010414163	0.0178499728602	-0.0535940936708	-0.126532134417	-0.0466189662941	-0.0491840570859	0.036278132363	-0.285939838584	-0.203843408544	0.100747259499
YLR078C	0.149485040906	0.0759463710651	0.113728155701	0.0623017121885	-0.0674574696278	-0.0403603698153	-0.0705190354846	-0.0487303950875	0.162603671415	-0.00316238710095	-0.0140149587488	-0.0139914487095	0.111769272688	-0.0402593112096	0.120312684922	0.0352407427943	-0.201652167487	-0.05818613043	0.0366107175733	-0.118451660245	0.0793892195344	0.0198873760966	-0.148698630639	0.0889608432831	0.0967205558171	-0.119599257123	-0.0541138735752	-0.0502290020813	0.0416521116197	0.169607676081	0.049002287857	-0.0405523378312	0.160554832324	0.117414417996	0.0337270316732	9.77575606604e-06	0.053721347307	0.164939995377	0.068831268375	0.0739247826342	-0.102569049718	0.021607691478	-0.344058117637	0.105813698264	-0.0243659600717	0.100326616509	0.111027159432	0.214300918127	-0.0940351788775
YCR032W	-0.12070414457	0.063530155229	-0.125526820008	-0.0526379824641	-0.0602610743356	-0.0224409795544	0.0219628111838	-0.0221043450379	-0.00209436815634	0.00373789486157	-0.0324359814403	0.147982839397	-0.0301781266562	0.0588279870806	0.0141924910972	-0.0740343066938	0.0624294755483	-0.0863924243475	-0.032052167476	0.299328940642	0.058284219489	0.0882929197637	0.128559836322	-0.0110607540419	0.0794450949608	0.0806497052422	0.0423350821993	-0.0125517992645	0.0918748617177	0.0571011520926	-0.0561381059198	-0.00802260409854	0.00223436395527	-0.0613823043538	-0.113372447186	0.00915169972859	0.000855552670961	-0.10060584934	-0.0990610519112	0.330799720345	0.03879480239	-0.0764794627082	0.0308561942913	-0.00534780118432	-0.00299469710618	-0.0464199700562	0.182427759198	0.0169836955758	-0.142149804103
YDL141W	-0.2539107416	-0.00408592874051	-0.0163634862584	-0.0234065883797	0.256403301386	0.0888473325009	0.00267862755969	0.0077335289013	-0.0861353822371	-0.0650046154974	-0.289079921018	0.0867068282269	0.090454715331	0.0315705038996	-0.178186892379	-0.0293805967107	-0.023412226653	0.0725357906853	0.0564474945264	-0.143434056931	-0.0546529105022	0.0739075677858	-0.0184569618612	0.134433247398	-0.0602249771548	-0.041985348082	0.0261712437523	-0.00602491811231	-0.124499363628	-0.161048043625	0.0228181003235	0.0190569383452	0.0227057420603	-0.0585554238794	0.393474307656	0.0998487472114	-0.0145062215399	-0.0783688740377	0.168989271662	-0.219652291146	-0.0144689088875	-0.0315445789544	0.238240843322	-0.0295920134795	0.0174305835838	-0.0626247836826	-0.168182904085	-0.00241671874248	0.118131232992
YLL015W	0.167582081814	0.101295758637	-0.165001596589	-0.0161441916186	0.0884804466761	0.0452214216913	0.0287081718557	-0.068934110894	-0.0795290046683	-0.00168546510728	0.126470555186	0.0538012560304	-0.082522922395	0.0396102716676	0.049711494054	-0.0630883552183	0.260633376085	0.0184942577901	-0.0544462457529	0.262811901425	-0.0254595769806	0.022990730422	0.0765450733977	-0.116539119636	-0.0938891198521	0.149523011166	0.0629703018602	0.0633574254602	0.0438102408507	-0.0812634693677	0.0113610672254	-0.017520735612	-0.0657701594282	0.0385849350853	0.0370387556204	-0.0455462260247	-0.116911706421	-0.0551280917721	0.00785019129991	0.084921737307	-0.0942592866842	-0.00773496922442	0.0919897856039	-0.103463529672	-0.0390799741573	-0.016136605661	0.109854625143	-0.0395190916462	-0.0714055849431
YDL074C	-0.107970687047	-0.101048445904	0.0216794713622	-0.12550548867	0.165324139942	0.00259084137615	-0.0382541783296	0.019338017361	0.109449645724	0.0291002304799	-0.0154729705844	-0.0375130963981	0.0424362491171	-0.0459887666407	-0.0326052884389	0.0152862260083	-0.13758789736	0.0561724001985	0.0452201494524	-0.0585757934795	0.0691581106155	0.111577985547	-0.0174041142866	0.00816523878638	0.0695658870995	-0.018107145551	-0.0674876776429	-0.0656435006243	0.052758247924	0.197349795431	-0.01248587045	-0.102220638076	0.0667557583358	0.0484163574118	0.108182795838	0.0232007927124	0.0646606979822	-0.00771411447448	0.237350128472	0.326789965334	0.138752478001	0.0133440279178	-0.141269322553	0.212154530873	0.0793196347084	0.0109082190345	0.0556777941104	0.112249774549	0.0155718629159
YLR015W	-0.130118340646	0.0151058500963	0.179182781651	-0.145122852779	0.0760128033086	0.0927515811324	-0.00394153862863	-0.0780903914979	0.00809170831455	0.00434463009787	0.0485905939676	-0.0315197731119	0.292333591806	-0.00496159906513	0.0596760185608	-0.152011936879	-0.00610559723031	-0.110373073092	-0.0342454660229	-0.0954018212844	0.0268947011549	0.0537686958536	-0.0924541022988	0.177653055812	0.0486334960669	-0.0963503885448	-0.135159143552	-0.141524992207	0.0285617804159	0.195887977641	-0.0716168150252	-0.0945096136332	-0.0214526292279	0.00677310972472	0.16175507871	0.0779669785254	-0.0853571068052	0.0584699752675	0.130517752376	0.232272430678	0.0121063839258	-0.0626953978748	-0.0156333489259	0.112781631204	0.0702965241933	-0.0388800503944	0.0540909080411	-0.0967366169463	-0.0729065045707
YDL231C	0.0386740035503	0.0280864001839	0.0931694124252	0.111792031695	0.0440239305487	-0.0165470204933	0.0104641858934	-0.1746920027	-0.0379460775543	0.0606691569287	-0.059852019513	0.0981740570945	0.0363605571063	-0.0408845172343	-0.0183450808087	-0.0242804087735	0.143338193377	-0.0780661999867	-0.109073931815	0.174995727898	0.0689993931077	0.00737328158866	0.0197837287355	-0.0955850598446	-0.140930337044	-0.0550482390811	-0.00743113456716	0.0255458802527	0.0159362683069	-0.244673156775	-0.148767697013	-0.030796909603	0.0925426485952	0.022431667792	0.120262553663	0.0274154885705	-0.115585595768	-0.123868638355	-0.0404776848439	0.0248723082333	-0.101328646689	-0.0811282370229	0.042224793391	-0.0580731978932	0.033618062189	-0.0246931951874	0.333853230812	0.0296629855494	0.112074580434
YNR051C	-0.160464380672	0.108764020812	-0.014624971117	-0.142734906212	0.108898208732	0.0480044724129	0.00238145925074	-0.0708438817207	-0.000278334725583	-0.0242691917568	0.0650552316165	-0.0673187025945	0.0659394934117	0.0748440560181	0.00717859785617	-0.0574443145028	-0.124885669779	0.135698988101	0.22698051081	0.0546365963082	0.136699671483	-0.00377771729838	0.0090053674647	-0.0674413450175	-0.103085330788	-0.0446909822905	-0.0520164095709	0.0701781645567	-0.0594051368886	-0.0944359258785	-0.143774493945	-0.0517281331336	0.0455523725209	-0.12424997936	0.233265238287	0.10789617511	-0.170569636585	-0.04063269976	0.118275318247	0.320386892188	-0.0669156955598	-0.0731717094516	0.0408333657027	0.0680606158727	-0.0517435272671	0.0739649952409	-0.106284211776	-0.159386645108	-0.000416887372317
YGR246C	0.0711402515889	0.0380125467669	0.0573141795146	-0.186639951582	0.168590144827	-0.0257279322065	-0.0321162022078	-0.0448096725483	0.0438656078551	0.00903033514461	-0.251194832885	0.0125781426632	0.227335738601	-0.0166974259228	0.0629014477996	-0.0999586249466	-0.0485134673835	-0.0365817649944	0.182286797986	-0.0910292842236	-0.045183679963	-0.0252564187605	-0.207636001746	0.162975682515	0.0237234016983	0.0635232824942	0.0695630054095	-0.00218380377423	0.141790182647	0.110454880599	-0.195043096044	-0.105916140647	0.038888487213	-0.0703140439122	0.0255814839018	0.0347968145274	-0.00231440537637	-0.0205676950839	0.0421300590896	0.327214622039	-0.0256412456121	0.0217738637361	0.0639920988894	0.0903005305042	0.00464780473419	-0.0264874564642	-0.0206912900734	0.0896206100198	-0.169306983534
YHR036W	-0.0900309378598	0.0123978092178	0.0165837974917	-0.221323917761	-0.122794189234	0.0715659120898	0.0447223049564	0.0395664515922	-0.00752262036688	0.00866432249865	-0.000695651695479	0.0420910224107	0.0526060722715	-0.02157035363	-0.0233323568355	0.081132125699	0.015467039769	-0.0765658798972	0.1801199105	-0.0482806864657	-0.0157064694475	0.039745767832	0.106776009382	-0.222133655429	0.0272343413248	-0.0867660046273	0.0309626700754	0.0571865599412	0.0602438423896	0.0239273098933	-0.203687503537	0.099493627277	0.00121978228159	0.0268877666651	-0.22502090587	0.188759788902	0.0709107346171	-0.0944682454108	0.179570360673	0.428763084994	0.0562138899906	-0.149368181574	-0.00196363209411	0.138012199425	-0.0127004266921	-0.0902882091084	-0.194518703359	0.10751094826	-0.239983898323
YBL097W	0.379957156483	-0.174318839462	0.101844079746	-0.568901375348	0.0138987330867	0.170298202901	0.0194206025994	-0.0971108414919	0.343067609349	-0.162787542071	0.188210322064	0.285839652721	0.235290566876	0.164301716028	0.176188110975	-0.223256031601	0.234306408085	0.0681334467117	-0.303612776832	0.523569240549	0.521078932094	0.138645234219	-0.159422963829	0.401532269537	0.489802001661	0.0109609459196	-0.0771891757025	0.291536430006	0.000649375630599	0.681928807726	-0.192111508618	-0.0857045602226	-0.104234313742	-0.0251134495472	-0.10441233789	-0.183119613906	0.133558984355	0.103874906564	0.285494002519	0.719705939156	-0.137732631382	0.136421487503	0.00897240650705	0.409262692842	-0.0510614674785	-0.307580583411	-0.424567456954	-0.335543856773	-0.212623766921
YPL084W	-0.246073293164	0.133650848303	-0.03880984296	0.000855988215035	-0.175403394747	-0.0802378272701	-0.0205519848579	0.0172408235575	-0.100714511236	0.0264719916816	-0.292639081253	0.11075836647	0.108457339091	0.110450727606	-0.021251636116	-0.077410830104	0.234213453905	-0.021197330873	-0.203659624923	0.383165682668	0.0217946394936	0.0272516707614	-0.11605943515	0.0214160239581	-0.123798149081	0.0147879554174	-0.0277788761567	0.112581592065	0.109106113286	-0.0238730938615	0.0630456482616	-0.039558008465	-0.0774008548299	-0.120722329972	-0.199146638418	-0.00724146517487	-0.0344511542138	-0.104426671936	-0.085567121074	0.172802106192	-0.0122854500049	-0.0415402345178	0.0663399068034	-0.153385149958	0.102971455499	-0.0222159243877	0.0736128748712	0.120268820575	0.297715562387
YGL007W	-0.12961664561	0.0831104791242	0.0253293447082	0.42630012451	0.0208639797742	-0.246791964734	-0.0514289168958	-0.0593855376627	-0.0507617922882	0.166324120775	-0.247372892217	-0.0247943164796	-0.243300588033	0.248168400291	-0.0779760766755	0.37118677901	-0.25924727958	0.015788240496	-0.0232758466996	-0.855332212278	-0.0006708170872	0.110453782251	-0.0711019137145	0.608867250841	0.231448774611	0.53472708731	-0.107492787897	-0.0968950320085	0.903322885228	0.26902434829	-0.00321778648821	0.218826797006	0.432125109135	0.0289780379033	0.315844954654	0.884213183996	0.616325471048	0.314930537408	-0.00472291714778	-0.266928649124	0.154128206171	-0.0837144629046	0.905285089081	0.0262240357892	0.459339170019	-0.251129131089	0.714572664874	0.378296115012	-0.465306600864
YPR057W	0.197004430624	-0.0328205210496	-0.0266244333191	-0.0553502114505	0.114482234957	-0.0237285391178	0.0769382656284	0.00537161904217	0.117066736799	0.0612055295833	0.132583630659	-0.0439836275212	0.0172573840806	-0.0179496350756	0.0244272742504	0.016390714351	-0.0520169715074	0.0159399731697	0.344603996241	0.0523219996541	-0.0271704552904	0.0348239932592	-0.266283633736	-0.0305578834347	-0.0166062989381	-0.0123636448681	0.137040325246	-0.0186210139178	0.091536885144	0.0293750078701	-0.132832547433	-0.115822519493	0.0180271169622	-0.0149233039706	0.104472074772	-0.0506622065486	-0.0736502187457	-0.00904283738995	-0.0350173352123	-0.153881776978	-0.0432475969453	0.134041136751	-0.11749251908	-0.0165126200798	0.0472527598028	-0.0270465033687	-0.967095003332	-0.384013059883	0.0769451952989
YER172C	-0.0696728406787	0.00611785674359	-0.0751073478733	-0.136734298536	0.0213835495247	0.00889407532449	0.0293392128124	0.0226204520075	-0.0947816082349	-0.0546791718653	-0.017126544454	0.00930827881285	-0.0908956059119	0.0244339107899	0.017562362218	0.00365679607191	0.00304227709951	-0.00226891908066	0.205839784633	-0.0685804288503	0.0257816816051	0.105786837414	0.185574964188	0.0106179261337	0.0179663529579	0.0237451226027	0.114623747742	-0.113646543993	-0.0599187117426	0.0320537850425	-0.176393558459	-0.108340179426	-0.0631790317208	0.0179610918791	0.121541511977	0.0399028446369	-0.046137733848	-0.0852939025942	0.159407428146	0.161603227444	0.00291189976552	0.0332123244582	0.20141904	-0.0678514986195	0.0417641992562	-0.0402647328195	-0.0444856786723	-0.0860269726719	-0.167113684927
YGL247W	0.220332636628	-0.00212031489289	-0.0232772293943	0.116348757555	-0.0989286176067	-0.11515553966	0.118819924115	0.0801439439576	0.138081909151	0.0407695924569	0.212226972639	-0.104486861479	-0.0405220617612	-0.158902391015	0.0314135554085	0.0493998790885	-0.12358667062	-0.161729914001	0.453207997084	-0.266732099731	-0.0160755268529	0.153073081718	-0.104436715845	-0.171806328878	-0.0377476749102	0.0920269920315	0.224287607623	0.164946702331	0.00699396998261	0.346382757033	0.00212031489289	-0.00744834999441	0.0878192152644	-0.0237334253934	0.314165382505	-0.0425595368948	0.0144734543879	0.0643110103095	-0.0737455740486	0.344933611631	-0.132639124227	0.078538960351	-0.398576400254	0.0639632383671	-0.0296877748317	-0.0194472170288	-0.141992967125	0.271249845184	-0.00229323850844
YOL077C	0.0142714436078	-0.0490400482938	0.0497976457963	0.193886100577	-0.407440413082	-0.0623614442538	0.142689944214	-0.361353642354	0.157132879796	-0.0526161305692	0.515338017053	-0.0748554302054	0.0864866029174	-0.279420369604	0.0443506800363	-0.00132900534915	-0.136935536811	-0.145776216131	-0.0328427664255	-0.272243624908	0.0293725579936	-0.060306824606	0.020770418328	0.104594643898	-0.0819285911319	-0.143803253166	0.0262970635688	-0.24451361297	-0.255201409893	0.409402917708	-0.0474052747387	-0.0509155973321	0.0607740093457	-0.139719647516	-0.0901265228861	0.158190245545	0.00719019190483	-0.0308887446351	-0.0625248678419	0.234275762081	0.163530859545	0.0731818572288	-0.232562007713	0.122831738316	0.0856408128611	-0.110214682616	-0.512918332333	-0.24289297555	-0.606061966267
YDL037C	0.14344692842	-0.0583606274597	0.743437730088	-0.256031971657	0.12163541504	-0.399546805278	0.249152522278	0.0356043411284	0.628693433747	-0.416121494573	-1.64633048206	0.258493852325	-0.895069710607	-0.893930467694	-0.514990962213	0.0190518049493	-0.160183846601	0.0895931550875	1.00870037173	0.240738551946	-1.28278962479	-0.400007073872	0.0502141270832	0.138552627671	0.265344584852	0.127522113639	-0.19149302902	0.36060169119	-1.05379024352	-0.765018207455	-1.07939049197	0.135245858727	-0.171793286052	-1.50508305352	0.445388492954	-0.770307691707	0.421061672221	0.252042371551	-0.00329152104112	0.941481971828	1.70607931569	-0.319350092286	0.426443066776	-0.605143707533	-1.35889776884	-0.904803400097	-1.14078384968	-0.110351770112	-2.31860207627
YDR275W	-0.098469912687	-0.0680832921165	0.00614348291328	-0.0232183661129	-0.129591020174	-0.0497237680875	0.0257939778472	-0.0510635082012	0.121279858348	-0.0147287258467	-0.242162952461	-0.113868348011	-0.119053160774	-0.0660749091354	-0.120376067346	0.0745840333616	-0.17913236651	0.100513051719	0.162931505813	-0.202732315523	0.231514213621	0.0384746761336	-0.136467372663	0.0197447921435	-0.0255800432746	0.0973738889783	0.00219426923558	0.0653337110052	-0.0803830132727	-0.0274418463996	-0.165674337581	-0.0199180251713	-0.179403815582	0.0385346335853	1.2490215341	0.0230014004174	-0.0527470369861	0.0407109966073	0.141732180783	-0.0789055858714	-0.0403025376757	-0.0333784528823	-0.047081148379	0.111113231811	-0.0869780064046	0.155395792848	-0.535405579763	-0.06957312717	-0.23806468769
YLR465C	0.511580537845	0.339018824347	-0.170269647593	0.100638535193	0.0956599162623	-0.048927436179	0.0519255952179	0.188388108911	-0.121286370272	-0.210777453647	0.0694692934159	-0.0345511933951	-0.252036145498	-0.0126548962449	0.0626386506758	-0.588811577573	0.367495446475	-0.0301171429758	0.476827199493	0.662265931203	-0.038361337127	-0.250449003019	-0.0750086274193	-0.197514422061	-0.0643118666697	0.22920839023	0.286579737526	0.126095667966	0.10795439768	-0.203636799417	-0.0704782887891	-0.00260807640731	-0.0774047780314	-0.0165770064999	-0.0146498182779	-0.356609207215	-0.194645625953	-0.0032712756828	0.0705713517102	0.118234214572	0.207634233559	-0.16813365206	0.102993254305	0.142492804985	-0.322050366386	0.0550383516057	0.0299643827544	-0.439744589497	0.150339406317
YNL269W	-0.114828898514	0.574074111009	-0.599697187871	-0.15584349948	-0.137668372739	0.378192979562	-0.091947986078	0.0529086199375	-0.0348229941466	-0.109246218652	0.25949566697	-0.0327148834206	0.337139269885	-0.0599856039792	-0.0178055984479	0.0550647015132	-0.0815486758479	0.0859258512131	-0.423233316066	-0.115555198847	0.085668265878	-0.090191195697	0.499530268586	0.16844157077	0.110770249098	0.0559775105781	0.150787137197	0.107503249354	-0.774719051839	-0.325584084419	-0.217377679007	-0.224186554638	-0.00385152041232	-0.00436932733852	0.38570772162	0.164643113734	0.140963301556	0.0899863332094	0.131744395814	0.00341043592773	0.266844962493	-0.339322111788	0.0659895578685	0.124536518204	0.000565013160016	-0.206573135519	-0.0742021724822	0.693111498078	-0.0350341742633
YNR069C	-0.258558492728	0.351971837362	-0.396675500329	-0.220477793642	-0.466576879035	0.266033022698	0.0661130875525	0.177377756623	-0.0389429604068	-0.105032727632	-0.139481386356	0.187007120678	-0.349294808668	-0.0675727459667	0.178976640566	0.466221996098	0.406753988217	0.179182447973	-0.431414317889	0.709499751501	-0.239589390819	0.227132387561	0.469719973749	-0.42847462818	0.0821947245702	-0.212719590553	-0.0298915243969	0.0615205295928	0.227274972403	0.198361965663	-0.534262361308	0.157240742964	-0.0503347503371	-0.0114733047304	-0.458561728658	0.267059052119	0.122473262873	-0.333126324146	0.675989552029	1.43097527529	-0.112561215614	-0.382973164869	-0.108976808609	-0.144236874567	0.355076525408	-0.0889595749435	0.123588415643	0.17955267825	1.81547609406
YOL137W	0.0992917819856	0.144544523762	-0.0316154098541	0.0820859935134	0.208995777085	-0.0646904426375	-0.00891600679763	0.07511139747	-0.0459022246704	-0.0110633964081	-0.0271272006928	0.045098533379	-0.196939974795	0.00210215538707	-0.0656912557895	0.0463532436177	0.0396956641268	0.0756497706182	0.230099680033	-0.0142571304057	-0.00992696409218	0.0951590562409	0.0991733393159	-0.227743073056	-0.084794646914	0.145889404716	0.0580266481166	0.0882955599453	-0.0340922736821	0.00768020635657	-0.0124458085303	0.050877805229	-0.00773191759395	-0.0938331665467	0.435283238347	-0.0802055645631	0.0487082718949	-0.0460022839549	-0.0250276298219	0.0686528478606	0.0198289368531	-0.061697696959	0.170268792546	-0.0304565701669	-0.0684133837471	-0.0491916723788	0.0819486047144	-0.13744308392	-0.00955437145526
YBR290W	-0.0756139964792	-0.0361376340068	0.00266741358788	-0.174349399735	0.179860442688	-0.090905924019	-0.0674755442705	-0.00324636460802	0.0636443224505	0.0174095678839	0.038428377422	0.0840764308589	-0.021058883897	0.0499017730701	0.109900052328	-0.0342467121511	-0.225050806173	-0.0489659924095	-0.075920142295	-0.0897504299313	-0.0399540677719	-0.00858170421337	0.555299804579	-0.0453305439788	0.0662954824838	-0.0492261902283	-0.0403329392491	0.0353219915792	0.166708536292	0.0747883503248	-0.153342460664	0.0405961374931	0.10642303775	0.0268573229132	-0.1331682261	0.0307518605496	-0.0675050945954	0.00693476310293	0.128130321553	0.421000327872	-0.0618076328985	0.0628176065143	-0.208468509875	0.137375583122	0.0454288445037	0.0376683738739	0.00248475997445	0.430309200641	0.184801466142
YPR171W	-0.176645296466	-0.0742311755967	-0.0737151779613	-0.0509216931792	-0.261401961411	-0.0633571692556	0.023224829434	-0.0477696129061	-0.13750979477	-0.00059843169224	-0.0811380766989	0.0424120493055	0.0124105568141	0.028657275831	-0.0263149002757	-0.153088501701	0.0740148652758	-0.0336702900249	-0.139426589262	0.0365589040146	0.0120827371497	0.0553697864139	-0.0779298046802	-0.00174796828384	0.0357633594192	-0.100802103308	-0.135634200622	-0.0135220294717	-0.0263330162007	0.216853126026	-0.0455047645794	-0.0312299846644	-0.106493254314	-0.0523301744032	-0.290383011571	0.0804936056941	-0.0739408142886	-0.0736650714832	0.157678638241	0.371360326832	0.00830146804761	-0.147466638596	0.0949912228288	-0.116625388651	-0.0368210659287	0.0628306344955	0.367120714318	-0.152844624757	0.247741828208
YFL025C	-0.320013083436	-0.00358444702172	-0.0558918458641	-0.136173694937	0.246665427731	0.0014093285204	0.0368737880851	-0.166255640477	-0.200623877052	0.0857029719203	-0.136944254737	0.254138402454	-0.0143495426293	-0.068039235738	-0.0307945654798	0.31928721798	0.123920356429	-0.000825202179179	0.10139674234	0.288500460512	0.177189036073	-0.0210900762226	-0.416348300036	-0.0684442888436	-0.168875656094	-0.00227155758485	0.111800471023	0.0402016544523	0.159319027938	-0.120959389106	-0.0270427942123	0.0372146886054	0.0476276997179	-0.0793955710433	0.32836076109	0.00752361547065	-0.105733824175	-0.286379554681	0.000825202179179	0.0855023540174	0.0316847749846	0.177980719684	0.0587425870733	-0.0866530951794	0.288853255564	-0.0162138867569	0.504943055971	0.225245425385	0.248237689948
YGR142W	-0.178491104015	0.0689749690498	-0.173554368258	-0.201347003215	0.135959395535	-0.0913665114178	-0.0574305182584	0.290149593656	0.00816519543513	0.0825181738701	0.084143012972	0.0439183948362	-0.227295272621	0.321271692034	-0.0739290249856	-0.00729900812519	-0.0366832085771	0.0460963284835	0.32962817477	0.0192041299531	-0.055125339629	0.12187628901	0.238751994739	-0.0304209234558	-0.167612829876	0.0421728504589	0.113363157232	0.707665889654	0.00881461897392	-0.181053451755	-0.131452700816	0.0293948669179	-0.124457472997	-0.214789895025	-0.426980123595	0.270283203377	-0.0463802326167	-0.0245507859592	0.00408463609431	0.308763005928	-0.22284957247	-0.131357397344	0.194243403978	-0.136750385611	0.107564634211	-0.136247874375	-0.211001558659	-0.131700032371	-0.117258490859
YPL069C	-0.0379527012459	0.0541295662841	0.0934652158119	0.0565750316645	-0.0384232697586	0.00264776678023	0.0486242336618	-0.0259934460119	0.0596465801336	-0.0434757336697	0.00830853992764	0.0681221656405	0.165273017969	-0.0160029996283	-0.0662716392563	0.000299827972175	-0.0753697193912	0.0128831465742	0.0318967641291	-0.0246987697952	-0.27289450846	-0.011669485011	0.420795197267	0.0467916645296	-0.000826335807727	-0.0855672119764	0.15642939317	-0.128651048141	-0.506362372955	-0.140793755361	0.148077743536	0.10655498917	-0.00580837438191	-0.0071610602138	-0.00235592909297	-0.045725160572	-0.0388281680772	-0.0479474258756	0.00225330660426	0.105149937635	-0.0302609348819	0.0923211806658	0.015270420702	-0.100024694614	0.0679369070348	-0.0241218004466	0.00513406829148	0.395730330401	-0.019028124838
YDR252W	-0.0495960426578	0.0458142796912	0.0153408652849	-0.0907161775386	0.109473718815	-0.0640225682985	0.0382090044016	0.0922495135593	0.175071737284	-0.00154094705421	0.116590231127	0.0257844199163	0.0752373073408	-0.153771767151	-0.108245086963	0.171305513775	-0.00632231786265	-0.230493374106	0.100785226673	-0.124861991188	-0.000600938810597	0.0259471074856	0.162630018709	-0.00488657411547	0.0355288532473	-0.0752624893081	0.249371259324	0.0860359188661	-0.237076310361	0.0400090486849	-0.109425163923	0.144998204353	0.0224547169667	-0.0307152105328	0.226294138977	-0.0522165481272	-0.00449437189075	0.0252604932048	0.00569045800923	-0.0560887888206	-0.020069353575	0.271634504487	0.0614626659356	0.0733500759652	0.0125707571536	0.0419224641949	0.125165798753	0.157112057472	-0.00968228762122
YGR188C	-0.145773674397	-0.221302920408	-0.172082918979	-0.145884125492	-0.0574009463483	0.0669074689881	0.0512048132177	-0.0379976151872	0.026752281807	0.00497579179827	0.037195459154	-0.0518619702831	-0.114795472638	0.0564546431344	0.0504424689587	0.172626641299	-0.0419683544696	-0.168123953776	0.228636308009	0.123820493746	0.0999520686161	0.0272433651319	-0.209292166545	-0.218154246296	-0.00373325194607	0.0843733874363	-0.100789920985	-0.0777478253523	0.0801453645034	0.0287669026519	-0.0928532757249	0.11035496253	-0.0704285727461	-0.0338461988397	-0.239545046527	0.0902203354854	-0.0120833187904	-0.0400719558011	-0.399050865873	-0.101658259448	-0.0968388051365	-0.0325796093069	-0.127562362789	0.0295433394316	0.0888992665478	0.0312839736084	0.154958615973	0.0669867035629	-0.134447726777
YMR055C	0.267948792664	0.0866417489622	0.157934190856	0.156647139135	0.342527121662	-0.0138450862465	0.0126438982354	-0.08270078962	0.00621726835921	-0.00630494955091	0.365168171493	0.0162404933779	0.171552567491	-0.137484040691	0.0481371637984	-0.238830440031	0.039441505929	0.101756465764	-0.163654451048	-0.119597842515	0.00082098656214	-0.221307525665	-0.270013789856	0.0390839333764	-0.185650670451	-0.102634941277	-0.089340159289	0.0581535242549	-0.107769588246	-0.126056145553	0.0638320476402	-0.0376941924912	-0.049435257447	-0.0460152144904	0.60317428248	-0.16455966432	-0.0436306623065	0.057406995557	-0.375956163513	-0.573497450338	0.000281406400291	0.0513711083926	-0.00954837665228	0.14818204937	-0.0756116099174	0.070369299046	0.439713851393	0.312967908581	-0.0485437600789
YOR026W	0.000493544729711	-0.0649318944646	0.0147714197936	0.099479629329	-0.100253071151	-0.0258039545975	-0.0360866581469	-0.0600072440595	0.0481800375618	0.00829548342043	0.182706515344	-0.0311826177915	-0.149143155515	0.0976140820871	0.0403533789875	-0.161629965626	-0.0863125106097	0.035934155779	0.619035546892	-0.00249215302868	0.101286188285	-0.000288719607965	-0.127320904171	-0.127163219933	0.00127282473561	-0.0199050249169	0.23463955783	0.00413221658712	0.00124269934284	0.0608091306567	0.178435390809	0.0102767618835	-0.0462558264209	-0.045211336995	-0.139606906858	-0.0450617197317	-0.0976949660475	0.114096571067	-0.115263083979	-0.250969757373	0.189538681977	-0.0809801082293	-0.114400726637	0.0877752136722	0.0142264477421	0.144031243356	-0.626407545862	-0.261738862758	0.165853510767
[truncated: 5,678 more rows]
[truncated: 150 more columns]
