# Supplementary material for: Dual threshold optimization and network inference reveal convergent evidence from TF binding locations and TF perturbation responses
Source: Genome Res. 2020 Mar;30(3):459–71. doi: 10.1101/gr.259655.119 (PMC7111528; doi:10.1101/gr.259655.119)
Supplement: Supplemental Material [file supp_gr.259655.119_Supplemental_Code.tar.gz › Dual_Threshold_Optimization/Examples/CallingCards_binding_data.csv]

	YBR033W	YDR034C	YEL009C	YIL036W	YJL056C	YJR060W	YKL038W	YLR403W	YLR451W	YMR182C	YNL199C	YOL108C	YOR344C	YPL075W	YPL248C
Q0010	0.7416758695110001	0.7416758695110001	0.7416758695110001	0.7416758695110001	0.7416758695110001	0.7416758695110001	0.7416758695110001	0.7416758695110001	0.7416758695110001	0.7416758695110001	0.7416758695110001	0.7416758695110001	0.7416758695110001	0.7416758695110001	0.7416758695110001
Q0017	0.7416758695110001	0.7416758695110001	0.7416758695110001	0.7416758695110001	0.7416758695110001	0.7416758695110001	0.7416758695110001	0.7416758695110001	0.7416758695110001	0.7416758695110001	0.7416758695110001	0.7416758695110001	0.7416758695110001	0.7416758695110001	0.7416758695110001
Q0032	0.7416758695110001	0.7416758695110001	0.7416758695110001	0.7416758695110001	0.7416758695110001	0.7416758695110001	0.7416758695110001	0.7416758695110001	0.7416758695110001	0.7416758695110001	0.7416758695110001	0.7416758695110001	0.7416758695110001	0.7416758695110001	0.7416758695110001
Q0045	0.7416758695110001	0.7416758695110001	0.7416758695110001	0.7416758695110001	0.7416758695110001	0.7416758695110001	0.7416758695110001	0.7416758695110001	0.7416758695110001	0.7416758695110001	0.7416758695110001	0.7416758695110001	0.7416758695110001	0.7416758695110001	0.7416758695110001
Q0050	0.7416758695110001	0.7416758695110001	0.7416758695110001	0.7416758695110001	0.7416758695110001	0.7416758695110001	0.7416758695110001	0.7416758695110001	0.7416758695110001	0.7416758695110001	0.7416758695110001	0.7416758695110001	0.7416758695110001	0.7416758695110001	0.7416758695110001
Q0055	0.7416758695110001	0.7416758695110001	0.7416758695110001	0.7416758695110001	0.7416758695110001	0.7416758695110001	0.7416758695110001	0.7416758695110001	0.7416758695110001	0.7416758695110001	0.7416758695110001	0.7416758695110001	0.7416758695110001	0.7416758695110001	0.7416758695110001
Q0060	0.7416758695110001	0.7416758695110001	0.7416758695110001	0.7416758695110001	0.7416758695110001	0.7416758695110001	0.7416758695110001	0.7416758695110001	0.7416758695110001	0.7416758695110001	0.7416758695110001	0.7416758695110001	0.7416758695110001	0.7416758695110001	0.7416758695110001
Q0065	0.7416758695110001	0.7416758695110001	0.7416758695110001	0.7416758695110001	0.7416758695110001	0.7416758695110001	0.7416758695110001	0.7416758695110001	0.7416758695110001	0.7416758695110001	0.7416758695110001	0.7416758695110001	0.7416758695110001	0.7416758695110001	0.7416758695110001
Q0070	0.7416758695110001	0.7416758695110001	0.7416758695110001	0.7416758695110001	0.7416758695110001	0.7416758695110001	0.7416758695110001	0.7416758695110001	0.7416758695110001	0.7416758695110001	0.7416758695110001	0.7416758695110001	0.7416758695110001	0.7416758695110001	0.7416758695110001
Q0075	0.7416758695110001	0.7416758695110001	0.7416758695110001	0.7416758695110001	0.7416758695110001	0.7416758695110001	0.7416758695110001	0.7416758695110001	0.7416758695110001	0.7416758695110001	0.7416758695110001	0.7416758695110001	0.7416758695110001	0.7416758695110001	0.7416758695110001
Q0080	0.7416758695110001	0.7416758695110001	0.7416758695110001	0.7416758695110001	0.7416758695110001	0.7416758695110001	0.7416758695110001	0.7416758695110001	0.7416758695110001	0.7416758695110001	0.7416758695110001	0.7416758695110001	0.7416758695110001	0.7416758695110001	0.7416758695110001
Q0085	0.7416758695110001	0.7416758695110001	0.7416758695110001	0.7416758695110001	0.7416758695110001	0.7416758695110001	0.7416758695110001	0.7416758695110001	0.7416758695110001	0.7416758695110001	0.7416758695110001	0.7416758695110001	0.7416758695110001	0.7416758695110001	0.7416758695110001
Q0092	0.7416758695110001	0.7416758695110001	0.7416758695110001	0.7416758695110001	0.7416758695110001	0.7416758695110001	0.7416758695110001	0.7416758695110001	0.7416758695110001	0.7416758695110001	0.7416758695110001	0.7416758695110001	0.7416758695110001	0.7416758695110001	0.7416758695110001
Q0105	0.7416758695110001	0.7416758695110001	0.7416758695110001	0.7416758695110001	0.7416758695110001	0.7416758695110001	0.7416758695110001	0.7416758695110001	0.7416758695110001	0.7416758695110001	0.7416758695110001	0.7416758695110001	0.7416758695110001	0.7416758695110001	0.7416758695110001
Q0110	0.7416758695110001	0.7416758695110001	0.7416758695110001	0.7416758695110001	0.7416758695110001	0.7416758695110001	0.7416758695110001	0.7416758695110001	0.7416758695110001	0.7416758695110001	0.7416758695110001	0.7416758695110001	0.7416758695110001	0.7416758695110001	0.7416758695110001
Q0115	0.7416758695110001	0.7416758695110001	0.7416758695110001	0.7416758695110001	0.7416758695110001	0.7416758695110001	0.7416758695110001	0.7416758695110001	0.7416758695110001	0.7416758695110001	0.7416758695110001	0.7416758695110001	0.7416758695110001	0.7416758695110001	0.7416758695110001
Q0120	0.7416758695110001	0.7416758695110001	0.7416758695110001	0.7416758695110001	0.7416758695110001	0.7416758695110001	0.7416758695110001	0.7416758695110001	0.7416758695110001	0.7416758695110001	0.7416758695110001	0.7416758695110001	0.7416758695110001	0.7416758695110001	0.7416758695110001
Q0130	0.7416758695110001	0.7416758695110001	0.7416758695110001	0.7416758695110001	0.7416758695110001	0.7416758695110001	0.7416758695110001	0.7416758695110001	0.7416758695110001	0.7416758695110001	0.7416758695110001	0.7416758695110001	0.7416758695110001	0.7416758695110001	0.7416758695110001
Q0140	0.7416758695110001	0.7416758695110001	0.7416758695110001	0.7416758695110001	0.7416758695110001	0.7416758695110001	0.7416758695110001	0.7416758695110001	0.7416758695110001	0.7416758695110001	0.7416758695110001	0.7416758695110001	0.7416758695110001	0.7416758695110001	0.7416758695110001
Q0142	0.7416758695110001	0.7416758695110001	0.7416758695110001	0.7416758695110001	0.7416758695110001	0.7416758695110001	0.7416758695110001	0.7416758695110001	0.7416758695110001	0.7416758695110001	0.7416758695110001	0.7416758695110001	0.7416758695110001	0.7416758695110001	0.7416758695110001
Q0143	0.7416758695110001	0.7416758695110001	0.7416758695110001	0.7416758695110001	0.7416758695110001	0.7416758695110001	0.7416758695110001	0.7416758695110001	0.7416758695110001	0.7416758695110001	0.7416758695110001	0.7416758695110001	0.7416758695110001	0.7416758695110001	0.7416758695110001
Q0144	0.7416758695110001	0.7416758695110001	0.7416758695110001	0.7416758695110001	0.7416758695110001	0.7416758695110001	0.7416758695110001	0.7416758695110001	0.7416758695110001	0.7416758695110001	0.7416758695110001	0.7416758695110001	0.7416758695110001	0.7416758695110001	0.7416758695110001
Q0160	0.7416758695110001	0.7416758695110001	0.7416758695110001	0.7416758695110001	0.7416758695110001	0.7416758695110001	0.7416758695110001	0.7416758695110001	0.7416758695110001	0.7416758695110001	0.7416758695110001	0.7416758695110001	0.7416758695110001	0.7416758695110001	0.7416758695110001
Q0182	0.7416758695110001	0.7416758695110001	0.7416758695110001	0.7416758695110001	0.7416758695110001	0.7416758695110001	0.7416758695110001	0.7416758695110001	0.7416758695110001	0.7416758695110001	0.7416758695110001	0.7416758695110001	0.7416758695110001	0.7416758695110001	0.7416758695110001
Q0250	0.7416758695110001	0.7416758695110001	0.7416758695110001	0.7416758695110001	0.7416758695110001	0.7416758695110001	0.7416758695110001	0.7416758695110001	0.7416758695110001	0.7416758695110001	0.7416758695110001	0.7416758695110001	0.7416758695110001	0.7416758695110001	0.7416758695110001
Q0255	0.7416758695110001	0.7416758695110001	0.7416758695110001	0.7416758695110001	0.7416758695110001	0.7416758695110001	0.7416758695110001	0.7416758695110001	0.7416758695110001	0.7416758695110001	0.7416758695110001	0.7416758695110001	0.7416758695110001	0.7416758695110001	0.7416758695110001
Q0275	0.7416758695110001	0.7416758695110001	0.7416758695110001	0.7416758695110001	0.7416758695110001	0.7416758695110001	0.7416758695110001	0.7416758695110001	0.7416758695110001	0.7416758695110001	0.7416758695110001	0.7416758695110001	0.7416758695110001	0.7416758695110001	0.7416758695110001
Q0297	0.7416758695110001	0.7416758695110001	0.7416758695110001	0.7416758695110001	0.7416758695110001	0.7416758695110001	0.7416758695110001	0.7416758695110001	0.7416758695110001	0.7416758695110001	0.7416758695110001	0.7416758695110001	0.7416758695110001	0.7416758695110001	0.7416758695110001
R0010W	0.7416758695110001	0.7416758695110001	0.7416758695110001	0.7416758695110001	0.7416758695110001	0.7416758695110001	0.7416758695110001	0.7416758695110001	0.7416758695110001	0.7416758695110001	0.7416758695110001	0.7416758695110001	0.7416758695110001	0.7416758695110001	0.7416758695110001
R0020C	0.7416758695110001	0.7416758695110001	0.7416758695110001	0.7416758695110001	0.7416758695110001	0.7416758695110001	0.7416758695110001	0.7416758695110001	0.7416758695110001	0.7416758695110001	0.7416758695110001	0.7416758695110001	0.7416758695110001	0.7416758695110001	0.7416758695110001
R0030W	0.7416758695110001	0.7416758695110001	0.7416758695110001	0.7416758695110001	0.7416758695110001	0.7416758695110001	0.7416758695110001	0.7416758695110001	0.7416758695110001	0.7416758695110001	0.7416758695110001	0.7416758695110001	0.7416758695110001	0.7416758695110001	0.7416758695110001
R0040C	0.7416758695110001	0.7416758695110001	0.7416758695110001	0.7416758695110001	0.7416758695110001	0.7416758695110001	0.7416758695110001	0.7416758695110001	0.7416758695110001	0.7416758695110001	0.7416758695110001	0.7416758695110001	0.7416758695110001	0.7416758695110001	0.7416758695110001
YAL001C	2.2744926900999998	0.8383730146539999	0.9483091890690001	2.02277838411e-06	1.7450389901499999	0.03013639018	0.039603190269400006	0.276293479994	6.70167062141e-05	0.00954651033758	0.000223186044012	0.271876486734	0.577887896312	0.0127950289737	0.0210375317418
YAL002W	0.421111028991	10.821918457899999	0.0036218869823000004	0.000394928737095	0.0507926823327	1.0422189680299998	0.0444305878215	0.485612470682	0.000297859373577	0.573609660179	0.0310026463446	0.7454225714920001	0.018025302843900002	0.0861396794634	0.422460884111
YAL003W	0.097439172546	0.178969689791	0.005712299600770001	9.13038470858e-07	0.14908161519899998	0.0262229650875	6.57510922526e-05	0.08448594040200001	0.00330918476188	0.047059854558	0.119405446127	0.0665602463867	0.0339883172388	0.0032578523552099998	0.09140802412
YAL004W	0.7416758695110001	0.7416758695110001	0.7416758695110001	0.7416758695110001	0.7416758695110001	0.7416758695110001	0.7416758695110001	0.7416758695110001	0.7416758695110001	0.315301336615	0.7416758695110001	0.7416758695110001	0.7416758695110001	0.7416758695110001	0.246612051932
YAL005C	0.097439172546	0.178969689791	0.005712299600770001	9.13038470858e-07	0.14908161519899998	0.0262229650875	6.57510922526e-05	0.08448594040200001	0.0015344633546600002	0.0531789496754	0.19229376154800001	0.0665602463867	0.0339883172388	0.0032578523552099998	0.104478979862
YAL007C	0.325637028941	0.276850340737	0.206460816183	0.005437804066560001	0.11836142692099999	0.48785618153099997	0.0375025090427	1.10121362253	0.402031879507	0.077219069182	0.11847762897900001	1.2448139036	0.8193548989339999	0.841822972007	0.156456291153
YAL008W	0.262336888944	0.5423849954909999	0.151349175948	0.14719446264	0.399597788277	0.23603411838899999	0.26889919180599997	0.230185609361	0.307746881468	0.7416758695110001	0.245799265286	0.400457158424	0.31501851026	0.319906836635	0.7416758695110001
YAL009W	0.7416758695110001	0.7416758695110001	1.7564079587	0.7416758695110001	0.7416758695110001	0.7416758695110001	0.7416758695110001	0.7416758695110001	0.7416758695110001	0.37598919730499997	0.7416758695110001	0.7416758695110001	0.7416758695110001	0.7416758695110001	0.8298902528129999
YAL010C	0.7416758695110001	0.7416758695110001	1.7564079587	0.7416758695110001	0.7416758695110001	0.7416758695110001	0.7416758695110001	0.7416758695110001	0.7416758695110001	0.37598919730499997	0.7416758695110001	0.7416758695110001	0.7416758695110001	0.7416758695110001	0.8298902528129999
YAL011W	0.125573127202	1.0808615552	0.182661142307	0.04620782587069999	0.25332025215500004	0.104974694757	0.13091842339	0.676671280121	0.0880940519919	0.567906486897	0.112465288504	0.254222550739	0.17070561106600002	0.175144856678	1.29303642857
YAL012W	0.167799010946	0.14921703775599998	0.00016512938571200002	0.00125613824401	0.0367281265078	20.000862189	0.00486212984421	0.10674929063	6.53173371048e-06	0.19735796395999997	0.0581703566336	0.0371063139134	0.14964664550100001	0.059012618808199996	0.135969554007
YAL013W	0.7259411011110001	0.5423849954909999	0.90099383365	0.45079533936899996	0.399597788277	1.23748166156	0.26889919180599997	1.21525454735	1.5722326762999999	0.170961314727	0.245799265286	0.400457158424	0.845629540203	0.319906836635	0.113097193636
YAL014C	0.7259411011110001	0.5423849954909999	0.90099383365	0.45079533936899996	0.399597788277	1.23748166156	0.26889919180599997	1.21525454735	1.5722326762999999	0.170961314727	0.245799265286	0.400457158424	0.845629540203	0.319906836635	0.113097193636
YAL015C	0.7259411011110001	1.3397184898999999	0.461192170703	0.14719446264	0.399597788277	0.23603411838899999	0.26889919180599997	0.651330371552	0.092206116351	0.567906486897	1.27433211989	0.400457158424	0.845629540203	0.319906836635	0.520423762917
YAL016C-A	0.408131730448	0.627332989448	0.293135036691	0.288307812734	0.525453893132	0.382894418116	0.414269143512	0.377136150493	0.6245117538270001	0.37598919730499997	0.392387027338	0.5261233358349999	0.45578005171700003	0.460023739818	0.308013220729
YAL016C-B	0.408131730448	0.627332989448	0.293135036691	0.288307812734	1.30372096436	0.382894418116	0.414269143512	0.377136150493	0.6245117538270001	0.9811164722490001	0.392387027338	0.5261233358349999	0.45578005171700003	0.460023739818	0.308013220729
YAL016W	0.408131730448	0.627332989448	0.293135036691	0.288307812734	1.30372096436	0.382894418116	0.414269143512	0.377136150493	0.6245117538270001	0.9811164722490001	0.392387027338	0.5261233358349999	0.45578005171700003	0.460023739818	0.308013220729
YAL017W	0.0898336240967	0.376547289953	0.118200027454	0.0267831699356	0.20677507979499998	3.1401339936799997	0.0944298462425	0.52029355173	0.00948474707537	0.456026358517	0.078709577207	0.598150680819	0.40617807160999997	0.133602212084	0.393170429669
YAL018C	0.0898336240967	0.376547289953	0.118200027454	0.0267831699356	0.20677507979499998	3.1401339936799997	0.0944298462425	0.52029355173	0.00948474707537	0.456026358517	0.078709577207	0.598150680819	0.40617807160999997	0.133602212084	0.393170429669
YAL019W	0.408131730448	0.627332989448	0.293135036691	0.288307812734	0.525453893132	0.382894418116	0.414269143512	0.377136150493	0.218779083458	0.7416758695110001	0.392387027338	0.5261233358349999	0.45578005171700003	0.460023739818	0.7416758695110001
YAL019W-A	0.262336888944	0.5423849954909999	0.151349175948	0.14719446264	1.8233219623900003	0.665005337984	0.26889919180599997	0.651330371552	1.5722326762999999	0.567906486897	0.6877327528110001	0.400457158424	0.31501851026	0.319906836635	0.520423762917
YAL020C	1.60644983195	0.47575663457500006	0.598539168969	0.08109835705030001	0.314791540799	0.154930371806	0.5434226694150001	0.45717695791999996	0.371294800902	0.456026358517	0.163683394796	0.31570080114599997	0.647973508556	0.659172380862	0.393170429669
YAL021C	0.0898336240967	0.376547289953	0.118200027454	0.11253037478599999	0.20677507979499998	0.0724534997687	0.313775634866	0.24258326593	0.132709467991	0.9811164722490001	0.078709577207	0.207643833002	0.40617807160999997	0.41643671705799995	0.308013220729
YAL022C	0.7416758695110001	0.7416758695110001	1.7564079587	0.7416758695110001	0.7416758695110001	0.7416758695110001	0.7416758695110001	0.7416758695110001	0.7416758695110001	0.7416758695110001	0.7416758695110001	1.7564518441599999	0.7416758695110001	0.7416758695110001	0.7416758695110001
YAL023C	3.04169612982	0.47575663457500006	1.0066235620000001	0.08109835705030001	2.32331495501	0.154930371806	0.5434226694150001	2.0647200019	0.371294800902	0.229027445683	0.9523548152719999	1.53013411937	0.647973508556	0.659172380862	0.164416974301
YAL024C	1.051430363	0.627332989448	0.293135036691	0.288307812734	0.525453893132	0.382894418116	0.414269143512	1.74593364088	0.6245117538270001	0.315301336615	0.392387027338	0.5261233358349999	1.15466195646	0.460023739818	0.246612051932
YAL025C	0.5287060699989999	0.47575663457500006	0.598539168969	0.08109835705030001	1.5268840584799999	0.154930371806	0.18482459020999997	0.45717695791999996	0.162796138768	0.456026358517	0.163683394796	0.8471731639810001	0.228751326003	0.233534977646	0.393170429669
YAL026C	1.60644983195	0.47575663457500006	1.0066235620000001	0.08109835705030001	0.314791540799	7.192539901030001	0.18482459020999997	0.45717695791999996	0.662935943131	0.648639724742	0.163683394796	0.8471731639810001	0.647973508556	0.233534977646	0.164416974301
YAL026C-A	0.7416758695110001	0.7416758695110001	0.7416758695110001	0.7416758695110001	0.7416758695110001	0.7416758695110001	0.7416758695110001	0.7416758695110001	0.7416758695110001	0.7416758695110001	0.7416758695110001	0.7416758695110001	0.7416758695110001	0.7416758695110001	0.7416758695110001
YAL027W	1.051430363	0.627332989448	0.293135036691	0.288307812734	0.525453893132	0.382894418116	0.414269143512	0.377136150493	0.218779083458	0.7416758695110001	1.01704342413	0.5261233358349999	0.45578005171700003	0.460023739818	0.7416758695110001
YAL028W	1.0465846606	0.9823675913600001	0.118200027454	0.11253037478599999	0.5960843125399999	0.0724534997687	0.0944298462425	0.52029355173	0.272754486631	0.315301336615	0.078709577207	0.598150680819	0.807742949393	0.41643671705799995	0.246612051932
YAL029C	1.0465846606	0.9823675913600001	0.118200027454	0.11253037478599999	0.5960843125399999	0.0724534997687	0.0944298462425	0.52029355173	0.272754486631	0.315301336615	0.078709577207	0.598150680819	0.807742949393	0.41643671705799995	0.246612051932
YAL030W	1.33604404332	0.5423849954909999	0.90099383365	0.14719446264	0.399597788277	0.23603411838899999	0.74101085225	0.230185609361	0.636998335834	0.567906486897	0.245799265286	0.400457158424	0.845629540203	0.856599132423	0.520423762917
YAL031C	1.33604404332	0.5423849954909999	0.90099383365	0.14719446264	0.399597788277	0.23603411838899999	0.74101085225	0.230185609361	0.636998335834	0.567906486897	0.245799265286	0.400457158424	0.845629540203	0.856599132423	0.520423762917
YAL031W-A	0.408131730448	0.627332989448	0.293135036691	1.4313479607	1.30372096436	0.382894418116	0.414269143512	0.377136150493	1.17152787205	0.567906486897	0.392387027338	1.30514383149	0.45578005171700003	0.460023739818	0.520423762917
YAL032C	0.408131730448	0.627332989448	0.293135036691	1.4313479607	1.30372096436	0.382894418116	0.414269143512	0.377136150493	1.17152787205	0.567906486897	0.392387027338	1.30514383149	0.45578005171700003	0.460023739818	0.520423762917
YAL033W	0.899943985571	0.13750254361	0.0359929529916	0.000786937501029	0.127749599086	0.0111660058981	0.00364572718682	0.0345548006284	4.05141180648e-05	0.573609660179	0.358079281825	0.0316289925654	0.454996904783	0.276581434653	0.135969554007
YAL034C	0.6433983539370001	0.13750254361	0.0359929529916	0.000786937501029	0.127749599086	0.0111660058981	0.00364572718682	0.0345548006284	4.05141180648e-05	0.648639724742	0.21303927068300002	0.0316289925654	0.454996904783	0.276581434653	0.164416974301
YAL034C-B	0.39586994314999996	0.421624925735	0.048542442411900005	0.04620782587069999	0.25332025215500004	0.104974694757	0.13091842339	0.100579166284	0.0880940519919	0.456026358517	0.112465288504	0.254222550739	0.17070561106600002	0.175144856678	0.393170429669
YAL034W-A	0.7259411011110001	0.5423849954909999	0.461192170703	0.14719446264	2.73099432616	0.23603411838899999	0.26889919180599997	0.230185609361	0.307746881468	0.456026358517	0.6877327528110001	1.82626632436	0.31501851026	0.319906836635	0.393170429669
YAL035W	0.231653634721	0.33831849982699996	0.0769065497103	0.0156701622774	0.17050050912099998	0.18890212368700002	0.0689154360574	0.713396344301	0.07921512812300001	2.0146425816	0.20436474946400002	0.983716654454	0.0995117233036	0.103088037918	0.393170429669
YAL036C	0.231653634721	0.33831849982699996	0.0769065497103	0.0156701622774	0.17050050912099998	0.18890212368700002	0.0689154360574	0.713396344301	0.07921512812300001	2.0146425816	0.20436474946400002	0.983716654454	0.0995117233036	0.103088037918	0.393170429669
YAL037C-A	0.125573127202	0.421624925735	0.048542442411900005	0.04620782587069999	0.25332025215500004	0.342033940175	0.13091842339	0.100579166284	0.0880940519919	0.567906486897	0.112465288504	0.254222550739	0.5090530937919999	0.175144856678	0.520423762917
YAL037C-B	0.7416758695110001	0.7416758695110001	1.7564079587	0.7416758695110001	0.7416758695110001	0.7416758695110001	0.7416758695110001	0.7416758695110001	0.7416758695110001	0.37598919730499997	0.7416758695110001	1.7564518441599999	1.7564308136200002	0.7416758695110001	0.308013220729
YAL037W	0.125573127202	0.421624925735	0.048542442411900005	0.04620782587069999	0.25332025215500004	0.342033940175	0.13091842339	0.100579166284	0.0880940519919	0.567906486897	0.112465288504	0.254222550739	0.5090530937919999	0.175144856678	0.520423762917
YAL038W	2.40171914674	0.0307037513258	0.0183662944029	1.5966016772e-05	0.45165743341700004	0.00278709278819	20.0012320388	0.030031845043099997	9.13646287835e-07	0.00397614274964	20.007786851400002	0.16970348480900002	20.0035697635	20.0042997927	0.0007184649365019999
YAL039C	0.0982733813929	0.130594183149	0.117516613754	3.8732286971e-05	0.852702183868	0.00014775699259600002	0.013491961423400001	0.515887086023	0.00110136942918	0.13920286703	2.0138614726	0.0769840658684	0.156583174659	0.0374218271137	20.0038769725
YAL040C	0.0966892941526	0.117132819347	0.331206067393	0.128677524047	0.7436305470829999	0.128616858398	0.350182823804	0.707937831077	0.245696727028	0.0531789496754	2.8888225800200003	0.245323676947	0.35590722826399995	0.0979899508316	20.0033845307
YAL041W	0.0898336240967	0.376547289953	0.8360007955169999	0.0267831699356	0.20677507979499998	0.0724534997687	0.0944298462425	0.52029355173	0.0479090120485	0.648639724742	0.078709577207	0.207643833002	0.40617807160999997	0.133602212084	0.164416974301
YAL042C-A	0.5287060699989999	0.47575663457500006	0.286054641881	0.5827804353639999	0.8451308866339999	0.154930371806	0.18482459020999997	0.45717695791999996	0.371294800902	1.15523981683	0.49179418122199997	0.31570080114599997	0.647973508556	0.233534977646	0.393170429669
YAL042W	1.2990230814100001	0.33831849982699996	0.634613200378	0.0725280990535	0.508552181416	0.420977953973	0.0689154360574	0.713396344301	0.31911312378	0.148719985445	0.20436474946400002	0.983716654454	1.6400983037799999	0.103088037918	0.0944980573657
YAL043C	1.8680961777400003	0.421624925735	1.1099646971500001	0.175484925942	0.7051634476880001	0.104974694757	0.13091842339	0.676671280121	0.42373118754699995	0.170961314727	0.361804742094	1.30591299565	1.56009085333	0.175144856678	0.113097193636
YAL044C	0.625589945049	0.376547289953	0.524623778131	0.11253037478599999	0.20677507979499998	0.252946654474	0.0944298462425	0.24258326593	0.4698657072	0.19735796395999997	0.078709577207	0.207643833002	0.129586908832	0.133602212084	0.135969554007
YAL044W-A	0.7416758695110001	1.7565285832900002	2.93991370568	0.7416758695110001	0.7416758695110001	0.7416758695110001	0.7416758695110001	0.7416758695110001	1.75640238843	0.456026358517	0.7416758695110001	0.7416758695110001	0.7416758695110001	0.7416758695110001	0.393170429669
YAL045C	0.262336888944	0.5423849954909999	0.151349175948	0.14719446264	0.399597788277	0.23603411838899999	0.26889919180599997	0.651330371552	0.307746881468	0.567906486897	0.245799265286	1.03470902892	0.31501851026	0.319906836635	0.520423762917
YAL046C	0.7416758695110001	0.7416758695110001	2.93991370568	0.7416758695110001	0.7416758695110001	0.7416758695110001	0.7416758695110001	0.7416758695110001	1.75640238843	0.456026358517	0.7416758695110001	0.7416758695110001	0.7416758695110001	0.7416758695110001	0.393170429669
YAL047C	0.125573127202	0.421624925735	0.182661142307	0.04620782587069999	0.25332025215500004	0.342033940175	0.13091842339	0.330318430635	0.0880940519919	0.567906486897	0.361804742094	0.254222550739	0.17070561106600002	0.175144856678	0.520423762917
YAL047W-A	0.7416758695110001	0.7416758695110001	0.7416758695110001	0.7416758695110001	0.7416758695110001	0.7416758695110001	0.7416758695110001	1.7564171179299999	0.7416758695110001	0.567906486897	0.7416758695110001	0.7416758695110001	1.7564308136200002	0.7416758695110001	0.520423762917
YAL048C	1.051430363	0.627332989448	0.796244990919	0.785291464349	2.2450359778999998	0.382894418116	0.414269143512	0.377136150493	0.218779083458	0.567906486897	0.392387027338	0.5261233358349999	0.45578005171700003	1.16380067403	0.520423762917
YAL049C	0.402791787887	0.305440778924	0.0100100242196	0.04678381280180001	0.43684771626100005	0.035593922877699996	0.050696858222699995	0.315400583459	0.014008762725700001	0.37598919730499997	0.640464879568	0.438789159713	0.265886297795	0.274698542808	0.308013220729
YAL051W	0.711661518758	0.305440778924	1.40697692755	0.009216903320700002	0.14165073551899998	0.035593922877699996	0.740531927911	0.907342007619	0.36191293581699996	0.29538124099	0.15531518629899999	0.438789159713	0.265886297795	0.08019020918	0.04743905687199999
YAL053W	0.573546789407	0.7426523703419999	0.594544652539	0.00261457980083	0.0040887418156599995	20.0065078194	0.013191994283900001	0.827211907573	0.1432674589	0.08475190155449999	0.0410972870691	1.68081050563	0.163614242064	0.176674786268	0.0070506095014
YAL054C	0.417745165884	0.422901562933	0.19353074151299998	0.00261457980083	0.0040887418156599995	20.0065078194	0.013191994283900001	0.827211907573	0.0699453191439	0.0780497567055	0.0410972870691	2.076242046	0.163614242064	0.176674786268	0.0061420940354099994
YAL055W	0.325637028941	0.75925112198	0.00597324998304	0.005437804066560001	0.11836142692099999	0.48785618153099997	0.0375025090427	0.100359172609	0.027456118254900002	0.567906486897	0.11847762897900001	0.37906522585600005	0.21697603333	0.0627478596981	1.29303642857
YAL056C-A	0.5287060699989999	0.47575663457500006	1.49636482194	2.01701405402	0.8451308866339999	0.470116813144	0.18482459020999997	0.45717695791999996	0.042134954999900005	0.148719985445	0.49179418122199997	0.8471731639810001	1.20980310065	0.659172380862	0.0944980573657
YAL056W	0.5287060699989999	0.47575663457500006	1.49636482194	2.01701405402	0.8451308866339999	0.470116813144	0.18482459020999997	0.45717695791999996	0.042134954999900005	0.148719985445	0.49179418122199997	0.8471731639810001	1.20980310065	0.659172380862	0.0944980573657
YAL058W	0.7416758695110001	0.7416758695110001	0.7416758695110001	0.7416758695110001	0.7416758695110001	0.7416758695110001	0.7416758695110001	0.7416758695110001	1.75640238843	0.7416758695110001	1.75641927537	0.7416758695110001	0.7416758695110001	0.7416758695110001	0.7416758695110001
YAL059C-A	0.7416758695110001	0.7416758695110001	0.7416758695110001	0.7416758695110001	0.7416758695110001	0.7416758695110001	0.7416758695110001	1.7564171179299999	1.75640238843	0.7416758695110001	1.75641927537	0.7416758695110001	0.7416758695110001	0.7416758695110001	1.7564638738299998
YAL059W	0.262336888944	0.5423849954909999	1.4458181221200002	0.14719446264	0.399597788277	0.23603411838899999	0.26889919180599997	0.651330371552	0.307746881468	0.456026358517	0.245799265286	0.400457158424	0.845629540203	0.856599132423	0.393170429669
YAL060W	0.289426157839	0.422901562933	0.08736962591110001	0.17273636114500002	0.0237107846018	0.18294970446800002	0.0333701642577	0.827211907573	0.045928188497699994	0.047059854558	0.0797377874538	0.0743118183869	0.163614242064	0.09549209325060001	2.89103670626
YAL061W	0.11467004966399999	0.241537189596	0.189781945521	20.0013959156	0.039875901254	0.012682451961299999	0.128868845013	0.059605985281300004	0.24716991711300001	0.09907629762769998	0.0407034643793	0.0404276431836	0.00777260105693	0.008700576308860002	0.0410667699953
YAL062W	0.040903871335199994	0.46794355641400004	0.013838342471100001	0.00507410155531	0.030764163338700003	0.021159025070599996	0.0013900132652	0.321561807577	0.000125299487568	0.077219069182	0.010554843204700001	0.200145627482	0.11401208629699999	0.22149343872900001	0.0401275114203
YAL063C	0.262336888944	0.5423849954909999	0.90099383365	0.883465119204	1.0328319076899999	0.23603411838899999	0.74101085225	0.230185609361	0.092206116351	0.267555956609	0.6877327528110001	1.82626632436	0.31501851026	0.856599132423	0.20033211074700003
YAL063C-A	1.051430363	0.627332989448	0.796244990919	0.785291464349	0.525453893132	0.9962380226549999	0.414269143512	0.983589266575	0.6245117538270001	0.456026358517	0.392387027338	2.24723676703	0.45578005171700003	0.460023739818	1.01878825695
YAL064C-A	1.33604404332	0.5423849954909999	0.151349175948	0.14719446264	1.0328319076899999	0.665005337984	0.26889919180599997	1.21525454735	0.307746881468	0.456026358517	0.245799265286	1.82626632436	0.31501851026	0.319906836635	0.393170429669
YAL064W	0.791387984324	0.701595341538	1.25107911111	0.141401613731	0.32701892435400004	0.0178634710339	0.27946503431999997	0.377840892219	0.440055047152	0.9811164722490001	0.09056512703780001	0.328787023113	0.39977208338799997	0.185023989872	1.5026206556400001
YAL064W-B	0.7416758695110001	0.7416758695110001	0.7416758695110001	1.7564075395900003	0.7416758695110001	0.7416758695110001	0.7416758695110001	0.7416758695110001	0.7416758695110001	0.7416758695110001	0.7416758695110001	0.7416758695110001	0.7416758695110001	0.7416758695110001	0.7416758695110001
YAL065C	0.7416758695110001	0.7416758695110001	0.7416758695110001	1.7564075395900003	0.7416758695110001	0.7416758695110001	0.7416758695110001	0.7416758695110001	0.7416758695110001	0.7416758695110001	0.7416758695110001	0.7416758695110001	0.7416758695110001	0.7416758695110001	0.7416758695110001
YAL066W	0.13932899702999998	1.38969320618	1.15160384643	0.08977083077209999	0.75807696187	0.48785618153099997	0.148072916159	0.24708760481999997	0.0010608214004	0.229027445683	0.028527086848900002	0.7612763667360001	0.47334248986999994	0.22503976589400002	0.164416974301
YAL067C	0.5764437650249999	1.13719329859	0.633160342653	0.14929915264000002	0.24795449224399999	1.00612330486	0.18651237535999998	2.55911838488	0.0011018499460899998	0.148719985445	0.0107207771446	0.909050118154	0.119971157802	0.125937852818	0.0944980573657
YAL067W-A	0.408131730448	0.627332989448	1.44887282444	0.288307812734	2.2450359778999998	0.382894418116	1.0647954315500001	0.983589266575	1.17152787205	0.456026358517	0.392387027338	0.5261233358349999	1.15466195646	0.460023739818	0.393170429669
YAL068C	0.408131730448	0.627332989448	1.44887282444	0.288307812734	2.2450359778999998	0.382894418116	1.0647954315500001	0.983589266575	1.17152787205	0.456026358517	0.392387027338	0.5261233358349999	1.15466195646	0.460023739818	0.393170429669
YAL068W-A	0.125573127202	0.421624925735	0.048542442411900005	0.04620782587069999	0.25332025215500004	0.104974694757	0.13091842339	0.100579166284	0.0198568001183	0.7416758695110001	0.112465288504	1.30591299565	0.5090530937919999	0.175144856678	0.7416758695110001
YAR002C-A	0.125573127202	0.421624925735	0.048542442411900005	0.04620782587069999	0.25332025215500004	0.104974694757	0.13091842339	0.330318430635	0.22144697139299999	0.37598919730499997	0.112465288504	2.0167278586400004	0.981176131347	0.175144856678	0.308013220729
YAR002W	1.2979773349200001	0.20159840902399997	1.39515831275	0.00010346060403899999	0.7670822070730001	0.00171312575392	0.00504681467332	0.40204201533	0.0006386508127919999	0.0327600680005	4.63939659933e-05	0.182223300665	0.18389881026799998	0.0188054828178	0.012770452670599999
YAR003W	0.125573127202	0.421624925735	0.048542442411900005	0.04620782587069999	0.25332025215500004	0.104974694757	0.13091842339	0.330318430635	0.22144697139299999	0.37598919730499997	0.112465288504	2.0167278586400004	0.981176131347	0.175144856678	0.308013220729
YAR007C	0.125573127202	0.421624925735	0.048542442411900005	0.04620782587069999	0.7051634476880001	0.104974694757	0.13091842339	0.100579166284	0.0880940519919	0.37598919730499997	0.112465288504	0.254222550739	0.17070561106600002	0.175144856678	0.308013220729
YAR008W	0.125573127202	0.421624925735	0.048542442411900005	0.04620782587069999	0.7051634476880001	0.104974694757	0.13091842339	0.100579166284	0.0880940519919	0.37598919730499997	0.112465288504	0.254222550739	0.17070561106600002	0.175144856678	0.308013220729
YAR009C	0.7416758695110001	0.7416758695110001	0.7416758695110001	0.7416758695110001	0.7416758695110001	0.7416758695110001	0.7416758695110001	0.7416758695110001	0.7416758695110001	0.7416758695110001	0.7416758695110001	0.7416758695110001	0.7416758695110001	0.7416758695110001	0.7416758695110001
YAR010C	0.7901063091830001	0.421624925735	0.7214997624070001	0.04620782587069999	0.7051634476880001	0.342033940175	0.13091842339	0.100579166284	0.42373118754699995	0.148719985445	4.6069715218	0.254222550739	0.981176131347	7.570756923169999	0.31396016036200003
YAR014C	0.231653634721	0.33831849982699996	0.0769065497103	0.36807874506800004	0.17050050912099998	0.18890212368700002	0.520796862459	0.17987760961899998	0.17519500548300002	0.37598919730499997	0.449942668496	0.510565996846	0.0995117233036	0.33701612152599997	0.308013220729
YAR015W	0.231653634721	0.33831849982699996	0.0769065497103	0.36807874506800004	0.17050050912099998	0.18890212368700002	0.520796862459	0.17987760961899998	0.17519500548300002	0.37598919730499997	0.449942668496	0.510565996846	0.0995117233036	0.33701612152599997	0.308013220729
YAR018C	0.0898336240967	0.376547289953	0.118200027454	0.0267831699356	0.20677507979499998	0.0724534997687	0.0944298462425	1.3395874241399999	0.0479090120485	0.267555956609	0.27056650980999997	0.207643833002	0.129586908832	0.133602212084	0.20033211074700003
YAR019C	0.7416758695110001	0.7416758695110001	2.93991370568	0.7416758695110001	0.7416758695110001	1.7564179101099997	0.7416758695110001	2.9399320241500004	1.75640238843	0.315301336615	1.75641927537	0.7416758695110001	1.7564308136200002	0.7416758695110001	0.246612051932
YAR019W-A	0.408131730448	0.627332989448	0.293135036691	0.288307812734	0.525453893132	0.382894418116	0.414269143512	0.377136150493	0.6245117538270001	0.267555956609	0.392387027338	0.5261233358349999	0.45578005171700003	0.460023739818	0.20033211074700003
YAR020C	0.7259411011110001	0.5423849954909999	0.151349175948	0.14719446264	0.399597788277	0.23603411838899999	0.26889919180599997	0.230185609361	0.092206116351	0.567906486897	0.245799265286	1.03470902892	0.31501851026	0.319906836635	0.520423762917
YAR023C	0.0661261402351	0.603457413611	0.160332027659	0.00789244591656	0.530066066193	0.00905626843579	0.015483067216900001	0.11936876498400001	0.00011967178313299999	0.37598919730499997	0.0107207771446	1.36521814935	0.028968358684200002	0.0307441899394	0.8298902528129999
YAR027W	1.2990230814100001	0.33831849982699996	0.197562810359	0.0725280990535	0.17050050912099998	0.050590382119899996	0.0689154360574	0.17987760961899998	0.17519500548300002	0.19735796395999997	2.80694086083	0.17132270995700002	0.671675328927	1.1387447848899999	0.135969554007
YAR028W	0.39586994314999996	1.0808615552	0.182661142307	0.39557535867	0.7051634476880001	0.104974694757	0.13091842339	0.100579166284	0.6921115174339999	0.7379598029250001	0.731460155228	2.8179717895099996	0.17070561106600002	0.175144856678	0.20033211074700003
YAR029W	0.325637028941	0.276850340737	0.00597324998304	0.005437804066560001	0.11836142692099999	0.0251714074978	0.148072916159	0.24708760481999997	0.00749788774484	0.567906486897	0.028527086848900002	0.119076120781	0.0599929371292	0.0627478596981	1.29303642857
YAR030C	2.7708759436199997	0.627332989448	0.293135036691	0.288307812734	0.525453893132	0.382894418116	0.414269143512	0.377136150493	0.218779083458	0.7416758695110001	1.01704342413	0.5261233358349999	1.15466195646	0.460023739818	0.7416758695110001
YAR031W	0.408131730448	0.627332989448	0.293135036691	0.288307812734	0.525453893132	0.382894418116	0.414269143512	0.377136150493	0.6245117538270001	0.7416758695110001	0.392387027338	0.5261233358349999	0.45578005171700003	0.460023739818	0.7416758695110001
YAR033W	0.262336888944	0.5423849954909999	0.461192170703	0.14719446264	1.0328319076899999	0.23603411838899999	0.26889919180599997	0.230185609361	0.636998335834	0.456026358517	0.245799265286	0.400457158424	0.845629540203	0.319906836635	0.393170429669
YAR035C-A	0.0898336240967	0.376547289953	0.283537146153	0.11253037478599999	0.5960843125399999	0.252946654474	0.313775634866	0.8900841569850001	0.132709467991	0.041679020578800005	2.59398173996	1.1284298906999999	0.129586908832	0.41643671705799995	0.0799913111273
YAR035W	0.09805064713600001	0.290379004122	0.053585025384099996	3.5549041793599997e-06	0.316135498801	0.314859610505	0.0190540373028	0.181960036415	0.25778304768300003	0.14626148318499999	14.3991589209	0.53894935846	1.05555530904	20.0020048416	0.597788960942
YAR042W	0.0898336240967	0.376547289953	0.283537146153	0.11253037478599999	0.5960843125399999	0.252946654474	0.313775634866	0.8900841569850001	0.132709467991	0.041679020578800005	2.59398173996	1.1284298906999999	0.129586908832	0.41643671705799995	0.0799913111273
YAR047C	1.7564217180300001	0.7416758695110001	0.7416758695110001	0.7416758695110001	0.7416758695110001	0.7416758695110001	0.7416758695110001	5.646351276849999	0.7416758695110001	0.567906486897	0.7416758695110001	0.7416758695110001	0.7416758695110001	0.7416758695110001	0.520423762917
YAR050W	0.39586994314999996	0.421624925735	0.182661142307	0.04620782587069999	0.25332025215500004	0.342033940175	0.409585746889	0.676671280121	0.22144697139299999	0.456026358517	0.361804742094	0.254222550739	0.981176131347	0.519905839723	0.393170429669
YAR053W	0.17928216264400001	0.305440778924	0.0500985235669	0.04678381280180001	0.14165073551899998	0.035593922877699996	0.050696858222699995	0.315400583459	0.014008762725700001	0.456026358517	0.640464879568	0.142420303028	0.077038625904	0.578267346798	0.393170429669
YAR060C	0.7416758695110001	0.7416758695110001	0.7416758695110001	0.7416758695110001	0.7416758695110001	0.7416758695110001	0.7416758695110001	0.7416758695110001	0.7416758695110001	0.456026358517	0.7416758695110001	0.7416758695110001	0.7416758695110001	0.7416758695110001	0.393170429669
YAR061W	0.7416758695110001	0.7416758695110001	0.7416758695110001	0.7416758695110001	0.7416758695110001	0.7416758695110001	0.7416758695110001	0.7416758695110001	0.7416758695110001	0.456026358517	0.7416758695110001	0.7416758695110001	0.7416758695110001	0.7416758695110001	0.393170429669
YAR062W	0.7416758695110001	0.7416758695110001	0.7416758695110001	0.7416758695110001	0.7416758695110001	0.7416758695110001	0.7416758695110001	0.7416758695110001	0.7416758695110001	0.7416758695110001	0.7416758695110001	0.7416758695110001	0.7416758695110001	0.7416758695110001	0.7416758695110001
YAR064W	0.7416758695110001	0.7416758695110001	0.7416758695110001	0.7416758695110001	0.7416758695110001	0.7416758695110001	0.7416758695110001	0.7416758695110001	0.7416758695110001	1.15523981683	0.7416758695110001	0.7416758695110001	0.7416758695110001	0.7416758695110001	0.393170429669
YAR066W	0.408131730448	0.627332989448	0.796244990919	0.288307812734	0.525453893132	0.382894418116	0.414269143512	0.983589266575	0.218779083458	0.7416758695110001	1.01704342413	0.5261233358349999	0.45578005171700003	0.460023739818	0.7416758695110001
YAR068W	0.7416758695110001	0.7416758695110001	0.7416758695110001	2.93991286745	0.7416758695110001	0.7416758695110001	0.7416758695110001	0.7416758695110001	5.64629235884	0.7416758695110001	0.7416758695110001	0.7416758695110001	0.7416758695110001	0.7416758695110001	0.7416758695110001
YAR069C	0.7416758695110001	0.7416758695110001	0.7416758695110001	0.7416758695110001	0.7416758695110001	0.7416758695110001	0.7416758695110001	0.7416758695110001	0.7416758695110001	0.7416758695110001	0.7416758695110001	0.7416758695110001	0.7416758695110001	0.7416758695110001	0.7416758695110001
YAR070C	0.125573127202	0.421624925735	1.5655497636700002	0.04620782587069999	0.25332025215500004	0.342033940175	0.13091842339	0.330318430635	0.0198568001183	0.7416758695110001	0.112465288504	0.707248498179	2.2266519758200003	0.175144856678	0.7416758695110001
YAR071W	0.125573127202	0.421624925735	1.5655497636700002	0.04620782587069999	0.25332025215500004	0.342033940175	0.13091842339	0.330318430635	0.0198568001183	0.7416758695110001	0.112465288504	0.707248498179	2.2266519758200003	0.175144856678	0.7416758695110001
YAR073W	1.4008202937399998	0.81126728545	0.049974284065800005	0.000614662896286	0.197999068068	0.00787699491201	0.00632420177267	0.788549925031	0.0319444979168	0.244429734676	0.0274109633075	0.200145627482	0.053702119103399996	0.355568183291	0.0410667699953
YAR075W	0.492653241107	0.19223814807300002	0.12040155475400001	0.005011848836149999	0.21660516027499999	0.0064615683986399995	0.05649371145280001	0.00576225968078	5.78407834797e-05	0.229027445683	0.657424374676	0.218092799563	0.098771695152	0.10411679997199999	0.164416974301
YBL001C	0.463990441178	0.054805128101199994	0.416207796964	0.000415694489981	0.32703525405699996	0.131692506346	0.00107679649901	1.1243767541399998	0.023400987463099997	0.0816427926709	0.0224063555677	1.76882383	0.0461680579146	0.0508149159044	0.00571735213641
YBL002W	1.07767692845	0.126847167523	0.105797899585	1.6204012900100002	0.505011325348	0.425093580501	0.00273460110077	0.801650779671	0.421860474913	0.0327600680005	0.931720664087	0.508467456775	0.629083969691	0.04041294146280001	0.163222886977
YBL003C	1.07767692845	0.126847167523	0.105797899585	1.6204012900100002	0.505011325348	0.425093580501	0.00273460110077	0.801650779671	0.421860474913	0.0327600680005	0.931720664087	0.508467456775	0.629083969691	0.04041294146280001	0.163222886977
YBL004W	0.287890229534	0.19223814807300002	0.12040155475400001	0.005011848836149999	0.21660516027499999	0.0064615683986399995	0.0115738368057	0.361345917048	0.0257590524908	0.077219069182	0.0405621638441	0.060373087349500004	0.460408962966	0.024353486203200003	0.0401275114203
YBL005W	0.301286169145	0.376547289953	0.8360007955169999	0.0267831699356	1.12504061396	0.0724534997687	0.313775634866	0.52029355173	0.4698657072	0.229027445683	0.27056650980999997	2.49711532238	0.40617807160999997	0.133602212084	0.164416974301
YBL005W-A	0.141323165996	0.19223814807300002	0.057172803077	0.019396177623700002	0.0598667906166	0.0348077954696	0.05649371145280001	0.20201208790600003	0.0005743446821599999	0.573609660179	1.6504339298500001	0.475408689277	0.243797870559	20.001078049700002	0.135969554007
YBL005W-B	0.141323165996	0.19223814807300002	0.057172803077	0.019396177623700002	0.0598667906166	0.0348077954696	0.05649371145280001	0.20201208790600003	0.0005743446821599999	0.573609660179	1.6504339298500001	0.475408689277	0.243797870559	20.001078049700002	0.135969554007
YBL006C	0.301286169145	0.376547289953	0.8360007955169999	0.0267831699356	1.12504061396	0.0724534997687	0.313775634866	0.52029355173	0.4698657072	0.229027445683	0.27056650980999997	2.49711532238	0.40617807160999997	0.133602212084	0.164416974301
YBL006W-A	0.7901063091830001	0.421624925735	0.409195029219	0.04620782587069999	0.25332025215500004	0.342033940175	0.13091842339	0.330318430635	0.42373118754699995	0.267555956609	0.731460155228	0.254222550739	0.5090530937919999	0.175144856678	0.20033211074700003
YBL007C	0.7901063091830001	0.421624925735	0.182661142307	0.04620782587069999	0.25332025215500004	0.342033940175	0.13091842339	0.330318430635	0.0880940519919	0.267555956609	0.731460155228	0.254222550739	0.17070561106600002	0.175144856678	0.20033211074700003
YBL008W	0.7416758695110001	0.7416758695110001	0.7416758695110001	0.7416758695110001	0.7416758695110001	0.7416758695110001	0.7416758695110001	0.7416758695110001	0.7416758695110001	0.7416758695110001	0.7416758695110001	0.7416758695110001	0.7416758695110001	0.7416758695110001	0.7416758695110001
YBL008W-A	0.408131730448	0.627332989448	0.796244990919	0.288307812734	0.525453893132	0.382894418116	0.414269143512	0.377136150493	1.8287686495599997	0.567906486897	0.392387027338	0.5261233358349999	0.45578005171700003	1.16380067403	0.520423762917
YBL009W	0.0846992843674	0.229590712608	0.00213732828416	0.0019015310767500002	0.0836866469333	0.0127082427604	0.0207445799736	0.520886736476	0.00210177439761	0.19735796395999997	0.593857155151	0.08429296064410001	0.145882329158	0.0388884960283	0.135969554007
YBL010C	0.0846992843674	0.229590712608	0.00213732828416	0.0019015310767500002	0.0836866469333	0.0127082427604	0.0207445799736	0.520886736476	0.00210177439761	0.19735796395999997	0.593857155151	0.08429296064410001	0.145882329158	0.0388884960283	0.135969554007
YBL011W	1.8323790969999998	0.561324852484	0.348594796175	0.0521939622231	0.21660516027499999	0.21651098459600002	0.521604104278	0.830710568743	0.0005743446821599999	0.266392591475	2.52011418221	1.24800366724	0.022833764390099997	1.5358633863799998	0.0401275114203
YBL012C	0.0898336240967	0.376547289953	0.028445213092099995	0.0267831699356	0.20677507979499998	0.0724534997687	0.0944298462425	0.8900841569850001	0.132709467991	0.456026358517	0.078709577207	0.207643833002	0.129586908832	0.133602212084	0.393170429669
YBL013W	0.5764437650249999	0.20986965244199998	0.633160342653	0.00789244591656	0.530066066193	0.128493715044	0.18651237535999998	0.9621966918870001	0.14869622385	0.196722503678	0.76477854551	1.36521814935	0.287107466877	0.0307441899394	0.255587709151
YBL014C	0.5764437650249999	0.20986965244199998	0.633160342653	0.00789244591656	0.530066066193	0.128493715044	0.18651237535999998	0.9621966918870001	0.14869622385	0.196722503678	0.76477854551	1.36521814935	0.287107466877	0.0307441899394	0.255587709151
YBL015W	0.289426157839	0.18992378729899997	0.133391733686	0.00632919775291	0.486303401609	0.00130348590897	0.0333701642577	0.357262906159	1.3659390641100002	0.531474355338	0.0018661088879900001	0.490704287297	0.41329402838299995	0.176674786268	0.0536299878041
YBL016W	0.0753297102673	0.14921703775599998	0.006634908000149999	0.00013862326245299997	0.9569262254009999	0.0148695828352	0.027430440936500003	0.10674929063	0.06376333522199999	0.196722503678	0.253338157522	0.34028340625200004	1.10400898097	0.0122013150642	0.0244571443283
YBL017C	0.0609177781214	0.13750254361	0.00443232853376	8.21354483766e-05	0.8791282142839999	0.0111660058981	0.021524638360700003	0.0859188977225	0.044366889725000004	0.178111758954	0.21303927068300002	0.304958813176	0.999764436074	0.00970788955606	0.0207720680323
YBL018C	1.33604404332	0.5423849954909999	0.461192170703	0.14719446264	0.399597788277	0.23603411838899999	0.26889919180599997	0.651330371552	0.092206116351	0.567906486897	1.27433211989	1.82626632436	1.5276634657	0.319906836635	0.520423762917
YBL019W	0.0898336240967	0.376547289953	0.118200027454	0.0267831699356	0.5960843125399999	0.0724534997687	0.0944298462425	0.0688192086003	0.00948474707537	0.567906486897	0.078709577207	0.207643833002	0.129586908832	0.133602212084	0.520423762917
YBL020W	0.034801923904	0.276850340737	0.0325948945212	0.005437804066560001	0.75807696187	0.0251714074978	0.0375025090427	0.0232831255645	0.027456118254900002	0.229027445683	0.028527086848900002	0.119076120781	0.0599929371292	0.22503976589400002	0.164416974301
YBL021C	0.034801923904	0.276850340737	0.0325948945212	0.005437804066560001	0.75807696187	0.0251714074978	0.0375025090427	0.0232831255645	0.027456118254900002	0.229027445683	0.028527086848900002	0.119076120781	0.0599929371292	0.22503976589400002	0.164416974301
YBL022C	0.262336888944	1.3397184898999999	0.151349175948	0.45079533936899996	1.8233219623900003	0.665005337984	0.26889919180599997	0.651330371552	0.636998335834	0.7416758695110001	0.245799265286	0.400457158424	0.31501851026	0.319906836635	0.7416758695110001
YBL023C	0.178757951945	0.47575663457500006	0.286054641881	0.08109835705030001	0.314791540799	0.154930371806	0.18482459020999997	0.894238456706	0.162796138768	0.37598919730499997	0.49179418122199997	0.31570080114599997	1.20980310065	0.659172380862	0.308013220729
YBL024W	0.13932899702999998	0.276850340737	0.206460816183	0.195035157428	0.37720726725000003	0.48785618153099997	0.342772431782	0.46576783177299996	0.027456118254900002	0.148719985445	0.11847762897900001	0.7612763667360001	1.24371252801	0.0627478596981	0.0944980573657
YBL025W	0.11470687335799999	0.17640416050500002	0.421152075986	0.00317081488236	0.0507926823327	0.17649262039900002	0.0444305878215	0.717315480333	0.0369225280133	0.40676921428199997	0.09196115868480001	0.7454225714920001	0.0813715600138	0.0861396794634	0.079240817252
YBL026W	0.5695305247119999	0.487963104853	0.21975387946199998	0.00870642472041	0.16602009763199999	0.143643222366	0.00648742887693	0.412231793918	0.0496644223527	0.29538124099	0.0732036588863	0.6764735226180001	0.014246070567999999	0.185373980994	0.179277926211
YBL027W	0.8279891607850001	0.162129416029	0.00230932277597	0.000233970458651	0.16602009763199999	0.0032970302493	0.00648742887693	0.2498637582	0.00341199862303	0.24054811263599998	0.00408056730122	0.16732627947	0.014246070567999999	0.015346569100799998	0.136665922081
YBL028C	0.8279891607850001	0.162129416029	0.00230932277597	0.000233970458651	0.16602009763199999	0.0032970302493	0.00648742887693	0.2498637582	0.00341199862303	0.24054811263599998	0.00408056730122	0.16732627947	0.014246070567999999	0.015346569100799998	0.136665922081
YBL029C-A	0.030896400312	0.0704529067254	0.230925381146	1.6926814429000003e-05	0.0696058871408	0.00227477193768	6.97473020602e-05	0.138015007133	20.0114170559	20.0051661351	0.0573438463054	0.356501293556	1.8161217756599999	0.430367891909	0.391655220395
YBL029W	0.105670776443	0.0940846956933	0.047795797188800004	0.47503023796000005	0.6762353044320001	0.0065417011839	0.000237203790414	2.4631353783099996	20.0013791332	20.0109348191	0.11184614767500001	0.9137237413070001	0.125775807114	0.00671453405844	0.0912899294275
YBL030C	0.0371434141072	0.0795691171209	0.041388852363199995	0.000829604907123	0.141368232116	0.000161694638099	0.00382265235024	0.154688082373	2.59308491778	0.40676921428199997	0.05981292536880001	0.29060535881099997	0.011569495734600001	0.00198147173031	0.079240817252
YBL031W	0.753293978898	1.06792661513	0.0215502698097	0.005011848836149999	0.21660516027499999	0.872017868689	0.05649371145280001	0.0316286436833	3.8075464348800003	0.40676921428199997	0.42289471866800005	0.218092799563	1.49363082947	0.10411679997199999	0.079240817252
YBL032W	0.570436926791	0.22733982926600002	0.00842682811995	6.4889061059800004e-06	1.54980814311	0.0029428036879499994	0.007912031600920001	0.008392046043840001	0.101412544055	0.14626148318499999	0.0334461665664	0.388943752086	0.023839458873600002	0.0263840389808	0.358787630279
YBL033C	0.570436926791	0.22733982926600002	0.00842682811995	6.4889061059800004e-06	1.54980814311	0.0029428036879499994	0.007912031600920001	0.008392046043840001	0.101412544055	0.14626148318499999	0.0334461665664	0.388943752086	0.023839458873600002	0.0263840389808	0.358787630279
YBL034C	0.791387984324	0.251764502056	0.280135005763	0.0193486537149	0.32701892435400004	0.0178634710339	0.0278522656433	0.193871998869	0.0158953062968	0.113640846802	0.09056512703780001	0.674012408514	0.39977208338799997	0.413662670056	0.0666384019526
YBL035C	0.0898336240967	0.376547289953	0.524623778131	0.0267831699356	0.20677507979499998	0.0724534997687	0.313775634866	0.24258326593	0.722104840033	0.315301336615	0.078709577207	0.207643833002	0.129586908832	0.133602212084	0.246612051932
YBL036C	0.108555659167	0.251764502056	0.150874141269	0.00321392858826	0.32701892435400004	0.9718171736839999	0.0278522656433	0.0751997824838	0.0956982409768	0.267555956609	0.020538515953	0.674012408514	0.0469234397406	0.185023989872	0.20033211074700003
YBL037W	4.79371587658	0.75925112198	0.368285660526	0.030130079874499997	0.11836142692099999	0.106966579206	0.342772431782	0.46576783177299996	0.402031879507	0.113640846802	0.11847762897900001	0.119076120781	0.21697603333	0.22503976589400002	0.0666384019526
YBL038W	0.21425333717	0.229590712608	0.212394549107	0.0019015310767500002	0.595613707915	0.0127082427604	0.0207445799736	0.306771633481	0.0270235319152	0.229027445683	0.014825184094200002	1.00674649738	0.0368222948567	0.0388884960283	0.164416974301
YBL039C	0.21425333717	0.229590712608	0.212394549107	0.0019015310767500002	0.595613707915	0.0127082427604	0.0207445799736	0.306771633481	0.0270235319152	0.229027445683	0.014825184094200002	1.00674649738	0.0368222948567	0.0388884960283	0.164416974301
YBL039C-A	0.125573127202	0.421624925735	0.048542442411900005	0.04620782587069999	0.25332025215500004	0.104974694757	0.13091842339	0.330318430635	0.0880940519919	0.456026358517	0.361804742094	0.254222550739	0.5090530937919999	0.519905839723	0.393170429669
YBL039W-B	0.0516273868503	0.19223814807300002	0.12040155475400001	0.000666702119917	0.472660217614	0.0064615683986399995	0.05649371145280001	0.0316286436833	0.0257590524908	0.129817728381	0.0405621638441	0.822501667138	0.243797870559	0.10411679997199999	0.079240817252
YBL040C	0.0516273868503	0.19223814807300002	0.12040155475400001	0.000666702119917	0.472660217614	0.0064615683986399995	0.05649371145280001	0.0316286436833	0.0257590524908	0.129817728381	0.0405621638441	0.822501667138	0.243797870559	0.10411679997199999	0.079240817252
YBL041W	0.205399771799	0.10565495110300001	0.199597294075	0.0377846728174	1.00340176347	0.000374665883361	0.09714351702030001	0.40974832829400004	0.37902763333899997	0.08475190155449999	0.0537664984164	0.7631772941230001	0.24305667753199997	0.00929053120246	0.000987959644741
YBL042C	0.532228439455	0.549070500529	0.8841447600360001	0.272352933676	0.45165743341700004	0.00018415018162299998	0.08479787827739999	0.696696734848	0.11329472365399999	0.150130394882	0.541834165825	0.900594558677	0.457239286629	0.07732311997750001	0.0589487433512
YBL043W	0.223475055746	0.39914783377400004	0.932062901742	1.6204012900100002	0.11216791761299999	0.0301842441765	0.0549291721077	0.250086560382	0.09526816944019999	0.509684151341	0.0104532076116	0.273461978602	0.00706628564383	0.00772855186871	1.2057640810899999
YBL044W	0.411833383875	0.229590712608	0.357122759539	0.0123811050618	1.49063076333	0.162670884438	0.0913089146673	0.306771633481	1.6791825735600001	0.612951851957	0.593857155151	0.08429296064410001	0.0368222948567	0.152512897069	0.07000964601580001
YBL045C	0.411833383875	0.229590712608	0.357122759539	0.0123811050618	1.49063076333	0.162670884438	0.0913089146673	0.306771633481	1.6791825735600001	0.612951851957	0.593857155151	0.08429296064410001	0.0368222948567	0.152512897069	0.07000964601580001
YBL046W	0.998664416883	0.229590712608	1.34864646447	0.0123811050618	0.0836866469333	0.0127082427604	0.0913089146673	0.152168091689	0.20921229573300001	0.454618298166	0.014825184094200002	1.00674649738	0.9581906543909999	0.351415747765	0.31396016036200003
YBL047C	0.998664416883	0.229590712608	1.34864646447	0.0123811050618	0.0836866469333	0.0127082427604	0.0913089146673	0.152168091689	0.20921229573300001	0.454618298166	0.014825184094200002	1.00674649738	0.9581906543909999	0.351415747765	0.31396016036200003
YBL048W	0.7416758695110001	0.7416758695110001	0.7416758695110001	0.7416758695110001	0.7416758695110001	0.7416758695110001	0.7416758695110001	0.7416758695110001	0.7416758695110001	0.7416758695110001	0.7416758695110001	0.7416758695110001	0.7416758695110001	0.7416758695110001	0.7416758695110001
YBL049W	0.301286169145	0.376547289953	0.118200027454	0.0267831699356	0.20677507979499998	0.0724534997687	0.313775634866	1.8583254921599999	0.4698657072	0.148719985445	0.27056650980999997	1.1284298906999999	0.807742949393	0.133602212084	0.0944980573657
YBL050W	0.402791787887	0.305440778924	0.0500985235669	0.009216903320700002	0.85992155785	0.035593922877699996	0.189225274649	0.134143915151	0.21562537356	0.573609660179	0.35685189175399995	0.438789159713	0.077038625904	0.08019020918	0.422460884111
YBL051C	0.402791787887	0.305440778924	0.0500985235669	0.009216903320700002	0.85992155785	0.035593922877699996	0.189225274649	0.134143915151	0.21562537356	0.573609660179	0.35685189175399995	0.438789159713	0.077038625904	0.08019020918	0.422460884111
YBL052C	2.5221383993599997	0.421624925735	0.182661142307	0.175484925942	0.7051634476880001	0.104974694757	0.13091842339	1.64980727334	0.0880940519919	0.315301336615	0.112465288504	2.8179717895099996	0.5090530937919999	0.519905839723	0.689634864716
YBL053W	1.051430363	0.627332989448	0.796244990919	0.288307812734	0.525453893132	0.382894418116	0.414269143512	0.377136150493	0.218779083458	0.567906486897	0.392387027338	0.5261233358349999	0.45578005171700003	0.460023739818	0.520423762917
YBL054W	0.674957337665	1.21313293907	0.109778999535	0.0019015310767500002	0.0836866469333	0.324886909065	0.22821909331999998	0.056371797801900006	3.121907269	1.88405859996	0.014825184094200002	0.08429296064410001	0.0368222948567	0.0388884960283	0.164416974301
YBL055C	0.674957337665	1.21313293907	0.109778999535	0.0019015310767500002	0.0836866469333	0.324886909065	0.22821909331999998	0.056371797801900006	3.121907269	1.5617008606	0.014825184094200002	0.08429296064410001	0.0368222948567	0.0388884960283	0.113097193636
YBL056W	0.20106318512000002	0.162129416029	0.12885469619999998	0.000233970458651	0.672590656462	0.0032970302493	0.00648742887693	0.869170372407	0.024143344441999996	0.148719985445	0.02367083659	0.16732627947	0.06705715357730001	0.185373980994	0.0944980573657
YBL057C	0.20106318512000002	0.162129416029	0.12885469619999998	0.000233970458651	0.672590656462	0.0032970302493	0.00648742887693	0.869170372407	0.024143344441999996	0.148719985445	0.02367083659	0.16732627947	0.06705715357730001	0.185373980994	0.0944980573657
YBL058W	0.0898336240967	0.376547289953	0.028445213092099995	0.11253037478599999	0.20677507979499998	0.0724534997687	0.0944298462425	0.0688192086003	0.0479090120485	0.567906486897	0.078709577207	0.207643833002	0.129586908832	0.133602212084	0.520423762917
YBL059C-A	0.408131730448	0.627332989448	0.293135036691	0.288307812734	0.525453893132	0.382894418116	0.414269143512	0.377136150493	0.6245117538270001	0.37598919730499997	1.01704342413	0.5261233358349999	1.15466195646	0.460023739818	0.308013220729
YBL059W	0.408131730448	0.627332989448	0.293135036691	0.288307812734	0.525453893132	0.382894418116	0.414269143512	0.377136150493	0.6245117538270001	0.37598919730499997	1.01704342413	0.5261233358349999	1.15466195646	0.460023739818	0.308013220729
YBL060W	0.711661518758	0.824126202814	0.740577661964	1.01362924543	0.43684771626100005	0.330704279988	0.050696858222699995	0.134143915151	0.36191293581699996	0.315301336615	0.35685189175399995	0.438789159713	0.077038625904	0.08019020918	0.246612051932
YBL061C	0.711661518758	0.824126202814	0.740577661964	1.01362924543	0.43684771626100005	0.330704279988	0.050696858222699995	0.134143915151	0.36191293581699996	0.315301336615	0.35685189175399995	0.438789159713	0.077038625904	0.08019020918	0.246612051932
YBL062W	0.7416758695110001	0.7416758695110001	0.7416758695110001	0.7416758695110001	0.7416758695110001	0.7416758695110001	0.7416758695110001	0.7416758695110001	0.7416758695110001	0.7416758695110001	0.7416758695110001	0.7416758695110001	0.7416758695110001	0.7416758695110001	0.7416758695110001
YBL063W	0.359863381972	0.162129416029	0.495748195849	0.0260049092973	0.16602009763199999	0.143643222366	0.21703416288000002	0.869170372407	0.33336983099	0.328009769734	0.163728959348	0.3799937215	0.06705715357730001	0.604718594704	0.05617135147749999
YBL064C	0.359863381972	0.162129416029	0.495748195849	0.0260049092973	0.16602009763199999	0.268402604504	0.21703416288000002	0.869170372407	0.459800053534	0.328009769734	0.163728959348	0.3799937215	0.06705715357730001	0.604718594704	0.05617135147749999
YBL065W	2.7708759436199997	0.627332989448	1.44887282444	0.288307812734	1.30372096436	0.382894418116	0.414269143512	0.377136150493	0.218779083458	0.315301336615	1.01704342413	0.5261233358349999	0.45578005171700003	0.460023739818	0.246612051932
YBL066C	0.174015213163	0.20986965244199998	0.0088166478772	0.0011257410871600001	0.070698515063	0.128493715044	0.015483067216900001	0.249043562881	0.0404352207635	0.456026358517	0.29350830739399997	0.532934637426	0.119971157802	0.0307441899394	0.393170429669
YBL067C	0.174015213163	0.603457413611	0.867949416001	0.0011257410871600001	1.35942366255	0.00905626843579	0.07181497984780001	1.29902563111	0.14869622385	0.267555956609	0.29350830739399997	0.532934637426	0.530349221748	0.0307441899394	1.0998195697600002
YBL068W	1.85245949471	0.627332989448	2.21536424794	0.288307812734	0.525453893132	3.6313265493	0.414269143512	0.377136150493	0.6245117538270001	0.37598919730499997	2.69700844699	1.30514383149	2.0137075165900002	0.460023739818	0.308013220729
YBL068W-A	0.5287060699989999	0.47575663457500006	1.0066235620000001	0.277226063026	0.8451308866339999	0.154930371806	0.18482459020999997	1.43616302439	0.371294800902	0.567906486897	0.49179418122199997	0.31570080114599997	0.647973508556	0.233534977646	1.29303642857
YBL069W	0.287890229534	0.19223814807300002	0.12040155475400001	0.000666702119917	0.21660516027499999	0.0348077954696	0.0115738368057	0.830710568743	0.00983779849197	0.129817728381	0.115354602073	0.475408689277	0.098771695152	0.024353486203200003	0.079240817252
YBL070C	0.7259411011110001	0.5423849954909999	1.4458181221200002	0.45079533936899996	1.0328319076899999	0.23603411838899999	0.26889919180599997	1.8900685462	0.307746881468	0.456026358517	0.6877327528110001	0.400457158424	0.845629540203	0.319906836635	1.01878825695
YBL071C	0.21425333717	0.229590712608	0.212394549107	0.0019015310767500002	0.0836866469333	0.0127082427604	0.0207445799736	0.520886736476	0.0270235319152	0.19735796395999997	0.180994957614	0.598599203446	0.0368222948567	0.0388884960283	0.135969554007
YBL071C-B	0.034801923904	0.276850340737	0.0325948945212	0.08977083077209999	0.11836142692099999	0.0251714074978	0.148072916159	0.0232831255645	0.027456118254900002	0.170961314727	0.028527086848900002	0.37906522585600005	0.0599929371292	0.0627478596981	0.113097193636
YBL071W-A	0.034801923904	0.276850340737	0.0325948945212	0.08977083077209999	0.11836142692099999	0.0251714074978	0.148072916159	0.0232831255645	0.027456118254900002	0.170961314727	0.028527086848900002	0.37906522585600005	0.0599929371292	0.0627478596981	0.113097193636
YBL072C	0.408131730448	0.627332989448	0.293135036691	0.288307812734	0.525453893132	0.382894418116	0.414269143512	0.377136150493	0.218779083458	0.7416758695110001	0.392387027338	1.30514383149	0.45578005171700003	1.16380067403	0.7416758695110001
YBL073W	0.178757951945	0.47575663457500006	0.286054641881	0.08109835705030001	0.314791540799	0.154930371806	0.18482459020999997	0.149742422163	0.162796138768	0.456026358517	0.163683394796	0.31570080114599997	0.228751326003	0.233534977646	0.393170429669
YBL074C	0.18818431884	0.422901562933	0.0538517215419	1.49315683871e-06	0.301146111692	0.0048435189538500005	0.0333701642577	2.70969894379	0.00232340303543	0.178111758954	0.018268293564	0.7241016719769999	0.163614242064	0.043815690159800004	0.708734847239
YBL075C	0.7416758695110001	0.7416758695110001	1.7564079587	0.7416758695110001	0.7416758695110001	0.7416758695110001	0.7416758695110001	0.7416758695110001	0.7416758695110001	0.456026358517	0.7416758695110001	0.7416758695110001	0.7416758695110001	0.7416758695110001	0.393170429669
YBL076C	0.17928216264400001	0.305440778924	2.73086853527	0.04678381280180001	0.14165073551899998	0.035593922877699996	0.050696858222699995	0.315400583459	0.046885201076600005	0.113640846802	0.640464879568	0.142420303028	0.265886297795	0.08019020918	0.0666384019526
YBL077W	0.178757951945	0.47575663457500006	0.286054641881	0.08109835705030001	0.314791540799	0.154930371806	0.18482459020999997	1.43616302439	0.162796138768	0.37598919730499997	0.163683394796	0.31570080114599997	0.647973508556	0.233534977646	0.308013220729
YBL078C	0.178757951945	0.47575663457500006	0.286054641881	0.08109835705030001	0.314791540799	0.154930371806	0.18482459020999997	1.43616302439	0.162796138768	0.37598919730499997	0.163683394796	0.31570080114599997	0.647973508556	0.233534977646	0.308013220729
YBL079W	0.0966892941526	0.117132819347	0.04237817920419999	0.00164360504894	0.022764838140500003	0.0062668102915	0.0446012083686	0.116805737629	7.56455669038e-05	0.573609660179	0.007937787618689999	0.0995074896446	0.198533610031	0.00615564298285	0.135969554007
YBL080C	0.0966892941526	0.117132819347	0.04237817920419999	0.00164360504894	0.022764838140500003	0.0062668102915	0.0446012083686	0.116805737629	7.56455669038e-05	0.573609660179	0.007937787618689999	0.0995074896446	0.198533610031	0.00615564298285	0.135969554007
YBL081W	0.034801923904	0.75925112198	0.0325948945212	0.030130079874499997	0.37720726725000003	0.0251714074978	0.0375025090427	0.100359172609	0.027456118254900002	0.567906486897	0.284097283729	0.119076120781	0.47334248986999994	0.22503976589400002	0.520423762917
YBL082C	0.0474404354894	0.824126202814	0.0500985235669	0.04678381280180001	0.43684771626100005	0.035593922877699996	0.050696858222699995	0.134143915151	0.046885201076600005	0.567906486897	0.35685189175399995	0.142420303028	0.562453221636	0.274698542808	0.520423762917
YBL083C	0.262336888944	0.5423849954909999	0.151349175948	0.14719446264	1.0328319076899999	0.23603411838899999	0.26889919180599997	0.230185609361	0.307746881468	0.456026358517	0.245799265286	0.400457158424	0.31501851026	0.856599132423	0.393170429669
YBL084C	0.408131730448	0.627332989448	0.293135036691	0.288307812734	1.30372096436	0.382894418116	0.414269143512	1.74593364088	0.218779083458	0.315301336615	1.79852423434	0.5261233358349999	1.15466195646	0.460023739818	0.689634864716
YBL085W	0.228605909344	0.168685003459	0.356408585849	4.87507835183e-06	0.25514223054699997	2.5211617119599996	0.00254118956982	0.392750957324	0.0154092539795	1.8490379936	0.0120518756023	0.635096702528	0.0099045709715	0.000324965494019	0.0339872714977
YBL086C	0.0753297102673	0.14921703775599998	0.098521279482	0.00013862326245299997	0.145578453183	0.0023568693424899996	0.027430440936500003	0.20728520698	0.015579122062799999	0.170961314727	0.0581703566336	0.146797936227	0.302398251244	0.0122013150642	0.113097193636
YBL087C	0.0801770237202	0.10825822326	0.013573751001299999	0.00019044174389300003	0.0194388676143	0.0182922711518	0.0015396664713199998	0.0959886031153	0.013854810997299998	0.47420664278999997	0.0060190420266499995	0.0196876436291	0.17236758649999998	0.0834402178742	0.11946263968800001
YBL088C	0.500340321475	0.33831849982699996	0.0769065497103	0.0725280990535	0.508552181416	0.739594485334	0.24285894530000002	0.713396344301	0.025984721386299998	0.456026358517	0.055731826614199995	0.17132270995700002	0.671675328927	0.33701612152599997	2.70081698548
YBL089W	1.85245949471	1.5186163487	0.293135036691	0.288307812734	0.525453893132	0.382894418116	1.0647954315500001	0.983589266575	0.218779083458	0.567906486897	0.392387027338	0.5261233358349999	1.15466195646	0.460023739818	0.520423762917
YBL090W	0.408131730448	0.627332989448	0.293135036691	0.288307812734	1.30372096436	0.382894418116	0.414269143512	0.377136150493	0.218779083458	0.567906486897	0.392387027338	0.5261233358349999	0.45578005171700003	0.460023739818	0.520423762917
YBL091C	0.408131730448	0.627332989448	0.293135036691	0.288307812734	1.30372096436	0.382894418116	0.414269143512	0.377136150493	0.218779083458	0.567906486897	0.392387027338	0.5261233358349999	0.45578005171700003	0.460023739818	0.520423762917
YBL091C-A	0.5287060699989999	0.47575663457500006	0.286054641881	0.08109835705030001	0.314791540799	0.470116813144	0.18482459020999997	0.149742422163	0.042134954999900005	1.15523981683	0.163683394796	0.8471731639810001	0.228751326003	0.233534977646	1.8012910717500001
YBL092W	0.034801923904	0.276850340737	0.0959320853938	0.005437804066560001	0.37720726725000003	0.0251714074978	0.0375025090427	0.0232831255645	0.0010608214004	1.15523981683	0.028527086848900002	0.119076120781	0.0599929371292	0.0627478596981	0.393170429669
YBL093C	0.0516273868503	0.19223814807300002	0.216617869745	0.000666702119917	0.21660516027499999	0.0064615683986399995	0.0115738368057	0.09352626737119998	0.00983779849197	0.648639724742	0.007762844104010001	0.822501667138	0.243797870559	0.024353486203200003	0.164416974301
YBL094C	0.262336888944	0.5423849954909999	0.461192170703	0.14719446264	0.399597788277	0.23603411838899999	0.26889919180599997	0.230185609361	0.092206116351	0.567906486897	0.245799265286	0.400457158424	0.31501851026	0.319906836635	0.520423762917
YBL095W	1.60644983195	0.47575663457500006	5.65563551946	0.08109835705030001	0.314791540799	0.154930371806	0.18482459020999997	0.149742422163	3.08845856225	0.567906486897	0.9523548152719999	0.8471731639810001	0.647973508556	0.659172380862	0.520423762917
YBL096C	0.0661261402351	0.20986965244199998	0.0088166478772	0.0011257410871600001	0.070698515063	0.00905626843579	0.07181497984780001	0.00815113879117	0.0404352207635	0.7416758695110001	0.0107207771446	0.0712534913713	0.287107466877	0.0307441899394	0.7416758695110001
YBL097W	0.0256297563722	0.251764502056	0.150874141269	0.00321392858826	0.670915521283	1.7658380866099999	0.11618491195	0.377840892219	0.000512438183299	0.0997168974341	0.09056512703780001	0.328787023113	0.0469234397406	0.049315900454400007	0.05617135147749999
YBL098W	0.039638505041	0.117132819347	0.14153236507	0.00030634215684099996	0.459587366641	0.0062668102915	0.013211780520799998	0.116805737629	0.0013235548478599999	0.509684151341	0.0011332392947499999	0.245323676947	0.198533610031	0.00615564298285	0.363461989069
YBL099W	0.097439172546	0.402198781271	0.22952704420699999	7.74213773232e-06	0.14908161519899998	1.55380875849e-05	0.0031989698768	0.022150207468099998	0.276401893824	0.029069180014999998	0.034207657633700005	0.28017412448	0.011833789172799999	0.013344327423700002	0.0536299878041
YBL100C	0.0650244783853	0.33831849982699996	0.0769065497103	0.0156701622774	0.508552181416	0.420977953973	0.0689154360574	0.047634281448	0.07921512812300001	0.456026358517	0.055731826614199995	0.17132270995700002	0.671675328927	0.103088037918	0.393170429669
YBL100W-A	0.711661518758	0.305440778924	0.281704867092	0.009216903320700002	0.43684771626100005	0.599495255976	0.189225274649	0.134143915151	0.046885201076600005	0.148719985445	0.35685189175399995	0.438789159713	0.265886297795	0.274698542808	0.0944980573657
YBL100W-B	0.711661518758	0.305440778924	0.281704867092	0.009216903320700002	0.43684771626100005	0.599495255976	0.189225274649	0.134143915151	0.046885201076600005	0.148719985445	0.35685189175399995	0.438789159713	0.265886297795	0.274698542808	0.0944980573657
YBL100W-C	3.78239913791	1.5186163487	5.0056665658499995	0.288307812734	1.30372096436	0.382894418116	1.0647954315500001	1.74593364088	1.17152787205	0.9811164722490001	1.79852423434	0.5261233358349999	0.45578005171700003	0.460023739818	0.308013220729
YBL101C	3.78239913791	1.5186163487	5.0056665658499995	0.288307812734	1.30372096436	0.382894418116	1.0647954315500001	1.74593364088	1.17152787205	0.9811164722490001	1.79852423434	0.5261233358349999	0.45578005171700003	0.460023739818	0.308013220729
YBL102W	0.287890229534	0.19223814807300002	0.961400925467	0.005011848836149999	0.0598667906166	0.101398227881	0.05649371145280001	0.361345917048	0.0257590524908	0.148719985445	0.42289471866800005	0.218092799563	0.098771695152	0.10411679997199999	0.0944980573657
YBL103C	0.287890229534	0.19223814807300002	0.961400925467	0.005011848836149999	0.0598667906166	0.101398227881	0.05649371145280001	0.361345917048	0.0257590524908	0.148719985445	0.42289471866800005	0.218092799563	0.098771695152	0.10411679997199999	0.0944980573657
YBL104C	2.7708759436199997	0.627332989448	0.293135036691	0.288307812734	0.525453893132	0.9962380226549999	0.414269143512	0.377136150493	1.8287686495599997	0.170961314727	2.69700844699	2.24723676703	2.9911656422000004	0.460023739818	0.113097193636
YBL105C	0.301286169145	0.376547289953	1.21092941213	0.0267831699356	1.76346746973	0.0724534997687	0.0944298462425	0.24258326593	0.272754486631	0.315301336615	0.570855602204	0.207643833002	0.129586908832	0.133602212084	0.246612051932
YBL106C	1.80684395252	0.33831849982699996	0.384028636613	0.0156701622774	1.5589444146	0.18890212368700002	0.24285894530000002	1.09883321251	0.025984721386299998	0.7379598029250001	0.055731826614199995	0.983716654454	0.0995117233036	0.33701612152599997	0.20033211074700003
YBL107C	0.231653634721	0.897788393029	0.9448886021969999	0.0156701622774	0.17050050912099998	0.739594485334	0.0689154360574	1.09883321251	0.025984721386299998	0.454618298166	0.20436474946400002	2.2313790787400003	0.327459914868	0.103088037918	0.31396016036200003
YBL107W-A	1.60644983195	0.47575663457500006	1.0066235620000001	0.08109835705030001	0.314791540799	0.154930371806	0.18482459020999997	0.894238456706	0.162796138768	0.229027445683	0.49179418122199997	0.31570080114599997	0.228751326003	0.233534977646	0.164416974301
YBL108C-A	0.7416758695110001	0.7416758695110001	0.7416758695110001	0.7416758695110001	0.7416758695110001	0.7416758695110001	0.7416758695110001	0.7416758695110001	0.7416758695110001	0.37598919730499997	0.7416758695110001	0.7416758695110001	1.7564308136200002	0.7416758695110001	0.308013220729
YBL108W	0.7416758695110001	0.7416758695110001	0.7416758695110001	0.7416758695110001	0.7416758695110001	0.7416758695110001	0.7416758695110001	0.7416758695110001	0.7416758695110001	0.37598919730499997	0.7416758695110001	0.7416758695110001	1.7564308136200002	0.7416758695110001	0.308013220729
YBL109W	0.7416758695110001	0.7416758695110001	0.7416758695110001	0.7416758695110001	0.7416758695110001	0.7416758695110001	0.7416758695110001	0.7416758695110001	0.7416758695110001	0.00316687312432	0.7416758695110001	0.7416758695110001	0.7416758695110001	0.7416758695110001	2.97901060324e-05
YBL111C	0.7416758695110001	0.7416758695110001	0.7416758695110001	0.7416758695110001	0.7416758695110001	0.7416758695110001	0.7416758695110001	0.7416758695110001	0.7416758695110001	0.00316687312432	0.7416758695110001	0.7416758695110001	0.7416758695110001	0.7416758695110001	2.97901060324e-05
YBL112C	0.7416758695110001	0.7416758695110001	0.7416758695110001	0.7416758695110001	0.7416758695110001	0.7416758695110001	0.7416758695110001	0.7416758695110001	0.7416758695110001	0.7416758695110001	0.7416758695110001	0.7416758695110001	0.7416758695110001	0.7416758695110001	0.7416758695110001
YBL113C	0.7416758695110001	0.7416758695110001	0.7416758695110001	0.7416758695110001	0.7416758695110001	0.7416758695110001	0.7416758695110001	0.7416758695110001	0.7416758695110001	0.315301336615	0.7416758695110001	0.7416758695110001	0.7416758695110001	0.7416758695110001	0.246612051932
YBL113W-A	0.13351851543600002	0.00808898734298	0.000164063950319	7.21799108715e-14	0.024199597634400005	1.29717425294e-10	5.22039930782e-09	0.00560469266157	1.38863155184e-14	5.37537634327e-05	3.0535089851e-05	0.49666270366400006	0.185097384407	6.9937154126e-05	4.97250043448e-08
YBR001C	0.4951311221	0.45586253250799996	0.173203998594	0.00125613824401	0.145578453183	0.0023568693424899996	0.027430440936500003	0.20728520698	0.06376333522199999	0.170961314727	0.0581703566336	0.146797936227	0.782891879922	0.0122013150642	0.363461989069
YBR002C	0.178757951945	0.47575663457500006	0.598539168969	0.5827804353639999	2.32331495501	0.154930371806	0.18482459020999997	0.45717695791999996	0.662935943131	0.170961314727	0.49179418122199997	0.31570080114599997	1.20980310065	0.233534977646	0.113097193636
YBR003W	0.178757951945	0.47575663457500006	0.598539168969	0.5827804353639999	2.32331495501	0.154930371806	0.18482459020999997	0.45717695791999996	0.662935943131	0.170961314727	0.49179418122199997	0.31570080114599997	1.20980310065	0.233534977646	0.113097193636
YBR004C	0.7416758695110001	0.7416758695110001	1.7564079587	0.7416758695110001	0.7416758695110001	0.7416758695110001	0.7416758695110001	0.7416758695110001	1.75640238843	0.37598919730499997	2.9399363390099995	2.9400014765900004	0.7416758695110001	1.7564317779099998	0.8298902528129999
YBR005W	0.7416758695110001	0.7416758695110001	1.7564079587	0.7416758695110001	0.7416758695110001	0.7416758695110001	0.7416758695110001	0.7416758695110001	1.75640238843	0.37598919730499997	2.9399363390099995	2.9400014765900004	0.7416758695110001	1.7564317779099998	0.8298902528129999
YBR006W	0.711661518758	0.305440778924	0.281704867092	20.0009071752	0.43684771626100005	0.330704279988	0.050696858222699995	0.57534786648	0.36191293581699996	0.170961314727	0.15531518629899999	1.3917388502399999	0.562453221636	0.578267346798	0.363461989069
YBR007C	1.5887401176	0.117132819347	1.01600210088	1.18614475151	0.459587366641	0.367082310789	0.10700860859200001	0.210917528606	0.0206783877423	0.041679020578800005	0.6035622509449999	0.748369051066	0.35590722826399995	0.374188466739	0.0799913111273
YBR008C	0.301286169145	0.9823675913600001	0.8360007955169999	0.11253037478599999	0.5960843125399999	0.0724534997687	0.647638010495	0.8900841569850001	1.3777489258000002	0.170961314727	0.078709577207	1.1284298906999999	0.40617807160999997	0.133602212084	0.113097193636
YBR009C	0.690845678118	0.624232034199	0.0210010716447	5.55369515646e-05	1.3621703575600002	5.69428344648e-06	0.126616247425	0.312770219236	0.0812094586847	0.0457216490302	0.0026000424270700003	0.218429725326	1.0022809554799998	0.0562713846076	0.781270096957
YBR010W	0.690845678118	0.624232034199	0.0210010716447	5.55369515646e-05	1.3621703575600002	5.69428344648e-06	0.126616247425	0.312770219236	0.0812094586847	0.0457216490302	0.0026000424270700003	0.218429725326	1.0022809554799998	0.0562713846076	0.781270096957
YBR011C	1.80684395252	0.897788393029	0.197562810359	0.0725280990535	0.508552181416	3.3178836928799997	0.0689154360574	0.713396344301	0.17519500548300002	1.21093695813	0.449942668496	0.17132270995700002	0.0995117233036	0.33701612152599997	0.164416974301
YBR012C	0.7416758695110001	0.7416758695110001	0.7416758695110001	0.7416758695110001	0.7416758695110001	1.7564179101099997	0.7416758695110001	1.7564171179299999	0.7416758695110001	0.7416758695110001	20.0006627105	0.7416758695110001	2.9399594155199997	20.002685422	0.7416758695110001
YBR012W-A	0.7416758695110001	0.7416758695110001	0.7416758695110001	0.7416758695110001	0.7416758695110001	1.7564179101099997	0.7416758695110001	1.7564171179299999	0.7416758695110001	0.7416758695110001	20.0006627105	0.7416758695110001	2.9399594155199997	20.002685422	0.7416758695110001
YBR012W-B	0.7416758695110001	0.7416758695110001	0.7416758695110001	0.7416758695110001	0.7416758695110001	1.7564179101099997	0.7416758695110001	1.7564171179299999	0.7416758695110001	0.7416758695110001	20.0006627105	0.7416758695110001	2.9399594155199997	20.002685422	0.7416758695110001
YBR013C	0.39586994314999996	0.421624925735	0.182661142307	0.04620782587069999	0.7051634476880001	0.342033940175	0.13091842339	0.100579166284	0.0198568001183	0.267555956609	0.361804742094	0.254222550739	0.5090530937919999	0.519905839723	0.20033211074700003
YBR014C	0.00892483087806	0.350729681456	0.013573751001299999	0.011734381446	0.21822513145599998	0.194318217869	0.010333285637700002	0.624567104824	0.36560978952100004	0.266392591475	0.022721772349400003	0.0874783653909	0.0044387552337399995	0.0834402178742	0.156456291153
YBR015C	0.5695305247119999	0.162129416029	0.495748195849	0.00870642472041	1.04261172438	9.28940860246	0.00648742887693	0.6192171839280001	0.09049501974810001	0.077219069182	0.0732036588863	0.6764735226180001	0.347779532578	0.604718594704	0.35906138554899997
YBR016W	0.654957344764	0.17640416050500002	0.599008194718	0.013033164836500001	1.6006042955700002	9.8907707153	0.00866147085064	0.717315480333	0.126871307252	0.077219069182	0.0310026463446	0.7454225714920001	0.40004597027500005	0.6822831742190001	0.35906138554899997
YBR017C	0.172587880827	0.22733982926600002	0.0183677694463	0.0306751708777	0.10194118014900001	0.000586921415627	0.0239173255351	0.6749465414040001	0.00364699053917	0.0203636640401	0.07016514949310002	0.21976890673799998	0.0623849758187	0.00100549320833	0.104139351837
YBR018C	1.57140826845	0.021517096243599997	0.147848876843	0.000807852937918	0.6762353044320001	0.0065417011839	0.0418310946355	3.37784980287	0.00039858570064499994	0.09201048595689999	0.729216238483	0.486516805097	1.41814947729	0.138642112854	20.0141427284
YBR019C	0.0053491567593899995	0.0926899014096	0.11742602312799999	0.0018536258454300001	0.175646777319	0.00260483419056	0.000867401803475	0.064275039109	0.00026141627649999997	1.8490379936	0.795066242401	0.0676383958017	0.405744430276	0.060350347141199995	20.0132715676
YBR020W	0.0053491567593899995	0.0926899014096	0.11742602312799999	0.0018536258454300001	0.175646777319	0.00260483419056	0.000867401803475	0.064275039109	0.00026141627649999997	1.8490379936	0.795066242401	0.0676383958017	0.405744430276	0.060350347141199995	20.0132715676
YBR021W	1.58537391412	0.346414463778	1.00450778123	0.121966693568	1.3621703575600002	5.69428344648e-06	0.0161445251012	1.8247303701	0.265558695126	0.828899126171	0.5476686609220001	0.789283147578	0.050748407778	0.192471105137	20.0026440922
YBR022W	0.5915167305569999	0.276850340737	0.0325948945212	0.005437804066560001	0.11836142692099999	0.0251714074978	0.0375025090427	0.24708760481999997	0.588038844438	0.37598919730499997	0.11847762897900001	0.119076120781	0.21697603333	0.0627478596981	0.308013220729
YBR023C	0.929963026302	0.75925112198	0.843447314027	0.350425989858	1.80697464553	0.26069493044799996	0.148072916159	1.10121362253	0.07047411852680001	0.40676921428199997	2.6597854972299997	1.2448139036	1.73649453051	0.0627478596981	0.27205066650299997
YBR024W	0.287890229534	0.19223814807300002	0.5171458964310001	0.005011848836149999	0.21660516027499999	0.101398227881	0.0115738368057	0.20201208790600003	0.055711667147399994	0.170961314727	0.0405621638441	0.218092799563	0.243797870559	0.10411679997199999	0.113097193636
YBR025C	0.227116037207	0.256717962588	0.431837991716	1.7174831709000003e-05	1.3434166286899998	0.005015287828680001	0.0123212699191	4.57490561165	0.0081478612785	0.0531789496754	0.0989583072502	0.0459867382449	0.0336009644633	0.0015803275177599999	0.479596201095
YBR026C	0.7416758695110001	0.7416758695110001	0.7416758695110001	0.7416758695110001	0.7416758695110001	0.7416758695110001	0.7416758695110001	0.7416758695110001	0.7416758695110001	0.567906486897	0.7416758695110001	0.7416758695110001	0.7416758695110001	0.7416758695110001	0.520423762917
YBR027C	1.7564217180300001	0.7416758695110001	0.7416758695110001	0.7416758695110001	0.7416758695110001	0.7416758695110001	0.7416758695110001	0.7416758695110001	0.7416758695110001	0.567906486897	0.7416758695110001	0.7416758695110001	0.7416758695110001	0.7416758695110001	0.520423762917
YBR028C	0.125573127202	0.421624925735	0.182661142307	0.175484925942	0.7051634476880001	0.104974694757	0.13091842339	0.100579166284	0.0198568001183	0.567906486897	0.112465288504	0.254222550739	0.17070561106600002	0.175144856678	0.520423762917
YBR029C	0.24067362582899998	0.17640416050500002	0.040880453448900005	0.00317081488236	0.18951598700599998	0.0262504406067	0.00866147085064	0.0731552060021	0.00582672502478	1.71150922398	0.0310026463446	0.7454225714920001	0.20715726796700001	0.019320819785299998	0.135969554007
YBR030W	0.24067362582899998	0.17640416050500002	0.040880453448900005	0.00317081488236	0.18951598700599998	0.0262504406067	0.00866147085064	0.0731552060021	0.00582672502478	1.71150922398	0.0310026463446	0.7454225714920001	0.20715726796700001	0.019320819785299998	0.135969554007
YBR031W	1.0465846606	0.376547289953	0.524623778131	0.11253037478599999	0.20677507979499998	0.0724534997687	0.0944298462425	4.47820816268	0.4698657072	0.19735796395999997	0.965573657883	0.598150680819	0.40617807160999997	0.133602212084	0.135969554007
YBR032W	1.60644983195	0.47575663457500006	2.0564864493	0.5827804353639999	0.8451308866339999	0.470116813144	0.18482459020999997	0.894238456706	4.3968688061400005	9.64891970885	0.9523548152719999	0.31570080114599997	1.88244143699	0.659172380862	0.27205066650299997
YBR033W	0.39586994314999996	0.421624925735	0.7214997624070001	3.2017066604799997	0.25332025215500004	0.6971275498430001	0.13091842339	0.676671280121	0.0880940519919	0.315301336615	0.361804742094	0.707248498179	0.17070561106600002	0.175144856678	0.689634864716
YBR034C	0.09301423265460002	0.487963104853	0.0666918508655	0.000233970458651	1.04261172438	0.0032970302493	0.00648742887693	0.869170372407	0.0008823145189330001	0.267555956609	0.02367083659	0.16732627947	0.06705715357730001	0.07129366519119999	0.20033211074700003
YBR035C	0.0033764189175300003	0.074645377597	0.151237154339	0.0026878482913000002	0.375086696132	7.44312049378e-05	0.000423913422597	1.11696308884	7.45549988761e-05	0.30323805939599996	0.020715517937599997	0.247094983649	0.211956175191	0.0008964569492910001	0.0589487433512
YBR036C	0.791387984324	0.251764502056	0.0211518187022	0.00321392858826	0.670915521283	0.0807713614716	0.27946503431999997	0.193871998869	0.000512438183299	0.229027445683	0.020538515953	0.328787023113	0.707018297378	0.049315900454400007	0.493604459256
YBR037C	0.0491825933316	0.126847167523	0.105797899585	0.0004916207136530001	0.271315020793	0.0301842441765	0.00273460110077	0.06897252505410001	0.0147640977118	0.129817728381	0.306882183528	0.026985457903200002	0.107986707914	0.114997009431	0.079240817252
YBR038W	0.0491825933316	0.126847167523	0.105797899585	0.0004916207136530001	0.271315020793	0.0301842441765	0.00273460110077	0.06897252505410001	0.0147640977118	0.129817728381	0.306882183528	0.026985457903200002	0.107986707914	0.114997009431	0.079240817252
YBR039W	0.263947793973	0.251764502056	0.150874141269	0.0193486537149	0.0993472248639	1.7658380866099999	0.11618491195	0.0751997824838	0.0158953062968	0.267555956609	0.09056512703780001	0.100007050336	0.0469234397406	0.049315900454400007	0.20033211074700003
YBR040W	0.5287060699989999	0.47575663457500006	0.598539168969	0.277226063026	0.314791540799	0.154930371806	0.18482459020999997	0.894238456706	0.042134954999900005	0.267555956609	0.49179418122199997	1.53013411937	1.20980310065	0.659172380862	0.58072177812
YBR041W	0.625589945049	0.376547289953	0.283537146153	0.0267831699356	0.20677507979499998	0.252946654474	0.313775634866	0.24258326593	0.00948474707537	0.456026358517	0.078709577207	0.598150680819	0.40617807160999997	0.133602212084	0.393170429669
YBR042C	0.108555659167	0.251764502056	0.0211518187022	0.00321392858826	0.32701892435400004	0.0807713614716	0.0278522656433	0.0751997824838	0.0439242193575	0.315301336615	0.22665569058499999	0.328787023113	0.0469234397406	0.185023989872	0.246612051932
YBR043C	4.5855845119400005	1.9242418435799997	0.563842582565	0.00011879915561799998	0.262293388458	0.00106920141683	1.2451555002299999	0.034441635924499996	0.000182515380065	0.113640846802	0.04940591680840001	0.457857989332	0.0336009644633	0.09081425754860001	0.50887844581
YBR044C	0.0661261402351	0.20986965244199998	0.278716652082	0.00789244591656	0.24795449224399999	0.128493715044	0.18651237535999998	0.433898802013	0.14869622385	0.509684151341	0.053026996273	0.249535598857	0.287107466877	0.125937852818	0.113097193636
YBR045C	0.21425333717	0.229590712608	0.00213732828416	0.0019015310767500002	0.0836866469333	0.06102955815830001	0.0207445799736	0.152168091689	0.000247618114017	0.267555956609	0.06929407813630001	0.286076884907	0.0368222948567	0.0388884960283	0.20033211074700003
YBR046C	0.0661261402351	0.20986965244199998	0.867949416001	0.00789244591656	0.530066066193	0.046106049732400005	0.07181497984780001	0.9621966918870001	0.0404352207635	0.573609660179	0.144538750702	0.532934637426	0.119971157802	0.125937852818	1.3519751585100002
YBR047W	0.0661261402351	0.20986965244199998	0.867949416001	0.00789244591656	0.530066066193	0.046106049732400005	0.07181497984780001	0.9621966918870001	0.0404352207635	0.573609660179	0.144538750702	0.532934637426	0.119971157802	0.125937852818	1.3519751585100002
YBR048W	0.0023472469655	0.126847167523	5.93399247577e-05	4.86672333456e-05	0.271315020793	0.00837170627208	0.00273460110077	0.250086560382	0.0006453248744	0.19735796395999997	0.036512913434599996	0.508467456775	0.00706628564383	0.04041294146280001	0.135969554007
YBR049C	0.0318879689652	0.10825822326	0.031569011108	1.70870223259e-05	0.21822513145599998	1.4460853574099999	0.0361540965698	0.0959886031153	4.03601343292e-05	0.287793174865	0.0060190420266499995	0.0196876436291	0.0044387552337399995	0.00490466010936	0.0108682607094
YBR050C	0.753293978898	0.19223814807300002	0.057172803077	0.005011848836149999	0.21660516027499999	0.383899811779	0.05649371145280001	1.8710967346400003	0.5451399649700001	0.077219069182	0.007762844104010001	0.822501667138	0.022833764390099997	0.10411679997199999	0.156456291153
YBR051W	0.0898336240967	0.376547289953	0.283537146153	5.0753801161	0.20677507979499998	0.918247088873	0.647638010495	0.24258326593	0.272754486631	0.7416758695110001	0.570855602204	0.207643833002	0.807742949393	0.133602212084	0.7416758695110001
YBR052C	0.223475055746	0.39914783377400004	0.105797899585	0.0004916207136530001	0.11216791761299999	0.07647200639639999	0.00273460110077	0.396168705587	0.0563628679647	0.648639724742	0.036512913434599996	0.11322400609099999	0.629083969691	0.00772855186871	0.164416974301
YBR053C	0.165200865871	0.04733877127730001	0.11046025902899999	0.00018784218687700003	0.45194389386100003	1.55380875849e-05	0.027917910631800002	0.14094811850400002	0.0538690037471	0.820719608084	0.014856605903100001	0.6781715749320001	0.9669432747069999	0.0838228121281	0.286083202051
YBR054W	0.359863381972	0.162129416029	0.12885469619999998	0.0605494901253	0.16602009763199999	0.0197711842614	0.87350417555	0.869170372407	0.33336983099	0.573609660179	0.48582663591799996	0.16732627947	0.8738235566979999	1.25925447142	0.835517008443
YBR055C	0.20106318512000002	0.162129416029	0.681626082332	0.00870642472041	0.377489088019	0.268402604504	0.0349241143184	2.68242989838	0.024143344441999996	0.24054811263599998	0.48582663591799996	0.16732627947	0.17607195357500002	0.185373980994	0.0339872714977
YBR056C-B	0.39586994314999996	0.421624925735	0.7214997624070001	0.04620782587069999	0.25332025215500004	0.104974694757	0.13091842339	0.100579166284	0.0880940519919	0.456026358517	0.112465288504	0.707248498179	0.981176131347	0.519905839723	0.393170429669
YBR056W	0.20106318512000002	0.162129416029	0.681626082332	0.00870642472041	0.377489088019	0.268402604504	0.0349241143184	2.68242989838	0.024143344441999996	0.24054811263599998	0.48582663591799996	0.16732627947	0.17607195357500002	0.185373980994	0.0339872714977
YBR056W-A	0.421111028991	1.00445263398	0.014633169979600002	0.00317081488236	0.741399376168	0.32117356162	0.124551745581	1.66848280186	0.427871605346	0.060150347097800004	0.35680810675700003	0.190911733631	0.20715726796700001	0.019320819785299998	0.11946263968800001
YBR057C	0.0650244783853	0.33831849982699996	0.0168282488456	0.0156701622774	0.508552181416	0.420977953973	0.0689154360574	1.55127079796	0.025984721386299998	0.315301336615	0.449942668496	0.983716654454	0.671675328927	0.103088037918	0.246612051932
YBR058C	0.262336888944	0.5423849954909999	0.151349175948	0.14719446264	0.399597788277	0.23603411838899999	0.26889919180599997	0.230185609361	0.092206116351	0.37598919730499997	0.245799265286	1.03470902892	0.31501851026	0.319906836635	0.308013220729
YBR058C-A	0.5915167305569999	0.276850340737	0.0959320853938	0.005437804066560001	1.24017724085	0.106966579206	0.0375025090427	0.24708760481999997	0.07047411852680001	0.456026358517	0.11847762897900001	0.37906522585600005	0.0599929371292	0.0627478596981	1.01878825695
YBR059C	0.167799010946	0.14921703775599998	0.020498650070400002	0.00125613824401	0.145578453183	0.116682803395	0.00486212984421	0.04447546012019999	0.033580636739599996	0.129817728381	0.0581703566336	1.37507981269	0.14964664550100001	0.059012618808199996	0.079240817252
YBR060C	0.8601054799310001	0.33831849982699996	1.30982654906	0.0156701622774	0.980361131727	0.18890212368700002	0.0689154360574	0.17987760961899998	0.07921512812300001	0.573609660179	0.055731826614199995	1.5637110382799997	0.327459914868	0.33701612152599997	0.422460884111
YBR061C	0.5287060699989999	0.47575663457500006	1.0066235620000001	0.08109835705030001	0.314791540799	0.470116813144	0.18482459020999997	2.0647200019	0.371294800902	1.15523981683	0.49179418122199997	1.53013411937	0.647973508556	1.22801730608	1.01878825695
YBR062C	0.500340321475	0.33831849982699996	0.197562810359	0.0156701622774	0.17050050912099998	0.18890212368700002	0.24285894530000002	0.713396344301	0.07921512812300001	0.37598919730499997	0.055731826614199995	0.510565996846	0.327459914868	0.103088037918	0.308013220729
YBR063C	0.711661518758	0.305440778924	0.0500985235669	0.009216903320700002	0.43684771626100005	0.330704279988	0.189225274649	0.315400583459	0.046885201076600005	0.509684151341	0.35685189175399995	0.142420303028	0.077038625904	0.08019020918	0.363461989069
YBR064W	0.178757951945	0.47575663457500006	0.286054641881	0.08109835705030001	0.314791540799	0.154930371806	0.18482459020999997	1.43616302439	0.162796138768	0.456026358517	0.49179418122199997	0.8471731639810001	0.228751326003	1.22801730608	1.01878825695
YBR065C	0.263947793973	0.701595341538	0.0665478124504	7.87675305276	0.32701892435400004	0.0807713614716	0.0278522656433	0.193871998869	0.0439242193575	0.0997168974341	0.09056512703780001	1.6446801921	1.09006885783	0.185023989872	0.05617135147749999
YBR066C	1.12655595392	0.21816597296700002	0.0380338529154	0.00762491932016	0.676217537555	0.00044004808517300007	0.0126423623981	3.3133316922000002	0.005503808822359999	2.55688586988	1.19159308409	0.6840758861049999	0.221331079025	2.28689884127	1.27085079905
YBR067C	1.8647424531299999	0.624232034199	0.0370141935182	0.000652210849299	0.0469585426935	0.00560361327381	0.0161445251012	0.42800527062399996	0.205509531409	0.031022344188099998	0.293346784832	0.218429725326	0.0069153929281100006	0.0562713846076	3.34923449936
YBR068C	0.7554594497470001	0.33360139152699997	5.8075916782300006	0.032422674701	0.194390138515	1.5086876851e-05	0.00128743832902	0.132760882866	20.0052670651	0.335656815291	1.8693441024400002	0.123124683763	0.0213115228513	0.0251787049241	0.000987959644741
YBR069C	0.042878537873	0.06246542489490001	0.48482373276699997	0.673411594859	2.4715838692700003	0.004077044739	0.010987261030700001	0.18263672802499997	20.0029591641	0.974582863757	1.2356832784799998	0.729978080938	0.144011505327	0.005709366284	0.0608237813131
YBR070C	1.06608997731	0.19223814807300002	0.216617869745	0.11121857847200001	2.28740222439	0.0348077954696	0.152444750745	0.361345917048	0.7220390014929999	1.42649033227	0.241839323163	0.060373087349500004	0.7447865594859999	0.10411679997199999	0.0401275114203
YBR071W	1.06608997731	0.19223814807300002	0.216617869745	0.11121857847200001	2.28740222439	0.0348077954696	0.152444750745	0.361345917048	0.7220390014929999	1.42649033227	0.241839323163	0.060373087349500004	0.7447865594859999	0.10411679997199999	0.0401275114203
YBR072C-A	0.262336888944	0.5423849954909999	0.151349175948	0.14719446264	3.7316693011699997	0.23603411838899999	0.26889919180599997	1.8900685462	1.0633713889799998	0.567906486897	0.245799265286	0.400457158424	0.31501851026	0.319906836635	0.520423762917
YBR072W	0.307333735836	0.45586253250799996	0.020498650070400002	0.005783374665289999	0.337899730629	0.0023568693424899996	0.027430440936500003	0.534166917294	0.015579122062799999	0.19735796395999997	0.417296067848	0.962136794017	0.782891879922	0.31709077323	0.135969554007
YBR073W	0.262336888944	0.5423849954909999	0.151349175948	0.14719446264	3.7316693011699997	0.23603411838899999	0.26889919180599997	1.8900685462	1.0633713889799998	0.567906486897	0.245799265286	0.400457158424	0.31501851026	0.319906836635	0.520423762917
YBR074W	0.09805064713600001	0.08585374975360001	0.150629094436	4.51962113232e-05	0.012139792962700001	0.025397666308800002	0.000651144004543	0.007203376530479999	3.44721671614e-05	0.148719985445	0.0109697958269	0.059479606551400006	0.014099377011299999	0.0155533603825	0.31396016036200003
YBR076C-A	0.325637028941	0.276850340737	0.0325948945212	0.005437804066560001	0.75807696187	0.0251714074978	0.148072916159	0.0232831255645	0.027456118254900002	1.52876881874	0.11847762897900001	0.37906522585600005	0.21697603333	0.841822972007	1.27744574158
YBR076W	0.7259411011110001	0.5423849954909999	0.90099383365	0.45079533936899996	1.8233219623900003	0.23603411838899999	0.26889919180599997	0.651330371552	3.4895061765	0.456026358517	0.6877327528110001	0.400457158424	0.845629540203	0.856599132423	0.393170429669
YBR077C	1.5111706541699998	0.483534179203	0.145940055755	0.05917002152630001	0.023725953618700002	0.0013586853315499998	0.00161084422206	2.44543482286	1.60705424974	0.22924701941300002	0.684135699118	1.95399166918	0.047516252296599996	0.263692855321	0.310002373695
YBR078W	2.04055530928	0.598004911193	0.0779585076441	0.147031581236	0.041961137402099995	0.0116429243982	0.00126333447975	3.2150516855699998	2.2667538969799996	0.325164684971	1.2352814694	2.0058515908400003	0.159229786693	0.571860573959	0.675467133082
YBR079C	0.13932899702999998	0.276850340737	0.206460816183	0.030130079874499997	2.4459296495599996	0.0251714074978	0.0375025090427	0.100359172609	0.00749788774484	0.129817728381	0.028527086848900002	0.119076120781	1.24371252801	0.0627478596981	0.079240817252
YBR080C	0.014006358751299998	1.13719329859	0.436360665025	0.00789244591656	0.070698515063	0.00905626843579	0.015483067216900001	0.00815113879117	0.0404352207635	0.19735796395999997	0.0107207771446	0.249535598857	0.530349221748	0.0307441899394	0.135969554007
YBR081C	0.7901063091830001	1.0808615552	0.409195029219	0.04620782587069999	0.7051634476880001	0.104974694757	0.13091842339	1.64980727334	0.0198568001183	0.37598919730499997	0.361804742094	0.707248498179	0.17070561106600002	0.175144856678	0.8298902528129999
YBR082C	2.7825248987199998	0.056540576939400004	0.5613251046450001	9.797473531469998e-10	0.0674406199661	5.81216071416	0.008253519036930002	0.328650436072	0.916770549379	0.0580463999383	0.09620429638439999	0.515459020676	0.32744229368	7.07272526271e-06	2.33596821559e-06
YBR083W	1.88672151217	0.561089921832	0.05610937437559999	2.23854294228e-07	0.23203903145100002	1.93942628654e-05	0.0030580747338500003	0.0564718878629	20.0018991273	0.25428383309999997	1.13835032643	0.23646912293000003	0.0722487795722	0.00580837337454	4.0585591676e-07
YBR084C-A	0.287890229534	0.561324852484	0.5171458964310001	0.000666702119917	0.472660217614	0.0064615683986399995	0.152444750745	4.3171961979699995	0.104470048936	0.266392591475	0.115354602073	0.822501667138	0.022833764390099997	0.10411679997199999	0.156456291153
YBR084W	0.7629695375810001	0.8483152116339999	0.102912767941	4.82602926553e-05	0.217505054849	0.0029428036879499994	0.00179267770388	1.0891881930399998	0.14523485515	0.09907629762769998	0.0334461665664	0.0355339169166	0.12990144362199998	0.0071586907588699995	0.00787901408583
YBR085C-A	1.9024812417299999	0.331528331844	1.70238635845	20.0108647677	1.0699645656499999	0.00146797374732	0.0514106340532	1.90257200824	0.40226298099200003	0.554526283719	2.02922750725	2.3012411479400003	0.0139341581462	0.006450814333899999	0.945690638161
YBR085W	0.287890229534	0.561324852484	0.5171458964310001	0.000666702119917	0.472660217614	0.0064615683986399995	0.152444750745	3.7674021903300003	0.104470048936	0.266392591475	0.115354602073	0.822501667138	0.022833764390099997	0.10411679997199999	0.156456291153
YBR086C	0.289426157839	0.18992378729899997	0.00771602478926	1.22720304056e-05	0.7182612880789999	2.17129337123e-05	0.000833419851832	10.7177539602	0.00941719054673	0.060150347097800004	0.324713060642	1.68081050563	0.039638997669900006	0.176674786268	0.11946263968800001
YBR087W	0.289426157839	0.18992378729899997	0.00771602478926	1.22720304056e-05	0.7182612880789999	2.17129337123e-05	0.000833419851832	10.7177539602	0.00941719054673	0.060150347097800004	0.324713060642	1.68081050563	0.039638997669900006	0.176674786268	0.11946263968800001
YBR088C	0.301286169145	0.376547289953	0.524623778131	0.0267831699356	0.5960843125399999	0.5391038175280001	0.647638010495	0.52029355173	0.4698657072	0.567906486897	0.27056650980999997	2.49711532238	0.40617807160999997	0.41643671705799995	0.520423762917
YBR089C-A	0.09628264518030001	0.598004911193	0.0494098459596	0.00308791448447	0.198458390727	6.229607179319999	0.062410021957	0.511716159211	0.000268173040242	0.034187282165099996	0.261715710561	0.339997166366	0.159229786693	0.020492550847	0.082527010353
YBR089W	0.262336888944	0.5423849954909999	0.151349175948	0.45079533936899996	1.0328319076899999	0.23603411838899999	0.26889919180599997	1.21525454735	0.092206116351	0.456026358517	0.245799265286	1.82626632436	0.845629540203	0.319906836635	0.393170429669
YBR090C	1.7564217180300001	0.7416758695110001	4.24540051081	2.93991286745	1.75645157803	8.67128801658	0.7416758695110001	2.9399320241500004	0.7416758695110001	0.315301336615	1.75641927537	0.7416758695110001	0.7416758695110001	0.7416758695110001	0.246612051932
YBR091C	0.231653634721	0.897788393029	0.0168282488456	0.0156701622774	0.508552181416	0.050590382119899996	0.0689154360574	0.17987760961899998	0.025984721386299998	0.509684151341	0.055731826614199995	0.17132270995700002	0.0995117233036	0.103088037918	0.113097193636
YBR092C	0.0314236175713	0.162129416029	0.898661344058	0.000233970458651	0.16602009763199999	0.0197711842614	0.00648742887693	0.412231793918	0.0100446971246	1.52876881874	0.0732036588863	0.3799937215	0.17607195357500002	0.07129366519119999	1.27744574158
YBR093C	0.411833383875	1.21313293907	0.212394549107	0.10203144880000001	0.0836866469333	0.324886909065	0.0913089146673	0.7917366860870001	0.657293616918	0.364886509181	0.593857155151	0.286076884907	0.611746056505	0.152512897069	0.23631615769499997
YBR094W	0.108555659167	0.701595341538	0.150874141269	0.0193486537149	0.32701892435400004	0.397906742606	0.11618491195	0.377840892219	1.3709082870200002	0.808804384044	0.704492910273	0.328787023113	0.0469234397406	0.413662670056	0.96959253675
YBR095C	0.0318879689652	0.10825822326	0.11202676710300001	0.00019044174389300003	0.21822513145599998	0.004683880173520001	0.0015396664713199998	0.00400204523445	0.013854810997299998	0.315301336615	0.022721772349400003	0.0196876436291	0.17236758649999998	0.00490466010936	0.246612051932
YBR096W	0.0318879689652	0.10825822326	0.11202676710300001	0.00019044174389300003	0.21822513145599998	0.004683880173520001	0.0015396664713199998	0.00400204523445	0.013854810997299998	0.315301336615	0.022721772349400003	0.0196876436291	0.17236758649999998	0.00490466010936	0.246612051932
YBR097W	0.17928216264400001	0.824126202814	0.0500985235669	0.04678381280180001	0.14165073551899998	0.035593922877699996	0.189225274649	0.57534786648	0.046885201076600005	0.315301336615	0.0397682078237	0.438789159713	0.265886297795	0.08019020918	0.246612051932
YBR098W	0.301286169145	0.376547289953	0.028445213092099995	0.0267831699356	0.20677507979499998	0.252946654474	0.0944298462425	0.8900841569850001	0.132709467991	0.267555956609	0.078709577207	0.207643833002	0.129586908832	0.133602212084	0.20033211074700003
YBR099C	0.178757951945	0.47575663457500006	0.598539168969	0.08109835705030001	0.314791540799	0.154930371806	0.18482459020999997	0.149742422163	0.162796138768	0.7416758695110001	0.163683394796	0.31570080114599997	0.647973508556	0.233534977646	0.7416758695110001
YBR101C	0.711661518758	0.305440778924	0.483354327815	0.009216903320700002	0.43684771626100005	0.141906482927	0.189225274649	0.134143915151	0.046885201076600005	0.315301336615	0.15531518629899999	0.438789159713	0.953084439834	0.274698542808	0.246612051932
YBR102C	0.231653634721	0.33831849982699996	0.0769065497103	0.0156701622774	0.980361131727	0.050590382119899996	0.0689154360574	0.17987760961899998	0.025984721386299998	0.456026358517	0.055731826614199995	0.17132270995700002	0.671675328927	0.33701612152599997	1.01878825695
YBR103C-A	1.0465846606	1.74408045056	9.00543164262	0.809911140546	1.76346746973	0.252946654474	0.313775634866	0.8900841569850001	0.0479090120485	0.267555956609	0.27056650980999997	0.598150680819	0.129586908832	0.41643671705799995	0.20033211074700003
YBR103W	0.231653634721	0.33831849982699996	0.0769065497103	0.0156701622774	0.980361131727	0.050590382119899996	0.0689154360574	0.17987760961899998	0.025984721386299998	0.456026358517	0.055731826614199995	0.17132270995700002	0.671675328927	0.33701612152599997	1.01878825695
YBR104W	1.0465846606	1.74408045056	9.00543164262	0.809911140546	1.76346746973	0.252946654474	0.313775634866	0.8900841569850001	0.0479090120485	0.267555956609	0.27056650980999997	0.598150680819	0.129586908832	0.41643671705799995	0.20033211074700003
YBR105C	1.4844110410799998	0.598004911193	0.0779585076441	0.000141456611674	0.7369954145190001	4.0749324865199995e-06	3.95797020509	0.38461330715000003	0.010159596540000001	0.312402160445	0.497610017852	0.042649443656800005	0.0896034628252	0.0984986446554	0.061276005968500004
YBR106W	1.4844110410799998	0.598004911193	0.0779585076441	0.000141456611674	0.7369954145190001	4.0749324865199995e-06	3.95797020509	0.38461330715000003	0.010159596540000001	0.312402160445	0.497610017852	0.042649443656800005	0.0896034628252	0.0984986446554	0.061276005968500004
YBR107C	0.0402919352068	1.59318172461	0.810325303568	0.013033164836500001	1.1372995413200002	0.004614220891729999	0.124551745581	0.300675970008	0.75314957369	0.820719608084	0.0310026463446	1.14281319249	0.657904243439	0.0861396794634	0.0288179664647
YBR108W	0.0402919352068	1.59318172461	0.810325303568	0.013033164836500001	1.1372995413200002	0.004614220891729999	0.124551745581	0.300675970008	0.75314957369	0.820719608084	0.0310026463446	1.14281319249	0.657904243439	0.0861396794634	0.0288179664647
YBR109C	0.500340321475	0.33831849982699996	0.0769065497103	0.0725280990535	0.508552181416	0.18890212368700002	0.0689154360574	0.17987760961899998	0.07921512812300001	0.37598919730499997	0.055731826614199995	0.17132270995700002	0.0995117233036	0.103088037918	0.308013220729
YBR109W-A	0.500340321475	0.33831849982699996	0.0769065497103	0.0725280990535	0.508552181416	0.18890212368700002	0.0689154360574	0.17987760961899998	0.07921512812300001	0.37598919730499997	0.055731826614199995	0.17132270995700002	0.0995117233036	0.103088037918	0.308013220729
YBR110W	0.7416758695110001	0.7416758695110001	1.7564079587	0.7416758695110001	0.7416758695110001	0.7416758695110001	0.7416758695110001	0.7416758695110001	1.75640238843	0.7416758695110001	0.7416758695110001	0.7416758695110001	0.7416758695110001	0.7416758695110001	0.7416758695110001
YBR111C	0.287890229534	1.06792661513	0.216617869745	0.0521939622231	1.7347623362400002	0.0064615683986399995	0.152444750745	0.361345917048	20.0011949193	0.129817728381	0.115354602073	1.24800366724	0.243797870559	0.024353486203200003	0.079240817252
YBR111W-A	0.287890229534	1.06792661513	0.216617869745	0.0521939622231	1.7347623362400002	0.0064615683986399995	0.152444750745	0.361345917048	20.0011949193	0.129817728381	0.115354602073	1.24800366724	0.243797870559	0.024353486203200003	0.079240817252
YBR112C	0.08963024820869998	8.64422055339	0.447624050268	13.175835978299999	0.40396627580600003	0.146567844393	0.0005310325355	0.650910713249	0.163888085053	4.83835136856	1.19572709385	0.17323928777	0.00394961641057	0.148767532643	20.0035050858
YBR113W	0.7416758695110001	0.7416758695110001	0.7416758695110001	0.7416758695110001	0.7416758695110001	0.7416758695110001	0.7416758695110001	0.7416758695110001	0.7416758695110001	0.567906486897	0.7416758695110001	0.7416758695110001	0.7416758695110001	0.7416758695110001	0.520423762917
YBR114W	0.0190586539368	2.64521769151	0.222151243711	0.0320714881251	0.555215894621	0.318520265502	0.15280326168	0.29592326496599997	0.521684108309	0.563387262002	0.0137459876224	0.128885630113	1.7350494422	0.276581434653	0.156456291153
YBR115C	3.70904399247	20.0237561183	13.189361128	0.264750861305	0.32701892435400004	0.0178634710339	0.518101464172	0.377840892219	0.440055047152	0.40676921428199997	0.704492910273	0.100007050336	0.39977208338799997	1.11943687762	0.079240817252
YBR116C	1.33604404332	8.505112929360001	0.90099383365	0.14719446264	0.399597788277	0.23603411838899999	0.26889919180599997	0.230185609361	0.636998335834	0.315301336615	0.245799265286	0.400457158424	0.845629540203	0.319906836635	0.246612051932
YBR117C	0.053231710535599996	10.4216948099	0.30696174251999997	3.3092552399199997	0.0018869901983199998	0.000324426361329	0.00022873427466999998	0.042879088942	0.0640053928205	1.0234516849	0.649062490282	0.200887963873	0.256164378367	2.14504035568	0.20420055447299998
YBR118W	0.415476812545	12.4044632444	0.9626177105239999	2.24972557031e-05	0.8601290802680001	4.2751040765e-06	2.11178171467e-06	2.6146329591099997	0.00706381354762	0.130126693249	0.30590683590100004	1.40966945808	0.183162463747	0.42349490537600004	0.0142924855657
YBR119W	0.7901063091830001	1.0808615552	0.182661142307	0.04620782587069999	0.7051634476880001	0.342033940175	0.8135527006540001	0.330318430635	0.42373118754699995	0.648639724742	0.731460155228	2.0167278586400004	0.981176131347	0.519905839723	0.164416974301
YBR120C	0.492653241107	1.06792661513	0.5171458964310001	0.000666702119917	0.0598667906166	0.0348077954696	0.0115738368057	0.09352626737119998	0.00983779849197	0.0997168974341	0.115354602073	0.822501667138	0.7447865594859999	0.10411679997199999	0.05617135147749999
YBR121C	0.09301423265460002	0.487963104853	0.12885469619999998	0.0260049092973	0.377489088019	0.143643222366	0.00648742887693	1.48882531403	0.09049501974810001	0.170961314727	0.00408056730122	0.3799937215	0.06705715357730001	0.185373980994	0.113097193636
YBR121C-A	0.5287060699989999	0.47575663457500006	0.286054641881	0.08109835705030001	0.314791540799	0.154930371806	0.18482459020999997	0.149742422163	0.042134954999900005	0.37598919730499997	0.163683394796	0.31570080114599997	0.228751326003	0.233534977646	0.308013220729
YBR122C	0.0650244783853	0.897788393029	1.30982654906	0.0156701622774	0.980361131727	0.18890212368700002	0.0689154360574	0.403921411269	0.025984721386299998	0.567906486897	0.20436474946400002	0.17132270995700002	0.0995117233036	0.103088037918	0.520423762917
YBR123C	0.09301423265460002	0.162129416029	0.029042426131000002	0.00199901773809	0.04316293321769999	0.0197711842614	0.00648742887693	0.017662056577000002	0.0496644223527	0.846297842316	0.163728959348	0.16732627947	0.347779532578	0.015346569100799998	0.246612051932
YBR124W	0.178757951945	0.47575663457500006	0.286054641881	0.08109835705030001	0.314791540799	0.154930371806	0.18482459020999997	0.45717695791999996	0.042134954999900005	0.37598919730499997	0.163683394796	0.31570080114599997	0.228751326003	0.233534977646	0.308013220729
YBR125C	3.4495948849199998	0.9823675913600001	1.64300473136	0.0267831699356	0.5960843125399999	0.5391038175280001	0.0944298462425	0.24258326593	1.02600866884	0.808804384044	1.44130257556	0.598150680819	1.9016400938900002	0.41643671705799995	0.079240817252
YBR126C	0.00301944535746	0.5729734535809999	0.006345299282710001	0.00225953379181	0.0374770215707	3.76519219529e-05	0.0038124204947199997	0.10891381761800001	0.000170081767167	20.0043058115	0.0556541004341	0.09347953884839999	0.00480774987683	0.00555468038328	0.0741101317288
YBR126W-A	0.00301944535746	0.5729734535809999	0.006345299282710001	0.00225953379181	0.0374770215707	3.76519219529e-05	0.0038124204947199997	0.10891381761800001	0.000170081767167	20.0043058115	0.0556541004341	0.09347953884839999	0.00480774987683	0.00555468038328	0.0741101317288
YBR126W-B	0.00301944535746	0.5729734535809999	0.006345299282710001	0.00225953379181	0.0374770215707	3.76519219529e-05	0.0038124204947199997	0.168951119056	0.000420450266748	20.0042939227	0.096880612684	0.09347953884839999	0.00480774987683	0.00555468038328	0.0661112927202
YBR127C	0.0103799354469	0.561324852484	0.12040155475400001	0.000666702119917	0.0598667906166	0.0064615683986399995	0.05649371145280001	0.830710568743	0.0257590524908	0.19735796395999997	0.115354602073	0.218092799563	0.098771695152	0.10411679997199999	0.135969554007
YBR128C	0.5915167305569999	0.276850340737	0.843447314027	0.005437804066560001	0.11836142692099999	0.26069493044799996	0.148072916159	1.10121362253	0.144440767545	0.129817728381	0.11847762897900001	0.7612763667360001	0.21697603333	0.0627478596981	0.27205066650299997
YBR129C	0.5915167305569999	0.276850340737	0.0959320853938	0.030130079874499997	0.37720726725000003	0.106966579206	0.0375025090427	0.100359172609	0.07047411852680001	0.315301336615	0.525525968361	0.37906522585600005	0.47334248986999994	0.0627478596981	0.246612051932
YBR130C	0.17928216264400001	0.305440778924	0.281704867092	0.009216903320700002	0.43684771626100005	0.035593922877699996	0.050696858222699995	1.30396323539	0.111700335188	0.7379598029250001	0.0397682078237	0.438789159713	0.265886297795	0.274698542808	0.20033211074700003
YBR131C-A	0.408131730448	0.627332989448	1.44887282444	0.288307812734	0.525453893132	0.382894418116	0.414269143512	0.983589266575	0.6245117538270001	0.7416758695110001	0.392387027338	0.5261233358349999	1.15466195646	0.460023739818	0.7416758695110001
YBR131W	0.17928216264400001	0.305440778924	0.281704867092	0.009216903320700002	0.43684771626100005	0.035593922877699996	0.050696858222699995	1.30396323539	0.111700335188	0.7379598029250001	0.0397682078237	0.438789159713	0.265886297795	0.274698542808	0.20033211074700003
YBR132C	0.421111028991	0.17640416050500002	0.014633169979600002	0.000394928737095	0.0507926823327	0.0798996804467	0.00866147085064	0.163636006217	0.0369225280133	0.454618298166	0.19910930286400003	0.7454225714920001	0.657904243439	0.21731105583299998	0.31396016036200003
YBR133C	0.0203922291495	0.8483152116339999	0.0356811953191	6.4889061059800004e-06	0.217505054849	0.10571907524299999	0.0239173255351	0.159300451472	6.17766193563e-05	0.10916716624600001	0.320891805254	0.6102831508869999	0.023839458873600002	0.00100549320833	0.00925242960098
YBR134W	0.408131730448	0.627332989448	0.796244990919	0.288307812734	0.525453893132	1.76583193502	0.414269143512	0.983589266575	0.6245117538270001	0.567906486897	0.392387027338	0.5261233358349999	0.45578005171700003	0.460023739818	0.520423762917
YBR135W	0.178757951945	0.47575663457500006	0.0842849044218	0.08109835705030001	0.314791540799	0.154930371806	0.18482459020999997	0.149742422163	0.162796138768	0.267555956609	0.163683394796	0.31570080114599997	0.228751326003	0.233534977646	0.20033211074700003
YBR136W	0.262336888944	0.5423849954909999	1.4458181221200002	0.14719446264	1.8233219623900003	0.23603411838899999	0.26889919180599997	0.651330371552	0.307746881468	0.456026358517	0.245799265286	1.03470902892	0.31501851026	0.856599132423	0.393170429669
YBR137W	0.301286169145	0.9823675913600001	0.028445213092099995	0.11253037478599999	0.20677507979499998	0.252946654474	0.0944298462425	1.3395874241399999	0.4698657072	0.113640846802	0.078709577207	1.1284298906999999	0.40617807160999997	0.41643671705799995	0.0666384019526
YBR138C	0.263947793973	0.701595341538	0.456111916678	0.0193486537149	0.0993472248639	0.397906742606	0.11618491195	0.625606480275	0.0956982409768	1.90373116436	0.020538515953	0.674012408514	0.707018297378	0.413662670056	0.079240817252
YBR139W	0.263947793973	0.701595341538	0.456111916678	0.0193486537149	0.0993472248639	0.397906742606	0.11618491195	0.625606480275	0.0956982409768	1.90373116436	0.020538515953	0.674012408514	0.707018297378	0.413662670056	0.079240817252
YBR140C	1.0964505091399999	0.305440778924	0.137794259897	0.009216903320700002	0.14165073551899998	0.035593922877699996	0.050696858222699995	0.134143915151	1.05263412352	0.267555956609	0.15531518629899999	0.142420303028	0.077038625904	0.08019020918	0.58072177812
YBR141C	0.5287060699989999	0.47575663457500006	1.0066235620000001	0.08109835705030001	0.314791540799	0.154930371806	0.18482459020999997	0.45717695791999996	0.371294800902	0.567906486897	0.163683394796	0.31570080114599997	0.228751326003	0.233534977646	0.520423762917
YBR141W-A	0.998664416883	0.229590712608	0.212394549107	0.0019015310767500002	0.595613707915	0.0127082427604	0.22821909331999998	0.056371797801900006	0.869093413828	0.19735796395999997	0.35613141189	0.598599203446	0.145882329158	0.0388884960283	0.422460884111
YBR142W	0.5287060699989999	0.47575663457500006	1.0066235620000001	0.08109835705030001	0.314791540799	0.154930371806	0.18482459020999997	0.45717695791999996	0.371294800902	0.567906486897	0.163683394796	0.31570080114599997	0.228751326003	0.233534977646	0.520423762917
YBR143C	0.0846992843674	0.229590712608	0.109778999535	0.0123811050618	0.595613707915	0.06102955815830001	0.0207445799736	0.306771633481	0.121908036173	0.0531789496754	0.35613141189	0.08429296064410001	0.338493980479	0.0388884960283	0.0244571443283
YBR144C	0.39586994314999996	1.0808615552	9.493486937710001	1.52851448588	0.7051634476880001	4.47306965913	0.409585746889	0.676671280121	0.42373118754699995	0.37598919730499997	0.361804742094	1.30591299565	0.17070561106600002	0.175144856678	0.8298902528129999
YBR145W	0.39586994314999996	1.0808615552	9.493486937710001	1.52851448588	0.7051634476880001	4.47306965913	0.409585746889	0.676671280121	0.42373118754699995	0.37598919730499997	0.361804742094	1.30591299565	0.17070561106600002	0.175144856678	0.8298902528129999
YBR146W	2.7594464260000002	0.9823675913600001	0.8360007955169999	0.11253037478599999	0.20677507979499998	0.0724534997687	0.0944298462425	0.8900841569850001	0.272754486631	0.37598919730499997	0.570855602204	0.207643833002	0.129586908832	0.133602212084	0.308013220729
YBR147W	1.2990230814100001	20.0035674735	20.0005628801	0.0725280990535	0.980361131727	0.050590382119899996	0.0689154360574	2.0630432292	0.51190511601	0.328009769734	0.20436474946400002	0.983716654454	0.327459914868	0.103088037918	0.05617135147749999
YBR148W	0.13932899702999998	0.276850340737	0.5813437399979999	0.005437804066560001	0.75807696187	0.106966579206	0.0375025090427	0.100359172609	0.588038844438	0.267555956609	0.525525968361	0.37906522585600005	0.21697603333	0.22503976589400002	0.20033211074700003
YBR149W	0.500340321475	0.33831849982699996	0.197562810359	0.0156701622774	0.17050050912099998	0.050590382119899996	0.520796862459	0.713396344301	0.51190511601	0.808804384044	0.449942668496	0.983716654454	1.6400983037799999	0.103088037918	0.079240817252
YBR150C	0.0371434141072	0.0795691171209	1.20941126722	0.000829604907123	0.141368232116	0.006526532539970001	0.0153358218043	0.0425322925502	0.0650288545298	0.0531789496754	0.05981292536880001	0.0105440834638	0.0398226506139	0.10469988005200001	0.255587709151
YBR151W	0.0371434141072	0.0795691171209	1.20941126722	0.000829604907123	0.141368232116	0.006526532539970001	0.0153358218043	0.0425322925502	0.0650288545298	0.0531789496754	0.05981292536880001	0.0105440834638	0.0398226506139	0.10469988005200001	0.255587709151
YBR152W	0.7259411011110001	0.5423849954909999	0.151349175948	0.14719446264	1.0328319076899999	0.23603411838899999	0.26889919180599997	2.65466120123	0.092206116351	0.567906486897	0.245799265286	1.03470902892	0.31501851026	0.319906836635	0.520423762917
YBR153W	0.0898336240967	0.376547289953	1.21092941213	0.0267831699356	0.20677507979499998	0.0724534997687	0.313775634866	0.52029355173	0.132709467991	0.846297842316	0.078709577207	0.207643833002	0.807742949393	0.41643671705799995	0.246612051932
YBR154C	0.020520270786599997	0.0926899014096	0.11742602312799999	7.31370670688e-05	0.0141964081638	0.00260483419056	0.00629923279397	0.12473858803099999	1.13358654118e-05	0.229027445683	0.039374301998900005	0.349956836727	0.017169794569200002	0.0188497008874	0.164416974301
YBR155W	0.020520270786599997	0.0926899014096	0.11742602312799999	7.31370670688e-05	0.0141964081638	0.00260483419056	0.00629923279397	0.12473858803099999	1.13358654118e-05	0.19735796395999997	0.039374301998900005	0.349956836727	0.017169794569200002	0.0188497008874	0.135969554007
YBR156C	0.39586994314999996	0.421624925735	0.048542442411900005	0.175484925942	0.7051634476880001	0.342033940175	0.13091842339	0.330318430635	0.6921115174339999	0.37598919730499997	0.361804742094	0.254222550739	0.981176131347	0.175144856678	0.8298902528129999
YBR157C	0.20106318512000002	0.162129416029	0.21975387946199998	0.000233970458651	0.16602009763199999	0.0032970302493	0.00648742887693	0.0571052367497	0.0496644223527	0.736844575109	0.993855211863	0.3799937215	0.347779532578	0.36353569705399996	0.0666384019526
YBR158W	0.287890229534	0.561324852484	0.5171458964310001	0.0521939622231	0.472660217614	0.101398227881	0.307250900311	1.48351854667	0.055711667147399994	0.364886509181	1.27466571326	0.822501667138	1.09113977983	1.12492799728	1.31648956239
YBR159W	0.5287060699989999	0.47575663457500006	0.598539168969	0.08109835705030001	1.5268840584799999	0.154930371806	0.5434226694150001	1.43616302439	0.662935943131	0.267555956609	0.49179418122199997	1.53013411937	0.647973508556	0.659172380862	0.20033211074700003
YBR160W	1.0964505091399999	0.824126202814	0.483354327815	0.009216903320700002	0.14165073551899998	0.035593922877699996	0.189225274649	0.907342007619	0.7819213745999999	0.229027445683	0.640464879568	1.3917388502399999	0.562453221636	0.274698542808	0.164416974301
YBR161W	0.3489626621	0.0354382984793	0.0779585076441	0.04187822010659999	0.7369954145190001	0.000324426361329	0.013395608135799998	11.5671760619	0.169636524591	0.213711616388	0.261715710561	0.7434253610959999	0.159229786693	0.020492550847	0.00135869950083
YBR162C	0.35649090457500004	0.10743363077299999	0.8856870719750001	1.5340173242799999e-09	0.265574438334	5.42968491451e-05	0.0273275363455	4.68485038677	0.00457025953261	0.675736374877	0.128243995307	0.269540185028	0.440574184859	9.12570757578e-05	0.0181989426858
YBR162W-A	0.35649090457500004	0.10743363077299999	0.8856870719750001	1.5340173242799999e-09	0.265574438334	5.42968491451e-05	0.0273275363455	4.68485038677	0.00457025953261	0.675736374877	0.128243995307	0.269540185028	0.440574184859	9.12570757578e-05	0.0181989426858
YBR163W	0.0314236175713	0.162129416029	0.029042426131000002	0.000233970458651	0.04316293321769999	0.0032970302493	0.00648742887693	0.0571052367497	0.00341199862303	0.573609660179	0.0732036588863	0.3799937215	0.06705715357730001	0.36353569705399996	0.135969554007
YBR164C	0.034801923904	0.276850340737	0.5813437399979999	0.005437804066560001	0.11836142692099999	0.26069493044799996	0.0375025090427	0.100359172609	0.144440767545	0.37598919730499997	0.11847762897900001	0.37906522585600005	0.21697603333	0.0627478596981	0.308013220729
YBR165W	0.034801923904	0.276850340737	0.5813437399979999	0.005437804066560001	0.11836142692099999	0.26069493044799996	0.0375025090427	0.100359172609	0.144440767545	0.37598919730499997	0.11847762897900001	0.37906522585600005	0.21697603333	0.0627478596981	0.308013220729
YBR166C	0.5287060699989999	0.47575663457500006	1.0066235620000001	0.08109835705030001	0.314791540799	0.154930371806	0.18482459020999997	1.43616302439	0.371294800902	0.456026358517	0.163683394796	0.31570080114599997	0.647973508556	0.659172380862	1.01878825695
YBR167C	0.0650244783853	0.33831849982699996	0.197562810359	0.0156701622774	0.17050050912099998	0.18890212368700002	0.0689154360574	0.403921411269	0.07921512812300001	0.267555956609	0.20436474946400002	0.17132270995700002	0.327459914868	0.6883857444050001	0.20033211074700003
YBR168W	0.0650244783853	0.33831849982699996	0.197562810359	0.0156701622774	0.17050050912099998	0.18890212368700002	0.0689154360574	0.403921411269	0.07921512812300001	0.267555956609	0.20436474946400002	0.17132270995700002	0.327459914868	0.6883857444050001	0.20033211074700003
YBR169C	0.492653241107	0.561324852484	0.216617869745	0.11121857847200001	0.472660217614	0.101398227881	0.152444750745	0.09352626737119998	0.00983779849197	1.21093695813	0.241839323163	0.475408689277	0.098771695152	0.10411679997199999	0.164416974301
YBR170C	0.39586994314999996	0.421624925735	0.048542442411900005	0.04620782587069999	0.25332025215500004	0.342033940175	0.13091842339	0.100579166284	0.22144697139299999	1.52876881874	0.112465288504	0.707248498179	0.5090530937919999	0.519905839723	0.246612051932
YBR171W	0.39586994314999996	0.421624925735	0.048542442411900005	0.04620782587069999	0.25332025215500004	0.342033940175	0.13091842339	0.100579166284	0.22144697139299999	1.52876881874	0.112465288504	0.707248498179	0.5090530937919999	0.519905839723	0.246612051932
YBR172C	1.0964505091399999	0.305440778924	0.740577661964	0.009216903320700002	0.14165073551899998	0.035593922877699996	0.189225274649	3.41437930434	0.111700335188	0.19735796395999997	0.640464879568	1.3917388502399999	0.265886297795	0.578267346798	0.135969554007
YBR173C	0.39586994314999996	0.421624925735	0.409195029219	0.04620782587069999	2.01203287751	0.104974694757	0.13091842339	0.100579166284	0.0880940519919	0.315301336615	0.112465288504	0.254222550739	0.17070561106600002	0.175144856678	0.246612051932
YBR174C	0.7416758695110001	0.7416758695110001	0.7416758695110001	0.7416758695110001	1.75645157803	0.7416758695110001	0.7416758695110001	0.7416758695110001	1.75640238843	0.7416758695110001	0.7416758695110001	0.7416758695110001	0.7416758695110001	0.7416758695110001	0.7416758695110001
YBR175W	0.39586994314999996	0.421624925735	0.409195029219	0.04620782587069999	2.01203287751	0.104974694757	0.13091842339	0.100579166284	0.0880940519919	0.315301336615	0.112465288504	0.707248498179	0.17070561106600002	0.175144856678	0.246612051932
YBR176W	0.325637028941	0.75925112198	0.0959320853938	0.005437804066560001	0.37720726725000003	0.0251714074978	0.0375025090427	0.0232831255645	0.254245450621	0.648639724742	0.028527086848900002	0.119076120781	0.47334248986999994	0.0627478596981	0.164416974301
YBR177C	2.2451708533400003	0.575205168297	0.376339134378	0.00280557684457	0.287969084364	0.020204610760599997	0.0425794256819	2.37056740736	0.872510272565	0.282784701349	2.3117042787799997	7.754356872939999	0.09707546245370001	0.527116692861	0.234770353529
YBR178W	0.178757951945	0.47575663457500006	0.598539168969	0.08109835705030001	0.314791540799	0.154930371806	0.5434226694150001	0.149742422163	0.162796138768	0.37598919730499997	0.49179418122199997	0.31570080114599997	0.228751326003	0.233534977646	0.308013220729
YBR179C	0.287890229534	0.19223814807300002	0.216617869745	0.005011848836149999	1.7347623362400002	0.101398227881	0.05649371145280001	0.0316286436833	0.39517333567	0.454618298166	0.115354602073	1.24800366724	0.243797870559	0.024353486203200003	0.31396016036200003
YBR180W	0.287890229534	0.19223814807300002	0.216617869745	0.005011848836149999	1.7347623362400002	0.101398227881	0.05649371145280001	0.0316286436833	0.39517333567	0.454618298166	0.115354602073	1.24800366724	0.243797870559	0.024353486203200003	0.31396016036200003
YBR181C	0.0491825933316	0.39914783377400004	0.0261771223971	0.0004916207136530001	0.11216791761299999	0.00837170627208	0.00273460110077	0.801650779671	0.006244421576910001	0.266392591475	0.306882183528	0.11322400609099999	0.037506192148599994	0.04041294146280001	0.156456291153
YBR182C	1.0465846606	0.376547289953	3.8414227773400005	0.11253037478599999	0.5960843125399999	0.0724534997687	0.0944298462425	0.8900841569850001	0.272754486631	0.648639724742	4.71834410903	0.598150680819	1.9016400938900002	0.8252380595829999	0.493604459256
YBR182C-A	1.7255931470200003	0.22291788522300002	0.379496412757	2.24972557031e-05	0.0167476746714	0.0121017296182	0.762032002737	1.81695707412	0.613934238381	0.265197591445	0.41007574110600004	0.868073363116	0.0637487147236	0.42349490537600004	0.130431572098
YBR183W	1.7255931470200003	0.22291788522300002	0.379496412757	2.24972557031e-05	0.0167476746714	0.0121017296182	0.762032002737	1.81695707412	0.613934238381	0.265197591445	0.41007574110600004	0.868073363116	0.0637487147236	0.42349490537600004	0.130431572098
YBR184W	0.0650244783853	0.33831849982699996	0.197562810359	0.0156701622774	0.17050050912099998	0.420977953973	0.0689154360574	0.713396344301	0.31911312378	0.456026358517	0.20436474946400002	0.17132270995700002	0.327459914868	0.103088037918	1.01878825695
YBR185C	0.325637028941	0.276850340737	0.0959320853938	0.030130079874499997	0.37720726725000003	0.26069493044799996	0.0375025090427	0.100359172609	0.254245450621	0.077219069182	0.525525968361	0.119076120781	0.47334248986999994	0.22503976589400002	0.156456291153
YBR186W	0.325637028941	0.276850340737	0.0959320853938	0.030130079874499997	0.37720726725000003	0.26069493044799996	0.0375025090427	0.100359172609	0.254245450621	0.077219069182	0.525525968361	0.119076120781	0.47334248986999994	0.22503976589400002	0.156456291153
YBR187W	0.011506918819	0.752623635289	0.224021923543	0.00164360504894	0.7436305470829999	0.00086225376464	0.0446012083686	0.9444411663060001	0.0013235548478599999	0.113640846802	0.262610502382	0.46290210240699997	0.198533610031	0.033425173659599995	0.0666384019526
YBR188C	1.3333528599200002	0.276850340737	0.206460816183	0.08977083077209999	0.37720726725000003	0.0251714074978	0.0375025090427	0.24708760481999997	0.00749788774484	1.52876881874	0.11847762897900001	0.37906522585600005	0.21697603333	0.0627478596981	0.246612051932
YBR189W	1.3333528599200002	0.276850340737	0.206460816183	0.08977083077209999	0.37720726725000003	0.0251714074978	0.0375025090427	0.24708760481999997	0.00749788774484	1.52876881874	0.11847762897900001	0.37906522585600005	0.21697603333	0.0627478596981	0.246612051932
YBR190W	0.625589945049	0.376547289953	0.524623778131	0.11253037478599999	1.12504061396	0.0724534997687	0.0944298462425	0.52029355173	0.0479090120485	0.37598919730499997	1.9870320554400003	1.76823623762	0.807742949393	0.8252380595829999	0.8298902528129999
YBR191W	0.263947793973	0.251764502056	0.280135005763	0.0193486537149	0.670915521283	0.0178634710339	0.0278522656433	0.377840892219	0.003983625952750001	0.170961314727	1.86637134938	0.674012408514	0.177691802133	0.049315900454400007	0.363461989069
YBR191W-A	0.7416758695110001	0.7416758695110001	0.7416758695110001	0.7416758695110001	0.7416758695110001	0.7416758695110001	0.7416758695110001	0.7416758695110001	0.7416758695110001	0.7416758695110001	0.7416758695110001	0.7416758695110001	0.7416758695110001	0.7416758695110001	0.7416758695110001
YBR192W	0.0898336240967	0.376547289953	0.118200027454	0.0267831699356	0.20677507979499998	0.0724534997687	0.0944298462425	0.0688192086003	0.0479090120485	0.7416758695110001	0.570855602204	0.598150680819	0.40617807160999997	0.133602212084	0.7416758695110001
YBR193C	0.262336888944	0.5423849954909999	0.461192170703	0.14719446264	0.399597788277	0.23603411838899999	0.26889919180599997	0.230185609361	0.636998335834	0.7416758695110001	2.76119993326	1.82626632436	0.31501851026	0.319906836635	0.7416758695110001
YBR194W	0.262336888944	0.5423849954909999	0.461192170703	0.14719446264	0.399597788277	0.23603411838899999	0.26889919180599997	0.230185609361	0.636998335834	0.7416758695110001	2.76119993326	1.82626632436	0.31501851026	0.319906836635	0.7416758695110001
YBR195C	0.13932899702999998	0.276850340737	0.206460816183	0.030130079874499997	0.11836142692099999	0.0251714074978	0.148072916159	0.100359172609	0.144440767545	1.21093695813	8.1932513562	0.119076120781	0.47334248986999994	0.0627478596981	0.164416974301
YBR196C	0.7259411011110001	0.5423849954909999	2.7822301040099995	0.14719446264	4.809291100219999	0.23603411838899999	0.26889919180599997	0.651330371552	0.307746881468	0.19735796395999997	20.0006133421	0.400457158424	1.5276634657	0.319906836635	0.135969554007
YBR196C-A	0.167799010946	0.45586253250799996	1.23691137176	0.00125613824401	0.610827544882	0.223971080583	0.182210419442	0.34953119048299996	0.10947349303300001	0.132630735074	20.013893074000002	0.962136794017	20.0061048798	20.009787459800002	0.012770452670599999
YBR196C-B	0.287890229534	0.19223814807300002	0.216617869745	0.000666702119917	0.0598667906166	0.0064615683986399995	0.05649371145280001	0.361345917048	0.00983779849197	0.7379598029250001	20.007716561800002	0.822501667138	20.0024675392	20.0065767709	0.20033211074700003
YBR197C	0.0474404354894	0.305440778924	0.0500985235669	0.130081606816	0.43684771626100005	0.141906482927	0.050696858222699995	0.57534786648	0.111700335188	0.170961314727	20.0009869539	2.6943104336199997	0.265886297795	0.578267346798	0.113097193636
YBR198C	1.3333528599200002	0.75925112198	0.206460816183	0.08977083077209999	0.37720726725000003	0.0251714074978	0.967520151618	0.100359172609	0.254245450621	0.077219069182	3.8452420773800005	1.2448139036	0.0599929371292	0.48820583638099996	0.0401275114203
YBR199W	1.3333528599200002	0.75925112198	0.206460816183	0.08977083077209999	0.37720726725000003	0.0251714074978	0.967520151618	0.100359172609	0.254245450621	0.077219069182	3.8452420773800005	1.2448139036	0.0599929371292	0.48820583638099996	0.0401275114203
YBR200W	0.0491825933316	1.29480120251	0.056510304335599996	0.0004916207136530001	0.11216791761299999	0.00120538129781	0.00273460110077	0.801650779671	0.09526816944019999	0.170961314727	1.21599499859	0.273461978602	0.00706628564383	0.04041294146280001	0.113097193636
YBR200W-A	0.17928216264400001	0.305440778924	0.0100100242196	0.009216903320700002	0.14165073551899998	0.141906482927	0.050696858222699995	0.134143915151	0.00219754085247	0.567906486897	0.35685189175399995	0.438789159713	0.562453221636	0.08019020918	0.520423762917
YBR201C-A	1.64459144743	0.329132104382	1.18414959058	0.0788664458929	11.902077745	0.0034955006805500004	0.8367210701600001	1.53452245908	0.0983268302809	5.224085061469999	20.001132968900002	0.384068978031	0.452992824248	7.510284595010001	0.320386808777
YBR201W	1.27071048117	0.522986583123	0.16752924741800002	0.000394928737095	0.18951598700599998	0.0262504406067	0.258296458543	1.3114571507200001	0.0369225280133	0.0997168974341	2.7354664526200003	0.42476059228	0.97597639655	0.21731105583299998	0.05617135147749999
YBR202W	0.6907160664049999	0.298807120403	1.3996421779100001	0.0016450532231	11.324537364000001	0.0008235922680210001	0.141415293011	1.48847473424	0.0252003969861	4.70037499935	20.0012802394	0.034041802037999995	0.06980247396530001	6.65028264291	0.163222886977
YBR203W	5.25611337487	0.522986583123	0.810325303568	0.00317081488236	2.12349856716	0.004614220891729999	9.61137351263	1.3114571507200001	0.0369225280133	1.11580697509	1.1252850430399999	0.190911733631	0.97597639655	0.0861396794634	0.205673759982
YBR204C	0.402791787887	0.305440778924	0.281704867092	0.009216903320700002	0.14165073551899998	0.330704279988	0.050696858222699995	0.0332192398053	0.046885201076600005	1.15523981683	0.15531518629899999	0.438789159713	0.077038625904	0.08019020918	0.393170429669
YBR205W	0.402791787887	0.305440778924	0.281704867092	0.009216903320700002	0.14165073551899998	0.330704279988	0.050696858222699995	0.0332192398053	0.046885201076600005	1.15523981683	0.15531518629899999	0.438789159713	0.077038625904	0.08019020918	0.393170429669
YBR206W	2.7708759436199997	0.627332989448	3.0731649112299997	0.288307812734	0.525453893132	0.382894418116	0.414269143512	0.983589266575	1.8287686495599997	0.456026358517	0.392387027338	2.24723676703	2.0137075165900002	0.460023739818	0.393170429669
YBR207W	2.3751969800099997	0.33831849982699996	0.197562810359	0.0725280990535	0.508552181416	0.18890212368700002	0.520796862459	1.55127079796	1.03731326341	0.19735796395999997	0.055731826614199995	0.17132270995700002	0.0995117233036	0.33701612152599997	0.135969554007
YBR208C	0.929963026302	0.75925112198	0.206460816183	0.030130079874499997	0.37720726725000003	0.106966579206	0.0375025090427	0.24708760481999997	0.00749788774484	0.37598919730499997	0.11847762897900001	0.119076120781	0.0599929371292	0.0627478596981	0.308013220729
YBR209W	0.929963026302	0.75925112198	0.206460816183	0.030130079874499997	0.37720726725000003	0.106966579206	0.0375025090427	0.24708760481999997	0.00749788774484	0.37598919730499997	0.11847762897900001	0.119076120781	0.0599929371292	0.0627478596981	0.308013220729
YBR210W	0.0846992843674	0.229590712608	0.773531451698	0.10203144880000001	1.0023271707299999	0.324886909065	0.434891368082	0.056371797801900006	0.0626194971436	0.148719985445	0.35613141189	0.286076884907	0.338493980479	0.631985183548	0.647986290302
YBR211C	0.11470687335799999	0.17640416050500002	0.0898900770097	0.00317081488236	0.18951598700599998	0.004614220891729999	0.00866147085064	0.485612470682	0.0161906879655	0.648639724742	0.0310026463446	0.0512532234863	0.0813715600138	0.019320819785299998	0.164416974301
YBR212W	0.11470687335799999	0.17640416050500002	0.0898900770097	0.00317081488236	0.18951598700599998	0.004614220891729999	0.00866147085064	0.717315480333	0.0369225280133	0.648639724742	0.0310026463446	0.0512532234863	0.0813715600138	0.019320819785299998	0.164416974301
YBR213W	0.301286169145	0.376547289953	0.524623778131	0.506181503554	0.20677507979499998	3.83234639371	0.0944298462425	1.8583254921599999	0.0479090120485	0.170961314727	0.078709577207	0.598150680819	0.40617807160999997	0.8252380595829999	0.363461989069
YBR214W	0.0474404354894	0.824126202814	0.281704867092	0.009216903320700002	0.43684771626100005	0.330704279988	0.421586547387	0.57534786648	0.046885201076600005	7.40791867026	0.0397682078237	0.438789159713	0.265886297795	0.274698542808	0.164416974301
YBR215W	0.0846992843674	0.229590712608	0.00213732828416	0.0019015310767500002	0.595613707915	0.162670884438	0.0913089146673	0.0115436282858	0.00210177439761	0.456026358517	0.014825184094200002	0.286076884907	0.338493980479	0.0388884960283	0.393170429669
YBR216C	0.402791787887	0.305440778924	0.137794259897	0.04678381280180001	0.14165073551899998	0.035593922877699996	0.189225274649	0.315400583459	0.014008762725700001	0.456026358517	0.0397682078237	0.438789159713	0.077038625904	0.08019020918	0.393170429669
YBR217W	0.402791787887	0.305440778924	0.137794259897	0.04678381280180001	0.14165073551899998	0.035593922877699996	0.189225274649	0.315400583459	0.014008762725700001	0.456026358517	0.0397682078237	0.438789159713	0.077038625904	0.08019020918	0.393170429669
YBR218C	0.262227101688	0.42635258912100005	8.223502180710001	8.21354483766e-05	0.30269455814199997	0.0111660058981	0.021524638360700003	1.18630431123	0.009924230081870001	0.884618951068	0.5458414037129999	0.558814310945	0.454996904783	0.0488418590596	0.0339872714977
YBR219C	0.0474404354894	0.305440778924	0.0500985235669	0.009216903320700002	0.14165073551899998	0.035593922877699996	0.050696858222699995	0.315400583459	0.014008762725700001	0.567906486897	0.0397682078237	0.142420303028	0.077038625904	0.578267346798	0.520423762917
YBR220C	0.0661261402351	0.20986965244199998	0.0315560798713	0.00789244591656	0.530066066193	0.128493715044	0.015483067216900001	1.29902563111	0.0404352207635	0.456026358517	0.0107207771446	0.909050118154	0.287107466877	0.125937852818	0.393170429669
YBR221C	0.492653241107	0.19223814807300002	0.0056610782455000005	0.005011848836149999	0.0598667906166	1.18719370034	0.05649371145280001	0.0316286436833	0.0257590524908	0.37598919730499997	0.007762844104010001	0.060373087349500004	0.098771695152	0.024353486203200003	0.308013220729
YBR221W-A	0.492653241107	0.19223814807300002	0.0056610782455000005	0.005011848836149999	0.0598667906166	1.18719370034	0.05649371145280001	0.0316286436833	0.0257590524908	0.37598919730499997	0.007762844104010001	0.060373087349500004	0.098771695152	0.024353486203200003	0.308013220729
YBR222C	0.7901063091830001	0.421624925735	0.048542442411900005	0.175484925942	1.30254508394	20.0006517003	0.409585746889	1.12160205274	3.40728486565	0.148719985445	0.361804742094	0.254222550739	2.9670806401	0.999241552656	0.0944980573657
YBR223C	1.0465846606	0.376547289953	0.118200027454	0.11253037478599999	0.20677507979499998	0.252946654474	0.313775634866	0.52029355173	0.00948474707537	0.315301336615	0.27056650980999997	0.207643833002	0.40617807160999997	0.41643671705799995	0.246612051932
YBR223W-A	0.263947793973	0.251764502056	0.00357107987584	0.06170361632040001	0.670915521283	20.000718619	0.27946503431999997	0.625606480275	1.3709082870200002	0.148719985445	0.09056512703780001	0.100007050336	2.04925518558	0.413662670056	0.0944980573657
YBR224W	0.125573127202	0.421624925735	0.409195029219	0.04620782587069999	0.25332025215500004	0.342033940175	0.13091842339	0.100579166284	0.0880940519919	0.567906486897	0.112465288504	1.30591299565	0.17070561106600002	0.175144856678	0.520423762917
YBR225W	1.0465846606	0.376547289953	0.118200027454	0.11253037478599999	0.20677507979499998	0.252946654474	0.313775634866	0.52029355173	0.00948474707537	0.315301336615	0.27056650980999997	0.207643833002	0.40617807160999997	0.41643671705799995	0.246612051932
YBR226C	0.7416758695110001	0.7416758695110001	0.7416758695110001	0.7416758695110001	0.7416758695110001	0.7416758695110001	0.7416758695110001	0.7416758695110001	0.7416758695110001	0.7416758695110001	0.7416758695110001	0.7416758695110001	0.7416758695110001	0.7416758695110001	0.7416758695110001
YBR227C	2.28703946699	0.47575663457500006	1.0066235620000001	0.08109835705030001	0.8451308866339999	0.154930371806	0.18482459020999997	0.45717695791999996	0.042134954999900005	0.7416758695110001	0.163683394796	0.31570080114599997	0.647973508556	1.22801730608	0.7416758695110001
YBR228W	2.28703946699	0.47575663457500006	1.0066235620000001	0.08109835705030001	0.8451308866339999	0.154930371806	0.18482459020999997	0.45717695791999996	0.042134954999900005	0.7416758695110001	0.163683394796	0.31570080114599997	0.647973508556	1.22801730608	0.7416758695110001
YBR229C	0.998664416883	0.229590712608	0.109778999535	0.0019015310767500002	0.595613707915	0.06102955815830001	0.0207445799736	0.056371797801900006	0.0626194971436	0.19735796395999997	0.35613141189	1.00674649738	0.338493980479	0.152512897069	0.135969554007
YBR230C	0.21398582999899998	0.77608786858	1.18908118791	0.7688228361660001	0.18019041459899998	0.000320788879743	0.00504681467332	1.1243767541399998	1.34129595157	10.6716168345	0.364915209761	1.76882383	0.301359005628	0.0188054828178	0.104478979862
YBR230W-A	0.21398582999899998	0.77608786858	1.18908118791	0.7688228361660001	0.18019041459899998	0.000320788879743	0.00504681467332	1.1243767541399998	1.34129595157	10.6716168345	0.364915209761	1.76882383	0.301359005628	0.0188054828178	0.104478979862
YBR231C	0.500340321475	0.33831849982699996	0.384028636613	0.0725280990535	0.17050050912099998	0.18890212368700002	0.520796862459	1.55127079796	1.03731326341	0.229027445683	0.20436474946400002	0.17132270995700002	1.6400983037799999	0.33701612152599997	0.164416974301
YBR232C	0.39586994314999996	0.421624925735	0.048542442411900005	0.175484925942	0.7051634476880001	0.104974694757	0.13091842339	0.676671280121	0.0880940519919	0.456026358517	0.112465288504	0.254222550739	0.5090530937919999	0.175144856678	0.393170429669
YBR233W	0.500340321475	0.33831849982699996	0.634613200378	0.0725280990535	0.17050050912099998	0.18890212368700002	0.520796862459	1.55127079796	1.03731326341	0.229027445683	0.20436474946400002	0.17132270995700002	1.6400983037799999	0.33701612152599997	0.164416974301
YBR233W-A	0.0898336240967	0.376547289953	0.028445213092099995	0.0267831699356	0.20677507979499998	0.0724534997687	0.0944298462425	0.24258326593	0.132709467991	0.229027445683	0.078709577207	0.207643833002	0.40617807160999997	0.133602212084	0.164416974301
YBR234C	0.0898336240967	0.376547289953	0.8360007955169999	0.0267831699356	0.5960843125399999	0.5391038175280001	0.0944298462425	0.24258326593	0.272754486631	0.267555956609	1.44130257556	0.598150680819	1.9016400938900002	0.41643671705799995	0.20033211074700003
YBR235W	0.0898336240967	0.376547289953	0.8360007955169999	0.0267831699356	0.5960843125399999	0.5391038175280001	0.0944298462425	0.24258326593	0.272754486631	0.267555956609	1.44130257556	0.598150680819	1.9016400938900002	0.41643671705799995	0.20033211074700003
YBR236C	0.625589945049	0.376547289953	0.283537146153	0.0267831699356	0.5960843125399999	0.0724534997687	0.0944298462425	0.24258326593	0.0479090120485	0.19735796395999997	0.078709577207	0.207643833002	0.40617807160999997	0.41643671705799995	0.135969554007
YBR237W	0.625589945049	0.376547289953	0.283537146153	0.0267831699356	0.5960843125399999	0.0724534997687	0.0944298462425	0.24258326593	0.0479090120485	0.19735796395999997	0.078709577207	0.207643833002	0.40617807160999997	0.41643671705799995	0.135969554007
YBR238C	1.5498282995500001	0.376547289953	0.283537146153	0.11253037478599999	0.5960843125399999	0.0724534997687	1.079031029	0.8900841569850001	1.02600866884	0.315301336615	0.570855602204	1.1284298906999999	0.807742949393	0.133602212084	0.246612051932
YBR239C	0.344281312666	0.20986965244199998	0.278716652082	0.00789244591656	0.904756701776	0.00905626843579	0.015483067216900001	0.672635223959	0.0164093948056	0.364886509181	0.0107207771446	0.532934637426	0.119971157802	0.125937852818	0.23631615769499997
YBR240C	0.509180650683	0.256717962588	0.319892556529	0.00193384420939	0.454055615357	0.039610709021900004	0.00036699880211099996	0.46652331506399997	0.0081478612785	0.0672976981813	2.14924995197	1.00487107246	1.4829181930700002	0.09081425754860001	0.722949022647
YBR241C	0.025604653771199998	0.100135918559	0.08814983557060001	1.01247816298e-05	0.195774949448	0.0034955006805500004	0.0011555787063699998	0.5503662420759999	2.14347160729e-05	0.37598919730499997	0.00455767588584	0.0769177106234	0.0658591807868	0.0709938695379	0.308013220729
YBR242W	0.025604653771199998	0.100135918559	0.08814983557060001	1.01247816298e-05	0.195774949448	0.0034955006805500004	0.0011555787063699998	0.5503662420759999	2.14347160729e-05	0.37598919730499997	0.00455767588584	0.0769177106234	0.0658591807868	0.0709938695379	0.308013220729
YBR243C	0.503899984	0.0926899014096	0.0366403566659	5.9993798742900005e-06	0.5805510413189999	0.00260483419056	0.061914238259699994	0.0278419245726	0.0129155226291	0.0741225451304	0.162775732567	0.0676383958017	0.129609332466	0.060350347141199995	0.0274753986961
YBR244W	0.503899984	0.0926899014096	0.0366403566659	5.9993798742900005e-06	0.5805510413189999	0.00260483419056	0.061914238259699994	0.0278419245726	0.0129155226291	0.0741225451304	0.162775732567	0.0676383958017	0.0557498387683	0.060350347141199995	0.0274753986961
YBR245C	0.7416758695110001	0.7416758695110001	1.7564079587	0.7416758695110001	0.7416758695110001	0.7416758695110001	0.7416758695110001	0.7416758695110001	0.7416758695110001	0.7416758695110001	0.7416758695110001	0.7416758695110001	1.7564308136200002	0.7416758695110001	0.7416758695110001
YBR246W	0.7416758695110001	0.7416758695110001	1.7564079587	0.7416758695110001	0.7416758695110001	0.7416758695110001	0.7416758695110001	0.7416758695110001	0.7416758695110001	0.7416758695110001	0.7416758695110001	0.7416758695110001	1.7564308136200002	0.7416758695110001	0.7416758695110001
YBR247C	0.231653634721	0.897788393029	0.0769065497103	0.0156701622774	0.17050050912099998	0.050590382119899996	0.0689154360574	2.62777161745	0.31911312378	0.148719985445	0.20436474946400002	0.17132270995700002	0.0995117233036	0.103088037918	0.0944980573657
YBR248C	0.0189276282391	0.229590712608	20.0009569401	0.042196900811400005	0.28440179252500003	0.06102955815830001	0.0207445799736	0.520886736476	0.121908036173	0.24054811263599998	1.2407629817399999	0.286076884907	0.338493980479	0.0388884960283	0.136665922081
YBR249C	0.0628937941861	0.028587301277099998	10.7372655335	2.02277838411e-06	0.029849810494499997	8.72390761603	0.00248588546052	0.797067849984	0.0009220687918239999	0.025806564198300002	0.000223186044012	0.426810322026	0.11402378237199999	0.0127950289737	0.046933407194800006
YBR250W	1.06608997731	0.19223814807300002	5.4734413468400005	0.019396177623700002	0.21660516027499999	14.593549984600001	0.05649371145280001	0.09352626737119998	1.40842538542	0.113640846802	0.115354602073	0.475408689277	0.243797870559	0.10411679997199999	0.23631615769499997
YBR251W	0.421111028991	0.17640416050500002	0.000459616988695	0.000394928737095	0.18951598700599998	0.004614220891729999	0.00866147085064	0.163636006217	0.0161906879655	0.7379598029250001	0.0310026463446	0.0512532234863	0.0813715600138	0.21731105583299998	0.20033211074700003
YBR252W	0.17928216264400001	0.305440778924	0.137794259897	0.009216903320700002	0.43684771626100005	0.035593922877699996	0.189225274649	0.134143915151	0.046885201076600005	0.846297842316	0.15531518629899999	0.142420303028	0.077038625904	0.08019020918	0.246612051932
YBR253W	0.301286169145	0.376547289953	0.028445213092099995	0.11253037478599999	0.20677507979499998	0.0724534997687	0.0944298462425	0.0688192086003	0.00948474707537	0.573609660179	0.078709577207	0.207643833002	0.129586908832	0.133602212084	0.135969554007
YBR254C	0.7259411011110001	0.5423849954909999	1.4458181221200002	0.14719446264	2.73099432616	0.23603411838899999	0.26889919180599997	0.651330371552	1.5722326762999999	0.7416758695110001	0.6877327528110001	1.82626632436	0.31501851026	0.856599132423	0.7416758695110001
YBR255C-A	0.8601054799310001	0.33831849982699996	0.0769065497103	0.0725280990535	0.17050050912099998	6.2087039495	0.0689154360574	1.09883321251	0.31911312378	1.3554491027200002	0.055731826614199995	0.510565996846	0.327459914868	0.33701612152599997	0.20033211074700003
YBR255W	0.7259411011110001	0.5423849954909999	1.4458181221200002	0.14719446264	2.73099432616	0.23603411838899999	0.26889919180599997	0.651330371552	1.5722326762999999	0.7416758695110001	0.6877327528110001	1.82626632436	0.31501851026	0.856599132423	0.7416758695110001
YBR256C	0.0403229136083	0.245720851501	0.172102227254	2.92016405527e-06	0.021136172176799996	0.0031849372824	0.00419773455559	0.938144083203	0.00026942217108099996	0.46145383212800006	0.00165378716287	0.12042513492999998	0.0416859899419	0.0212202353452	0.116562226711
YBR257W	0.0346240317638	0.23403611581999997	0.105543330189	3.33105163003e-07	0.018819285158400003	0.0008330858979310001	0.0034377347191600002	0.7091010209559999	0.00017624282544000003	0.265197591445	0.0013127193038599998	0.051746337269099996	0.0365214051652	0.00671453405844	0.130431572098
YBR258C	0.39586994314999996	0.421624925735	0.048542442411900005	0.04620782587069999	0.25332025215500004	0.104974694757	0.13091842339	1.64980727334	0.0198568001183	0.267555956609	0.731460155228	0.707248498179	0.5090530937919999	0.519905839723	0.20033211074700003
YBR259W	0.39586994314999996	0.421624925735	0.048542442411900005	0.04620782587069999	0.25332025215500004	0.104974694757	0.13091842339	1.64980727334	0.0198568001183	0.267555956609	0.731460155228	0.707248498179	0.5090530937919999	0.519905839723	0.20033211074700003
YBR260C	0.39586994314999996	0.421624925735	1.5655497636700002	0.04620782587069999	0.25332025215500004	0.104974694757	0.13091842339	0.676671280121	0.22144697139299999	0.315301336615	0.361804742094	0.707248498179	0.5090530937919999	0.519905839723	0.246612051932
YBR261C	0.0650244783853	0.33831849982699996	0.0769065497103	0.0725280990535	0.17050050912099998	0.050590382119899996	0.24285894530000002	0.17987760961899998	0.004558717665649999	0.7416758695110001	0.055731826614199995	0.17132270995700002	0.327459914868	0.103088037918	0.7416758695110001
YBR262C	2.1237996944599997	0.9823675913600001	0.283537146153	0.0267831699356	0.20677507979499998	0.0724534997687	0.313775634866	1.8583254921599999	0.132709467991	0.37598919730499997	0.078709577207	0.207643833002	0.40617807160999997	0.133602212084	0.308013220729
YBR263W	2.1237996944599997	0.9823675913600001	0.283537146153	0.0267831699356	0.20677507979499998	0.0724534997687	0.313775634866	1.8583254921599999	0.132709467991	0.37598919730499997	0.078709577207	0.207643833002	0.40617807160999997	0.133602212084	0.308013220729
YBR264C	0.0898336240967	0.376547289953	0.118200027454	0.11253037478599999	0.5960843125399999	0.0724534997687	0.0944298462425	1.8583254921599999	0.132709467991	0.846297842316	0.078709577207	0.207643833002	0.40617807160999997	0.133602212084	0.689634864716
YBR265W	0.0898336240967	0.376547289953	0.118200027454	0.11253037478599999	0.5960843125399999	0.0724534997687	0.0944298462425	1.8583254921599999	0.132709467991	0.846297842316	0.078709577207	0.207643833002	0.40617807160999997	0.133602212084	0.689634864716
YBR266C	1.85245949471	0.627332989448	0.796244990919	0.288307812734	0.525453893132	0.9962380226549999	0.414269143512	0.377136150493	0.218779083458	0.7379598029250001	0.392387027338	0.5261233358349999	1.15466195646	0.460023739818	0.20033211074700003
YBR267W	0.5287060699989999	0.47575663457500006	0.286054641881	0.277226063026	0.314791540799	0.154930371806	0.18482459020999997	0.45717695791999996	0.042134954999900005	1.3936647178600001	0.163683394796	0.31570080114599997	0.228751326003	0.233534977646	1.29303642857
YBR268W	0.263947793973	0.251764502056	0.150874141269	0.00321392858826	1.6386473151899998	0.0807713614716	0.0278522656433	0.625606480275	0.440055047152	0.509684151341	0.09056512703780001	1.11773459592	0.39977208338799997	0.049315900454400007	0.363461989069
YBR269C	0.500340321475	0.897788393029	0.634613200378	0.18806746603500002	0.17050050912099998	0.050590382119899996	0.24285894530000002	0.403921411269	0.17519500548300002	0.129817728381	0.055731826614199995	0.17132270995700002	1.1142973567899999	0.33701612152599997	0.079240817252
YBR270C	0.178757951945	0.47575663457500006	0.598539168969	0.08109835705030001	2.32331495501	0.154930371806	0.18482459020999997	0.894238456706	0.371294800902	0.267555956609	0.163683394796	1.53013411937	0.647973508556	0.233534977646	0.20033211074700003
YBR271W	0.178757951945	0.47575663457500006	0.598539168969	0.08109835705030001	2.32331495501	0.154930371806	0.18482459020999997	0.894238456706	0.371294800902	0.267555956609	0.163683394796	1.53013411937	0.647973508556	0.233534977646	0.20033211074700003
YBR272C	0.178757951945	0.47575663457500006	0.0842849044218	0.08109835705030001	0.314791540799	0.154930371806	0.18482459020999997	0.149742422163	0.042134954999900005	0.456026358517	0.163683394796	0.31570080114599997	0.647973508556	0.233534977646	0.393170429669
YBR273C	1.051430363	0.627332989448	0.796244990919	0.288307812734	0.525453893132	0.382894418116	1.0647954315500001	0.377136150493	0.218779083458	0.456026358517	0.392387027338	1.30514383149	0.45578005171700003	0.460023739818	0.393170429669
YBR274W	1.051430363	0.627332989448	0.796244990919	0.288307812734	0.525453893132	0.382894418116	1.0647954315500001	0.377136150493	0.218779083458	0.456026358517	0.392387027338	1.30514383149	0.45578005171700003	0.460023739818	0.393170429669
YBR275C	1.2865025273100001	0.421624925735	0.048542442411900005	0.04620782587069999	1.30254508394	0.104974694757	0.13091842339	0.330318430635	0.0880940519919	0.315301336615	0.361804742094	0.254222550739	0.17070561106600002	0.519905839723	0.246612051932
YBR276C	1.33604404332	0.5423849954909999	0.461192170703	0.14719446264	1.0328319076899999	0.23603411838899999	0.26889919180599997	0.230185609361	0.307746881468	0.456026358517	0.245799265286	2.73502689837	0.845629540203	0.319906836635	1.01878825695
YBR277C	0.09301423265460002	0.162129416029	0.029042426131000002	0.0260049092973	0.16602009763199999	0.0032970302493	0.10168393255000001	0.13230935563	0.0100446971246	0.060150347097800004	0.163728959348	0.3799937215	0.8738235566979999	0.07129366519119999	0.0288179664647
YBR278W	1.01385201196	0.47575663457500006	0.286054641881	0.08109835705030001	0.8451308866339999	0.154930371806	0.5434226694150001	0.149742422163	0.162796138768	0.229027445683	0.163683394796	2.32780512185	0.647973508556	0.233534977646	0.493604459256
YBR279W	0.21425333717	0.229590712608	0.045947850287699994	0.042196900811400005	0.28440179252500003	0.0127082427604	0.0913089146673	0.056371797801900006	0.0270235319152	0.0997168974341	0.180994957614	0.598599203446	0.338493980479	0.0388884960283	0.05617135147749999
YBR280C	0.0898336240967	0.9823675913600001	0.283537146153	0.0267831699356	1.12504061396	0.252946654474	0.313775634866	0.24258326593	0.4698657072	0.315301336615	0.078709577207	0.207643833002	0.40617807160999997	0.133602212084	0.246612051932
YBR281C	0.09301423265460002	0.162129416029	0.21975387946199998	0.00199901773809	1.04261172438	0.0197711842614	0.0349241143184	0.13230935563	0.0496644223527	0.516607523315	0.02367083659	0.3799937215	0.347779532578	0.185373980994	0.0339872714977
YBR282W	0.09301423265460002	0.162129416029	0.21975387946199998	0.00199901773809	1.04261172438	0.0197711842614	0.0349241143184	0.13230935563	0.0496644223527	0.516607523315	0.02367083659	0.3799937215	0.347779532578	0.185373980994	0.0339872714977
YBR283C	0.0368257915538	0.0409379985794	0.00701473469219	1.84509863989e-05	0.39009319140500004	9.47586714534e-05	0.0071499728532899995	0.166270926325	0.000260826166319	0.077219069182	1.29276038895e-05	0.0533292877921	0.024889411962099997	0.0278778123819	0.0401275114203
YBR284W	0.0837125156917	0.0329829273204	0.023324383945599998	4.92940226503e-06	0.482895711312	3.76519219529e-05	0.011092608690200002	0.10891381761800001	0.000170081767167	0.060150347097800004	6.13880364244e-05	0.09347953884839999	0.015443640930700001	0.0175366703602	0.0288179664647
YBR285W	0.011506918819	0.37400882351400005	0.00694017470527	0.00030634215684099996	0.7436305470829999	0.22956751204599998	0.00205171804945	0.506228488988	0.112356080278	0.315301336615	0.07351687278130001	1.4995670599000002	0.35590722826399995	0.00615564298285	0.689634864716
YBR286W	0.5287060699989999	0.47575663457500006	0.598539168969	0.08109835705030001	0.8451308866339999	0.154930371806	0.18482459020999997	0.894238456706	1.02922951265	0.315301336615	0.49179418122199997	3.2172186795999997	0.647973508556	0.659172380862	0.246612051932
YBR287W	1.0964505091399999	0.305440778924	0.281704867092	0.04678381280180001	0.14165073551899998	3.50068606669	0.189225274649	2.26483011819	0.111700335188	0.170961314727	0.35685189175399995	1.3917388502399999	0.077038625904	0.08019020918	0.113097193636
YBR288C	4.01093440178	0.421624925735	1.1099646971500001	0.04620782587069999	0.25332025215500004	0.104974694757	0.13091842339	1.12160205274	0.22144697139299999	0.315301336615	0.112465288504	0.707248498179	0.981176131347	0.175144856678	0.246612051932
YBR289W	4.01093440178	0.421624925735	1.1099646971500001	0.04620782587069999	0.25332025215500004	0.104974694757	0.13091842339	1.12160205274	0.22144697139299999	0.315301336615	0.112465288504	0.707248498179	0.981176131347	0.175144856678	0.246612051932
YBR290W	0.034801923904	0.276850340737	0.00597324998304	0.08977083077209999	0.37720726725000003	0.106966579206	0.342772431782	0.0232831255645	0.00749788774484	0.648639724742	0.11847762897900001	0.37906522585600005	0.0599929371292	0.0627478596981	0.493604459256
YBR291C	1.051430363	7.796874798049999	3.0731649112299997	0.785291464349	1.30372096436	1.76583193502	1.0647954315500001	2.6248848083099996	1.8287686495599997	0.37598919730499997	0.392387027338	1.30514383149	0.45578005171700003	0.460023739818	0.308013220729
YBR292C	0.625589945049	2.62238427009	0.283537146153	0.11253037478599999	0.5960843125399999	0.252946654474	0.0944298462425	0.52029355173	0.132709467991	0.567906486897	0.27056650980999997	0.207643833002	1.9016400938900002	0.133602212084	0.520423762917
YBR293W	0.0190586539368	0.42635258912100005	0.0143756350887	0.012610915440700001	0.127749599086	0.0386324623648	0.067540769085	0.46032571904200004	0.284801118623	1.21093695813	0.0137459876224	0.128885630113	0.00892124335305	0.0488418590596	0.164416974301
YBR294W	0.674957337665	1.21313293907	4.9145509493	0.0019015310767500002	0.0836866469333	0.828219624025	0.22821909331999998	0.520886736476	0.657293616918	0.328009769734	0.06929407813630001	0.08429296064410001	0.338493980479	0.351415747765	0.452384437887
YBR295W	0.06956888140110001	0.545961505317	1.7686066820400002	0.00011879915561799998	0.454055615357	0.039610709021900004	0.551422221671	1.3031493146100002	0.392746403934	0.132630735074	0.04940591680840001	0.457857989332	1.1715755540700001	0.6876801105410001	0.061276005968500004
YBR296C	0.32491427241500004	0.20159840902399997	0.000134810659509	0.000415694489981	0.00477392711109	0.000320788879743	0.0398032908269	0.188273300797	0.0034854006498299997	0.648639724742	0.0492462833952	0.330251612984	0.09994532097030001	0.004835941405109999	0.164416974301
YBR296C-A	0.0837125156917	0.5729734535809999	0.0126839281246	7.53580568882e-07	0.312203790597	0.00024458277852499997	0.159711596215	2.41382031665	0.0500350215699	0.047059854558	0.155328119045	0.9514618160449999	0.232154201956	0.0175366703602	0.09140802412
YBR297W	0.0837125156917	0.5729734535809999	0.0126839281246	7.53580568882e-07	0.312203790597	0.00024458277852499997	0.159711596215	2.41382031665	0.0500350215699	0.047059854558	0.155328119045	0.9514618160449999	0.232154201956	0.0175366703602	0.09140802412
YBR298C	0.5764437650249999	0.20986965244199998	0.867949416001	0.0011257410871600001	0.24795449224399999	0.128493715044	0.18651237535999998	0.249043562881	0.08294674550350001	0.025806564198300002	0.144538750702	0.909050118154	0.287107466877	0.0307441899394	0.00925242960098
YBR298C-A	0.7416758695110001	0.7416758695110001	0.7416758695110001	0.7416758695110001	0.7416758695110001	0.7416758695110001	0.7416758695110001	0.7416758695110001	0.7416758695110001	0.567906486897	0.7416758695110001	0.7416758695110001	0.7416758695110001	0.7416758695110001	0.520423762917
YBR299W	0.7416758695110001	0.7416758695110001	0.7416758695110001	0.7416758695110001	0.7416758695110001	0.7416758695110001	0.7416758695110001	0.7416758695110001	0.7416758695110001	0.567906486897	0.7416758695110001	0.7416758695110001	0.7416758695110001	0.7416758695110001	0.520423762917
YBR300C	0.325637028941	0.276850340737	0.368285660526	0.005437804066560001	0.37720726725000003	0.0251714074978	0.342772431782	0.24708760481999997	0.0010608214004	0.19735796395999997	0.11847762897900001	1.2448139036	0.0599929371292	0.22503976589400002	0.135969554007
YBR301W	0.8601054799310001	0.33831849982699996	0.634613200378	0.0725280990535	0.508552181416	0.050590382119899996	0.0689154360574	0.403921411269	0.31911312378	0.509684151341	0.20436474946400002	0.983716654454	0.0995117233036	0.103088037918	0.113097193636
YBR302C	0.7416758695110001	0.7416758695110001	0.7416758695110001	0.7416758695110001	0.7416758695110001	0.7416758695110001	0.7416758695110001	0.7416758695110001	0.7416758695110001	0.516607523315	0.7416758695110001	0.7416758695110001	0.7416758695110001	0.7416758695110001	0.0339872714977
YCL001W	0.13932899702999998	0.276850340737	0.0959320853938	0.030130079874499997	0.11836142692099999	0.48785618153099997	0.148072916159	1.10121362253	0.07047411852680001	0.229027445683	0.284097283729	0.37906522585600005	1.24371252801	0.0627478596981	0.164416974301
YCL001W-A	0.7901063091830001	0.421624925735	0.409195029219	0.04620782587069999	0.25332025215500004	0.104974694757	0.13091842339	0.676671280121	0.22144697139299999	0.37598919730499997	0.112465288504	0.707248498179	0.5090530937919999	0.519905839723	0.308013220729
YCL001W-B	0.301286169145	0.376547289953	0.118200027454	0.0267831699356	0.20677507979499998	0.252946654474	0.0944298462425	0.8900841569850001	0.00948474707537	0.267555956609	0.078709577207	1.1284298906999999	0.807742949393	0.133602212084	0.20033211074700003
YCL002C	0.13932899702999998	0.276850340737	0.0959320853938	0.030130079874499997	0.11836142692099999	0.48785618153099997	0.148072916159	1.10121362253	0.07047411852680001	0.229027445683	0.284097283729	0.37906522585600005	1.24371252801	0.0627478596981	0.164416974301
YCL004W	0.5287060699989999	0.47575663457500006	0.0842849044218	0.08109835705030001	0.314791540799	0.916016080899	0.18482459020999997	0.149742422163	0.371294800902	0.37598919730499997	0.49179418122199997	2.32780512185	0.228751326003	0.233534977646	0.308013220729
YCL005W	0.711661518758	0.305440778924	2.25078355387	0.04678381280180001	0.85992155785	0.599495255976	0.189225274649	0.315400583459	0.046885201076600005	0.148719985445	0.640464879568	0.142420303028	1.42452177352	0.274698542808	0.31396016036200003
YCL005W-A	0.0898336240967	0.376547289953	0.283537146153	0.0267831699356	0.20677507979499998	0.0724534997687	0.0944298462425	0.52029355173	0.00948474707537	0.229027445683	0.078709577207	0.207643833002	0.129586908832	0.133602212084	0.164416974301
YCL007C	0.711661518758	0.305440778924	2.25078355387	0.04678381280180001	0.85992155785	0.599495255976	0.189225274649	0.315400583459	0.046885201076600005	0.129817728381	0.640464879568	0.142420303028	1.96583912271	0.274698542808	0.27205066650299997
YCL008C	0.178757951945	0.47575663457500006	0.598539168969	0.08109835705030001	0.314791540799	0.154930371806	0.18482459020999997	0.894238456706	0.042134954999900005	0.315301336615	0.163683394796	0.31570080114599997	0.228751326003	0.233534977646	0.246612051932
YCL009C	0.262336888944	0.5423849954909999	2.07735917182	0.14719446264	0.399597788277	0.23603411838899999	0.74101085225	0.651330371552	0.307746881468	0.567906486897	0.6877327528110001	1.03470902892	1.5276634657	0.319906836635	0.520423762917
YCL010C	0.178757951945	1.19768281863	0.286054641881	0.5827804353639999	0.314791540799	0.154930371806	0.18482459020999997	0.149742422163	0.042134954999900005	0.567906486897	0.49179418122199997	0.31570080114599997	1.20980310065	0.233534977646	0.520423762917
YCL011C	0.7259411011110001	0.5423849954909999	0.151349175948	0.14719446264	0.399597788277	0.23603411838899999	0.74101085225	1.8900685462	0.092206116351	0.456026358517	0.245799265286	0.400457158424	0.845629540203	0.319906836635	0.393170429669
YCL012C	0.402791787887	0.305440778924	0.0100100242196	0.009216903320700002	0.14165073551899998	0.141906482927	0.050696858222699995	0.57534786648	0.00219754085247	0.37598919730499997	0.35685189175399995	0.142420303028	0.265886297795	0.08019020918	0.308013220729
YCL014W	0.49311682155599995	0.251764502056	0.00357107987584	0.00321392858826	0.32701892435400004	0.20587253598400002	0.0278522656433	0.377840892219	0.000512438183299	0.19735796395999997	0.09056512703780001	0.100007050336	1.5400247074899998	0.049315900454400007	0.135969554007
YCL016C	0.49311682155599995	0.251764502056	0.00357107987584	0.00321392858826	0.32701892435400004	0.20587253598400002	0.0278522656433	0.377840892219	0.000512438183299	0.19735796395999997	0.09056512703780001	0.100007050336	1.5400247074899998	0.049315900454400007	0.135969554007
YCL017C	0.5287060699989999	0.47575663457500006	0.0842849044218	0.08109835705030001	0.314791540799	0.154930371806	0.18482459020999997	0.149742422163	0.042134954999900005	0.37598919730499997	0.163683394796	0.31570080114599997	0.228751326003	0.233534977646	0.308013220729
YCL018W	0.7416758695110001	0.7416758695110001	0.7416758695110001	0.7416758695110001	0.7416758695110001	0.7416758695110001	0.7416758695110001	0.7416758695110001	0.7416758695110001	0.7416758695110001	0.7416758695110001	0.7416758695110001	0.7416758695110001	0.7416758695110001	0.7416758695110001
YCL019W	0.408131730448	0.627332989448	0.796244990919	0.288307812734	0.525453893132	0.382894418116	0.414269143512	0.377136150493	0.218779083458	0.7416758695110001	0.392387027338	0.5261233358349999	0.45578005171700003	0.460023739818	0.7416758695110001
YCL020W	0.408131730448	0.627332989448	0.796244990919	0.288307812734	0.525453893132	0.382894418116	0.414269143512	0.377136150493	0.218779083458	0.7416758695110001	0.392387027338	0.5261233358349999	0.45578005171700003	0.460023739818	0.7416758695110001
YCL021W-A	0.408131730448	0.627332989448	1.44887282444	0.288307812734	0.525453893132	0.382894418116	0.414269143512	0.377136150493	0.6245117538270001	0.456026358517	1.01704342413	2.24723676703	0.45578005171700003	3.0105702117699997	1.8012910717500001
YCL022C	0.263947793973	0.251764502056	0.150874141269	0.00321392858826	0.32701892435400004	0.0178634710339	0.0278522656433	0.193871998869	0.0439242193575	0.573609660179	3.44555300487	0.328787023113	0.39977208338799997	0.7283863320399999	0.135969554007
YCL023C	0.178757951945	0.47575663457500006	0.0842849044218	0.277226063026	0.8451308866339999	0.154930371806	0.5434226694150001	0.894238456706	0.162796138768	0.37598919730499997	0.163683394796	0.31570080114599997	0.228751326003	0.659172380862	0.308013220729
YCL024W	0.11604207512499999	0.0926899014096	0.017174164905	0.00044895828295599995	0.0141964081638	0.010978009561	0.000867401803475	0.064275039109	1.13358654118e-05	0.573609660179	0.0034463843477499996	0.58481578374	0.0557498387683	0.0188497008874	0.135969554007
YCL025C	1.9872482007799999	0.22291788522300002	2.7662132161699997	1.23200037909e-06	0.300433621833	0.0006504989155049999	0.00769204498791	0.0371382928449	1.35818327294	0.0608759969343	1.65370716386	0.0171001941834	1.34334635232	0.00569861652879	0.44355350355499995
YCL026C-A	0.402791787887	0.305440778924	0.281704867092	0.009216903320700002	0.43684771626100005	0.035593922877699996	0.050696858222699995	0.315400583459	0.00219754085247	0.40676921428199997	0.0397682078237	0.142420303028	0.953084439834	0.08019020918	0.079240817252
YCL026C-B	1.5482143670700002	0.305440778924	0.483354327815	0.009216903320700002	0.43684771626100005	0.035593922877699996	0.189225274649	1.30396323539	0.36191293581699996	0.0531789496754	0.640464879568	0.438789159713	0.562453221636	0.578267346798	0.0244571443283
YCL027W	0.24067362582899998	0.522986583123	0.0036218869823000004	0.000394928737095	0.18951598700599998	0.004614220891729999	0.0444305878215	0.0731552060021	0.0161906879655	0.170961314727	0.00562631002785	0.0512532234863	0.0813715600138	0.019320819785299998	0.113097193636
YCL028W	0.178757951945	0.47575663457500006	0.0842849044218	0.08109835705030001	0.314791540799	0.154930371806	0.18482459020999997	0.45717695791999996	0.371294800902	0.567906486897	0.163683394796	0.31570080114599997	0.228751326003	0.233534977646	0.520423762917
YCL029C	0.178757951945	0.47575663457500006	0.0842849044218	0.08109835705030001	0.314791540799	0.154930371806	0.18482459020999997	0.45717695791999996	0.371294800902	0.567906486897	0.163683394796	0.31570080114599997	0.228751326003	0.233534977646	0.520423762917
YCL030C	0.0189276282391	0.229590712608	20.0018408473	0.0123811050618	0.28440179252500003	0.324886909065	0.0207445799736	0.152168091689	0.00909778439466	0.328009769734	0.06929407813630001	0.08429296064410001	0.0368222948567	0.0388884960283	0.05617135147749999
YCL031C	0.7901063091830001	0.421624925735	0.182661142307	0.04620782587069999	1.30254508394	0.104974694757	0.13091842339	0.100579166284	0.22144697139299999	0.567906486897	0.361804742094	0.707248498179	0.17070561106600002	0.175144856678	2.22851345757
YCL032W	0.5287060699989999	0.47575663457500006	0.0842849044218	0.08109835705030001	0.314791540799	0.154930371806	0.18482459020999997	0.894238456706	0.042134954999900005	0.37598919730499997	0.49179418122199997	0.8471731639810001	0.647973508556	0.233534977646	0.308013220729
YCL033C	0.5287060699989999	0.47575663457500006	0.0842849044218	0.08109835705030001	0.314791540799	0.154930371806	0.18482459020999997	0.894238456706	0.042134954999900005	0.37598919730499997	0.49179418122199997	0.8471731639810001	0.647973508556	0.233534977646	0.308013220729
YCL034W	0.263947793973	0.701595341538	0.150874141269	0.06170361632040001	0.0993472248639	15.6542013192	0.27946503431999997	1.70616405847	0.440055047152	1.5617008606	0.432318644705	0.100007050336	0.707018297378	0.185023989872	0.113097193636
YCL035C	0.263947793973	0.701595341538	0.150874141269	0.06170361632040001	0.0993472248639	15.6542013192	0.27946503431999997	1.70616405847	0.440055047152	1.5617008606	0.432318644705	0.100007050336	0.707018297378	0.185023989872	0.113097193636
YCL036W	0.0898336240967	0.376547289953	0.118200027454	0.0267831699356	0.5960843125399999	0.252946654474	0.313775634866	0.24258326593	0.4698657072	0.19735796395999997	0.078709577207	0.207643833002	0.129586908832	0.133602212084	0.135969554007
YCL037C	0.0898336240967	0.376547289953	0.118200027454	0.0267831699356	0.5960843125399999	0.252946654474	0.313775634866	0.24258326593	0.4698657072	0.19735796395999997	0.078709577207	0.207643833002	0.129586908832	0.133602212084	0.135969554007
YCL038C	0.729947282586	0.14921703775599998	0.27617483655499997	0.00125613824401	0.0367281265078	0.0493287055628	0.00486212984421	0.34953119048299996	0.00197705156352	0.041679020578800005	0.0180504736229	0.34028340625200004	0.0552626767518	0.059012618808199996	0.0799913111273
YCL039W	3.04169612982	0.47575663457500006	0.286054641881	0.08109835705030001	2.32331495501	0.154930371806	0.18482459020999997	0.894238456706	0.662935943131	0.315301336615	0.49179418122199997	0.31570080114599997	0.228751326003	0.233534977646	0.246612051932
YCL040W	0.263947793973	1.29683900476	0.456111916678	0.141401613731	0.32701892435400004	4.49132616829	0.0278522656433	0.193871998869	0.291306944646	2.42359012072	6.0433354261500005	0.328787023113	3.2211858643799998	9.53698020535	0.135969554007
YCL041C	0.263947793973	1.29683900476	0.456111916678	0.141401613731	0.32701892435400004	4.49132616829	0.0278522656433	0.193871998869	0.291306944646	2.42359012072	6.0433354261500005	0.328787023113	3.2211858643799998	9.53698020535	0.135969554007
YCL042W	0.296886086338	0.08585374975360001	0.22668713658300002	0.0012429631199000002	0.316135498801	20.0050222486	0.051395950876400004	1.8638842292099997	0.343661185194	0.14626148318499999	7.277741990660001	0.159190875122	1.36451755927	5.07816687617	0.07000964601580001
YCL043C	0.296886086338	0.08585374975360001	0.22668713658300002	0.0012429631199000002	0.316135498801	20.0050222486	0.051395950876400004	1.8638842292099997	0.343661185194	0.14626148318499999	7.277741990660001	0.159190875122	1.36451755927	5.07816687617	0.07000964601580001
YCL044C	0.39586994314999996	0.421624925735	0.409195029219	0.04620782587069999	0.25332025215500004	0.342033940175	0.409585746889	2.9109241849900003	0.0198568001183	0.567906486897	0.112465288504	0.707248498179	0.17070561106600002	0.175144856678	1.29303642857
YCL045C	1.33604404332	0.5423849954909999	1.4458181221200002	0.14719446264	0.399597788277	0.665005337984	0.26889919180599997	0.651330371552	0.307746881468	0.170961314727	0.245799265286	1.03470902892	0.31501851026	0.319906836635	0.113097193636
YCL046W	0.0898336240967	0.376547289953	0.118200027454	0.0267831699356	0.20677507979499998	0.0724534997687	0.0944298462425	0.0688192086003	0.0479090120485	0.567906486897	0.078709577207	0.207643833002	0.129586908832	0.133602212084	0.520423762917
YCL047C	0.178757951945	0.47575663457500006	0.598539168969	0.08109835705030001	0.314791540799	0.470116813144	0.18482459020999997	0.894238456706	0.162796138768	0.567906486897	0.163683394796	0.31570080114599997	0.228751326003	0.233534977646	1.29303642857
YCL048W	0.0474404354894	0.305440778924	0.0500985235669	0.009216903320700002	0.14165073551899998	0.141906482927	0.050696858222699995	0.134143915151	0.014008762725700001	0.456026358517	0.0397682078237	0.438789159713	0.265886297795	0.08019020918	1.01878825695
YCL048W-A	1.4270538475499999	0.19223814807300002	0.348594796175	0.005011848836149999	0.818341053556	0.21651098459600002	0.05649371145280001	0.361345917048	0.17580282101	0.364886509181	0.115354602073	2.9039709081900003	0.7447865594859999	0.254842565451	0.23631615769499997
YCL049C	1.27071048117	0.17640416050500002	0.277404602514	0.013033164836500001	0.741399376168	0.17649262039900002	0.0444305878215	0.300675970008	0.20305935905	0.364886509181	0.0310026463446	3.3351868065099994	0.657904243439	0.21731105583299998	0.23631615769499997
YCL050C	0.0661261402351	0.20986965244199998	0.160332027659	0.0011257410871600001	0.530066066193	0.00905626843579	0.07181497984780001	0.11936876498400001	0.690132903144	0.0997168974341	0.144538750702	0.249535598857	0.287107466877	0.0307441899394	0.05617135147749999
YCL051W	0.408131730448	0.627332989448	4.0069417100999996	0.288307812734	1.30372096436	0.382894418116	0.414269143512	0.983589266575	0.6245117538270001	0.315301336615	0.392387027338	1.30514383149	0.45578005171700003	1.16380067403	0.689634864716
YCL052C	0.408131730448	0.627332989448	4.0069417100999996	0.288307812734	1.30372096436	0.382894418116	0.414269143512	0.983589266575	0.6245117538270001	0.315301336615	0.392387027338	1.30514383149	0.45578005171700003	1.16380067403	0.689634864716
YCL054W	0.262336888944	0.5423849954909999	0.151349175948	0.14719446264	1.0328319076899999	0.23603411838899999	0.26889919180599997	1.21525454735	1.0633713889799998	0.229027445683	0.6877327528110001	0.400457158424	0.31501851026	0.319906836635	0.164416974301
YCL055W	0.167799010946	0.14921703775599998	0.098521279482	0.0442219224166	0.0367281265078	0.0148695828352	0.027430440936500003	0.20728520698	0.00615461599108	0.509684151341	0.0581703566336	0.0371063139134	1.4735914370899998	0.31709077323	0.113097193636
YCL056C	0.167799010946	0.14921703775599998	0.098521279482	0.0442219224166	0.0367281265078	0.0148695828352	0.027430440936500003	0.20728520698	0.00615461599108	0.509684151341	0.0581703566336	0.0371063139134	1.4735914370899998	0.31709077323	0.113097193636
YCL057C-A	0.325637028941	1.38969320618	1.5026514791799999	0.005437804066560001	0.37720726725000003	0.26069493044799996	0.342772431782	0.752431811708	0.254245450621	0.19735796395999997	0.11847762897900001	1.2448139036	0.8193548989339999	0.0627478596981	0.422460884111
YCL057W	0.325637028941	1.38969320618	1.5026514791799999	0.005437804066560001	0.37720726725000003	0.26069493044799996	0.342772431782	0.752431811708	0.254245450621	0.19735796395999997	0.11847762897900001	1.2448139036	0.8193548989339999	0.0627478596981	0.422460884111
YCL058C	0.408131730448	0.627332989448	0.293135036691	0.288307812734	1.30372096436	0.382894418116	0.414269143512	0.377136150493	0.218779083458	0.567906486897	0.392387027338	0.5261233358349999	0.45578005171700003	0.460023739818	1.29303642857
YCL058W-A	0.13932899702999998	0.276850340737	0.0959320853938	0.005437804066560001	0.11836142692099999	0.0251714074978	0.0375025090427	0.100359172609	0.254245450621	0.267555956609	0.028527086848900002	0.119076120781	0.21697603333	0.0627478596981	0.20033211074700003
YCL059C	0.13932899702999998	0.276850340737	0.0325948945212	0.005437804066560001	0.11836142692099999	0.0251714074978	0.0375025090427	0.100359172609	0.254245450621	0.267555956609	0.028527086848900002	0.119076120781	0.21697603333	0.0627478596981	0.20033211074700003
YCL061C	0.0846992843674	0.229590712608	0.045947850287699994	0.0019015310767500002	0.0836866469333	0.0127082427604	0.0207445799736	0.306771633481	0.00909778439466	0.315301336615	0.06929407813630001	0.598599203446	0.0368222948567	0.152512897069	0.246612051932
YCL063W	0.654957344764	0.522986583123	1.32864619874	0.00317081488236	0.0507926823327	0.514844787133	0.0444305878215	2.4895585649900003	1.69414285296	0.120311775902	0.09196115868480001	1.14281319249	0.20715726796700001	0.21731105583299998	0.0108682607094
YCL064C	0.654957344764	0.522986583123	1.32864619874	0.00317081488236	0.0507926823327	0.514844787133	0.0444305878215	2.4895585649900003	1.69414285296	0.120311775902	0.09196115868480001	1.14281319249	0.20715726796700001	0.21731105583299998	0.0108682607094
YCL065W	0.7416758695110001	0.7416758695110001	0.7416758695110001	0.7416758695110001	0.7416758695110001	0.7416758695110001	0.7416758695110001	0.7416758695110001	0.7416758695110001	0.7416758695110001	0.7416758695110001	0.7416758695110001	0.7416758695110001	0.7416758695110001	0.7416758695110001
YCL066W	0.7416758695110001	0.7416758695110001	0.7416758695110001	0.7416758695110001	0.7416758695110001	0.7416758695110001	0.7416758695110001	0.7416758695110001	0.7416758695110001	0.7416758695110001	0.7416758695110001	0.7416758695110001	0.7416758695110001	0.7416758695110001	0.7416758695110001
YCL067C	0.7416758695110001	0.7416758695110001	0.7416758695110001	0.7416758695110001	0.7416758695110001	0.7416758695110001	0.7416758695110001	0.7416758695110001	0.7416758695110001	0.7416758695110001	0.7416758695110001	0.7416758695110001	0.7416758695110001	0.7416758695110001	0.7416758695110001
YCL068C	0.7416758695110001	0.7416758695110001	0.7416758695110001	0.7416758695110001	0.7416758695110001	0.7416758695110001	0.7416758695110001	0.7416758695110001	0.7416758695110001	0.7416758695110001	0.7416758695110001	0.7416758695110001	0.7416758695110001	0.7416758695110001	0.7416758695110001
YCL069W	0.791387984324	0.251764502056	0.943863993941	0.00321392858826	0.32701892435400004	0.0178634710339	0.0278522656433	1.29462887067	0.623342078468	0.229027445683	0.22665569058499999	0.674012408514	0.39977208338799997	0.049315900454400007	0.493604459256
YCL073C	1.8067987379	0.229590712608	2.47180184573	0.0123811050618	0.0836866469333	0.547801682031	0.0207445799736	0.7917366860870001	0.20921229573300001	0.08767497771119999	0.06929407813630001	0.286076884907	0.338493980479	0.631985183548	0.04743905687199999
YCL074W	1.60644983195	0.47575663457500006	0.0842849044218	0.277226063026	0.314791540799	0.154930371806	0.18482459020999997	0.149742422163	0.042134954999900005	0.229027445683	0.49179418122199997	0.8471731639810001	1.20980310065	0.659172380862	0.164416974301
YCL075W	0.0429071351393	0.647842784799	3.40556169874	0.007014333463600001	1.72275025126	0.00829454130074	0.0312412221554	0.5058125548960001	0.0560492115476	0.287267876121	0.350611278705	0.959401123778	0.470285638749	0.28449761411400004	0.020695317590099998
YCL076W	0.05150543544430001	0.04733877127730001	0.11046025902899999	9.205235444680001	0.020807077405400002	0.000990087383584	6.57510922526e-05	0.08448594040200001	8.50985661153e-05	0.172982263977	0.19229376154800001	0.9440643778929999	0.145402578643	0.0032578523552099998	0.0008424944258999999
YCR001W	0.301286169145	0.376547289953	0.028445213092099995	0.0267831699356	1.12504061396	0.0724534997687	0.0944298462425	0.52029355173	0.4698657072	0.315301336615	0.078709577207	2.49711532238	0.807742949393	0.41643671705799995	0.246612051932
YCR002C	0.7901063091830001	0.421624925735	0.182661142307	0.04620782587069999	0.7051634476880001	0.104974694757	0.13091842339	0.100579166284	0.22144697139299999	0.454618298166	0.112465288504	0.254222550739	0.17070561106600002	0.175144856678	0.0944980573657
YCR003W	0.7901063091830001	0.421624925735	0.182661142307	0.04620782587069999	0.7051634476880001	0.104974694757	0.13091842339	0.100579166284	0.22144697139299999	0.454618298166	0.112465288504	0.254222550739	0.17070561106600002	0.175144856678	0.0944980573657
YCR004C	0.09301423265460002	0.487963104853	0.0666918508655	0.00870642472041	1.04261172438	0.0628451465851	0.00648742887693	0.2498637582	0.0008823145189330001	0.0113219238937	0.300824849387	0.16732627947	0.06705715357730001	0.9048863800679999	0.0183351950757
YCR005C	0.262336888944	0.5423849954909999	1.4458181221200002	0.14719446264	0.399597788277	0.665005337984	1.36030609613	0.651330371552	1.5722326762999999	0.267555956609	0.245799265286	0.400457158424	0.31501851026	0.856599132423	0.20033211074700003
YCR006C	4.1880704233	0.549070500529	0.8841447600360001	0.272352933676	0.0334552410676	0.46263405648199996	0.08479787827739999	1.26201936627	1.53561823894	0.009125329613909999	0.541834165825	1.1785047814	1.03719646517	0.34392175184	0.09731015265580001
YCR007C	0.8601054799310001	0.33831849982699996	0.197562810359	0.0156701622774	0.508552181416	0.18890212368700002	0.24285894530000002	0.047634281448	0.07921512812300001	0.267555956609	0.20436474946400002	0.17132270995700002	0.671675328927	0.103088037918	0.20033211074700003
YCR008W	0.045165204949599996	0.08585374975360001	0.150629094436	0.000289151932738	0.157585432349	0.20053477171300002	0.00490984553705	0.022030558075	0.0865143933681	0.047059854558	0.713771081965	1.14664683229	0.552869585022	0.120581790669	0.0207720680323
YCR009C	0.411833383875	0.649971206122	0.357122759539	0.042196900811400005	0.595613707915	0.162670884438	0.22821909331999998	1.4874365811599999	1.1107993019700002	0.047059854558	4.25090217816	1.00674649738	0.611746056505	0.986344656282	0.09140802412
YCR010C	0.24067362582899998	0.17640416050500002	0.000459616988695	0.00317081488236	0.0507926823327	0.004614220891729999	0.124551745581	0.00407678179737	2.79571273531e-05	0.37598919730499997	0.09196115868480001	0.0512532234863	0.0813715600138	0.21731105583299998	0.308013220729
YCR011C	0.180830089698	0.08585374975360001	0.580695561452	0.000289151932738	0.534840483461	7.46442215488	0.109736101177	0.104156334317	0.343661185194	1.0020015547799999	20.0054213419	0.53894935846	3.4008394164399998	20.0019622158	0.0021919879499
YCR012W	0.0663539791347	0.100135918559	0.45173258338100003	0.00069463791952	0.6302908347249999	8.27400882692	0.15148674094	0.14898385769300002	0.788825140688	1.23177011699	20.005500833499998	0.63471274773	3.3089206192900003	20.0019388353	0.00159345641841
YCR013C	0.17928216264400001	0.305440778924	0.137794259897	0.009216903320700002	0.14165073551899998	0.035593922877699996	0.050696858222699995	0.134143915151	0.111700335188	0.37598919730499997	0.640464879568	0.142420303028	0.265886297795	0.08019020918	0.308013220729
YCR014C	2.9399412243299996	0.7416758695110001	0.7416758695110001	0.7416758695110001	0.7416758695110001	0.7416758695110001	0.7416758695110001	0.7416758695110001	1.75640238843	0.37598919730499997	0.7416758695110001	0.7416758695110001	0.7416758695110001	0.7416758695110001	0.308013220729
YCR015C	0.024958088687	0.0684542962527	0.270861470157	0.00132609894271	0.007605370940039999	0.00384571191752	0.00230975438407	0.957495391778	0.0009888021811839999	1.21093695813	0.363109003464	0.0404276431836	0.597811692918	0.008700576308860002	0.164416974301
YCR016W	0.301286169145	0.376547289953	0.028445213092099995	0.0267831699356	0.5960843125399999	0.252946654474	0.0944298462425	1.8583254921599999	0.272754486631	0.846297842316	0.27056650980999997	1.1284298906999999	0.40617807160999997	0.41643671705799995	0.689634864716
YCR017C	0.939308837703	0.17640416050500002	0.0898900770097	0.000394928737095	0.18951598700599998	0.004614220891729999	0.00866147085064	0.0731552060021	0.00582672502478	0.509684151341	0.35680810675700003	0.190911733631	0.40004597027500005	0.019320819785299998	0.363461989069
YCR018C	0.7416758695110001	0.7416758695110001	0.7416758695110001	0.7416758695110001	0.7416758695110001	0.7416758695110001	0.7416758695110001	0.7416758695110001	0.7416758695110001	0.7416758695110001	0.7416758695110001	0.7416758695110001	0.7416758695110001	0.7416758695110001	1.7564638738299998
YCR018C-A	0.39586994314999996	0.421624925735	0.7214997624070001	0.04620782587069999	1.30254508394	1.15150337715	0.13091842339	0.676671280121	0.0198568001183	0.456026358517	0.361804742094	0.254222550739	0.17070561106600002	0.175144856678	0.393170429669
YCR019W	0.39586994314999996	0.421624925735	0.7214997624070001	0.04620782587069999	1.30254508394	0.104974694757	0.13091842339	0.676671280121	0.0880940519919	0.315301336615	0.361804742094	0.707248498179	0.5090530937919999	0.175144856678	0.246612051932
YCR020C	0.408131730448	0.627332989448	0.293135036691	0.288307812734	0.525453893132	0.382894418116	0.414269143512	0.983589266575	1.8287686495599997	0.7416758695110001	0.392387027338	1.30514383149	0.45578005171700003	0.460023739818	0.7416758695110001
YCR020C-A	0.301286169145	0.376547289953	0.118200027454	0.272052220828	0.20677507979499998	0.252946654474	0.0944298462425	0.52029355173	0.00948474707537	0.456026358517	0.27056650980999997	0.598150680819	0.129586908832	0.133602212084	0.393170429669
YCR020W-B	0.301286169145	0.376547289953	0.118200027454	0.272052220828	0.20677507979499998	0.252946654474	0.0944298462425	0.52029355173	0.00948474707537	0.456026358517	0.27056650980999997	0.598150680819	0.129586908832	0.133602212084	0.393170429669
YCR021C	1.33604404332	0.5423849954909999	0.151349175948	0.45079533936899996	0.399597788277	0.23603411838899999	0.26889919180599997	0.230185609361	0.307746881468	0.7416758695110001	0.245799265286	0.400457158424	0.31501851026	0.319906836635	0.7416758695110001
YCR022C	0.753293978898	0.19223814807300002	0.721801155075	0.327616798268	0.818341053556	2.3792244019099997	0.0115738368057	0.830710568743	0.39517333567	0.0672976981813	0.0405621638441	0.060373087349500004	0.098771695152	0.770430939505	0.024017456235700004
YCR023C	0.0661261402351	0.603457413611	0.436360665025	0.0286937658428	0.070698515063	0.046106049732400005	0.07181497984780001	0.11936876498400001	0.0404352207635	0.267555956609	0.76477854551	0.249535598857	0.028968358684200002	0.0307441899394	0.58072177812
YCR024C	0.408131730448	0.627332989448	0.293135036691	0.288307812734	0.525453893132	0.382894418116	0.414269143512	0.377136150493	1.17152787205	0.7416758695110001	0.392387027338	0.5261233358349999	1.15466195646	0.460023739818	1.7564638738299998
YCR024C-A	0.711661518758	0.305440778924	1.04975971324	0.130081606816	0.85992155785	0.141906482927	0.421586547387	1.30396323539	0.014008762725700001	0.509684151341	0.0397682078237	3.4452454630300005	0.562453221636	0.578267346798	0.363461989069
YCR024C-B	0.7416758695110001	0.7416758695110001	0.7416758695110001	0.7416758695110001	0.7416758695110001	0.7416758695110001	0.7416758695110001	0.7416758695110001	0.7416758695110001	0.7416758695110001	0.7416758695110001	0.7416758695110001	0.7416758695110001	0.7416758695110001	0.7416758695110001
YCR025C	0.38584462416299997	0.100135918559	0.45173258338100003	20.0012049921	0.016608151874799998	0.0397978585525	0.029255650547700005	1.53452245908	0.035616872307	0.820719608084	0.468189810752	0.197586901948	0.277965618806	0.159480534219	0.0288179664647
YCR026C	0.0650244783853	0.33831849982699996	0.0168282488456	0.0156701622774	0.508552181416	0.18890212368700002	0.24285894530000002	0.047634281448	0.17519500548300002	0.229027445683	0.055731826614199995	0.17132270995700002	0.671675328927	0.103088037918	0.164416974301
YCR027C	0.17928216264400001	0.305440778924	0.483354327815	0.009216903320700002	0.85992155785	0.035593922877699996	0.050696858222699995	0.315400583459	0.046885201076600005	0.808804384044	0.35685189175399995	0.863209693161	0.265886297795	0.08019020918	0.079240817252
YCR028C	1.01385201196	0.47575663457500006	0.598539168969	0.277226063026	0.8451308866339999	0.154930371806	0.18482459020999997	0.149742422163	0.662935943131	0.37598919730499997	2.9009166491400005	0.8471731639810001	0.647973508556	0.659172380862	0.308013220729
YCR028C-A	0.325637028941	0.276850340737	1.15160384643	0.005437804066560001	0.37720726725000003	0.0251714074978	0.0375025090427	0.100359172609	0.144440767545	0.315301336615	0.11847762897900001	0.37906522585600005	0.21697603333	0.22503976589400002	0.246612051932
YCR030C	0.373519215614	0.126847167523	0.105797899585	0.0004916207136530001	0.11216791761299999	0.07647200639639999	0.016872849877500002	0.580315548855	0.006244421576910001	0.170961314727	0.036512913434599996	0.026985457903200002	0.905726205581	0.04041294146280001	0.113097193636
YCR031C	0.262227101688	0.42635258912100005	0.336060439141	0.0676137684069	0.30269455814199997	0.0386324623648	0.021524638360700003	3.52603685053	0.044366889725000004	0.08767497771119999	0.046134514137399996	0.128885630113	1.7350494422	0.7300545185349999	0.179277926211
YCR032W	0.20970427451499998	0.309060652267	0.515310009592	0.032050990286599995	0.175646777319	0.0318369614668	0.061914238259699994	1.6982466104499998	0.0024666568651	0.113640846802	0.0869947448484	0.014396120013299998	0.129609332466	0.138736394681	0.50887844581
YCR033W	0.654957344764	0.17640416050500002	0.014633169979600002	0.00317081488236	0.0507926823327	0.0262504406067	0.0444305878215	0.300675970008	0.00582672502478	0.229027445683	0.35680810675700003	1.14281319249	0.40004597027500005	0.21731105583299998	0.493604459256
YCR034W	0.359863381972	0.162129416029	0.21975387946199998	0.0605494901253	0.16602009763199999	0.143643222366	0.00648742887693	0.869170372407	0.0008823145189330001	0.40676921428199997	0.0732036588863	0.16732627947	0.581598251812	0.015346569100799998	0.27205066650299997
YCR035C	0.7901063091830001	0.421624925735	0.182661142307	0.04620782587069999	0.25332025215500004	0.342033940175	0.8135527006540001	0.676671280121	0.22144697139299999	0.19735796395999997	0.731460155228	1.30591299565	0.5090530937919999	0.175144856678	0.135969554007
YCR036W	0.7901063091830001	0.421624925735	0.182661142307	0.04620782587069999	0.25332025215500004	0.342033940175	0.8135527006540001	0.676671280121	0.22144697139299999	0.19735796395999997	0.731460155228	1.30591299565	0.5090530937919999	0.175144856678	0.135969554007
YCR037C	0.301286169145	0.376547289953	0.8360007955169999	0.0267831699356	1.12504061396	0.918247088873	0.0944298462425	1.3395874241399999	0.132709467991	0.148719985445	0.27056650980999997	0.207643833002	0.129586908832	0.133602212084	0.31396016036200003
YCR038C	0.7416758695110001	0.7416758695110001	1.7564079587	0.7416758695110001	0.7416758695110001	0.7416758695110001	0.7416758695110001	0.7416758695110001	0.7416758695110001	0.567906486897	0.7416758695110001	0.7416758695110001	0.7416758695110001	0.7416758695110001	0.520423762917
YCR038W-A	0.7416758695110001	0.7416758695110001	0.7416758695110001	0.7416758695110001	0.7416758695110001	0.7416758695110001	0.7416758695110001	0.7416758695110001	0.7416758695110001	0.567906486897	0.7416758695110001	0.7416758695110001	0.7416758695110001	0.7416758695110001	0.520423762917
YCR039C	0.7416758695110001	0.7416758695110001	0.7416758695110001	0.7416758695110001	0.7416758695110001	0.7416758695110001	0.7416758695110001	0.7416758695110001	0.7416758695110001	0.7416758695110001	0.7416758695110001	0.7416758695110001	0.7416758695110001	0.7416758695110001	0.7416758695110001
YCR040W	0.7416758695110001	0.7416758695110001	0.7416758695110001	0.7416758695110001	0.7416758695110001	0.7416758695110001	0.7416758695110001	0.7416758695110001	0.7416758695110001	0.7416758695110001	0.7416758695110001	0.7416758695110001	0.7416758695110001	0.7416758695110001	0.7416758695110001
YCR041W	0.7416758695110001	0.7416758695110001	0.7416758695110001	0.7416758695110001	0.7416758695110001	0.7416758695110001	0.7416758695110001	0.7416758695110001	0.7416758695110001	0.567906486897	0.7416758695110001	0.7416758695110001	0.7416758695110001	0.7416758695110001	0.520423762917
YCR042C	0.034801923904	0.276850340737	0.0325948945212	0.005437804066560001	0.11836142692099999	0.0251714074978	0.0375025090427	0.46576783177299996	0.027456118254900002	0.170961314727	0.028527086848900002	0.119076120781	0.21697603333	0.0627478596981	0.113097193636
YCR043C	0.8279891607850001	0.162129416029	0.0666918508655	0.000233970458651	0.16602009763199999	0.0197711842614	0.0349241143184	2.68242989838	0.0100446971246	0.08767497771119999	0.0732036588863	0.6764735226180001	0.17607195357500002	0.07129366519119999	0.179277926211
YCR044C	0.263947793973	0.251764502056	0.280135005763	12.186805658900001	0.0993472248639	0.20587253598400002	0.27946503431999997	0.625606480275	0.0956982409768	0.129817728381	0.09056512703780001	1.11773459592	0.707018297378	0.049315900454400007	0.079240817252
YCR045C	0.301286169145	0.9823675913600001	0.524623778131	0.11253037478599999	0.5960843125399999	0.0724534997687	0.0944298462425	0.8900841569850001	0.0479090120485	0.229027445683	0.078709577207	0.598150680819	0.129586908832	0.133602212084	0.164416974301
YCR045W-A	1.60644983195	0.47575663457500006	1.0066235620000001	20.000725016500002	0.8451308866339999	0.916016080899	0.5434226694150001	1.43616302439	1.02922951265	0.648639724742	0.9523548152719999	0.8471731639810001	1.88244143699	0.659172380862	0.164416974301
YCR046C	0.301286169145	0.9823675913600001	1.21092941213	0.11253037478599999	0.5960843125399999	0.0724534997687	0.0944298462425	1.3395874241399999	0.272754486631	0.315301336615	0.078709577207	0.598150680819	1.31196156986	0.133602212084	0.246612051932
YCR047C	0.263947793973	0.251764502056	0.456111916678	0.0193486537149	0.0993472248639	0.0807713614716	0.0278522656433	0.625606480275	0.003983625952750001	0.563387262002	0.432318644705	0.100007050336	0.177691802133	0.185023989872	0.643945518227
YCR047W-A	0.178757951945	0.47575663457500006	0.0842849044218	0.08109835705030001	0.314791540799	0.154930371806	0.18482459020999997	0.894238456706	0.662935943131	0.315301336615	0.163683394796	0.31570080114599997	1.20980310065	0.233534977646	0.246612051932
YCR048W	0.21425333717	0.229590712608	0.357122759539	0.042196900811400005	0.0836866469333	0.06102955815830001	0.0207445799736	0.520886736476	0.0270235319152	0.563387262002	0.35613141189	0.286076884907	0.145882329158	0.152512897069	1.42788354055
YCR049C	0.301286169145	0.376547289953	0.118200027454	0.0267831699356	0.20677507979499998	0.0724534997687	0.0944298462425	0.24258326593	0.0479090120485	0.567906486897	0.078709577207	0.207643833002	0.40617807160999997	0.133602212084	11.149763110799999
YCR050C	1.7564217180300001	0.7416758695110001	4.24540051081	0.7416758695110001	0.7416758695110001	1.7564179101099997	0.7416758695110001	2.9399320241500004	2.93990256514	0.567906486897	0.7416758695110001	1.7564518441599999	1.7564308136200002	0.7416758695110001	1.29303642857
YCR051W	1.7564217180300001	0.7416758695110001	4.24540051081	0.7416758695110001	0.7416758695110001	1.7564179101099997	0.7416758695110001	2.9399320241500004	2.93990256514	0.567906486897	0.7416758695110001	1.7564518441599999	1.7564308136200002	0.7416758695110001	1.29303642857
YCR052W	0.13932899702999998	0.276850340737	0.368285660526	0.005437804066560001	0.11836142692099999	0.106966579206	0.0375025090427	0.100359172609	0.144440767545	0.315301336615	0.028527086848900002	0.119076120781	0.21697603333	0.22503976589400002	0.246612051932
YCR053W	0.125573127202	0.421624925735	0.409195029219	0.04620782587069999	2.01203287751	0.342033940175	0.13091842339	0.676671280121	0.0880940519919	0.567906486897	0.112465288504	0.254222550739	0.17070561106600002	0.175144856678	1.29303642857
YCR054C	0.125573127202	0.421624925735	0.182661142307	0.175484925942	0.25332025215500004	0.104974694757	0.13091842339	0.330318430635	0.22144697139299999	0.648639724742	0.112465288504	0.254222550739	0.5090530937919999	0.175144856678	0.164416974301
YCR057C	0.7259411011110001	0.5423849954909999	0.461192170703	0.883465119204	1.0328319076899999	0.665005337984	0.26889919180599997	0.651330371552	1.0633713889799998	0.170961314727	0.6877327528110001	0.400457158424	0.31501851026	0.319906836635	0.734360072917
YCR059C	0.711661518758	0.305440778924	1.40697692755	0.04678381280180001	0.14165073551899998	0.035593922877699996	0.421586547387	0.57534786648	0.111700335188	0.229027445683	0.0397682078237	0.142420303028	1.42452177352	0.274698542808	0.164416974301
YCR060W	0.711661518758	0.305440778924	1.40697692755	0.04678381280180001	0.14165073551899998	0.035593922877699996	0.421586547387	0.57534786648	0.111700335188	0.229027445683	0.0397682078237	0.142420303028	1.42452177352	0.274698542808	0.164416974301
YCR061W	0.471829507916	0.0440162181795	0.000575618444965	4.87507835183e-06	0.0182534151974	0.00012869896520599998	0.000498011319603	0.121502748653	0.173593955482	0.08993286357730002	0.0283991861139	0.635096702528	0.0668164697158	0.0026713126372399994	20.0045596888
YCR063W	0.729947282586	0.14921703775599998	0.764774217316	0.005783374665289999	0.145578453183	0.0148695828352	0.00486212984421	0.10674929063	0.06376333522199999	0.400569851761	0.0180504736229	0.146797936227	0.302398251244	0.0122013150642	0.09140802412
YCR064C	0.729947282586	0.14921703775599998	0.0491581721074	0.00125613824401	0.0367281265078	0.0148695828352	0.00486212984421	2.87440975374	0.10947349303300001	1.16572414015	0.0581703566336	0.146797936227	0.0552626767518	0.31709077323	0.104478979862
YCR065W	0.654957344764	0.17640416050500002	0.0898900770097	0.00317081488236	0.0507926823327	0.0262504406067	0.00866147085064	2.4895585649900003	0.20305935905	0.364886509181	0.09196115868480001	0.42476059228	0.0813715600138	0.6822831742190001	0.50887844581
YCR066W	0.5287060699989999	0.47575663457500006	0.286054641881	0.08109835705030001	0.314791540799	0.154930371806	0.18482459020999997	0.149742422163	0.371294800902	0.456026358517	0.163683394796	0.31570080114599997	0.228751326003	0.233534977646	0.393170429669
YCR067C	0.16159408364299999	0.10825822326	0.273906631739	0.011734381446	0.684487006328	0.316488912588	0.30488937205899996	0.291997151717	9.40215209616	1.11580697509	0.022721772349400003	1.4012175517899998	0.0254084240153	0.00490466010936	0.05617135147749999
YCR068W	0.24278324973999998	0.100135918559	0.146424389947	0.0027506129706	0.381033101643	0.164116840882	0.265131741393	0.38357219339299997	9.24259107414	0.40676921428199997	0.0178644398505	1.7249090985599997	0.020893893110499998	0.003909053476780001	0.079240817252
YCR069W	0.263947793973	0.251764502056	0.456111916678	0.0193486537149	0.0993472248639	0.20587253598400002	0.0278522656433	0.377840892219	0.003983625952750001	0.573609660179	0.020538515953	0.100007050336	0.177691802133	0.049315900454400007	0.135969554007
YCR071C	0.125573127202	0.421624925735	0.048542442411900005	0.04620782587069999	1.30254508394	0.104974694757	0.13091842339	0.100579166284	0.0198568001183	0.648639724742	0.112465288504	0.254222550739	0.17070561106600002	0.175144856678	0.164416974301
YCR072C	0.500340321475	0.33831849982699996	0.0769065497103	0.0156701622774	0.508552181416	0.050590382119899996	0.0689154360574	0.17987760961899998	0.31911312378	0.37598919730499997	0.055731826614199995	0.510565996846	0.0995117233036	0.103088037918	0.308013220729
YCR073C	0.5287060699989999	0.47575663457500006	0.286054641881	0.5827804353639999	0.8451308866339999	0.470116813144	0.5434226694150001	0.45717695791999996	0.162796138768	0.7379598029250001	0.163683394796	0.31570080114599997	1.88244143699	0.659172380862	0.20033211074700003
YCR073W-A	0.5287060699989999	0.47575663457500006	0.286054641881	0.5827804353639999	0.8451308866339999	0.470116813144	0.5434226694150001	0.45717695791999996	0.162796138768	0.7379598029250001	0.163683394796	0.31570080114599997	1.88244143699	0.659172380862	0.20033211074700003
YCR075C	0.174015213163	0.20986965244199998	0.160332027659	0.0286937658428	0.070698515063	0.00905626843579	0.015483067216900001	0.00815113879117	0.005150609120520001	0.113640846802	0.144538750702	0.249535598857	0.844101480837	0.125937852818	0.0666384019526
YCR075W-A	0.174015213163	0.20986965244199998	0.160332027659	0.0286937658428	0.070698515063	0.00905626843579	0.015483067216900001	0.00815113879117	0.005150609120520001	0.113640846802	0.144538750702	0.249535598857	0.844101480837	0.125937852818	0.0666384019526
YCR076C	0.125573127202	0.421624925735	0.048542442411900005	0.04620782587069999	0.25332025215500004	0.104974694757	0.13091842339	0.676671280121	0.0198568001183	0.456026358517	0.112465288504	0.254222550739	0.17070561106600002	0.519905839723	0.393170429669
YCR077C	0.711661518758	0.305440778924	0.0500985235669	0.130081606816	0.43684771626100005	0.141906482927	0.050696858222699995	1.7584161999599999	0.014008762725700001	0.37598919730499997	0.35685189175399995	0.142420303028	0.077038625904	0.274698542808	0.308013220729
YCR079W	0.711661518758	0.305440778924	0.0500985235669	0.130081606816	0.43684771626100005	0.141906482927	0.050696858222699995	1.7584161999599999	0.014008762725700001	0.37598919730499997	0.35685189175399995	0.142420303028	0.077038625904	0.274698542808	0.308013220729
YCR081C-A	1.2865025273100001	0.421624925735	0.182661142307	0.39557535867	0.25332025215500004	0.104974694757	0.13091842339	1.12160205274	0.22144697139299999	0.267555956609	0.112465288504	0.707248498179	0.17070561106600002	0.175144856678	0.20033211074700003
YCR081W	1.33604404332	0.5423849954909999	0.90099383365	0.14719446264	0.399597788277	0.23603411838899999	0.26889919180599997	0.651330371552	0.636998335834	0.37598919730499997	0.245799265286	1.03470902892	0.31501851026	0.319906836635	0.308013220729
YCR082W	1.2865025273100001	0.421624925735	0.182661142307	0.39557535867	0.25332025215500004	0.104974694757	0.13091842339	1.12160205274	0.22144697139299999	0.267555956609	0.112465288504	0.707248498179	0.17070561106600002	0.175144856678	0.20033211074700003
YCR083W	0.262336888944	0.5423849954909999	0.151349175948	0.883465119204	1.8233219623900003	0.23603411838899999	0.26889919180599997	0.651330371552	0.307746881468	0.7416758695110001	0.245799265286	0.400457158424	0.31501851026	0.319906836635	0.7416758695110001
YCR084C	0.0103799354469	0.19223814807300002	0.0056610782455000005	0.000666702119917	0.472660217614	0.0348077954696	0.152444750745	0.0316286436833	0.0028864612258200006	0.08767497771119999	0.0405621638441	0.060373087349500004	0.098771695152	0.024353486203200003	0.04743905687199999
YCR085W	0.0103799354469	0.19223814807300002	0.0056610782455000005	0.000666702119917	0.472660217614	0.0348077954696	0.152444750745	0.0316286436833	0.0028864612258200006	0.08767497771119999	0.0405621638441	0.060373087349500004	0.098771695152	0.024353486203200003	0.04743905687199999
YCR086W	2.05929676063	0.305440778924	0.483354327815	0.009216903320700002	0.14165073551899998	0.035593922877699996	0.050696858222699995	0.57534786648	0.046885201076600005	0.229027445683	0.15531518629899999	0.438789159713	3.22491467334	0.08019020918	0.164416974301
YCR087C-A	0.21425333717	0.229590712608	0.212394549107	0.0019015310767500002	0.595613707915	13.790859369100001	0.22821909331999998	1.1153109024099999	0.0626194971436	0.113640846802	0.06929407813630001	0.08429296064410001	1.3699585747999998	0.152512897069	0.23631615769499997
YCR087W	0.7416758695110001	0.7416758695110001	0.7416758695110001	0.7416758695110001	0.7416758695110001	1.7564179101099997	0.7416758695110001	0.7416758695110001	0.7416758695110001	0.7416758695110001	0.7416758695110001	0.7416758695110001	0.7416758695110001	0.7416758695110001	0.7416758695110001
YCR088W	0.21425333717	0.229590712608	0.212394549107	0.0019015310767500002	0.595613707915	13.790859369100001	0.22821909331999998	1.1153109024099999	0.0626194971436	0.113640846802	0.06929407813630001	0.08429296064410001	1.3699585747999998	0.152512897069	0.23631615769499997
YCR089W	0.0256297563722	0.251764502056	0.456111916678	0.00321392858826	0.0993472248639	0.0807713614716	0.11618491195	0.016374922426400002	0.0439242193575	0.315301336615	0.22665569058499999	0.100007050336	0.177691802133	0.049315900454400007	0.246612051932
YCR090C	1.15247080395	0.251764502056	0.280135005763	0.06170361632040001	0.0993472248639	0.0178634710339	0.0278522656433	0.9328544808079999	0.003983625952750001	0.267555956609	0.22665569058499999	0.328787023113	0.39977208338799997	0.185023989872	0.58072177812
YCR091W	1.85245949471	0.627332989448	4.0069417100999996	0.785291464349	0.525453893132	0.382894418116	1.0647954315500001	0.377136150493	1.8287686495599997	0.37598919730499997	1.01704342413	0.5261233358349999	0.45578005171700003	0.460023739818	0.8298902528129999
YCR092C	0.402791787887	0.305440778924	0.137794259897	0.009216903320700002	1.3870217080399998	3.50068606669	0.050696858222699995	0.134143915151	0.111700335188	0.7379598029250001	0.15531518629899999	0.142420303028	0.077038625904	0.274698542808	0.20033211074700003
YCR093W	0.402791787887	0.305440778924	0.137794259897	0.009216903320700002	1.3870217080399998	3.50068606669	0.050696858222699995	0.134143915151	0.111700335188	0.7379598029250001	0.15531518629899999	0.142420303028	0.077038625904	0.274698542808	0.20033211074700003
YCR094W	1.85245949471	0.627332989448	3.0731649112299997	0.288307812734	1.30372096436	0.382894418116	1.0647954315500001	1.74593364088	0.6245117538270001	0.315301336615	0.392387027338	2.24723676703	1.15466195646	0.460023739818	0.689634864716
YCR095C	1.01385201196	0.47575663457500006	0.598539168969	0.277226063026	0.8451308866339999	0.154930371806	0.18482459020999997	0.894238456706	0.371294800902	0.229027445683	0.163683394796	0.8471731639810001	0.647973508556	0.233534977646	0.164416974301
YCR095W-A	1.01385201196	0.47575663457500006	0.598539168969	0.277226063026	0.8451308866339999	0.154930371806	0.18482459020999997	0.894238456706	0.371294800902	0.229027445683	0.163683394796	0.8471731639810001	0.647973508556	0.233534977646	0.164416974301
YCR096C	0.929963026302	0.75925112198	0.00597324998304	0.005437804066560001	0.75807696187	0.0251714074978	0.148072916159	1.10121362253	0.00749788774484	0.567906486897	0.284097283729	1.2448139036	0.0599929371292	0.0627478596981	0.520423762917
YCR097W	0.929963026302	0.75925112198	0.00597324998304	0.005437804066560001	0.75807696187	0.0251714074978	0.148072916159	1.10121362253	0.00749788774484	0.567906486897	0.284097283729	1.2448139036	0.0599929371292	0.0627478596981	0.520423762917
YCR097W-A	1.01385201196	0.47575663457500006	1.0066235620000001	0.08109835705030001	0.314791540799	0.154930371806	0.18482459020999997	1.43616302439	0.371294800902	0.37598919730499997	0.163683394796	0.31570080114599997	1.20980310065	0.233534977646	0.308013220729
YCR098C	0.010443080528600001	0.256717962588	0.0154575176919	0.051225238681800005	0.262293388458	3.44345926024	0.07889789895760001	0.131166143828	0.0015751540713	0.516607523315	0.000166513054359	1.00487107246	0.0838729740441	0.0015803275177599999	0.0339872714977
YCR099C	0.125573127202	0.421624925735	0.409195029219	0.04620782587069999	0.25332025215500004	0.104974694757	0.13091842339	0.100579166284	0.0198568001183	0.37598919730499997	0.361804742094	0.254222550739	0.5090530937919999	0.175144856678	0.308013220729
YCR100C	0.7259411011110001	0.5423849954909999	0.151349175948	0.14719446264	0.399597788277	0.23603411838899999	0.26889919180599997	0.651330371552	0.092206116351	0.7416758695110001	0.245799265286	0.400457158424	0.31501851026	0.319906836635	0.7416758695110001
YCR101C	1.80684395252	0.33831849982699996	0.197562810359	0.18806746603500002	0.17050050912099998	0.420977953973	0.520796862459	2.62777161745	1.73119970777	0.229027445683	0.449942668496	0.17132270995700002	0.327459914868	0.103088037918	0.493604459256
YCR102C	0.500340321475	0.33831849982699996	0.0168282488456	0.0725280990535	1.5589444146	0.420977953973	0.0689154360574	1.55127079796	0.51190511601	0.129817728381	0.20436474946400002	0.510565996846	0.327459914868	0.6883857444050001	0.079240817252
YCR102W-A	1.33604404332	0.5423849954909999	0.151349175948	0.14719446264	0.399597788277	0.23603411838899999	0.26889919180599997	0.651330371552	0.092206116351	0.7416758695110001	0.245799265286	1.03470902892	0.31501851026	0.319906836635	0.7416758695110001
YCR104W	0.7901063091830001	0.421624925735	0.182661142307	0.39557535867	0.25332025215500004	0.104974694757	0.409585746889	0.100579166284	1.02143465036	0.808804384044	0.361804742094	0.254222550739	0.5090530937919999	0.175144856678	0.079240817252
YCR105W	0.0650244783853	0.33831849982699996	0.384028636613	0.0156701622774	0.17050050912099998	0.050590382119899996	0.0689154360574	0.17987760961899998	0.025984721386299998	0.37598919730499997	0.055731826614199995	0.510565996846	0.327459914868	0.33701612152599997	0.308013220729
YCR106W	0.6433983539370001	0.13750254361	0.222151243711	0.00382117067835	0.30269455814199997	2.7355899311900003	0.00364572718682	0.29592326496599997	0.022410231835	0.08767497771119999	0.11016206857699999	0.128885630113	0.454996904783	0.134880418916	0.7116884130500001
YCR107W	0.4951311221	0.14921703775599998	0.0491581721074	0.018169779634200002	0.9569262254009999	0.0493287055628	0.182210419442	0.20728520698	0.000482065740916	0.08767497771119999	0.253338157522	0.146797936227	0.0552626767518	0.31709077323	0.04743905687199999
YCR108C	0.7416758695110001	0.7416758695110001	0.7416758695110001	0.7416758695110001	0.7416758695110001	1.7564179101099997	0.7416758695110001	0.7416758695110001	0.7416758695110001	0.456026358517	0.7416758695110001	0.7416758695110001	1.7564308136200002	0.7416758695110001	0.393170429669
YDL001W	1.3333528599200002	0.276850340737	1.15160384643	0.030130079874499997	0.37720726725000003	0.783908402397	0.0375025090427	1.10121362253	0.402031879507	0.047059854558	0.525525968361	0.7612763667360001	1.24371252801	0.22503976589400002	0.0207720680323
YDL002C	1.3333528599200002	0.276850340737	1.15160384643	0.030130079874499997	0.37720726725000003	0.783908402397	0.0375025090427	1.10121362253	0.402031879507	0.047059854558	0.525525968361	0.7612763667360001	1.24371252801	0.22503976589400002	0.0207720680323
YDL003W	0.0661261402351	1.7805998178599998	0.633160342653	0.00789244591656	0.530066066193	0.45859875908299996	0.015483067216900001	0.672635223959	0.0404352207635	0.170961314727	0.053026996273	0.532934637426	0.287107466877	0.125937852818	0.113097193636
YDL004W	1.79477549724	0.276850340737	1.15160384643	0.030130079874499997	1.24017724085	0.26069493044799996	0.342772431782	1.5062245577200002	0.402031879507	0.19735796395999997	0.525525968361	0.37906522585600005	0.47334248986999994	0.0627478596981	0.135969554007
YDL005C	1.79477549724	0.276850340737	1.15160384643	0.030130079874499997	1.24017724085	0.26069493044799996	0.148072916159	1.5062245577200002	0.402031879507	0.19735796395999997	0.525525968361	0.37906522585600005	0.47334248986999994	0.0627478596981	0.135969554007
YDL006W	1.051430363	0.627332989448	3.0731649112299997	1.4313479607	1.30372096436	12.1582527749	0.414269143512	0.377136150493	1.8287686495599997	0.37598919730499997	1.79852423434	0.5261233358349999	0.45578005171700003	1.16380067403	0.308013220729
YDL007C-A	0.402791787887	0.305440778924	0.0500985235669	0.04678381280180001	0.14165073551899998	0.141906482927	0.421586547387	0.134143915151	0.014008762725700001	0.19735796395999997	0.0397682078237	0.863209693161	0.562453221636	0.08019020918	0.135969554007
YDL007W	0.262336888944	0.5423849954909999	2.07735917182	0.14719446264	1.0328319076899999	0.23603411838899999	0.74101085225	1.8900685462	0.307746881468	0.148719985445	0.6877327528110001	1.03470902892	0.31501851026	0.319906836635	0.0944980573657
YDL008W	0.178757951945	1.19768281863	0.286054641881	0.08109835705030001	0.314791540799	0.154930371806	0.5434226694150001	0.45717695791999996	0.042134954999900005	0.567906486897	0.9523548152719999	0.31570080114599997	0.228751326003	0.233534977646	0.520423762917
YDL009C	0.178757951945	1.19768281863	0.286054641881	0.08109835705030001	0.314791540799	0.154930371806	0.5434226694150001	0.45717695791999996	0.042134954999900005	0.567906486897	0.9523548152719999	0.31570080114599997	0.228751326003	0.233534977646	0.520423762917
YDL010W	1.6044453207499998	0.20986965244199998	0.867949416001	0.0286937658428	0.24795449224399999	0.046106049732400005	0.015483067216900001	0.249043562881	6.78056784197	0.178111758954	0.0107207771446	1.8908218020099998	0.530349221748	0.8710084759810001	0.09140802412
YDL011C	2.7708759436199997	0.627332989448	0.293135036691	0.288307812734	0.525453893132	0.382894418116	0.414269143512	0.377136150493	0.6245117538270001	0.7416758695110001	0.392387027338	0.5261233358349999	0.45578005171700003	0.460023739818	0.7416758695110001
YDL012C	1.1974956776999999	0.13750254361	0.336060439141	0.00382117067835	0.127749599086	0.0386324623648	0.00364572718682	0.0345548006284	2.58951473105	0.077219069182	0.00214927847816	1.27384162351	0.127151904299	0.276581434653	0.156456291153
YDL013W	0.034801923904	0.276850340737	0.206460816183	2.25456369262	0.75807696187	0.0251714074978	0.148072916159	0.46576783177299996	0.027456118254900002	0.267555956609	0.11847762897900001	0.7612763667360001	0.47334248986999994	0.0627478596981	0.20033211074700003
YDL014W	0.125573127202	0.421624925735	0.182661142307	0.04620782587069999	0.25332025215500004	0.104974694757	0.13091842339	1.12160205274	0.0198568001183	0.315301336615	0.112465288504	0.254222550739	0.5090530937919999	0.175144856678	0.689634864716
YDL015C	0.125573127202	0.421624925735	0.182661142307	0.04620782587069999	0.25332025215500004	0.104974694757	0.13091842339	1.12160205274	0.0198568001183	0.315301336615	0.112465288504	0.254222550739	0.5090530937919999	0.175144856678	0.689634864716
YDL016C	0.7416758695110001	0.7416758695110001	0.7416758695110001	0.7416758695110001	0.7416758695110001	0.7416758695110001	0.7416758695110001	0.7416758695110001	0.7416758695110001	0.567906486897	0.7416758695110001	0.7416758695110001	0.7416758695110001	0.7416758695110001	0.520423762917
YDL017W	1.0964505091399999	0.305440778924	2.25078355387	1.01362924543	1.3870217080399998	0.035593922877699996	0.189225274649	0.134143915151	0.551052652797	0.808804384044	0.0397682078237	0.438789159713	0.265886297795	0.578267346798	0.079240817252
YDL018C	1.0964505091399999	0.305440778924	2.25078355387	1.01362924543	1.3870217080399998	0.035593922877699996	0.189225274649	0.134143915151	0.551052652797	0.808804384044	0.0397682078237	0.438789159713	0.265886297795	0.578267346798	0.079240817252
YDL019C	0.929963026302	0.276850340737	0.0959320853938	0.005437804066560001	0.75807696187	0.26069493044799996	0.0375025090427	0.752431811708	0.027456118254900002	1.5617008606	0.8372841236390001	0.37906522585600005	0.8193548989339999	0.48820583638099996	0.113097193636
YDL020C	0.325637028941	0.75925112198	0.368285660526	0.005437804066560001	0.11836142692099999	12.146838190499999	0.342772431782	0.46576783177299996	0.144440767545	0.229027445683	0.028527086848900002	0.37906522585600005	0.8193548989339999	0.0627478596981	0.493604459256
YDL021W	0.0609177781214	0.42635258912100005	0.135765203114	0.0320714881251	0.555215894621	1.2472055528000001	0.021524638360700003	1.18630431123	0.044366889725000004	0.132630735074	4.92062041549	0.8841827433030001	0.454996904783	5.56989092175	0.012770452670599999
YDL022C-A	0.411833383875	0.649971206122	0.109778999535	0.042196900811400005	0.28440179252500003	0.547801682031	0.0207445799736	0.0115436282858	0.00210177439761	0.40676921428199997	0.8902975761290001	0.08429296064410001	0.611746056505	0.351415747765	0.27205066650299997
YDL022W	0.195727189195	0.0837980606053	0.0750830374446	1.6879221134900002e-08	0.0911118674981	0.527382664507	0.057393072014800005	0.272539196767	0.000174659357685	1.41197396462	13.192223974300001	0.283917105467	2.0880410608599997	1.8820558784599999	0.0070506095014
YDL023C	0.408131730448	0.627332989448	0.293135036691	0.288307812734	0.525453893132	0.382894418116	0.414269143512	0.983589266575	1.17152787205	0.567906486897	0.392387027338	0.5261233358349999	1.15466195646	1.16380067403	0.520423762917
YDL024C	0.344281312666	0.603457413611	0.07945760808789999	0.0286937658428	0.24795449224399999	0.128493715044	0.015483067216900001	0.00815113879117	0.00011967178313299999	0.509684151341	0.76477854551	0.0712534913713	0.119971157802	0.125937852818	0.113097193636
YDL025C	1.6913089343399998	0.14921703775599998	3.68359430539	0.005783374665289999	0.0367281265078	0.0493287055628	0.182210419442	0.34953119048299996	0.033580636739599996	0.40676921428199997	0.626035254764	0.146797936227	0.514371201621	0.31709077323	0.5735357987259999
YDL025W-A	0.0516273868503	0.19223814807300002	0.0056610782455000005	0.005011848836149999	0.0598667906166	0.0348077954696	0.0115738368057	0.09352626737119998	0.0257590524908	0.315301336615	0.007762844104010001	0.060373087349500004	0.098771695152	0.024353486203200003	0.246612051932
YDL026W	1.051430363	0.627332989448	0.796244990919	0.288307812734	0.525453893132	0.382894418116	0.414269143512	1.74593364088	0.218779083458	0.567906486897	0.392387027338	1.30514383149	0.45578005171700003	0.460023739818	0.520423762917
YDL027C	0.0190586539368	0.13750254361	0.000930042684382	0.000786937501029	0.0312874262625	0.0111660058981	0.00364572718682	0.0859188977225	0.00372705908338	0.7379598029250001	0.00214927847816	0.0316289925654	0.04553459453480001	0.00970788955606	0.20033211074700003
YDL028C	0.263947793973	0.251764502056	0.00357107987584	0.00321392858826	0.0993472248639	0.0178634710339	0.0278522656433	0.0751997824838	0.003983625952750001	0.267555956609	0.09056512703780001	0.328787023113	0.0469234397406	0.049315900454400007	0.20033211074700003
YDL029W	0.125573127202	0.421624925735	0.048542442411900005	0.04620782587069999	0.25332025215500004	0.104974694757	0.13091842339	0.100579166284	0.0880940519919	2.3839241028	0.112465288504	0.707248498179	0.5090530937919999	0.519905839723	0.520423762917
YDL030W	0.0898336240967	0.376547289953	0.118200027454	0.0267831699356	0.20677507979499998	0.0724534997687	0.0944298462425	0.24258326593	0.00948474707537	0.229027445683	0.078709577207	0.598150680819	0.40617807160999997	0.133602212084	0.164416974301
YDL031W	0.125573127202	0.421624925735	0.048542442411900005	0.04620782587069999	0.7051634476880001	0.104974694757	0.13091842339	0.676671280121	0.42373118754699995	0.37598919730499997	0.361804742094	0.254222550739	0.17070561106600002	0.519905839723	1.5026206556400001
YDL032W	0.125573127202	0.421624925735	0.409195029219	0.04620782587069999	0.25332025215500004	0.104974694757	0.13091842339	0.676671280121	0.0198568001183	0.315301336615	0.112465288504	0.254222550739	0.5090530937919999	0.175144856678	0.689634864716
YDL033C	0.0898336240967	0.376547289953	0.118200027454	0.0267831699356	0.5960843125399999	0.252946654474	0.0944298462425	0.52029355173	0.272754486631	0.267555956609	0.27056650980999997	0.207643833002	0.129586908832	0.41643671705799995	1.0998195697600002
YDL034W	0.408131730448	0.627332989448	0.293135036691	0.288307812734	0.525453893132	0.382894418116	0.414269143512	0.377136150493	0.6245117538270001	1.15523981683	0.392387027338	0.5261233358349999	0.45578005171700003	0.460023739818	0.393170429669
YDL035C	0.344281312666	0.20986965244199998	0.278716652082	0.00789244591656	0.070698515063	0.45859875908299996	0.015483067216900001	0.249043562881	0.0164093948056	0.148719985445	0.144538750702	0.249535598857	0.119971157802	0.125937852818	0.0944980573657
YDL036C	0.7259411011110001	1.3397184898999999	0.151349175948	0.14719446264	0.399597788277	0.23603411838899999	0.26889919180599997	1.21525454735	0.092206116351	0.456026358517	0.245799265286	0.400457158424	0.31501851026	0.319906836635	0.393170429669
YDL037C	0.5287060699989999	0.47575663457500006	0.0842849044218	0.08109835705030001	0.8451308866339999	0.470116813144	0.5434226694150001	0.45717695791999996	0.662935943131	1.3936647178600001	0.163683394796	0.31570080114599997	0.228751326003	0.233534977646	0.520423762917
YDL039C	0.7416758695110001	0.7416758695110001	0.7416758695110001	0.7416758695110001	0.7416758695110001	0.7416758695110001	0.7416758695110001	0.7416758695110001	1.75640238843	0.7416758695110001	0.7416758695110001	0.7416758695110001	1.7564308136200002	0.7416758695110001	0.7416758695110001
YDL040C	0.108555659167	0.251764502056	0.0665478124504	0.00321392858826	0.0993472248639	0.0178634710339	0.11618491195	0.377840892219	0.003983625952750001	0.315301336615	0.09056512703780001	0.328787023113	0.0469234397406	0.185023989872	0.246612051932
YDL041W	0.408131730448	0.627332989448	0.293135036691	0.288307812734	0.525453893132	0.382894418116	1.0647954315500001	0.983589266575	0.6245117538270001	0.567906486897	0.392387027338	1.30514383149	1.15466195646	0.460023739818	0.520423762917
YDL042C	0.301286169145	0.376547289953	1.21092941213	0.0267831699356	0.5960843125399999	0.0724534997687	0.313775634866	1.3395874241399999	0.132709467991	0.315301336615	0.27056650980999997	0.207643833002	0.129586908832	0.133602212084	0.246612051932
YDL043C	0.7259411011110001	0.5423849954909999	0.151349175948	0.14719446264	0.399597788277	0.23603411838899999	0.26889919180599997	1.8900685462	0.092206116351	0.315301336615	0.245799265286	0.400457158424	1.5276634657	0.319906836635	0.246612051932
YDL044C	0.17928216264400001	0.305440778924	0.0100100242196	0.04678381280180001	0.43684771626100005	0.035593922877699996	0.050696858222699995	0.0332192398053	0.046885201076600005	0.315301336615	0.0397682078237	0.438789159713	0.077038625904	0.08019020918	0.689634864716
YDL045C	1.2865025273100001	0.421624925735	0.7214997624070001	0.04620782587069999	0.25332025215500004	0.6971275498430001	0.13091842339	1.64980727334	0.22144697139299999	0.19735796395999997	0.112465288504	0.707248498179	0.17070561106600002	0.175144856678	0.135969554007
YDL045W-A	0.7901063091830001	0.421624925735	0.409195029219	0.175484925942	1.30254508394	0.342033940175	0.13091842339	0.100579166284	1.84142029738	0.170961314727	0.731460155228	0.254222550739	0.5090530937919999	0.519905839723	0.113097193636
YDL046W	0.0846992843674	0.229590712608	0.212394549107	0.0123811050618	0.595613707915	0.162670884438	0.0207445799736	1.1153109024099999	0.121908036173	0.229027445683	0.593857155151	0.286076884907	0.338493980479	0.0388884960283	0.164416974301
YDL047W	1.39638681634	0.992766965952	0.0029840088230500003	0.0156395158447	0.169529589595	0.0205736301613	0.5576389291030001	6.33813273099	1.53756349774	1.16277441394	0.086166634762	0.0152189325049	0.655509240449	0.533622021241	15.655511813299999
YDL048C	6.1378819793199995	1.75331402075	0.6812788287389999	0.174432898402	0.482895711312	0.0214246230657	2.35698857966	0.10891381761800001	20.0007750554	0.582696118269	2.47569041278	0.700140630186	0.232154201956	1.16266703622	20.0081564957
YDL049C	1.1655872864299999	1.6541262362	3.09396646861	0.151691239464	0.698750928676	0.307759160664	0.164791687247	4.915801479040001	11.0851284981	2.12121111595	4.09947236685	3.6906458084699993	3.8052979071199995	1.3761364179299997	2.6895579931499998
YDL050C	0.262336888944	0.5423849954909999	2.07735917182	0.14719446264	0.399597788277	0.665005337984	0.26889919180599997	2.65466120123	0.307746881468	0.456026358517	0.6877327528110001	0.400457158424	0.31501851026	0.319906836635	0.393170429669
YDL051W	0.38584462416299997	0.100135918559	0.146424389947	0.00069463791952	0.016608151874799998	2.30191787312	0.029255650547700005	0.98129732235	0.00392397639764	0.615161734956	0.04860483285159999	0.197586901948	0.0658591807868	0.294009715086	0.04743905687199999
YDL052C	0.38584462416299997	0.100135918559	0.146424389947	0.00069463791952	0.016608151874799998	2.30191787312	0.029255650547700005	0.98129732235	0.00392397639764	0.615161734956	0.04860483285159999	0.197586901948	0.0658591807868	0.294009715086	0.04743905687199999
YDL053C	3.23893078518	0.421624925735	0.182661142307	0.04620782587069999	0.7051634476880001	0.104974694757	0.13091842339	0.330318430635	1.02143465036	0.37598919730499997	0.112465288504	0.254222550739	0.17070561106600002	0.519905839723	0.308013220729
YDL054C	1.8323790969999998	0.19223814807300002	0.348594796175	0.000666702119917	0.21660516027499999	0.0064615683986399995	0.307250900311	0.20201208790600003	0.104470048936	0.846297842316	0.657424374676	0.822501667138	0.022833764390099997	0.254842565451	0.246612051932
YDL055C	0.226911032199	0.155605142349	0.489835430968	3.43026427217e-06	0.230735039482	0.00130898490568	6.13673161815e-05	12.282447039700001	0.0005050759279040001	0.0122078282469	1.03252390289	0.0509268076189	0.0741889815723	0.052428564433199994	0.198552256572
YDL056W	1.2865025273100001	0.421624925735	0.182661142307	0.04620782587069999	0.25332025215500004	0.342033940175	1.32033129932	0.100579166284	0.42373118754699995	0.315301336615	0.112465288504	0.254222550739	1.56009085333	0.175144856678	0.689634864716
YDL057W	0.178757951945	1.19768281863	0.0842849044218	0.08109835705030001	0.8451308866339999	0.470116813144	0.18482459020999997	0.894238456706	0.042134954999900005	0.19735796395999997	0.49179418122199997	0.31570080114599997	1.20980310065	0.233534977646	0.135969554007
YDL058W	0.21425333717	0.229590712608	0.544526529632	0.0019015310767500002	0.0836866469333	10.4247402154	0.0913089146673	0.056371797801900006	0.0270235319152	0.08767497771119999	1.6406535099500001	0.08429296064410001	0.9581906543909999	0.351415747765	0.04743905687199999
YDL059C	0.21425333717	0.229590712608	0.544526529632	0.0019015310767500002	0.0836866469333	10.4247402154	0.0913089146673	0.056371797801900006	0.0270235319152	0.08767497771119999	1.6406535099500001	0.08429296064410001	0.9581906543909999	0.351415747765	0.04743905687199999
YDL060W	0.0189276282391	0.229590712608	0.0136807716907	0.0019015310767500002	0.595613707915	0.0127082427604	0.0207445799736	1.4874365811599999	0.121908036173	0.170961314727	0.014825184094200002	0.08429296064410001	0.145882329158	0.0388884960283	0.113097193636
YDL061C	0.034801923904	0.276850340737	0.0325948945212	0.005437804066560001	0.37720726725000003	0.0251714074978	0.0375025090427	1.9621321752599998	0.144440767545	0.229027445683	0.028527086848900002	0.119076120781	0.21697603333	0.0627478596981	0.164416974301
YDL062W	0.408131730448	0.627332989448	0.293135036691	0.288307812734	0.525453893132	0.382894418116	1.0647954315500001	0.377136150493	0.218779083458	0.456026358517	0.392387027338	0.5261233358349999	0.45578005171700003	0.460023739818	0.393170429669
YDL063C	2.7708759436199997	0.627332989448	0.293135036691	0.288307812734	0.525453893132	0.382894418116	0.414269143512	1.74593364088	0.218779083458	1.3936647178600001	1.01704342413	2.24723676703	2.0137075165900002	0.460023739818	1.29303642857
YDL064W	0.231653634721	0.33831849982699996	0.0769065497103	0.0156701622774	0.17050050912099998	0.050590382119899996	0.0689154360574	0.17987760961899998	0.025984721386299998	0.567906486897	0.055731826614199995	0.17132270995700002	0.0995117233036	0.103088037918	0.520423762917
YDL065C	0.231653634721	0.33831849982699996	0.0769065497103	0.0156701622774	0.17050050912099998	0.050590382119899996	0.0689154360574	0.17987760961899998	0.025984721386299998	0.567906486897	0.055731826614199995	0.17132270995700002	0.0995117233036	0.103088037918	0.520423762917
YDL066W	2.8719545613700004	0.5423849954909999	8.11870959689	0.14719446264	0.399597788277	2.6948064965400005	0.26889919180599997	0.230185609361	1.0633713889799998	0.148719985445	1.97266015132	0.400457158424	2.3243831975	1.5451122753100002	0.0944980573657
YDL067C	2.8719545613700004	0.5423849954909999	8.11870959689	0.14719446264	0.399597788277	2.6948064965400005	0.26889919180599997	0.230185609361	1.0633713889799998	0.148719985445	1.97266015132	0.400457158424	2.3243831975	1.5451122753100002	0.0944980573657
YDL068W	0.178757951945	0.47575663457500006	0.0842849044218	0.08109835705030001	0.314791540799	0.154930371806	0.5434226694150001	0.149742422163	0.042134954999900005	0.37598919730499997	0.49179418122199997	0.31570080114599997	0.647973508556	0.233534977646	0.308013220729
YDL069C	0.17928216264400001	0.305440778924	0.0100100242196	0.04678381280180001	0.43684771626100005	0.035593922877699996	0.050696858222699995	0.57534786648	0.00219754085247	0.37598919730499997	0.0397682078237	0.142420303028	0.077038625904	0.08019020918	0.308013220729
YDL070W	0.00215203726237	0.088790775872	0.17347675125700002	2.72441280766e-08	0.6392942072869999	0.0006504989155049999	0.00769204498791	1.15978962666	0.0022374727820100005	0.132630735074	0.059898452539999994	0.101131796523	0.0637487147236	0.00569861652879	0.061276005968500004
YDL071C	1.051430363	1.5186163487	0.796244990919	0.288307812734	0.525453893132	0.382894418116	1.87339068373	0.377136150493	0.218779083458	0.7416758695110001	0.392387027338	3.30895731705	2.0137075165900002	0.460023739818	2.94002553593
YDL072C	0.0318879689652	0.10825822326	0.11202676710300001	0.00019044174389300003	0.21822513145599998	0.0182922711518	0.010333285637700002	1.09190343462	0.000777360601493	0.7379598029250001	0.0598497484779	0.220145612718	0.17236758649999998	0.0834402178742	0.20033211074700003
YDL073W	0.7259411011110001	0.5423849954909999	0.461192170703	0.14719446264	0.399597788277	20.0006997034	0.26889919180599997	3.4943505861	1.5722326762999999	0.315301336615	2.76119993326	0.400457158424	0.845629540203	0.319906836635	0.246612051932
YDL074C	0.7259411011110001	0.5423849954909999	0.461192170703	0.14719446264	0.399597788277	20.0006997034	0.26889919180599997	3.4943505861	1.5722326762999999	0.315301336615	2.76119993326	0.400457158424	0.845629540203	0.319906836635	0.246612051932
YDL075W	0.0148178770266	0.39914783377400004	0.177796453074	4.86672333456e-05	0.271315020793	0.0301842441765	0.0549291721077	0.250086560382	0.006244421576910001	0.113640846802	0.00156051099568	0.508467456775	0.905726205581	0.241195886956	0.0666384019526
YDL076C	0.0148178770266	0.39914783377400004	0.177796453074	4.86672333456e-05	0.271315020793	0.0301842441765	0.0549291721077	0.250086560382	0.006244421576910001	0.113640846802	0.00156051099568	0.508467456775	0.905726205581	0.241195886956	0.0666384019526
YDL077C	0.108555659167	0.701595341538	0.678035085882	0.00321392858826	0.670915521283	0.0178634710339	0.11618491195	0.193871998869	0.003983625952750001	0.170961314727	0.09056512703780001	1.11773459592	0.0469234397406	0.049315900454400007	0.113097193636
YDL078C	0.7148928123909999	0.117132819347	0.463992939953	0.0165187629216	0.022764838140500003	0.023526407549099997	0.0446012083686	0.0206997451577	0.0694350458562	1.11580697509	0.007937787618689999	0.0995074896446	0.35590722826399995	0.033425173659599995	0.452384437887
YDL079C	0.45593048158999994	0.0684542962527	0.78547855092	7.5818062552e-05	1.2646772500499999	0.612883943703	0.00230975438407	2.0409795431999997	1.08973449198	20.0028428006	0.242078875002	0.94098277331	0.8236587890929999	0.07868294928389999	20.002589759
YDL080C	0.998664416883	0.649971206122	0.045947850287699994	0.0123811050618	0.595613707915	0.0127082427604	0.0913089146673	0.7917366860870001	0.20921229573300001	0.170961314727	0.06929407813630001	0.08429296064410001	0.338493980479	0.152512897069	0.734360072917
YDL081C	0.0189276282391	0.229590712608	0.00213732828416	0.0019015310767500002	0.595613707915	0.0127082427604	0.0207445799736	0.0115436282858	0.00210177439761	0.129817728381	0.014825184094200002	0.286076884907	0.145882329158	0.0388884960283	0.079240817252
YDL082W	1.0465846606	0.9823675913600001	0.524623778131	0.272052220828	0.5960843125399999	0.0724534997687	0.313775634866	2.43780377533	1.02600866884	0.08767497771119999	0.078709577207	1.1284298906999999	0.40617807160999997	1.33716689062	0.179277926211
YDL083C	1.0465846606	0.9823675913600001	0.524623778131	0.272052220828	0.5960843125399999	0.0724534997687	0.313775634866	2.43780377533	1.02600866884	0.08767497771119999	0.078709577207	1.1284298906999999	0.40617807160999997	1.33716689062	0.179277926211
YDL084W	0.174015213163	0.20986965244199998	0.0012800609222000001	0.0011257410871600001	0.070698515063	0.046106049732400005	0.015483067216900001	0.672635223959	0.0404352207635	0.19735796395999997	0.053026996273	0.0712534913713	0.119971157802	0.0307441899394	0.135969554007
YDL085C-A	0.0435999167772	0.168685003459	0.0186364634984	5.57771326964e-07	0.135524543788	0.000750802097802	0.000498011319603	0.527571083679	1.48407174867e-05	0.060150347097800004	0.0283991861139	0.42401478554300004	0.0291045109393	0.140334768453	0.0288179664647
YDL085W	0.0435999167772	0.168685003459	0.0186364634984	5.57771326964e-07	0.135524543788	0.000750802097802	0.000498011319603	0.527571083679	1.48407174867e-05	0.060150347097800004	0.0283991861139	0.42401478554300004	0.0291045109393	0.140334768453	0.0288179664647
YDL086C-A	0.301286169145	0.376547289953	0.118200027454	0.0267831699356	0.20677507979499998	0.0724534997687	0.0944298462425	0.8900841569850001	0.00948474707537	0.229027445683	0.27056650980999997	1.1284298906999999	0.40617807160999997	0.41643671705799995	0.164416974301
YDL086W	0.231653634721	0.33831849982699996	0.0168282488456	0.0156701622774	0.17050050912099998	0.18890212368700002	0.0689154360574	0.17987760961899998	0.004558717665649999	0.7416758695110001	0.055731826614199995	0.17132270995700002	0.327459914868	0.103088037918	2.94002553593
YDL087C	0.231653634721	0.33831849982699996	0.0168282488456	0.0156701622774	0.17050050912099998	0.18890212368700002	0.0689154360574	0.17987760961899998	0.004558717665649999	0.7416758695110001	0.055731826614199995	0.17132270995700002	0.327459914868	0.103088037918	2.94002553593
YDL088C	0.5287060699989999	0.47575663457500006	0.0842849044218	0.277226063026	0.8451308866339999	0.154930371806	0.5434226694150001	0.45717695791999996	0.162796138768	0.315301336615	0.49179418122199997	0.31570080114599997	1.20980310065	0.233534977646	0.246612051932
YDL089W	0.125573127202	0.421624925735	0.048542442411900005	0.04620782587069999	0.25332025215500004	0.104974694757	0.13091842339	0.100579166284	0.0198568001183	0.456026358517	0.731460155228	0.254222550739	0.17070561106600002	0.175144856678	0.393170429669
YDL090C	0.125573127202	0.421624925735	0.048542442411900005	0.04620782587069999	0.25332025215500004	0.104974694757	0.13091842339	0.100579166284	0.0198568001183	0.456026358517	0.731460155228	0.254222550739	0.17070561106600002	0.175144856678	0.393170429669
YDL091C	0.0898336240967	0.376547289953	0.283537146153	0.0267831699356	0.20677507979499998	0.252946654474	0.0944298462425	0.52029355173	0.132709467991	0.229027445683	0.27056650980999997	1.1284298906999999	0.129586908832	0.133602212084	0.164416974301
YDL092W	0.301286169145	0.376547289953	0.028445213092099995	0.0267831699356	0.5960843125399999	0.0724534997687	0.0944298462425	0.0688192086003	0.272754486631	0.846297842316	0.078709577207	0.207643833002	0.129586908832	0.41643671705799995	0.689634864716
YDL093W	1.5482143670700002	0.305440778924	0.0500985235669	0.009216903320700002	0.43684771626100005	0.141906482927	0.050696858222699995	0.315400583459	0.014008762725700001	1.3936647178600001	0.0397682078237	0.142420303028	0.077038625904	0.08019020918	0.520423762917
YDL094C	0.262336888944	0.5423849954909999	0.151349175948	0.14719446264	0.399597788277	0.23603411838899999	0.26889919180599997	0.651330371552	0.092206116351	0.567906486897	0.245799265286	0.400457158424	0.31501851026	0.319906836635	0.520423762917
YDL095W	0.13932899702999998	0.276850340737	0.206460816183	0.005437804066560001	0.37720726725000003	2.02443058727	0.0375025090427	1.10121362253	0.00749788774484	0.267555956609	0.11847762897900001	0.37906522585600005	0.0599929371292	0.0627478596981	0.20033211074700003
YDL096C	1.051430363	0.627332989448	0.293135036691	0.288307812734	0.525453893132	0.382894418116	0.414269143512	0.377136150493	0.218779083458	0.37598919730499997	1.01704342413	0.5261233358349999	0.45578005171700003	0.460023739818	0.308013220729
YDL097C	0.17928216264400001	0.305440778924	0.281704867092	0.009216903320700002	0.43684771626100005	2.32961989174	0.050696858222699995	1.30396323539	0.014008762725700001	0.267555956609	0.15531518629899999	0.438789159713	0.077038625904	0.08019020918	0.20033211074700003
YDL098C	0.178757951945	0.47575663457500006	0.286054641881	0.08109835705030001	0.314791540799	0.470116813144	0.18482459020999997	0.45717695791999996	0.162796138768	0.7416758695110001	0.163683394796	0.31570080114599997	0.647973508556	0.233534977646	1.7564638738299998
YDL099W	0.7259411011110001	0.5423849954909999	0.461192170703	0.14719446264	0.399597788277	0.23603411838899999	0.26889919180599997	0.651330371552	0.307746881468	0.37598919730499997	0.245799265286	0.400457158424	0.31501851026	0.319906836635	0.308013220729
YDL100C	0.7259411011110001	0.5423849954909999	0.461192170703	0.14719446264	0.399597788277	0.23603411838899999	0.26889919180599997	0.651330371552	0.307746881468	0.37598919730499997	0.245799265286	0.400457158424	0.31501851026	0.319906836635	0.308013220729
YDL101C	0.21425333717	0.649971206122	0.544526529632	0.0123811050618	0.28440179252500003	0.162670884438	0.0913089146673	0.520886736476	0.0626194971436	0.315301336615	0.35613141189	1.00674649738	0.338493980479	0.0388884960283	0.246612051932
YDL102W	1.051430363	0.627332989448	0.796244990919	0.288307812734	2.2450359778999998	0.382894418116	0.414269143512	1.74593364088	1.17152787205	0.456026358517	1.01704342413	0.5261233358349999	0.45578005171700003	0.460023739818	0.393170429669
YDL103C	1.051430363	0.627332989448	0.796244990919	0.288307812734	2.2450359778999998	0.382894418116	0.414269143512	1.74593364088	1.17152787205	0.456026358517	1.01704342413	0.5261233358349999	0.45578005171700003	0.460023739818	0.393170429669
YDL104C	1.0465846606	0.9823675913600001	0.524623778131	0.0267831699356	0.20677507979499998	0.252946654474	0.313775634866	0.24258326593	1.02600866884	0.567906486897	0.078709577207	0.598150680819	0.40617807160999997	0.41643671705799995	0.520423762917
YDL105W	0.711661518758	0.824126202814	0.0100100242196	0.009216903320700002	0.85992155785	0.035593922877699996	0.050696858222699995	0.134143915151	0.014008762725700001	0.37598919730499997	0.0397682078237	0.142420303028	0.562453221636	0.08019020918	0.308013220729
YDL106C	0.711661518758	0.824126202814	0.0100100242196	0.009216903320700002	0.85992155785	0.035593922877699996	0.050696858222699995	0.134143915151	0.014008762725700001	0.37598919730499997	0.0397682078237	0.142420303028	0.562453221636	0.08019020918	0.308013220729
YDL107W	0.408131730448	0.627332989448	0.293135036691	0.785291464349	0.525453893132	0.382894418116	0.414269143512	0.377136150493	0.218779083458	0.567906486897	0.392387027338	0.5261233358349999	0.45578005171700003	0.460023739818	0.520423762917
YDL108W	1.01385201196	0.47575663457500006	0.0842849044218	0.08109835705030001	0.314791540799	0.154930371806	0.5434226694150001	0.149742422163	0.162796138768	0.456026358517	0.163683394796	1.53013411937	0.647973508556	0.659172380862	0.393170429669
YDL109C	1.01385201196	0.47575663457500006	0.0842849044218	0.08109835705030001	0.314791540799	0.154930371806	0.5434226694150001	0.149742422163	0.162796138768	0.456026358517	0.163683394796	1.53013411937	0.647973508556	0.659172380862	0.393170429669
YDL110C	0.492653241107	0.19223814807300002	1.53931866357	0.917630848698	0.21660516027499999	0.0064615683986399995	0.152444750745	0.20201208790600003	0.27223703071899996	0.19735796395999997	0.241839323163	0.218092799563	0.098771695152	0.10411679997199999	0.422460884111
YDL111C	1.0964505091399999	0.305440778924	0.483354327815	0.009216903320700002	0.14165073551899998	0.330704279988	0.189225274649	0.57534786648	0.111700335188	0.19735796395999997	0.15531518629899999	0.438789159713	0.265886297795	0.08019020918	0.135969554007
YDL112W	0.125573127202	1.89859133408	0.409195029219	0.04620782587069999	0.25332025215500004	15.2561198529	0.13091842339	0.100579166284	0.0880940519919	0.229027445683	1.7558355092200002	0.707248498179	0.17070561106600002	0.175144856678	0.164416974301
YDL113C	0.125573127202	1.89859133408	0.409195029219	0.04620782587069999	0.25332025215500004	15.2561198529	0.13091842339	0.100579166284	0.0880940519919	0.229027445683	1.7558355092200002	0.707248498179	0.17070561106600002	0.175144856678	0.164416974301
YDL114W	0.39586994314999996	0.421624925735	0.048542442411900005	0.04620782587069999	0.25332025215500004	0.104974694757	0.8135527006540001	1.64980727334	0.22144697139299999	0.315301336615	0.361804742094	0.254222550739	0.17070561106600002	0.519905839723	0.246612051932
YDL114W-A	0.262336888944	0.5423849954909999	0.151349175948	0.14719446264	0.399597788277	0.23603411838899999	0.26889919180599997	0.230185609361	0.307746881468	0.7416758695110001	0.245799265286	0.400457158424	0.31501851026	0.319906836635	0.7416758695110001
YDL115C	0.39586994314999996	0.421624925735	0.048542442411900005	0.04620782587069999	0.25332025215500004	0.104974694757	0.8135527006540001	1.64980727334	0.22144697139299999	0.315301336615	0.361804742094	0.254222550739	0.17070561106600002	0.519905839723	0.246612051932
YDL116W	0.301286169145	0.376547289953	0.524623778131	0.0267831699356	0.20677507979499998	0.0724534997687	0.313775634866	0.24258326593	0.132709467991	0.148719985445	0.078709577207	0.598150680819	0.129586908832	0.133602212084	0.0944980573657
YDL117W	0.231653634721	0.897788393029	0.634613200378	0.36807874506800004	0.508552181416	0.18890212368700002	0.24285894530000002	0.403921411269	0.17519500548300002	0.563387262002	0.055731826614199995	1.5637110382799997	1.1142973567899999	0.33701612152599997	0.0401275114203
YDL118W	1.33604404332	0.5423849954909999	0.151349175948	0.14719446264	0.399597788277	0.665005337984	0.26889919180599997	1.21525454735	0.307746881468	0.7416758695110001	0.245799265286	0.400457158424	0.845629540203	0.319906836635	0.7416758695110001
YDL119C	0.108555659167	0.701595341538	0.280135005763	0.06170361632040001	0.32701892435400004	0.0807713614716	0.11618491195	0.0751997824838	0.0439242193575	0.615161734956	0.020538515953	0.328787023113	0.707018297378	0.185023989872	0.04743905687199999
YDL120W	0.8601054799310001	0.33831849982699996	0.9448886021969999	0.0156701622774	0.17050050912099998	7.01612785031	0.0689154360574	0.713396344301	0.31911312378	0.229027445683	0.055731826614199995	0.983716654454	0.327459914868	0.6883857444050001	0.164416974301
YDL121C	0.8601054799310001	0.33831849982699996	0.9448886021969999	0.0156701622774	0.17050050912099998	7.01612785031	0.0689154360574	0.713396344301	0.31911312378	0.229027445683	0.055731826614199995	0.983716654454	0.327459914868	0.6883857444050001	0.164416974301
YDL122W	0.411833383875	0.649971206122	0.109778999535	0.0019015310767500002	1.0023271707299999	0.162670884438	0.0207445799736	1.4874365811599999	0.121908036173	0.29538124099	0.180994957614	2.05673750122	0.611746056505	0.152512897069	0.04743905687199999
YDL123W	0.0661261402351	1.13719329859	0.278716652082	0.00789244591656	0.530066066193	0.00905626843579	0.07181497984780001	0.0422434225662	0.08294674550350001	0.148719985445	0.29350830739399997	0.0712534913713	0.119971157802	0.0307441899394	0.0944980573657
YDL124W	1.21063802233	0.0527689341605	1.2241585692499999	2.44696327205e-06	2.39805740943	0.00999692455644	0.059413511889699996	0.48557596002400005	0.38682676299400004	0.219577335482	1.5189218361	1.1863204968899999	0.99937846451	0.867990562218	0.00364414355082
YDL125C	1.21063802233	0.0527689341605	1.2241585692499999	2.44696327205e-06	2.39805740943	0.00999692455644	0.059413511889699996	0.48557596002400005	0.38682676299400004	0.219577335482	1.5189218361	1.1863204968899999	0.99937846451	0.867990562218	0.00364414355082
YDL126C	0.0966892941526	0.37400882351400005	0.04237817920419999	2.88369618182e-05	0.459587366641	0.0062668102915	0.013211780520799998	0.055216028871900004	0.000364098222462	1.2093932325499999	0.028835368711200002	0.0995074896446	0.030878919734799996	0.033425173659599995	0.0666384019526
YDL127W	0.911979034681	0.17581773016199997	0.111640549277	7.28998232035e-06	0.143127137593	1.01152974079e-08	0.00014292030799	1.9248330286300002	0.00033740438196099996	0.0544397473226	0.153687664587	0.0602187682331	0.109903528162	0.00788437622549	1.9923576210099997e-06
YDL128W	0.0101047665271	0.646155898737	0.00875837245037	20.0010843742	0.156746901421	2.28537558433e-06	0.0127665562702	0.552044086809	0.000114472784388	0.907864583015	0.0753914555531	0.264922459788	0.33512798735599997	0.0010798455056300002	0.00159345641841
YDL129W	1.6913089343399998	0.14921703775599998	0.098521279482	0.005783374665289999	0.337899730629	0.116682803395	0.0829260110119	0.34953119048299996	0.033580636739599996	0.113640846802	0.13442457688200002	0.614568477378	0.14964664550100001	0.15813950087099998	0.23631615769499997
YDL130W	0.0053491567593899995	0.0926899014096	0.000550951151272	0.0018536258454300001	0.175646777319	0.000315797269653	0.0236313373729	0.21351544162799999	0.0060005890595799995	0.229027445683	0.014014279807299999	0.17735365984	0.017169794569200002	0.138736394681	0.164416974301
YDL130W-A	0.133730817432	0.256717962588	0.227639897551	0.00011879915561799998	0.126799864662	0.0814541535656	0.00297298186613	0.21541663491799998	0.0015751540713	0.129817728381	0.0989583072502	0.7056678544689999	0.00139377475489	0.09081425754860001	0.079240817252
YDL131W	1.13567271712	20.0130197288	12.6919343444	0.00010414314462	1.3466493645700002	0.0475496665304	6.64342444283e-06	0.339907965671	9.64352670978	0.0503645112086	0.23916188741099997	0.0697216614233	0.101764362335	0.0282222949888	0.00257114773285
YDL132W	0.998664416883	0.649971206122	0.212394549107	0.0019015310767500002	0.28440179252500003	0.162670884438	0.0207445799736	1.1153109024099999	0.657293616918	0.368532511523	0.06929407813630001	0.286076884907	0.338493980479	0.0388884960283	0.017653569068400002
YDL133C-A	0.32491427241500004	0.77608786858	0.0393955609637	1.94131357382e-05	0.523192452511	0.000320788879743	0.0398032908269	2.54078412321	0.00023226062207399998	0.161361412447	0.0224063555677	0.182223300665	0.0168351432705	0.0006399053171380001	0.0799913111273
YDL133W	0.32491427241500004	0.77608786858	0.0393955609637	1.94131357382e-05	0.523192452511	0.000320788879743	0.0398032908269	2.54078412321	0.00023226062207399998	0.161361412447	0.0224063555677	0.182223300665	0.0168351432705	0.0006399053171380001	0.0799913111273
YDL134C	0.296886086338	0.6062933045610001	0.441132139439	3.5549041793599997e-06	0.534840483461	0.00193840095444	0.00490984553705	1.0176824366500001	0.0015347526511999999	0.6726762254800001	0.00260260458133	0.059479606551400006	0.112228863779	0.383826799184	0.05617135147749999
YDL135C	0.0661261402351	0.20986965244199998	0.0088166478772	0.00789244591656	0.24795449224399999	0.046106049732400005	0.07181497984780001	0.249043562881	0.0011018499460899998	0.267555956609	0.144538750702	0.0712534913713	0.844101480837	0.0307441899394	0.20033211074700003
YDL136W	0.000220236286775	0.0684542962527	0.011447742391700003	0.00132609894271	0.039875901254	0.00384571191752	0.00988198053281	0.567354416774	0.00034974895682099997	0.120311775902	0.00519482651406	0.11503224990599999	0.0723799999726	0.433457513751	0.0536299878041
YDL137W	0.110517853966	1.39259328833	0.196407568648	0.000207997718685	0.5516063876780001	0.059602374879	0.00159686477369	0.14475022976	0.007957774363359999	0.339235184846	1.3281245297600002	0.366064506962	1.25502072471	0.192471105137	0.18256433279800002
YDL138W	1.57140826845	1.06115321469	0.20043669526	0.000807852937918	0.481320904137	0.014600247461299998	0.00103776097565	0.7091010209559999	0.134868784196	0.565495426452	0.11184614767500001	0.200690666299	0.0365214051652	0.0800701148228	0.265467810515
YDL139C	0.0435999167772	0.168685003459	0.5804503612349999	0.00012556474129	0.135524543788	0.00295039301491	0.00254118956982	0.190546568143	0.025842050693999998	0.74633558264	0.0283991861139	1.51829108149	0.34219623568199997	0.0112224603999	0.0410667699953
YDL140C	0.09301423265460002	0.162129416029	0.029042426131000002	0.00870642472041	0.377489088019	0.0032970302493	0.00648742887693	0.6192171839280001	0.230355512687	0.7379598029250001	0.02367083659	0.6764735226180001	0.06705715357730001	0.185373980994	0.20033211074700003
YDL141W	0.025604653771199998	0.100135918559	0.146424389947	0.00828119307263	0.9391422153210001	0.0034955006805500004	0.00807260044704	1.2432764188299998	0.019008528754	0.266392591475	0.04860483285159999	0.384068978031	0.277965618806	1.64555717329	0.0401275114203
YDL142C	0.025604653771199998	0.100135918559	0.146424389947	0.00828119307263	0.9391422153210001	0.0034955006805500004	0.00807260044704	1.2432764188299998	0.019008528754	0.266392591475	0.04860483285159999	0.384068978031	0.277965618806	1.64555717329	0.0401275114203
YDL143W	0.262336888944	0.5423849954909999	1.4458181221200002	0.14719446264	0.399597788277	0.23603411838899999	0.26889919180599997	0.651330371552	0.636998335834	0.267555956609	0.245799265286	1.03470902892	1.5276634657	0.319906836635	0.20033211074700003
YDL144C	0.262336888944	0.5423849954909999	1.4458181221200002	0.14719446264	0.399597788277	0.23603411838899999	0.26889919180599997	0.651330371552	0.636998335834	0.267555956609	0.245799265286	1.03470902892	1.5276634657	0.319906836635	0.20033211074700003
YDL145C	0.262336888944	0.5423849954909999	0.461192170703	0.14719446264	1.8233219623900003	0.23603411838899999	0.26889919180599997	0.230185609361	0.092206116351	1.3936647178600001	0.245799265286	1.03470902892	0.31501851026	0.319906836635	0.520423762917
YDL146W	0.325637028941	0.276850340737	0.0325948945212	0.030130079874499997	0.37720726725000003	0.0251714074978	0.0375025090427	0.24708760481999997	0.07047411852680001	0.229027445683	0.284097283729	1.8130998989900002	0.0599929371292	0.0627478596981	0.164416974301
YDL147W	0.108555659167	0.251764502056	0.150874141269	0.0193486537149	0.0993472248639	0.0178634710339	0.0278522656433	0.377840892219	0.003983625952750001	0.229027445683	0.09056512703780001	0.100007050336	0.0469234397406	0.049315900454400007	0.164416974301
YDL148C	0.108555659167	0.251764502056	0.150874141269	0.0193486537149	0.0993472248639	0.0178634710339	0.0278522656433	0.377840892219	0.003983625952750001	0.229027445683	0.09056512703780001	0.100007050336	0.0469234397406	0.049315900454400007	0.164416974301
YDL149W	0.262336888944	1.3397184898999999	0.151349175948	0.14719446264	0.399597788277	0.23603411838899999	0.26889919180599997	0.230185609361	0.092206116351	0.37598919730499997	0.245799265286	0.400457158424	0.845629540203	0.319906836635	0.308013220729
YDL150W	0.7416758695110001	0.7416758695110001	1.7564079587	0.7416758695110001	0.7416758695110001	0.7416758695110001	0.7416758695110001	1.7564171179299999	1.75640238843	0.567906486897	0.7416758695110001	0.7416758695110001	0.7416758695110001	0.7416758695110001	0.520423762917
YDL151C	1.051430363	0.627332989448	0.293135036691	0.288307812734	0.525453893132	0.382894418116	0.414269143512	0.377136150493	0.218779083458	0.456026358517	0.392387027338	0.5261233358349999	0.45578005171700003	0.460023739818	0.393170429669
YDL152W	0.262336888944	0.5423849954909999	0.151349175948	0.14719446264	0.399597788277	0.23603411838899999	0.26889919180599997	0.230185609361	0.092206116351	0.7416758695110001	0.6877327528110001	0.400457158424	0.31501851026	0.319906836635	1.7564638738299998
YDL153C	0.408131730448	0.627332989448	0.796244990919	0.288307812734	0.525453893132	0.382894418116	0.414269143512	1.74593364088	0.6245117538270001	0.567906486897	0.392387027338	0.5261233358349999	0.45578005171700003	0.460023739818	0.520423762917
YDL154W	0.034801923904	0.276850340737	0.0959320853938	0.005437804066560001	0.11836142692099999	0.0251714074978	0.148072916159	0.0232831255645	0.0010608214004	0.7416758695110001	0.028527086848900002	0.37906522585600005	0.0599929371292	0.0627478596981	0.7416758695110001
YDL155W	0.439062255141	0.712332177618	0.00477996256301	0.00019044174389300003	0.0865710161524	0.004683880173520001	0.0361540965698	0.17748219376899999	0.013854810997299998	0.615161734956	0.0598497484779	0.0196876436291	0.17236758649999998	0.00490466010936	0.04743905687199999
YDL156W	0.0650244783853	0.33831849982699996	0.197562810359	0.0156701622774	0.17050050912099998	0.050590382119899996	0.0689154360574	0.17987760961899998	0.025984721386299998	0.315301336615	0.055731826614199995	0.510565996846	0.327459914868	0.103088037918	0.246612051932
YDL157C	0.0650244783853	0.33831849982699996	0.197562810359	0.0156701622774	0.17050050912099998	0.050590382119899996	0.0689154360574	0.17987760961899998	0.025984721386299998	0.315301336615	0.055731826614199995	0.510565996846	0.327459914868	0.103088037918	0.246612051932
YDL158C	0.7416758695110001	0.7416758695110001	0.7416758695110001	0.7416758695110001	0.7416758695110001	0.7416758695110001	0.7416758695110001	0.7416758695110001	0.7416758695110001	0.7416758695110001	0.7416758695110001	0.7416758695110001	0.7416758695110001	0.7416758695110001	0.7416758695110001
YDL159C-B	0.7416758695110001	0.7416758695110001	1.7564079587	0.7416758695110001	0.7416758695110001	0.7416758695110001	0.7416758695110001	0.7416758695110001	1.75640238843	0.567906486897	1.75641927537	0.7416758695110001	1.7564308136200002	0.7416758695110001	0.520423762917
YDL159W	1.051430363	0.627332989448	0.293135036691	0.288307812734	0.525453893132	0.9962380226549999	0.414269143512	0.983589266575	0.218779083458	0.456026358517	1.01704342413	2.24723676703	0.45578005171700003	0.460023739818	0.393170429669
YDL159W-A	0.7416758695110001	0.7416758695110001	0.7416758695110001	0.7416758695110001	0.7416758695110001	0.7416758695110001	0.7416758695110001	0.7416758695110001	0.7416758695110001	0.567906486897	0.7416758695110001	0.7416758695110001	0.7416758695110001	0.7416758695110001	0.520423762917
YDL160C	0.7416758695110001	0.7416758695110001	0.7416758695110001	0.7416758695110001	0.7416758695110001	0.7416758695110001	0.7416758695110001	0.7416758695110001	0.7416758695110001	0.567906486897	0.7416758695110001	0.7416758695110001	0.7416758695110001	0.7416758695110001	0.520423762917
YDL160C-A	0.5287060699989999	0.47575663457500006	1.0066235620000001	0.08109835705030001	0.8451308866339999	0.154930371806	0.18482459020999997	3.5316653129300004	0.371294800902	0.19735796395999997	0.163683394796	0.8471731639810001	0.647973508556	0.233534977646	0.422460884111
YDL161W	0.0031571059314800002	0.42635258912100005	0.0143756350887	0.611271386911	0.0312874262625	0.0016853190839300001	0.021524638360700003	0.171615104194	0.0011345467333800001	0.267555956609	0.00214927847816	1.27384162351	0.262918398193	0.0488418590596	0.58072177812
YDL162C	0.7259411011110001	0.5423849954909999	0.151349175948	0.14719446264	1.0328319076899999	0.23603411838899999	0.26889919180599997	0.230185609361	0.092206116351	0.7416758695110001	0.6877327528110001	1.82626632436	1.5276634657	0.319906836635	0.7416758695110001
YDL163W	0.7416758695110001	0.7416758695110001	2.93991370568	0.7416758695110001	1.75645157803	0.7416758695110001	0.7416758695110001	0.7416758695110001	0.7416758695110001	0.7416758695110001	0.7416758695110001	0.7416758695110001	0.7416758695110001	0.7416758695110001	1.7564638738299998
YDL164C	0.262336888944	0.5423849954909999	0.151349175948	3.5016756402199993	0.399597788277	0.23603411838899999	0.26889919180599997	0.651330371552	0.092206116351	0.567906486897	0.245799265286	1.03470902892	0.31501851026	0.319906836635	0.520423762917
YDL165W	0.108555659167	0.251764502056	0.0211518187022	0.00321392858826	0.0993472248639	0.0807713614716	0.0278522656433	0.0751997824838	0.0439242193575	0.7379598029250001	0.020538515953	0.328787023113	0.0469234397406	0.049315900454400007	0.20033211074700003
YDL166C	0.108555659167	0.251764502056	0.0211518187022	0.00321392858826	0.0993472248639	0.0807713614716	0.0278522656433	0.0751997824838	0.0439242193575	0.7379598029250001	0.020538515953	0.328787023113	0.0469234397406	0.049315900454400007	0.20033211074700003
YDL167C	0.500340321475	0.33831849982699996	0.0168282488456	0.0156701622774	0.980361131727	0.050590382119899996	0.24285894530000002	0.403921411269	0.025984721386299998	0.567906486897	0.449942668496	0.17132270995700002	0.327459914868	0.103088037918	0.520423762917
YDL168W	0.402791787887	0.305440778924	1.40697692755	0.04678381280180001	0.43684771626100005	0.035593922877699996	0.050696858222699995	0.315400583459	0.014008762725700001	0.267555956609	0.15531518629899999	0.863209693161	0.265886297795	0.08019020918	0.20033211074700003
YDL169C	0.13932899702999998	0.276850340737	0.5813437399979999	0.005437804066560001	0.37720726725000003	0.0251714074978	0.0375025090427	0.100359172609	0.00749788774484	0.148719985445	0.11847762897900001	0.7612763667360001	0.0599929371292	0.0627478596981	0.0944980573657
YDL170W	0.0826786413882	1.9982518786400003	20.001283203099998	0.00280557684457	0.141368232116	0.006526532539970001	0.0153358218043	3.5203941315199994	0.00031040822801700006	0.6726762254800001	0.05981292536880001	0.0105440834638	0.0398226506139	0.10469988005200001	0.205673759982
YDL171C	0.0826786413882	1.9982518786400003	20.001283203099998	0.00280557684457	0.141368232116	0.006526532539970001	0.0153358218043	3.5203941315199994	0.00031040822801700006	0.6726762254800001	0.05981292536880001	0.0105440834638	0.0398226506139	0.10469988005200001	0.205673759982
YDL172C	0.262336888944	0.5423849954909999	2.7822301040099995	0.14719446264	1.0328319076899999	0.23603411838899999	0.26889919180599997	0.651330371552	0.092206116351	0.567906486897	0.245799265286	0.400457158424	0.31501851026	0.319906836635	0.520423762917
YDL173W	0.573546789407	0.7426523703419999	0.594544652539	0.327522972436	0.163929561912	0.00023680766771000001	0.013191994283900001	0.027162482946799998	0.00486771956622	0.24054811263599998	0.138128274465	0.7241016719769999	0.0875046404503	0.000510517573152	0.136665922081
YDL174C	0.573546789407	0.7426523703419999	0.594544652539	0.327522972436	0.163929561912	0.00023680766771000001	0.013191994283900001	0.027162482946799998	0.00486771956622	0.24054811263599998	0.138128274465	0.7241016719769999	0.0875046404503	0.000510517573152	0.136665922081
YDL175C	0.0898336240967	3.59339002856	0.283537146153	20.001239006600002	0.5960843125399999	0.252946654474	0.313775634866	3.07116648625	0.722104840033	0.0997168974341	0.27056650980999997	0.598150680819	0.807742949393	0.133602212084	0.05617135147749999
YDL176W	0.21425333717	0.229590712608	0.109778999535	0.0123811050618	0.595613707915	0.162670884438	0.0913089146673	0.7917366860870001	0.327030392249	0.454618298166	0.8902975761290001	0.08429296064410001	0.338493980479	0.0388884960283	0.0944980573657
YDL177C	0.21425333717	0.229590712608	0.109778999535	0.0123811050618	0.595613707915	0.162670884438	0.0913089146673	0.7917366860870001	0.327030392249	0.454618298166	0.8902975761290001	0.08429296064410001	0.338493980479	0.0388884960283	0.0944980573657
YDL178W	0.325637028941	0.75925112198	0.0959320853938	0.030130079874499997	0.75807696187	0.26069493044799996	0.0375025090427	0.46576783177299996	0.588038844438	0.509684151341	0.11847762897900001	0.37906522585600005	0.0599929371292	0.48820583638099996	0.363461989069
YDL179W	0.11470687335799999	1.59318172461	0.810325303568	0.000394928737095	0.0507926823327	0.0262504406067	0.258296458543	0.023652332437800003	0.000297859373577	0.267555956609	0.0310026463446	1.6076647160100002	0.657904243439	0.21731105583299998	0.20033211074700003
YDL180W	0.338678939594	20.0030048412	1.0473146885100002	0.0147885291426	0.175646777319	0.07226702578250001	0.00629923279397	0.333047521587	0.0250624265595	0.400569851761	0.0869947448484	0.17735365984	0.0557498387683	0.0188497008874	0.0207720680323
YDL181W	0.3489626621	20.0081781299	1.44632849083	0.00126404445045	0.33636763559199995	0.5612396299360001	0.110985322535	2.56019506942	0.169636524591	0.138409463107	2.9517247254	0.5211440480780001	0.0441375133818	0.2761245229	0.052536908130400004
YDL182W	1.6910716654299998	20.0884470573	20.0046806064	0.021798687430599997	0.652941639235	0.006977698458850001	0.17219460989	0.410977090543	1.20564914625	0.10235071381500001	0.44743326939499994	2.25974417835	0.32386272965	0.00295155621363	0.00017703828220400002
YDL183C	0.38584462416299997	20.0179335937	0.146424389947	1.01247816298e-05	0.381033101643	0.014187934611200001	0.265131741393	0.7499210440180001	0.019008528754	0.820719608084	0.312100813162	0.197586901948	0.0658591807868	0.294009715086	0.0288179664647
YDL184C	0.919106932976	20.0054857335	0.058502187155599995	0.00011879915561799998	0.7004410342049999	0.005015287828680001	0.0352038778056	1.3031493146100002	0.0037839151964999995	0.762141050191	0.04940591680840001	0.7056678544689999	0.168054789521	0.0105669775251	0.0244571443283
YDL185C-A	0.7416758695110001	0.7416758695110001	1.7564079587	0.7416758695110001	0.7416758695110001	0.7416758695110001	0.7416758695110001	0.7416758695110001	4.2453838	0.456026358517	0.7416758695110001	0.7416758695110001	0.7416758695110001	0.7416758695110001	0.393170429669
YDL185W	0.108555659167	0.251764502056	0.0211518187022	0.0193486537149	1.11319937734	0.20587253598400002	0.0278522656433	3.19890944533	0.0956982409768	0.148719985445	0.22665569058499999	0.328787023113	0.0469234397406	0.049315900454400007	0.0944980573657
YDL186W	0.0966892941526	2.4330384783700003	0.00694017470527	2.88369618182e-05	0.09852766217910001	0.061676674134400006	0.350182823804	0.00540331513508	0.0013235548478599999	0.328009769734	0.14985149865800002	1.09587787215	0.030878919734799996	0.00615564298285	0.05617135147749999
YDL187C	0.21425333717	0.229590712608	0.212394549107	0.10203144880000001	1.0023271707299999	0.162670884438	0.0207445799736	1.9041892954900002	0.0270235319152	0.148719985445	0.180994957614	1.00674649738	0.0368222948567	0.152512897069	0.0944980573657
YDL188C	0.0753297102673	2.7618501692699997	0.020498650070400002	0.00013862326245299997	0.145578453183	0.0493287055628	0.527705431591	0.00204377808035	0.00197705156352	0.40676921428199997	0.13442457688200002	1.37507981269	0.0552626767518	0.0122013150642	0.079240817252
YDL189W	0.325637028941	0.276850340737	0.843447314027	0.030130079874499997	0.37720726725000003	0.0251714074978	0.0375025090427	0.46576783177299996	0.07047411852680001	0.7379598029250001	0.284097283729	0.7612763667360001	1.73649453051	0.22503976589400002	0.20033211074700003
YDL190C	0.325637028941	0.276850340737	0.843447314027	0.030130079874499997	0.37720726725000003	0.0251714074978	0.0375025090427	0.46576783177299996	0.07047411852680001	0.7379598029250001	0.284097283729	0.7612763667360001	1.73649453051	0.22503976589400002	0.20033211074700003
YDL191W	0.21425333717	0.649971206122	0.212394549107	0.0019015310767500002	1.0023271707299999	0.0127082427604	0.0207445799736	0.7917366860870001	0.00909778439466	0.889996864814	0.014825184094200002	0.286076884907	0.611746056505	0.0388884960283	0.0944980573657
YDL192W	0.7901063091830001	1.0808615552	0.409195029219	0.39557535867	1.30254508394	0.342033940175	0.13091842339	1.64980727334	0.6921115174339999	0.148719985445	0.731460155228	0.254222550739	0.981176131347	0.519905839723	0.0944980573657
YDL193W	1.0465846606	0.9823675913600001	1.64300473136	0.0267831699356	0.20677507979499998	0.0724534997687	0.0944298462425	0.52029355173	0.272754486631	0.456026358517	0.570855602204	0.207643833002	0.40617807160999997	0.133602212084	0.393170429669
YDL194W	0.402791787887	3.1524032485699998	0.281704867092	0.009216903320700002	0.43684771626100005	0.035593922877699996	0.050696858222699995	0.134143915151	0.21562537356	0.315301336615	0.35685189175399995	2.6943104336199997	1.42452177352	0.274698542808	0.246612051932
YDL195W	0.7416758695110001	0.7416758695110001	0.7416758695110001	0.7416758695110001	0.7416758695110001	0.7416758695110001	0.7416758695110001	0.7416758695110001	0.7416758695110001	0.7416758695110001	1.75641927537	0.7416758695110001	0.7416758695110001	0.7416758695110001	0.7416758695110001
YDL196W	0.411833383875	0.229590712608	0.109778999535	0.0019015310767500002	0.28440179252500003	0.06102955815830001	0.0913089146673	0.520886736476	0.121908036173	0.267555956609	0.014825184094200002	1.00674649738	0.338493980479	0.152512897069	0.20033211074700003
YDL197C	0.411833383875	0.229590712608	0.109778999535	0.0019015310767500002	0.28440179252500003	0.06102955815830001	0.0913089146673	0.520886736476	0.121908036173	0.267555956609	0.014825184094200002	1.00674649738	0.338493980479	0.152512897069	0.20033211074700003
YDL198C	2.7594464260000002	0.376547289953	6.62386011997	0.506181503554	1.76346746973	0.252946654474	0.647638010495	0.8900841569850001	0.272754486631	0.509684151341	0.078709577207	0.598150680819	0.40617807160999997	0.41643671705799995	0.113097193636
YDL199C	0.17928216264400001	0.824126202814	0.137794259897	0.04678381280180001	0.43684771626100005	0.141906482927	0.189225274649	0.315400583459	1.36101381528	0.170961314727	0.9981081716879999	0.438789159713	0.077038625904	0.274698542808	0.363461989069
YDL200C	0.13932899702999998	0.276850340737	0.368285660526	0.005437804066560001	0.11836142692099999	0.0251714074978	0.342772431782	1.10121362253	0.027456118254900002	0.229027445683	0.11847762897900001	1.2448139036	0.0599929371292	0.22503976589400002	0.164416974301
YDL201W	0.5287060699989999	1.19768281863	1.49636482194	2.63029295463	0.8451308866339999	0.154930371806	1.0382469537899999	0.894238456706	1.02922951265	0.229027445683	0.49179418122199997	2.32780512185	0.228751326003	0.233534977646	0.493604459256
YDL202W	0.0661261402351	0.20986965244199998	0.0315560798713	0.00789244591656	0.070698515063	0.00905626843579	0.015483067216900001	0.11936876498400001	0.005150609120520001	0.229027445683	0.053026996273	0.249535598857	0.119971157802	0.0307441899394	0.164416974301
YDL203C	0.0661261402351	0.20986965244199998	0.0315560798713	0.00789244591656	0.070698515063	0.00905626843579	0.015483067216900001	0.11936876498400001	0.005150609120520001	0.229027445683	0.053026996273	0.249535598857	0.119971157802	0.0307441899394	0.164416974301
YDL204W	0.0103799354469	0.19223814807300002	0.961400925467	5.86959284829	1.7347623362400002	0.0064615683986399995	0.0115738368057	4.3171961979699995	0.00983779849197	1.4301385322100002	0.42289471866800005	1.24800366724	0.243797870559	0.10411679997199999	0.31396016036200003
YDL205C	0.014006358751299998	0.20986965244199998	1.44464198823	6.45993033967	1.8834812285099998	0.00905626843579	0.015483067216900001	4.71929934666	0.0404352207635	1.21093695813	0.5010740036	1.36521814935	0.287107466877	0.125937852818	0.493604459256
YDL206W	0.287890229534	0.19223814807300002	0.216617869745	0.0521939622231	0.472660217614	0.0064615683986399995	0.05649371145280001	0.20201208790600003	0.39517333567	0.170961314727	0.241839323163	0.218092799563	0.243797870559	0.10411679997199999	0.113097193636
YDL207W	0.21425333717	0.229590712608	0.109778999535	0.0123811050618	0.0836866469333	0.324886909065	0.0207445799736	0.520886736476	0.00210177439761	0.315301336615	0.06929407813630001	0.286076884907	0.611746056505	0.0388884960283	0.246612051932
YDL208W	0.007700764612189999	0.17640416050500002	0.0036218869823000004	0.000394928737095	0.18951598700599998	0.004614220891729999	0.00866147085064	0.00407678179737	0.0016026135825399999	0.267555956609	0.00562631002785	0.0512532234863	0.0813715600138	0.019320819785299998	0.20033211074700003
YDL209C	0.007700764612189999	0.17640416050500002	0.0036218869823000004	0.000394928737095	0.18951598700599998	0.004614220891729999	0.00866147085064	0.00407678179737	0.0016026135825399999	0.267555956609	0.00562631002785	0.0512532234863	0.0813715600138	0.019320819785299998	0.20033211074700003
YDL210W	0.0609177781214	0.842188570021	0.47841650279	8.21354483766e-05	0.30269455814199997	0.0111660058981	0.00364572718682	0.0345548006284	0.07902172839310001	0.041679020578800005	0.0137459876224	0.0316289925654	0.262918398193	0.00970788955606	0.017653569068400002
YDL211C	1.39093660398	0.39914783377400004	0.056510304335599996	0.023096876917400002	0.11216791761299999	0.00837170627208	0.12796987886800001	0.396168705587	0.00223237327337	0.217438616568	0.036512913434599996	0.273461978602	0.228524592083	0.04041294146280001	0.0288179664647
YDL212W	0.0663539791347	0.329132104382	0.146424389947	0.00069463791952	0.381033101643	0.0034955006805500004	0.00807260044704	0.7499210440180001	0.019008528754	0.113640846802	0.00455767588584	0.63471274773	0.277965618806	0.003909053476780001	0.0666384019526
YDL213C	0.0663539791347	0.329132104382	0.146424389947	0.00069463791952	0.381033101643	0.0034955006805500004	0.00807260044704	0.7499210440180001	0.019008528754	0.113640846802	0.00455767588584	0.63471274773	0.277965618806	0.003909053476780001	0.0666384019526
YDL214C	0.373519215614	2.5358528856499998	0.105797899585	0.023096876917400002	0.808289871076	0.00837170627208	0.0549291721077	0.801650779671	0.0304812722328	0.658715979551	0.17884542547899998	2.60476331669	3.97856304491	0.114997009431	0.966518058203
YDL215C	0.0837934392225	0.21404976088799998	0.049974284065800005	0.333040728745	0.030764163338700003	0.847977167756	0.0196538708294	0.321561807577	0.051427439477300003	0.6726762254800001	0.000627787828852	0.358429038428	0.053702119103399996	0.0588590863107	0.05617135147749999
YDL216C	0.7901063091830001	1.89859133408	1.1099646971500001	0.04620782587069999	1.30254508394	0.104974694757	0.409585746889	0.676671280121	0.42373118754699995	0.148719985445	1.20151897577	0.707248498179	1.56009085333	0.519905839723	0.0944980573657
YDL217C	0.49311682155599995	0.251764502056	0.0211518187022	0.00321392858826	0.0993472248639	0.0178634710339	0.0278522656433	0.377840892219	0.0158953062968	0.456026358517	0.020538515953	0.100007050336	0.39977208338799997	0.049315900454400007	0.393170429669
YDL218W	0.125573127202	0.421624925735	0.182661142307	0.04620782587069999	0.25332025215500004	0.104974694757	0.13091842339	0.330318430635	0.22144697139299999	1.75649223432	0.361804742094	0.254222550739	0.17070561106600002	0.175144856678	0.7416758695110001
YDL219W	1.2865025273100001	0.421624925735	0.409195029219	0.04620782587069999	1.30254508394	0.104974694757	0.409585746889	1.12160205274	1.4062309249200002	0.9811164722490001	0.361804742094	0.707248498179	0.17070561106600002	0.175144856678	0.308013220729
YDL220C	1.2865025273100001	0.421624925735	0.409195029219	0.04620782587069999	1.30254508394	0.104974694757	0.409585746889	1.12160205274	1.4062309249200002	0.9811164722490001	0.361804742094	0.707248498179	0.17070561106600002	0.175144856678	0.308013220729
YDL221W	0.0650244783853	0.33831849982699996	0.0769065497103	0.0156701622774	0.508552181416	0.050590382119899996	0.0689154360574	0.17987760961899998	0.025984721386299998	0.456026358517	0.055731826614199995	1.5637110382799997	0.0995117233036	0.103088037918	0.393170429669
YDL222C	0.0650244783853	0.33831849982699996	0.0769065497103	0.0156701622774	0.508552181416	0.050590382119899996	0.0689154360574	0.17987760961899998	0.025984721386299998	0.456026358517	0.055731826614199995	1.5637110382799997	0.0995117233036	0.103088037918	0.393170429669
YDL223C	0.178757951945	0.47575663457500006	1.0066235620000001	0.08109835705030001	0.8451308866339999	0.154930371806	0.18482459020999997	0.894238456706	0.371294800902	0.456026358517	0.163683394796	0.31570080114599997	0.228751326003	0.233534977646	0.393170429669
YDL224C	0.137064595745	0.6746641188629999	0.08814983557060001	0.0027506129706	0.6302908347249999	0.272380591282	0.029255650547700005	0.5503662420759999	0.00045260797347	0.573609660179	0.0005978478244480001	0.197586901948	0.0658591807868	0.294009715086	0.422460884111
YDL225W	2.7708759436199997	0.627332989448	1.44887282444	0.288307812734	0.525453893132	1.76583193502	0.414269143512	0.983589266575	1.8287686495599997	0.267555956609	1.01704342413	1.30514383149	2.9911656422000004	1.16380067403	0.20033211074700003
YDL226C	2.7708759436199997	0.627332989448	1.44887282444	0.288307812734	0.525453893132	1.76583193502	0.414269143512	0.983589266575	1.8287686495599997	0.267555956609	1.01704342413	1.30514383149	2.9911656422000004	1.16380067403	0.20033211074700003
YDL227C	0.500340321475	0.33831849982699996	0.197562810359	0.0156701622774	0.17050050912099998	0.050590382119899996	0.0689154360574	0.403921411269	0.07921512812300001	0.456026358517	0.055731826614199995	0.17132270995700002	0.327459914868	0.103088037918	0.393170429669
YDL228C	0.24067362582899998	0.522986583123	0.014633169979600002	0.0369668615437	0.741399376168	0.004614220891729999	0.00866147085064	0.163636006217	15.176876065899998	0.7379598029250001	0.0310026463446	0.190911733631	0.20715726796700001	0.019320819785299998	0.20033211074700003
YDL229W	0.139854977231	0.42635258912100005	0.000930042684382	8.21354483766e-05	0.127749599086	0.0016853190839300001	0.00364572718682	0.29592326496599997	0.009924230081870001	0.573609660179	0.046134514137399996	0.558814310945	0.454996904783	0.0488418590596	0.135969554007
YDL230W	0.5695305247119999	0.162129416029	0.0666918508655	0.000233970458651	0.04316293321769999	0.268402604504	0.10168393255000001	0.2498637582	0.00341199862303	0.08767497771119999	0.163728959348	0.3799937215	0.06705715357730001	0.07129366519119999	0.179277926211
YDL231C	0.5695305247119999	0.162129416029	0.0666918508655	0.000233970458651	0.04316293321769999	0.268402604504	0.10168393255000001	0.2498637582	0.00341199862303	0.08767497771119999	0.163728959348	0.3799937215	0.06705715357730001	0.07129366519119999	0.179277926211
YDL232W	0.0898336240967	0.376547289953	0.524623778131	0.0267831699356	0.20677507979499998	0.0724534997687	0.0944298462425	0.52029355173	0.00948474707537	0.229027445683	0.078709577207	0.207643833002	0.40617807160999997	0.133602212084	0.164416974301
YDL233W	0.7901063091830001	0.421624925735	0.182661142307	0.04620782587069999	2.01203287751	0.104974694757	0.13091842339	1.12160205274	0.0198568001183	0.229027445683	0.731460155228	0.707248498179	0.17070561106600002	0.175144856678	0.164416974301
YDL234C	0.7901063091830001	0.421624925735	0.182661142307	0.04620782587069999	2.01203287751	0.104974694757	0.13091842339	1.12160205274	0.0198568001183	0.229027445683	0.731460155228	0.707248498179	0.17070561106600002	0.175144856678	0.164416974301
YDL235C	0.034801923904	0.276850340737	0.0325948945212	0.08977083077209999	0.11836142692099999	0.0251714074978	0.342772431782	0.46576783177299996	0.07047411852680001	0.7379598029250001	0.028527086848900002	0.7612763667360001	0.47334248986999994	0.0627478596981	0.20033211074700003
YDL236W	0.09301423265460002	0.487963104853	0.009880363584700002	0.0605494901253	1.04261172438	0.0197711842614	0.0349241143184	0.869170372407	0.09049501974810001	0.08767497771119999	0.00408056730122	0.6764735226180001	0.581598251812	0.07129366519119999	0.04743905687199999
YDL237W	0.408131730448	0.627332989448	0.796244990919	0.288307812734	2.2450359778999998	0.382894418116	1.0647954315500001	1.74593364088	0.6245117538270001	0.9811164722490001	0.392387027338	0.5261233358349999	0.45578005171700003	0.460023739818	0.308013220729
YDL238C	0.408131730448	0.627332989448	0.796244990919	0.288307812734	2.2450359778999998	0.382894418116	1.0647954315500001	1.74593364088	0.6245117538270001	0.9811164722490001	0.392387027338	0.5261233358349999	0.45578005171700003	0.460023739818	0.308013220729
YDL239C	0.262336888944	0.5423849954909999	0.461192170703	0.14719446264	0.399597788277	0.23603411838899999	0.26889919180599997	0.230185609361	0.092206116351	0.7416758695110001	0.245799265286	0.400457158424	0.31501851026	0.319906836635	0.7416758695110001
YDL240C-A	0.7259411011110001	0.5423849954909999	0.461192170703	0.14719446264	0.399597788277	0.23603411838899999	0.26889919180599997	0.230185609361	0.307746881468	0.456026358517	0.245799265286	0.400457158424	0.31501851026	0.319906836635	0.393170429669
YDL240W	0.7259411011110001	0.5423849954909999	0.461192170703	0.14719446264	0.399597788277	0.23603411838899999	0.26889919180599997	0.230185609361	0.307746881468	0.456026358517	0.245799265286	0.400457158424	0.31501851026	0.319906836635	0.393170429669
YDL241W	0.397186955955	0.575205168297	0.18746623259	0.000829604907123	0.287969084364	3.6690384740499997	0.285203944197	0.7087243263330001	0.368211516184	0.161361412447	0.11708825616900001	0.496739803895	0.011569495734600001	0.10469988005200001	0.0799913111273
YDL242W	0.301286169145	0.376547289953	0.283537146153	0.0267831699356	1.76346746973	0.0724534997687	0.0944298462425	0.24258326593	0.132709467991	0.315301336615	0.078709577207	0.207643833002	0.807742949393	0.133602212084	0.689634864716
YDL243C	0.301286169145	0.376547289953	0.283537146153	0.0267831699356	1.76346746973	0.0724534997687	0.0944298462425	0.24258326593	0.132709467991	0.315301336615	0.078709577207	0.207643833002	0.807742949393	0.133602212084	0.689634864716
YDL244W	0.7416758695110001	0.7416758695110001	0.7416758695110001	0.7416758695110001	0.7416758695110001	0.7416758695110001	0.7416758695110001	0.7416758695110001	0.7416758695110001	0.129817728381	0.7416758695110001	0.7416758695110001	0.7416758695110001	0.7416758695110001	0.27205066650299997
YDL245C	0.7416758695110001	0.7416758695110001	0.7416758695110001	0.7416758695110001	0.7416758695110001	0.7416758695110001	0.7416758695110001	1.7564171179299999	0.7416758695110001	0.37598919730499997	0.7416758695110001	0.7416758695110001	0.7416758695110001	0.7416758695110001	0.308013220729
YDL246C	0.7416758695110001	0.7416758695110001	0.7416758695110001	0.7416758695110001	0.7416758695110001	0.7416758695110001	0.7416758695110001	0.7416758695110001	0.7416758695110001	20.0021647253	0.7416758695110001	0.7416758695110001	0.7416758695110001	0.7416758695110001	2.94002553593
YDL247W	0.231653634721	0.33831849982699996	0.634613200378	0.0725280990535	0.980361131727	0.050590382119899996	0.0689154360574	0.17987760961899998	0.004558717665649999	0.068109598312	0.055731826614199995	0.983716654454	0.327459914868	0.103088037918	0.136665922081
YDL247W-A	0.7416758695110001	0.7416758695110001	0.7416758695110001	0.7416758695110001	0.7416758695110001	0.7416758695110001	0.7416758695110001	0.7416758695110001	0.7416758695110001	0.19735796395999997	0.7416758695110001	0.7416758695110001	0.7416758695110001	0.7416758695110001	0.135969554007
YDL248W	0.8279891607850001	0.162129416029	0.495748195849	0.000233970458651	1.4790021179700001	0.143643222366	0.0349241143184	1.15984774632	0.00341199862303	0.0022291907072600004	0.163728959348	0.6764735226180001	0.8738235566979999	0.015346569100799998	0.00032412396029299996
YDR001C	0.011506918819	0.117132819347	0.000370457137629	0.00164360504894	0.243291431732	0.00086225376464	0.00205171804945	0.707937831077	0.112356080278	10.6963464318	0.14985149865800002	0.245323676947	0.030878919734799996	0.00615564298285	0.27205066650299997
YDR002W	0.011506918819	0.117132819347	0.000370457137629	0.00164360504894	0.243291431732	0.00086225376464	0.00205171804945	0.707937831077	0.112356080278	10.6963464318	0.14985149865800002	0.245323676947	0.030878919734799996	0.00615564298285	0.27205066650299997
YDR003W	0.411833383875	0.229590712608	0.109778999535	0.042196900811400005	1.0023271707299999	0.324886909065	0.0207445799736	0.520886736476	0.476393032033	0.266392591475	2.08577519908	0.598599203446	0.145882329158	0.351415747765	0.156456291153
YDR003W-A	0.7416758695110001	0.7416758695110001	0.7416758695110001	0.7416758695110001	0.7416758695110001	0.7416758695110001	1.7564227362599998	0.7416758695110001	0.7416758695110001	0.7416758695110001	0.7416758695110001	0.7416758695110001	0.7416758695110001	0.7416758695110001	0.7416758695110001
YDR004W	0.711661518758	0.305440778924	0.483354327815	0.009216903320700002	0.43684771626100005	0.330704279988	0.050696858222699995	0.0332192398053	0.111700335188	0.37598919730499997	0.640464879568	0.438789159713	0.953084439834	0.08019020918	0.8298902528129999
YDR005C	0.7259411011110001	0.5423849954909999	0.461192170703	0.45079533936899996	0.399597788277	0.665005337984	0.74101085225	0.651330371552	0.636998335834	0.37598919730499997	0.6877327528110001	0.400457158424	0.31501851026	0.319906836635	0.308013220729
YDR006C	0.631366317739	0.44479124772	0.22902874651299998	0.00365252760803	0.0270118744632	0.0755882810693	0.0818031226487	0.00509564375259	4.02881439103	0.5706446988480001	0.00241693821033	0.182223300665	0.453687886078	0.0508149159044	1.97553055002
YDR007W	0.631366317739	0.44479124772	0.22902874651299998	0.00365252760803	0.0270118744632	0.0755882810693	0.0818031226487	0.00509564375259	4.02881439103	0.5706446988480001	0.00241693821033	0.182223300665	0.453687886078	0.0508149159044	1.97553055002
YDR008C	0.674957337665	0.229590712608	0.357122759539	1.6308961259900001	0.28440179252500003	0.0127082427604	0.0207445799736	1.1153109024099999	0.0626194971436	0.0672976981813	0.06929407813630001	1.00674649738	2.93177291763	0.351415747765	20.0045987442
YDR009W	0.5764437650249999	0.20986965244199998	0.867949416001	2.8840885696200003	0.24795449224399999	0.00905626843579	0.015483067216900001	1.29902563111	0.08294674550350001	0.0741225451304	0.144538750702	1.36521814935	2.67533919003	0.29907720439	20.004237024600002
YDR010C	0.32491427241500004	0.20159840902399997	0.416207796964	0.00859076827742	0.08185502552910001	0.000320788879743	0.00107679649901	0.283007528616	0.013337151458000001	0.516607523315	0.0492462833952	0.330251612984	0.0168351432705	0.0188054828178	0.320386808777
YDR011W	0.32491427241500004	0.20159840902399997	0.416207796964	0.00859076827742	0.08185502552910001	0.000320788879743	0.00107679649901	0.283007528616	0.013337151458000001	0.516607523315	0.0492462833952	0.330251612984	0.0168351432705	0.0188054828178	0.320386808777
YDR012W	0.262227101688	0.42635258912100005	0.0143756350887	0.012610915440700001	0.30269455814199997	0.0111660058981	0.46060955351899996	0.907076233174	0.284801118623	0.0997168974341	0.046134514137399996	0.128885630113	0.262918398193	0.00970788955606	0.787584129411
YDR013W	0.262336888944	0.5423849954909999	0.151349175948	0.14719446264	0.399597788277	0.23603411838899999	0.26889919180599997	0.230185609361	0.092206116351	0.7416758695110001	0.245799265286	1.03470902892	0.845629540203	0.319906836635	0.7416758695110001
YDR014W	1.051430363	1.5186163487	0.796244990919	0.288307812734	0.525453893132	0.382894418116	0.414269143512	0.377136150493	1.8287686495599997	0.456026358517	0.392387027338	1.30514383149	0.45578005171700003	0.460023739818	0.393170429669
YDR014W-A	0.7416758695110001	0.7416758695110001	0.7416758695110001	0.7416758695110001	0.7416758695110001	0.7416758695110001	0.7416758695110001	0.7416758695110001	0.7416758695110001	0.7416758695110001	0.7416758695110001	0.7416758695110001	0.7416758695110001	0.7416758695110001	0.7416758695110001
YDR015C	0.262336888944	0.5423849954909999	0.151349175948	0.14719446264	0.399597788277	0.23603411838899999	0.26889919180599997	0.651330371552	0.092206116351	0.567906486897	0.245799265286	0.400457158424	0.31501851026	0.856599132423	0.520423762917
YDR016C	0.0474404354894	0.305440778924	0.281704867092	0.009216903320700002	0.14165073551899998	0.035593922877699996	0.189225274649	0.315400583459	0.014008762725700001	0.267555956609	0.0397682078237	0.142420303028	0.562453221636	0.08019020918	0.20033211074700003
YDR017C	0.0190586539368	0.42635258912100005	0.222151243711	8.21354483766e-05	0.0312874262625	0.0016853190839300001	0.021524638360700003	0.00144777717389	0.022410231835	0.229027445683	0.046134514137399996	0.128885630113	0.454996904783	0.00970788955606	0.164416974301
YDR018C	0.301286169145	0.376547289953	0.283537146153	0.0267831699356	0.20677507979499998	0.252946654474	0.0944298462425	0.24258326593	0.0479090120485	0.456026358517	0.078709577207	0.207643833002	0.129586908832	0.41643671705799995	0.393170429669
YDR019C	2.62332432727	0.305440778924	1.8084635491799999	0.268110690263	0.43684771626100005	0.141906482927	0.050696858222699995	0.134143915151	0.014008762725700001	0.229027445683	0.35685189175399995	0.142420303028	0.077038625904	0.08019020918	0.164416974301
YDR020C	0.125573127202	0.421624925735	0.048542442411900005	0.04620782587069999	2.01203287751	0.104974694757	0.13091842339	0.676671280121	0.22144697139299999	2.0146425816	0.112465288504	0.254222550739	0.5090530937919999	0.519905839723	1.01878825695
YDR021W	0.125573127202	0.421624925735	0.048542442411900005	0.04620782587069999	2.01203287751	0.104974694757	0.13091842339	0.676671280121	0.22144697139299999	2.0146425816	0.112465288504	0.254222550739	0.5090530937919999	0.519905839723	1.01878825695
YDR022C	0.351989653316	0.545961505317	0.09852708208460001	0.00011879915561799998	0.262293388458	12.081986614200002	0.00297298186613	0.131166143828	0.07646115923789999	0.132630735074	0.04940591680840001	0.7056678544689999	0.168054789521	0.0368527191254	0.061276005968500004
YDR023W	0.439062255141	0.350729681456	0.390249421307	0.00107069264917	0.41841166542900005	14.9140172275	0.010333285637700002	0.044077145324400005	0.027643377904500003	0.120311775902	0.022721772349400003	0.220145612718	0.314617188118	0.027631781266	0.0536299878041
YDR024W	0.7416758695110001	0.7416758695110001	0.7416758695110001	0.7416758695110001	0.7416758695110001	1.7564179101099997	0.7416758695110001	0.7416758695110001	0.7416758695110001	0.456026358517	1.75641927537	0.7416758695110001	1.7564308136200002	0.7416758695110001	0.393170429669
YDR025W	0.408131730448	0.627332989448	0.293135036691	0.288307812734	0.525453893132	0.382894418116	0.414269143512	0.377136150493	0.218779083458	0.7416758695110001	0.392387027338	0.5261233358349999	0.45578005171700003	0.460023739818	0.7416758695110001
YDR026C	0.0650244783853	0.33831849982699996	0.384028636613	0.0156701622774	0.17050050912099998	0.050590382119899996	0.0689154360574	0.047634281448	0.025984721386299998	0.37598919730499997	0.055731826614199995	0.17132270995700002	0.0995117233036	0.33701612152599997	0.308013220729
YDR027C	0.7901063091830001	0.421624925735	0.409195029219	0.39557535867	0.7051634476880001	0.342033940175	0.13091842339	0.330318430635	0.22144697139299999	0.229027445683	0.361804742094	0.707248498179	0.17070561106600002	0.175144856678	0.164416974301
YDR028C	0.262336888944	0.5423849954909999	0.151349175948	0.14719446264	0.399597788277	0.23603411838899999	0.26889919180599997	0.230185609361	0.092206116351	0.7416758695110001	0.245799265286	0.400457158424	0.31501851026	0.319906836635	0.7416758695110001
YDR029W	0.262336888944	0.5423849954909999	0.151349175948	0.14719446264	0.399597788277	0.23603411838899999	0.26889919180599997	0.230185609361	0.092206116351	0.7416758695110001	0.245799265286	0.400457158424	0.31501851026	0.319906836635	0.7416758695110001
YDR030C	0.7416758695110001	0.7416758695110001	0.7416758695110001	0.7416758695110001	0.7416758695110001	0.7416758695110001	0.7416758695110001	0.7416758695110001	0.7416758695110001	0.7416758695110001	0.7416758695110001	0.7416758695110001	0.7416758695110001	0.7416758695110001	0.7416758695110001
YDR031W	0.7416758695110001	0.7416758695110001	0.7416758695110001	0.7416758695110001	0.7416758695110001	0.7416758695110001	0.7416758695110001	0.7416758695110001	0.7416758695110001	0.7416758695110001	0.7416758695110001	0.7416758695110001	0.7416758695110001	0.7416758695110001	0.7416758695110001
YDR032C	0.323967694882	0.117132819347	0.224021923543	0.00164360504894	0.022764838140500003	0.023526407549099997	0.20772324236099998	0.34042144110100003	0.0206783877423	0.196722503678	0.07351687278130001	0.245323676947	1.4684809717700003	0.00615564298285	0.104478979862
YDR033W	0.010443080528600001	0.0737845114195	0.09852708208460001	0.051225238681800005	0.0453848610397	0.005015287828680001	0.0123212699191	0.21541663491799998	0.07646115923789999	0.060150347097800004	0.0206164982868	1.00487107246	0.452805618265	0.0368527191254	0.5287254648049999
YDR034C	0.097439172546	20.006682878	2.2804106660900003	2.4226888096400003	0.0656270796942	0.0534606392926	0.0006445057396799999	0.14094811850400002	0.158214994092	0.0998714308422	0.0677353540986	0.9440643778929999	2.1745873457900005	0.013344327423700002	0.00135869950083
YDR034C-A	0.729947282586	0.14921703775599998	0.27617483655499997	0.0897543986311	0.0367281265078	0.0148695828352	0.027430440936500003	0.34953119048299996	0.033580636739599996	0.217438616568	0.253338157522	0.146797936227	0.0112694968772	0.15813950087099998	0.0288179664647
YDR034C-C	0.008898374071549999	0.178969689791	0.11046025902899999	9.13038470858e-07	0.14908161519899998	0.00378453617516	0.027917910631800002	0.316910065975	1.41821625678e-06	0.0997168974341	1.3808948051299998	0.45618564231700004	0.540811761849	0.401031271934	0.205673759982
YDR034C-D	0.008898374071549999	0.178969689791	0.11046025902899999	9.13038470858e-07	0.14908161519899998	0.00378453617516	0.027917910631800002	0.316910065975	1.41821625678e-06	0.0997168974341	1.3808948051299998	0.45618564231700004	0.540811761849	0.401031271934	0.205673759982
YDR034W-B	0.729947282586	0.14921703775599998	0.27617483655499997	0.0897543986311	0.0367281265078	0.0148695828352	0.027430440936500003	0.34953119048299996	0.033580636739599996	0.217438616568	0.253338157522	0.146797936227	0.0112694968772	0.15813950087099998	0.0288179664647
YDR035W	0.49311682155599995	0.251764502056	6.728166496849999	0.0193486537149	0.32701892435400004	0.0807713614716	0.27946503431999997	1.70616405847	0.0158953062968	0.170961314727	2.35185068453	0.674012408514	0.39977208338799997	0.7283863320399999	0.113097193636
YDR036C	0.503899984	0.639386078076	0.847838492685	5.9993798742900005e-06	0.175646777319	0.07226702578250001	0.00629923279397	0.333047521587	0.0735083808479	0.762141050191	1.30715794403	0.58481578374	0.017169794569200002	0.42756902298699995	0.0244571443283
YDR037W	0.503899984	0.639386078076	0.847838492685	5.9993798742900005e-06	0.175646777319	0.07226702578250001	0.00629923279397	0.333047521587	0.0735083808479	0.7083043354430001	1.30715794403	0.58481578374	0.017169794569200002	0.42756902298699995	0.0207720680323
YDR038C	0.7416758695110001	0.7416758695110001	0.7416758695110001	0.7416758695110001	0.7416758695110001	0.7416758695110001	0.7416758695110001	0.7416758695110001	0.7416758695110001	0.7416758695110001	0.7416758695110001	0.7416758695110001	0.7416758695110001	0.7416758695110001	0.7416758695110001
YDR039C	0.7416758695110001	0.7416758695110001	0.7416758695110001	0.7416758695110001	0.7416758695110001	0.7416758695110001	0.7416758695110001	0.7416758695110001	0.7416758695110001	0.7416758695110001	0.7416758695110001	0.7416758695110001	0.7416758695110001	0.7416758695110001	0.7416758695110001
YDR040C	0.17928216264400001	0.305440778924	0.281704867092	0.130081606816	0.85992155785	0.330704279988	0.189225274649	0.315400583459	0.111700335188	0.456026358517	0.15531518629899999	0.438789159713	0.953084439834	0.08019020918	0.393170429669
YDR041W	0.275296095166	0.0635378677143	0.228408658192	3.9692644704199997	0.217505054849	0.10571907524299999	0.00020687796739500002	0.022380076982299997	0.0145938720312	0.061101762732800005	0.0132261053333	0.388943752086	2.71592851089	0.0071586907588699995	0.00353841708091
YDR042C	0.007700764612189999	0.17640416050500002	0.0036218869823000004	0.013033164836500001	1.1372995413200002	0.17649262039900002	0.0444305878215	0.717315480333	0.000297859373577	0.364886509181	0.09196115868480001	1.6076647160100002	0.40004597027500005	0.21731105583299998	0.23631615769499997
YDR043C	2.48508638284	0.624232034199	0.0608822391234	0.000207997718685	1.3621703575600002	5.69428344648e-06	0.0161445251012	2.40033517855	0.11403941171599999	0.74633558264	0.293346784832	0.789283147578	0.050748407778	0.00791179440073	0.244010238246
YDR044W	0.674957337665	0.229590712608	0.109778999535	0.10203144880000001	0.595613707915	0.06102955815830001	0.434891368082	0.056371797801900006	0.0626194971436	0.648639724742	0.593857155151	0.286076884907	0.611746056505	0.351415747765	0.164416974301
YDR045C	0.8601054799310001	0.897788393029	0.634613200378	0.18806746603500002	1.5589444146	0.420977953973	0.24285894530000002	1.09883321251	0.004558717665649999	0.808804384044	2.21417033187	2.97293040759	0.327459914868	0.33701612152599997	0.079240817252
YDR046C	0.809446212842	0.370877393028	2.73023953235	0.04461220968830001	0.7428322973199999	0.00648058073059	0.43279460429899996	1.4068431257499998	0.429303744872	0.015524084459500001	6.20682994748	0.7522196916480001	0.037406881981	0.15937844433700002	0.348718882556
YDR047W	3.45869772437	0.0684542962527	0.962366166594	0.0397661784039	0.651175328066	0.0679119581898	0.495799693699	0.567354416774	0.52323797592	0.0457216490302	7.88663622709	0.42201244141800004	1.0854472410200002	1.13337208199	0.781270096957
YDR048C	1.051430363	0.627332989448	0.796244990919	0.288307812734	1.30372096436	0.382894418116	0.414269143512	0.377136150493	0.218779083458	0.37598919730499997	0.392387027338	0.5261233358349999	1.15466195646	0.460023739818	0.8298902528129999
YDR049W	0.0189276282391	0.229590712608	0.109778999535	0.0123811050618	0.0836866469333	0.0127082427604	0.0207445799736	0.152168091689	0.00210177439761	0.37598919730499997	0.014825184094200002	0.08429296064410001	1.3699585747999998	0.152512897069	0.308013220729
YDR050C	0.0260969945993	0.0354382984793	0.000598145197334	1.26501056869e-07	0.516166166477	4.0749324865199995e-06	2.08996896571e-05	0.00024715129076700003	1.90912856375e-08	0.055475186852	20.0016308398	0.200887963873	1.7408450556400001	1.23686792525	0.0030161208656
YDR051C	0.034801923904	0.276850340737	0.368285660526	0.005437804066560001	0.37720726725000003	0.0251714074978	0.0375025090427	0.46576783177299996	0.254245450621	0.229027445683	3.8452420773800005	1.2448139036	1.24371252801	0.0627478596981	0.164416974301
YDR052C	0.0190586539368	0.13750254361	0.00443232853376	8.21354483766e-05	0.30269455814199997	0.0945748468947	0.00364572718682	0.0859188977225	0.0011345467333800001	0.7379598029250001	0.775231728303	0.128885630113	0.127151904299	0.276581434653	0.20033211074700003
YDR053W	0.408131730448	0.627332989448	0.293135036691	0.785291464349	0.525453893132	0.9962380226549999	0.414269143512	0.377136150493	0.6245117538270001	0.456026358517	1.01704342413	0.5261233358349999	2.0137075165900002	0.460023739818	0.393170429669
YDR054C	1.7573421516699999	0.256717962588	1.29079330153	20.0007252036	0.7004410342049999	20.0100931596	0.0123212699191	2.54478999589	0.302692227327	0.0457216490302	8.255360347369999	0.264802240091	2.2018802174200003	0.935962241247	0.11152405798000001
YDR055W	1.16996575541	0.0737845114195	0.09852708208460001	2.80568092427	0.454055615357	20.0067284801	0.0123212699191	2.54478999589	0.49733876733300003	0.563387262002	3.2723787409200003	1.35172708667	1.1715755540700001	0.47812762468599995	0.643945518227
YDR056C	0.674957337665	3.48979636339	0.045947850287699994	0.0019015310767500002	0.28440179252500003	0.06102955815830001	0.0913089146673	0.7917366860870001	0.0626194971436	0.37598919730499997	0.180994957614	0.08429296064410001	0.611746056505	0.0388884960283	0.308013220729
YDR057W	0.674957337665	3.48979636339	0.045947850287699994	0.0019015310767500002	0.28440179252500003	0.06102955815830001	0.0913089146673	0.7917366860870001	0.0626194971436	0.37598919730499997	0.180994957614	0.08429296064410001	0.611746056505	0.0388884960283	0.308013220729
YDR058C	0.20106318512000002	0.162129416029	0.12885469619999998	0.000233970458651	1.04261172438	0.143643222366	0.10168393255000001	0.869170372407	0.09049501974810001	0.982285866582	0.48582663591799996	0.6764735226180001	0.17607195357500002	0.015346569100799998	0.363461989069
YDR059C	0.411833383875	0.229590712608	0.109778999535	0.0019015310767500002	0.595613707915	0.0127082427604	0.0207445799736	0.056371797801900006	0.0626194971436	0.37598919730499997	0.06929407813630001	0.598599203446	0.145882329158	0.0388884960283	0.308013220729
YDR060W	0.625589945049	0.376547289953	0.028445213092099995	0.0267831699356	0.20677507979499998	0.0724534997687	0.0944298462425	0.24258326593	0.0479090120485	0.567906486897	0.078709577207	1.1284298906999999	0.40617807160999997	0.133602212084	0.520423762917
YDR061W	0.407769553485	0.0635378677143	0.0183677694463	0.000904916227719	0.0350289022189	20.0018491423	0.00179267770388	1.0891881930399998	0.101412544055	0.29538124099	0.45876874361599995	0.10317918528100001	0.231583489877	0.0263840389808	0.179277926211
YDR062W	0.174015213163	0.20986965244199998	1.44464198823	0.0732054845296	0.904756701776	0.45859875908299996	0.07181497984780001	0.672635223959	1.6811406199	0.368532511523	5.71138893974	0.909050118154	0.844101480837	0.29907720439	0.0799913111273
YDR063W	0.11470687335799999	0.522986583123	0.0898900770097	0.000394928737095	0.0507926823327	0.004614220891729999	0.00866147085064	0.0731552060021	0.000297859373577	0.7379598029250001	0.0310026463446	0.42476059228	0.0813715600138	0.019320819785299998	0.20033211074700003
YDR064W	0.0474404354894	0.305440778924	0.0500985235669	0.009216903320700002	0.43684771626100005	0.141906482927	0.050696858222699995	0.907342007619	0.014008762725700001	0.229027445683	0.0397682078237	0.863209693161	0.265886297795	0.578267346798	0.164416974301
YDR065W	0.7259411011110001	0.5423849954909999	0.90099383365	0.14719446264	0.399597788277	0.23603411838899999	0.26889919180599997	1.21525454735	0.092206116351	0.7416758695110001	0.245799265286	0.400457158424	0.31501851026	0.319906836635	0.7416758695110001
YDR066C	1.051430363	0.627332989448	0.796244990919	0.785291464349	1.30372096436	0.382894418116	0.414269143512	0.377136150493	0.218779083458	0.456026358517	1.79852423434	0.5261233358349999	0.45578005171700003	3.0105702117699997	0.393170429669
YDR067C	0.0650244783853	0.33831849982699996	0.634613200378	0.0156701622774	0.508552181416	0.18890212368700002	0.0689154360574	0.17987760961899998	0.025984721386299998	0.315301336615	0.055731826614199995	0.510565996846	0.327459914868	0.103088037918	0.246612051932
YDR068W	0.0650244783853	0.33831849982699996	0.634613200378	0.0156701622774	0.508552181416	0.18890212368700002	0.0689154360574	0.17987760961899998	0.025984721386299998	0.315301336615	0.055731826614199995	0.510565996846	0.327459914868	0.103088037918	0.246612051932
YDR069C	1.0465846606	0.376547289953	0.028445213092099995	0.0267831699356	0.20677507979499998	0.0724534997687	0.313775634866	0.24258326593	0.00948474707537	0.148719985445	0.27056650980999997	0.598150680819	0.807742949393	0.41643671705799995	1.07957291882
YDR070C	0.411833383875	0.229590712608	0.045947850287699994	0.0123811050618	0.595613707915	0.162670884438	0.0913089146673	0.056371797801900006	0.00909778439466	0.19735796395999997	0.35613141189	0.598599203446	0.338493980479	0.351415747765	0.135969554007
YDR071C	0.108555659167	0.251764502056	0.150874141269	0.00321392858826	0.32701892435400004	0.0178634710339	0.11618491195	1.29462887067	0.291306944646	0.267555956609	0.09056512703780001	0.100007050336	0.177691802133	0.413662670056	0.20033211074700003
YDR072C	1.4529522503499999	5.23229481355	0.851856086041	0.0364541687617	0.5084032520489999	3.9447738432599997	0.0673650655614	1.62277500641	12.5483213474	0.0822678958355	1.45228808012	0.38292634762199995	0.669020405744	0.272884322106	0.589530799309
YDR073W	1.04369601467	1.31521060176	0.273921077465	0.760454117319	2.8113924236799996	0.939411839394	0.00584996277994	0.360033165616	1.24685046085	0.327558628661	2.5981277718299998	0.163579336045	0.0722487795722	0.23253359885400002	0.244327647088
YDR074W	0.110517853966	0.346414463778	0.13912198687799998	3.22911808807	0.111850428387	6.97146808025e-05	0.00580804668008	0.0895960794422	0.0232951226393	0.265197591445	0.0194229878375	1.0617358218700002	0.177562432437	0.0017926165552500002	0.7138471568829999
YDR075W	0.108555659167	0.251764502056	0.943863993941	0.0193486537149	1.11319937734	0.9718171736839999	0.11618491195	0.377840892219	0.0158953062968	0.0997168974341	0.432318644705	0.100007050336	0.0469234397406	0.7283863320399999	0.452384437887
YDR076W	0.20106318512000002	0.162129416029	0.0666918508655	0.000233970458651	0.16602009763199999	2.3407452407900005	0.00648742887693	0.13230935563	0.00341199862303	0.456026358517	0.0732036588863	0.16732627947	0.06705715357730001	0.015346569100799998	1.8012910717500001
YDR077W	1.33642828241	0.0940846956933	2.2064572675400003	2.07143062614	0.198014343077	0.00021985331859000003	0.0209889975765	4.0569107427399995	0.500497984055	0.0500753630408	0.24476943910500001	0.486516805097	0.125775807114	0.219907026807	0.540389852247
YDR078C	0.263947793973	0.251764502056	0.150874141269	0.0193486537149	0.0993472248639	0.0178634710339	0.0278522656433	0.193871998869	0.177010077775	0.37598919730499997	0.020538515953	0.328787023113	1.09006885783	0.185023989872	0.308013220729
YDR079C-A	0.178757951945	1.19768281863	0.286054641881	0.5827804353639999	0.8451308866339999	0.154930371806	0.18482459020999997	0.894238456706	0.162796138768	2.0146425816	0.163683394796	1.53013411937	1.20980310065	0.233534977646	1.01878825695
YDR079W	0.263947793973	0.251764502056	0.150874141269	0.0193486537149	0.0993472248639	0.0178634710339	0.0278522656433	0.193871998869	0.177010077775	0.37598919730499997	0.020538515953	0.328787023113	1.09006885783	0.185023989872	0.308013220729
YDR080W	0.178757951945	1.19768281863	0.286054641881	0.5827804353639999	0.8451308866339999	0.154930371806	0.18482459020999997	0.894238456706	0.162796138768	2.0146425816	0.163683394796	1.53013411937	1.20980310065	0.233534977646	1.01878825695
YDR081C	0.17928216264400001	0.305440778924	0.0500985235669	0.009216903320700002	0.14165073551899998	0.035593922877699996	0.050696858222699995	0.0332192398053	0.111700335188	0.267555956609	0.15531518629899999	0.142420303028	0.562453221636	0.578267346798	0.20033211074700003
YDR082W	0.17928216264400001	0.305440778924	0.0500985235669	0.009216903320700002	0.14165073551899998	0.035593922877699996	0.050696858222699995	0.0332192398053	0.111700335188	0.267555956609	0.15531518629899999	0.142420303028	0.562453221636	0.578267346798	0.20033211074700003
YDR083W	0.408131730448	0.627332989448	0.293135036691	0.288307812734	0.525453893132	0.382894418116	0.414269143512	0.377136150493	0.218779083458	0.567906486897	0.392387027338	0.5261233358349999	1.15466195646	0.460023739818	0.520423762917
YDR084C	0.625589945049	0.9823675913600001	0.524623778131	0.0267831699356	2.49093768682	0.5391038175280001	0.0944298462425	0.52029355173	1.3777489258000002	0.19735796395999997	0.27056650980999997	0.598150680819	0.40617807160999997	0.41643671705799995	0.135969554007
YDR085C	0.568038528214	0.0795691171209	0.009106174063520002	0.00280557684457	0.051646959796500004	0.00144054692221	0.0153358218043	0.249623317342	0.022723651543400003	0.400569851761	0.11708825616900001	1.07329107055	0.0398226506139	0.10469988005200001	0.0207720680323
YDR086C	0.262336888944	0.5423849954909999	0.90099383365	0.14719446264	0.399597788277	0.23603411838899999	0.74101085225	1.21525454735	0.636998335834	0.315301336615	0.245799265286	0.400457158424	0.31501851026	0.856599132423	0.246612051932
YDR087C	1.01385201196	0.47575663457500006	0.0842849044218	0.277226063026	0.314791540799	0.470116813144	0.18482459020999997	0.45717695791999996	0.042134954999900005	0.37598919730499997	0.163683394796	0.31570080114599997	0.228751326003	0.233534977646	0.308013220729
YDR088C	2.3751969800099997	0.33831849982699996	0.634613200378	0.0725280990535	1.5589444146	0.18890212368700002	0.520796862459	0.403921411269	0.31911312378	0.267555956609	1.19530572088	0.983716654454	0.671675328927	1.1387447848899999	0.20033211074700003
YDR089W	0.257426928975	0.04733877127730001	1.2686844507700001e-06	0.205448896488	0.0656270796942	0.000174652152627	0.0031989698768	2.5444757205200004	0.00330918476188	0.531474355338	0.014856605903100001	0.45618564231700004	0.0765142072283	0.03773310134169999	0.29591606000500004
YDR090C	0.007700764612189999	0.17640416050500002	0.421152075986	0.0369668615437	0.422133923636	0.004614220891729999	0.44798171961499994	0.485612470682	0.00582672502478	0.808804384044	0.5652319604730001	0.42476059228	1.3490507225400001	0.019320819785299998	0.079240817252
YDR091C	0.09301423265460002	0.162129416029	0.0666918508655	0.00199901773809	0.04316293321769999	0.0628451465851	0.0349241143184	0.6192171839280001	0.0496644223527	0.170961314727	0.02367083659	0.043580763812999995	0.17607195357500002	0.07129366519119999	0.363461989069
YDR092W	0.0103799354469	0.19223814807300002	0.057172803077	0.005011848836149999	0.0598667906166	0.0348077954696	0.05649371145280001	0.20201208790600003	0.055711667147399994	0.509684151341	0.241839323163	1.24800366724	0.098771695152	0.024353486203200003	0.113097193636
YDR093W	1.7573421516699999	0.545961505317	0.8880557637600001	0.00548211915433	1.7326641365400002	0.039610709021900004	0.0352038778056	14.3991459054	1.64022555536	0.132630735074	0.04940591680840001	0.00902804576234	0.894859505843	0.308763238808	0.061276005968500004
YDR094W	0.17928216264400001	0.305440778924	0.0500985235669	0.130081606816	0.43684771626100005	0.035593922877699996	0.050696858222699995	0.134143915151	0.111700335188	0.456026358517	0.9981081716879999	1.3917388502399999	0.562453221636	0.08019020918	0.393170429669
YDR095C	0.323967694882	0.37400882351400005	0.00694017470527	0.00164360504894	0.09852766217910001	0.00086225376464	0.013211780520799998	0.9444411663060001	0.0206783877423	2.39514000383	0.028835368711200002	0.023041831399599998	0.005599509944310001	0.0979899508316	0.50887844581
YDR096W	0.323967694882	0.37400882351400005	0.00694017470527	0.00164360504894	0.09852766217910001	0.00086225376464	0.013211780520799998	0.9444411663060001	0.0206783877423	2.39514000383	0.028835368711200002	0.023041831399599998	0.005599509944310001	0.0979899508316	0.50887844581
YDR097C	0.325637028941	0.276850340737	0.5813437399979999	0.005437804066560001	0.11836142692099999	0.783908402397	0.0375025090427	0.46576783177299996	0.07047411852680001	0.229027445683	0.028527086848900002	0.119076120781	0.0599929371292	0.0627478596981	0.164416974301
YDR098C	0.108555659167	0.251764502056	2.8434685392400003	0.06170361632040001	1.11319937734	0.0807713614716	0.11618491195	0.377840892219	0.0956982409768	0.567906486897	0.09056512703780001	0.328787023113	1.09006885783	0.185023989872	0.520423762917
YDR098C-A	0.262336888944	0.5423849954909999	0.151349175948	0.14719446264	0.399597788277	0.23603411838899999	0.26889919180599997	0.230185609361	0.092206116351	0.7416758695110001	0.245799265286	0.400457158424	0.31501851026	0.856599132423	0.7416758695110001
YDR098C-B	0.262336888944	0.5423849954909999	0.151349175948	0.14719446264	0.399597788277	0.23603411838899999	0.26889919180599997	0.230185609361	0.092206116351	0.7416758695110001	0.245799265286	0.400457158424	0.31501851026	0.856599132423	0.7416758695110001
YDR099W	0.174015213163	0.603457413611	0.867949416001	0.0286937658428	0.24795449224399999	0.046106049732400005	0.18651237535999998	0.433898802013	0.08294674550350001	0.129817728381	0.0107207771446	0.0712534913713	0.287107466877	0.125937852818	0.079240817252
YDR100W	0.11604207512499999	0.639386078076	0.00686183572773	0.00044895828295599995	0.34705680746	0.07226702578250001	0.0236313373729	0.0278419245726	0.0129155226291	0.047059854558	0.039374301998900005	0.014396120013299998	0.00279138363144	0.0188497008874	0.09140802412
YDR101C	0.0898336240967	0.376547289953	0.524623778131	0.11253037478599999	0.20677507979499998	0.0724534997687	0.0944298462425	0.24258326593	0.0479090120485	0.37598919730499997	0.078709577207	0.207643833002	0.129586908832	0.133602212084	0.308013220729
YDR102C	1.7564217180300001	0.7416758695110001	0.7416758695110001	1.7564075395900003	0.7416758695110001	0.7416758695110001	0.7416758695110001	4.24542798851	2.93990256514	0.37598919730499997	1.75641927537	0.7416758695110001	1.7564308136200002	0.7416758695110001	0.308013220729
YDR103W	1.7564217180300001	0.7416758695110001	0.7416758695110001	1.7564075395900003	0.7416758695110001	0.7416758695110001	0.7416758695110001	4.24542798851	2.93990256514	0.37598919730499997	1.75641927537	0.7416758695110001	1.7564308136200002	0.7416758695110001	0.308013220729
YDR104C	0.0031571059314800002	0.13750254361	0.000930042684382	8.21354483766e-05	0.0312874262625	0.0111660058981	0.021524638360700003	0.0345548006284	0.00372705908338	0.315301336615	0.0137459876224	0.128885630113	0.04553459453480001	0.00970788955606	0.246612051932
YDR105C	0.0846992843674	0.649971206122	0.0136807716907	0.0019015310767500002	0.28440179252500003	0.0127082427604	0.0913089146673	0.152168091689	0.00210177439761	0.315301336615	0.014825184094200002	0.08429296064410001	0.0368222948567	0.0388884960283	0.246612051932
YDR106W	0.0846992843674	0.649971206122	0.0136807716907	0.0019015310767500002	0.28440179252500003	0.0127082427604	0.0913089146673	0.152168091689	0.00210177439761	0.315301336615	0.014825184094200002	0.08429296064410001	0.0368222948567	0.0388884960283	0.246612051932
YDR107C	1.01385201196	0.47575663457500006	0.286054641881	0.08109835705030001	0.8451308866339999	0.154930371806	0.18482459020999997	0.45717695791999996	0.042134954999900005	0.19735796395999997	0.163683394796	0.8471731639810001	0.228751326003	0.233534977646	0.135969554007
YDR108W	1.01385201196	0.47575663457500006	0.286054641881	0.08109835705030001	0.8451308866339999	0.154930371806	0.18482459020999997	0.45717695791999996	0.042134954999900005	0.19735796395999997	0.163683394796	0.8471731639810001	0.228751326003	0.233534977646	0.135969554007
YDR109C	1.2865025273100001	0.421624925735	0.048542442411900005	20.0008441059	0.7051634476880001	0.104974694757	0.409585746889	0.100579166284	0.6921115174339999	0.37598919730499997	0.112465288504	1.30591299565	0.17070561106600002	0.175144856678	0.308013220729
YDR110W	1.2865025273100001	0.421624925735	0.048542442411900005	20.0008441059	0.7051634476880001	0.104974694757	0.409585746889	0.100579166284	0.6921115174339999	0.37598919730499997	0.112465288504	1.30591299565	0.17070561106600002	0.175144856678	0.308013220729
YDR111C	0.0801770237202	0.350729681456	0.06306608292690001	20.0053701723	1.01134583284	0.0182922711518	0.0893308283605	0.440998243789	0.027643377904500003	0.435669757442	0.531878700745	0.421586433636	0.5055234927750001	0.775888409513	0.479596201095
YDR112W	1.051430363	0.627332989448	4.0069417100999996	15.9548168429	0.525453893132	0.382894418116	0.414269143512	0.377136150493	0.6245117538270001	0.567906486897	0.392387027338	0.5261233358349999	1.15466195646	1.16380067403	0.520423762917
YDR113C	0.439062255141	0.10825822326	0.0012844059958	0.00406015693966	0.0865710161524	1.4460853574099999	0.0015396664713199998	0.044077145324400005	0.050023102947899994	0.129817728381	0.125294405694	0.220145612718	0.17236758649999998	0.027631781266	0.079240817252
YDR114C	0.125573127202	0.421624925735	0.409195029219	0.04620782587069999	0.25332025215500004	0.342033940175	0.13091842339	0.330318430635	0.0198568001183	0.37598919730499997	0.112465288504	0.254222550739	0.5090530937919999	0.175144856678	0.308013220729
YDR115W	0.503899984	0.0926899014096	0.0022310892192	0.0018536258454300001	0.175646777319	6.171481674830001	0.000867401803475	0.064275039109	0.0735083808479	0.068109598312	0.0869947448484	0.349956836727	0.129609332466	0.060350347141199995	0.0339872714977
YDR116C	0.17928216264400001	0.824126202814	0.281704867092	0.009216903320700002	0.14165073551899998	0.330704279988	0.050696858222699995	0.315400583459	0.551052652797	0.19735796395999997	0.35685189175399995	1.3917388502399999	0.953084439834	0.578267346798	0.135969554007
YDR117C	2.0586850015400002	0.5423849954909999	0.461192170703	0.14719446264	0.399597788277	0.23603411838899999	0.26889919180599997	1.8900685462	2.15196195013	0.37598919730499997	0.6877327528110001	0.400457158424	0.31501851026	0.856599132423	0.308013220729
YDR118W	2.0586850015400002	0.5423849954909999	0.461192170703	0.14719446264	0.399597788277	0.23603411838899999	0.26889919180599997	1.8900685462	2.15196195013	0.37598919730499997	0.6877327528110001	0.400457158424	0.31501851026	0.856599132423	0.308013220729
YDR118W-A	0.178757951945	0.47575663457500006	0.598539168969	0.983272923523	0.314791540799	0.154930371806	0.18482459020999997	0.149742422163	0.162796138768	0.567906486897	0.163683394796	0.8471731639810001	0.647973508556	0.233534977646	1.29303642857
YDR119W	1.2865025273100001	0.421624925735	2.64854600936	0.175484925942	1.30254508394	0.104974694757	0.8135527006540001	4.39249159921	0.22144697139299999	0.7379598029250001	0.361804742094	0.254222550739	2.2266519758200003	0.519905839723	0.58072177812
YDR119W-A	0.11470687335799999	0.522986583123	0.0898900770097	0.0369668615437	0.18951598700599998	0.0262504406067	0.0444305878215	0.717315480333	0.0724958176325	0.129817728381	0.00562631002785	1.6076647160100002	0.40004597027500005	0.0861396794634	0.079240817252
YDR120C	0.262336888944	0.5423849954909999	0.90099383365	0.14719446264	0.399597788277	0.23603411838899999	0.26889919180599997	0.651330371552	0.636998335834	0.846297842316	0.245799265286	1.82626632436	0.31501851026	0.319906836635	0.246612051932
YDR121W	0.262336888944	0.5423849954909999	0.90099383365	0.14719446264	0.399597788277	0.23603411838899999	0.26889919180599997	0.651330371552	0.636998335834	0.846297842316	0.245799265286	1.82626632436	0.31501851026	0.319906836635	0.246612051932
YDR122W	0.711661518758	0.305440778924	1.04975971324	0.009216903320700002	0.14165073551899998	0.330704279988	0.050696858222699995	0.134143915151	0.36191293581699996	0.40676921428199997	0.15531518629899999	0.438789159713	0.077038625904	0.274698542808	0.27205066650299997
YDR123C	2.1600711245	0.350729681456	3.5761391058699994	0.653284854657	3.9784690519	0.316488912588	0.927263865775	1.09190343462	20.0018026107	0.612951851957	0.359635759459	9.79852894334	1.3518157631299998	0.027631781266	0.07000964601580001
YDR124W	2.1600711245	0.350729681456	2.49886298213	0.251928069508	3.9784690519	0.316488912588	0.680693034491	0.8419363532449999	20.0016967205	0.5706446988480001	0.359635759459	6.689730147890001	0.7437185324590001	0.027631781266	0.061276005968500004
YDR125C	1.8680961777400003	0.421624925735	0.182661142307	0.175484925942	0.7051634476880001	0.104974694757	0.13091842339	1.12160205274	0.22144697139299999	0.267555956609	0.112465288504	0.254222550739	1.56009085333	0.519905839723	0.20033211074700003
YDR126W	1.8680961777400003	0.421624925735	0.182661142307	0.175484925942	0.7051634476880001	0.104974694757	0.13091842339	1.12160205274	0.22144697139299999	0.267555956609	0.112465288504	0.254222550739	1.56009085333	0.519905839723	0.20033211074700003
YDR127W	0.402791787887	0.305440778924	20.0007225163	0.462851073833	2.6866226294	0.035593922877699996	0.189225274649	1.30396323539	0.551052652797	0.509684151341	0.35685189175399995	2.00650009122	1.96583912271	0.274698542808	0.734360072917
YDR128W	0.125573127202	0.421624925735	0.048542442411900005	0.04620782587069999	0.25332025215500004	0.104974694757	0.13091842339	0.100579166284	0.0880940519919	0.456026358517	0.361804742094	0.707248498179	0.5090530937919999	0.175144856678	0.393170429669
YDR129C	2.0391764473599996	0.701595341538	0.280135005763	0.00321392858826	0.0993472248639	0.0807713614716	0.27946503431999997	2.16316222227	0.84041390912	0.077219069182	0.432318644705	0.328787023113	0.177691802133	0.7283863320399999	0.0401275114203
YDR130C	0.09301423265460002	0.487963104853	0.0666918508655	0.00199901773809	0.377489088019	0.0032970302493	0.10168393255000001	0.13230935563	0.00341199862303	0.37598919730499997	0.300824849387	0.3799937215	0.347779532578	0.015346569100799998	0.308013220729
YDR131C	0.125573127202	0.421624925735	0.7214997624070001	0.04620782587069999	0.25332025215500004	0.104974694757	0.13091842339	0.676671280121	0.0880940519919	0.37598919730499997	0.112465288504	0.707248498179	0.17070561106600002	0.519905839723	0.308013220729
YDR132C	0.024958088687	0.0684542962527	0.00471283505772	7.5818062552e-05	0.039875901254	8.27981177967e-05	0.000275539423479	0.0107269981868	0.005479737624100001	0.129817728381	0.016533311816399998	0.0404276431836	0.259494606756	0.008700576308860002	0.27205066650299997
YDR133C	0.20970427451499998	0.639386078076	0.38283923049900004	0.005807427992050001	0.5805510413189999	0.000315797269653	0.0236313373729	3.15069943485	0.0735083808479	20.0022718627	0.039374301998900005	0.878167780153	0.129609332466	0.895441898092	4.936819496469999
YDR134C	0.314770222589	0.5729734535809999	0.266443811994	0.00225953379181	0.18236834306400002	0.00352589690665	0.159711596215	3.04523288102	0.0331358221627	15.178925971199998	0.0556541004341	0.9514618160449999	0.232154201956	1.42884577068	5.897256828910001
YDR135C	0.262336888944	0.5423849954909999	0.90099383365	0.14719446264	0.399597788277	0.23603411838899999	0.26889919180599997	0.230185609361	0.307746881468	0.567906486897	0.245799265286	1.03470902892	0.845629540203	0.319906836635	0.520423762917
YDR136C	0.125573127202	0.421624925735	0.048542442411900005	0.04620782587069999	0.7051634476880001	0.342033940175	0.13091842339	0.100579166284	0.0198568001183	0.7416758695110001	0.361804742094	0.254222550739	0.5090530937919999	0.175144856678	1.7564638738299998
YDR137W	1.33078604518	0.14921703775599998	0.0491581721074	0.00125613824401	0.145578453183	0.0148695828352	0.027430440936500003	0.760197572572	0.015579122062799999	0.170961314727	0.0180504736229	0.962136794017	0.302398251244	0.059012618808199996	0.113097193636
YDR138W	0.0650244783853	0.33831849982699996	0.634613200378	0.36807874506800004	0.17050050912099998	0.18890212368700002	0.24285894530000002	0.17987760961899998	0.31911312378	0.315301336615	0.055731826614199995	0.17132270995700002	0.327459914868	0.103088037918	0.246612051932
YDR139C	0.262336888944	0.5423849954909999	0.461192170703	0.14719446264	0.399597788277	0.23603411838899999	0.26889919180599997	1.21525454735	0.092206116351	0.267555956609	0.245799265286	0.400457158424	0.31501851026	0.319906836635	0.20033211074700003
YDR140W	0.262336888944	0.5423849954909999	0.461192170703	0.14719446264	0.399597788277	0.23603411838899999	0.26889919180599997	1.21525454735	0.092206116351	0.267555956609	0.245799265286	0.400457158424	0.31501851026	0.319906836635	0.20033211074700003
YDR141C	1.0964505091399999	0.305440778924	0.0500985235669	0.04678381280180001	0.14165073551899998	2.32961989174	0.189225274649	0.134143915151	0.111700335188	0.567906486897	0.35685189175399995	0.142420303028	0.077038625904	0.08019020918	0.520423762917
YDR142C	0.17928216264400001	0.305440778924	0.281704867092	0.04678381280180001	0.14165073551899998	0.035593922877699996	0.421586547387	0.315400583459	0.046885201076600005	0.567906486897	0.35685189175399995	0.438789159713	0.265886297795	0.578267346798	0.520423762917
YDR143C	0.929963026302	0.75925112198	0.5813437399979999	0.030130079874499997	0.11836142692099999	0.0251714074978	0.148072916159	1.10121362253	0.402031879507	0.170961314727	0.284097283729	0.119076120781	0.47334248986999994	0.0627478596981	0.113097193636
YDR144C	3.23893078518	0.421624925735	1.5655497636700002	0.04620782587069999	0.7051634476880001	0.342033940175	0.8135527006540001	3.6272572989099996	0.42373118754699995	0.6726762254800001	0.731460155228	0.707248498179	0.981176131347	2.26007376323	0.205673759982
YDR145W	3.23893078518	0.421624925735	1.5655497636700002	0.04620782587069999	0.7051634476880001	0.342033940175	0.8135527006540001	3.6272572989099996	0.42373118754699995	0.6726762254800001	0.731460155228	0.707248498179	0.981176131347	2.26007376323	0.205673759982
YDR146C	0.984622948283	0.22733982926600002	0.316858861522	0.000904916227719	0.8748899885510001	0.0029428036879499994	0.11096836634299999	0.869355272311	0.0006151737550770001	0.0531789496754	0.320891805254	1.96001856289	0.023839458873600002	0.00100549320833	0.479596201095
YDR147W	0.752215010835	0.159023120496	0.513194262946	0.205042092196	0.589365761825	9.47586714534e-05	0.019418139155400003	0.791314640502	3.03594110266e-05	0.0531789496754	0.226469567515	1.44321154039	0.00828063312812	0.000259277042854	0.479596201095
YDR148C	0.0609177781214	2.64521769151	0.222151243711	0.000786937501029	1.26725604119	0.0111660058981	0.15280326168	1.18630431123	0.129242489081	0.09907629762769998	0.11016206857699999	0.304958813176	2.16530115924	0.475649368737	0.00787901408583
YDR149C	0.262336888944	0.5423849954909999	0.461192170703	0.14719446264	0.399597788277	0.23603411838899999	0.26889919180599997	0.230185609361	0.092206116351	0.7416758695110001	0.245799265286	0.400457158424	0.31501851026	0.319906836635	0.7416758695110001
YDR150W	0.0491825933316	2.5358528856499998	0.177796453074	0.00251201015335	1.59789929718	0.00837170627208	0.242713966436	1.34983826394	0.09526816944019999	0.09907629762769998	0.09009324806980001	0.273461978602	2.44687849406	0.6560758916699999	0.00787901408583
YDR151C	0.674957337665	0.229590712608	0.109778999535	0.0123811050618	1.0023271707299999	0.162670884438	0.0913089146673	0.306771633481	0.0270235319152	0.509684151341	0.180994957614	0.286076884907	0.338493980479	0.152512897069	0.363461989069
YDR152W	0.674957337665	0.229590712608	0.109778999535	0.0123811050618	1.0023271707299999	0.162670884438	0.0913089146673	0.306771633481	0.0270235319152	0.509684151341	0.180994957614	0.286076884907	0.338493980479	0.152512897069	0.363461989069
YDR153C	0.6433983539370001	1.3616052629799997	0.8482919069329999	0.0320714881251	0.555215894621	0.0111660058981	0.68404897428	2.63126818186	0.842689066203	0.016090040401700003	0.11016206857699999	0.558814310945	0.7017168648440001	0.475649368737	0.00487162076601
YDR154C	0.311516851313	0.241537189596	1.37234130516	8.58110480898	0.23887465049400003	0.012682451961299999	0.128868845013	0.957495391778	1.08973449198	0.884618951068	1.9979567690900002	0.94098277331	0.0283188762707	1.13337208199	0.136665922081
YDR155C	0.351989653316	0.256717962588	1.5205636461	10.0930612789	0.262293388458	0.0160292781032	0.07889789895760001	1.0536342355600001	1.24149798833	0.884618951068	2.50127806378	0.7056678544689999	0.00948644940197	1.2211061189899999	0.136665922081
YDR156W	0.351989653316	0.256717962588	1.5205636461	10.0930612789	0.262293388458	0.0160292781032	0.07889789895760001	1.0536342355600001	1.24149798833	0.884618951068	2.50127806378	0.7056678544689999	0.00948644940197	1.2211061189899999	0.136665922081
YDR157W	0.421111028991	0.17640416050500002	0.599008194718	2.6168228889300003	0.741399376168	0.004614220891729999	0.0444305878215	1.3114571507200001	4.57159972013	0.736844575109	0.35680810675700003	0.190911733631	0.018025302843900002	0.6822831742190001	0.0666384019526
YDR158W	0.7416758695110001	0.7416758695110001	0.7416758695110001	0.7416758695110001	0.7416758695110001	0.7416758695110001	0.7416758695110001	0.7416758695110001	1.75640238843	0.7416758695110001	0.7416758695110001	0.7416758695110001	0.7416758695110001	0.7416758695110001	0.7416758695110001
YDR159W	0.17928216264400001	0.305440778924	0.483354327815	0.04678381280180001	0.85992155785	0.035593922877699996	0.189225274649	0.134143915151	0.36191293581699996	0.229027445683	0.15531518629899999	1.3917388502399999	0.265886297795	0.274698542808	0.164416974301
YDR160W	0.262336888944	0.5423849954909999	0.461192170703	0.14719446264	0.399597788277	0.665005337984	0.26889919180599997	1.21525454735	0.092206116351	0.456026358517	0.6877327528110001	1.03470902892	0.31501851026	0.319906836635	0.393170429669
YDR161W	0.7259411011110001	0.5423849954909999	0.151349175948	0.14719446264	0.399597788277	0.23603411838899999	0.74101085225	0.651330371552	0.092206116351	0.37598919730499997	0.6877327528110001	0.400457158424	0.31501851026	0.319906836635	0.8298902528129999
YDR162C	0.262336888944	0.5423849954909999	2.07735917182	0.14719446264	1.8233219623900003	0.23603411838899999	0.26889919180599997	0.651330371552	0.092206116351	0.567906486897	0.245799265286	1.03470902892	0.31501851026	0.319906836635	0.520423762917
YDR163W	0.262336888944	0.5423849954909999	2.07735917182	0.14719446264	1.8233219623900003	0.23603411838899999	0.26889919180599997	0.651330371552	0.092206116351	0.567906486897	0.245799265286	1.03470902892	0.31501851026	0.319906836635	0.520423762917
YDR164C	0.0846992843674	0.229590712608	0.357122759539	0.0019015310767500002	0.28440179252500003	0.547801682031	0.0913089146673	0.152168091689	0.00909778439466	0.229027445683	0.014825184094200002	0.08429296064410001	0.145882329158	0.0388884960283	0.164416974301
YDR165W	0.0846992843674	0.229590712608	0.357122759539	0.0019015310767500002	0.28440179252500003	0.547801682031	0.0913089146673	0.152168091689	0.00909778439466	0.229027445683	0.014825184094200002	0.08429296064410001	0.145882329158	0.0388884960283	0.164416974301
YDR166C	0.408131730448	0.627332989448	0.293135036691	0.288307812734	1.30372096436	0.382894418116	0.414269143512	0.377136150493	0.218779083458	0.456026358517	0.392387027338	0.5261233358349999	0.45578005171700003	0.460023739818	0.393170429669
YDR167W	0.408131730448	0.627332989448	0.293135036691	0.288307812734	1.30372096436	0.382894418116	0.414269143512	0.377136150493	0.218779083458	0.456026358517	0.392387027338	0.5261233358349999	0.45578005171700003	0.460023739818	0.393170429669
YDR168W	1.85245949471	0.627332989448	1.44887282444	0.288307812734	1.30372096436	0.382894418116	0.414269143512	0.983589266575	0.6245117538270001	0.456026358517	0.392387027338	0.5261233358349999	1.15466195646	0.460023739818	0.393170429669
YDR169C	1.15247080395	0.251764502056	0.150874141269	0.06170361632040001	0.32701892435400004	1.7658380866099999	0.27946503431999997	1.70616405847	0.0158953062968	0.736844575109	0.09056512703780001	2.2429239233400002	1.09006885783	0.049315900454400007	0.0666384019526
YDR169C-A	0.5915167305569999	0.276850340737	0.0325948945212	0.030130079874499997	0.11836142692099999	0.0251714074978	0.148072916159	0.100359172609	0.027456118254900002	0.456026358517	0.11847762897900001	0.37906522585600005	0.47334248986999994	0.22503976589400002	0.393170429669
YDR170C	0.439062255141	0.10825822326	0.06306608292690001	0.00019044174389300003	0.41841166542900005	0.0182922711518	0.0361540965698	1.6839229843299999	0.19192643385400002	0.029069180014999998	0.0598497484779	0.421586433636	0.0254084240153	0.0834402178742	0.0108682607094
YDR170W-A	0.38584462416299997	0.100135918559	0.009680648037190001	0.00069463791952	0.381033101643	0.014187934611200001	0.029255650547700005	1.85367799247	0.0613169096095	0.029069180014999998	0.659430722279	0.197586901948	0.673890263661	3.40095936245	0.0108682607094
YDR171W	0.866877846248	0.20986965244199998	0.633160342653	0.00789244591656	0.24795449224399999	0.046106049732400005	0.18651237535999998	0.11936876498400001	0.511346093145	4.62811063646	0.053026996273	0.0712534913713	0.530349221748	0.0307441899394	0.0666384019526
YDR172W	0.5764437650249999	0.20986965244199998	0.436360665025	0.00789244591656	0.24795449224399999	0.00905626843579	0.015483067216900001	0.433898802013	0.08294674550350001	0.077219069182	0.053026996273	0.0712534913713	0.530349221748	0.0307441899394	0.0401275114203
YDR173C	0.296886086338	0.08585374975360001	0.22668713658300002	0.0012429631199000002	0.0587667601705	0.059310333087400004	0.0190540373028	1.2729711961799999	0.0865143933681	0.736844575109	0.138212031546	0.53894935846	0.112228863779	0.00248473248864	1.31648956239
YDR174W	0.296886086338	0.08585374975360001	0.22668713658300002	0.0012429631199000002	0.0587667601705	0.059310333087400004	0.0190540373028	1.2729711961799999	0.0865143933681	0.736844575109	0.138212031546	0.53894935846	0.112228863779	0.00248473248864	1.31648956239
YDR175C	0.231653634721	0.33831849982699996	0.197562810359	0.0156701622774	0.980361131727	0.050590382119899996	0.24285894530000002	0.17987760961899998	0.07921512812300001	0.170961314727	0.449942668496	0.17132270995700002	0.327459914868	0.103088037918	0.113097193636
YDR176W	0.231653634721	0.33831849982699996	0.197562810359	0.0156701622774	0.980361131727	0.050590382119899996	0.24285894530000002	0.17987760961899998	0.07921512812300001	0.170961314727	0.449942668496	0.17132270995700002	0.327459914868	0.103088037918	0.113097193636
YDR177W	0.0256297563722	0.251764502056	0.0665478124504	0.00321392858826	0.670915521283	0.0178634710339	0.11618491195	0.9328544808079999	0.0439242193575	0.267555956609	0.020538515953	0.100007050336	0.39977208338799997	0.049315900454400007	0.20033211074700003
YDR178W	2.0391764473599996	0.251764502056	0.678035085882	0.00321392858826	0.670915521283	0.0807713614716	0.11618491195	2.16316222227	0.623342078468	1.52876881874	0.09056512703780001	1.6446801921	0.177691802133	0.413662670056	0.246612051932
YDR179C	0.17928216264400001	0.305440778924	0.281704867092	0.009216903320700002	0.14165073551899998	0.035593922877699996	0.189225274649	0.0332192398053	0.36191293581699996	0.315301336615	0.0397682078237	0.142420303028	0.077038625904	0.08019020918	0.246612051932
YDR179W-A	0.17928216264400001	0.305440778924	0.281704867092	0.009216903320700002	0.14165073551899998	0.035593922877699996	0.189225274649	0.0332192398053	0.36191293581699996	0.315301336615	0.0397682078237	0.142420303028	0.077038625904	0.08019020918	0.246612051932
YDR180W	0.39586994314999996	0.421624925735	0.7214997624070001	0.39557535867	0.25332025215500004	0.342033940175	0.409585746889	0.330318430635	0.42373118754699995	0.315301336615	0.361804742094	1.30591299565	0.17070561106600002	0.519905839723	0.246612051932
YDR181C	0.0898336240967	0.376547289953	0.283537146153	0.0267831699356	0.5960843125399999	0.0724534997687	0.0944298462425	0.52029355173	0.00948474707537	0.170961314727	0.078709577207	0.598150680819	0.40617807160999997	0.8252380595829999	0.113097193636
YDR182W	0.0898336240967	0.376547289953	0.283537146153	0.0267831699356	0.5960843125399999	0.0724534997687	0.0944298462425	0.52029355173	0.00948474707537	0.170961314727	0.078709577207	0.598150680819	0.40617807160999997	0.8252380595829999	0.113097193636
YDR182W-A	0.7416758695110001	0.7416758695110001	0.7416758695110001	0.7416758695110001	0.7416758695110001	0.7416758695110001	0.7416758695110001	0.7416758695110001	0.7416758695110001	0.7416758695110001	0.7416758695110001	0.7416758695110001	0.7416758695110001	0.7416758695110001	0.7416758695110001
YDR183C-A	0.408131730448	0.627332989448	0.293135036691	0.288307812734	0.525453893132	0.382894418116	0.414269143512	0.377136150493	0.218779083458	0.567906486897	0.392387027338	0.5261233358349999	0.45578005171700003	0.460023739818	0.520423762917
YDR183W	0.262336888944	0.5423849954909999	0.461192170703	0.45079533936899996	0.399597788277	0.23603411838899999	0.26889919180599997	1.21525454735	0.092206116351	0.567906486897	0.6877327528110001	0.400457158424	0.845629540203	0.319906836635	0.520423762917
YDR184C	0.0846992843674	0.229590712608	0.00213732828416	0.042196900811400005	0.0836866469333	0.0127082427604	0.0207445799736	0.7917366860870001	0.00909778439466	0.37598919730499997	0.014825184094200002	0.286076884907	0.145882329158	0.0388884960283	0.8298902528129999
YDR185C	0.263947793973	0.251764502056	0.0211518187022	0.00321392858826	0.32701892435400004	0.0807713614716	0.11618491195	0.625606480275	0.0158953062968	0.509684151341	0.09056512703780001	0.328787023113	0.177691802133	0.049315900454400007	0.113097193636
YDR186C	0.0198112721493	0.155605142349	0.030586769348299996	9.61959137098e-08	0.33386909835	0.018780706393	6.13673161815e-05	0.653954842049	3.92147832505e-05	0.00524370647871	0.88432053373	0.15296784578400002	0.0741889815723	0.461675858892	0.010805855009600001
YDR187C	1.051430363	0.627332989448	0.293135036691	0.288307812734	0.525453893132	0.382894418116	0.414269143512	0.377136150493	0.218779083458	0.567906486897	0.392387027338	0.5261233358349999	0.45578005171700003	0.460023739818	0.520423762917
YDR188W	0.037972002148	0.19228932572000001	0.048312867394199994	1.7989161150499998e-07	0.763705061786	0.022843422606900005	4.7147996977e-05	0.762077543258	0.00012566050757200001	0.00708115907783	1.0057138030700001	0.21050096128899998	0.0440221951872	0.273741858891	0.00469311661512
YDR189W	0.7901063091830001	0.421624925735	2.08054500611	0.175484925942	0.25332025215500004	0.104974694757	0.13091842339	0.676671280121	0.22144697139299999	0.7379598029250001	0.731460155228	0.254222550739	0.17070561106600002	0.519905839723	0.20033211074700003
YDR190C	0.7416758695110001	0.7416758695110001	1.7564079587	0.7416758695110001	1.75645157803	1.7564179101099997	0.7416758695110001	0.7416758695110001	1.75640238843	0.37598919730499997	0.7416758695110001	0.7416758695110001	0.7416758695110001	0.7416758695110001	0.8298902528129999
YDR191W	0.7416758695110001	0.7416758695110001	1.7564079587	0.7416758695110001	1.75645157803	1.7564179101099997	0.7416758695110001	0.7416758695110001	1.75640238843	0.37598919730499997	0.7416758695110001	0.7416758695110001	0.7416758695110001	0.7416758695110001	0.8298902528129999
YDR192C	0.344281312666	0.20986965244199998	0.0315560798713	0.0011257410871600001	0.24795449224399999	0.00905626843579	0.365456835332	0.11936876498400001	0.0404352207635	0.148719985445	0.144538750702	0.249535598857	0.119971157802	0.0307441899394	0.0944980573657
YDR193W	1.051430363	0.627332989448	0.293135036691	0.785291464349	1.30372096436	0.9962380226549999	0.414269143512	0.377136150493	0.6245117538270001	0.456026358517	1.79852423434	0.5261233358349999	0.45578005171700003	1.16380067403	0.393170429669
YDR194C	0.178757951945	0.47575663457500006	0.0842849044218	0.08109835705030001	1.5268840584799999	0.154930371806	0.18482459020999997	0.149742422163	0.042134954999900005	0.229027445683	0.163683394796	0.31570080114599997	0.228751326003	0.233534977646	0.164416974301
YDR194W-A	0.178757951945	0.47575663457500006	0.0842849044218	0.08109835705030001	1.5268840584799999	0.154930371806	0.18482459020999997	0.149742422163	0.042134954999900005	0.229027445683	0.163683394796	0.31570080114599997	0.228751326003	0.233534977646	0.164416974301
YDR195W	0.0898336240967	0.376547289953	2.6568350745099996	0.11253037478599999	0.20677507979499998	0.0724534997687	0.0944298462425	0.0688192086003	0.4698657072	0.37598919730499997	1.44130257556	0.598150680819	0.40617807160999997	0.41643671705799995	2.2897832745400004
YDR196C	0.5287060699989999	0.47575663457500006	0.0842849044218	0.5827804353639999	0.314791540799	0.154930371806	0.18482459020999997	0.149742422163	0.162796138768	0.456026358517	0.163683394796	1.53013411937	0.228751326003	0.659172380862	0.393170429669
YDR197W	0.5287060699989999	0.47575663457500006	0.0842849044218	0.5827804353639999	0.314791540799	0.154930371806	0.18482459020999997	0.149742422163	0.162796138768	0.456026358517	0.163683394796	1.53013411937	0.228751326003	0.659172380862	0.393170429669
YDR198C	0.125573127202	0.421624925735	0.182661142307	0.04620782587069999	0.7051634476880001	0.104974694757	0.409585746889	0.100579166284	0.22144697139299999	0.229027445683	0.361804742094	0.707248498179	0.981176131347	0.175144856678	0.164416974301
YDR199W	0.125573127202	0.421624925735	0.182661142307	0.04620782587069999	0.7051634476880001	0.104974694757	0.409585746889	0.100579166284	0.22144697139299999	0.229027445683	0.361804742094	0.707248498179	0.981176131347	0.175144856678	0.164416974301
YDR200C	0.263947793973	0.251764502056	0.0665478124504	0.00321392858826	0.0993472248639	0.0178634710339	0.11618491195	0.625606480275	0.003983625952750001	0.315301336615	0.020538515953	0.100007050336	0.177691802133	0.049315900454400007	0.246612051932
YDR201W	0.263947793973	0.251764502056	0.0665478124504	0.00321392858826	0.0993472248639	0.0178634710339	0.11618491195	0.625606480275	0.003983625952750001	0.315301336615	0.020538515953	0.100007050336	0.177691802133	0.049315900454400007	0.246612051932
YDR202C	0.178757951945	0.47575663457500006	0.286054641881	0.08109835705030001	0.314791540799	0.470116813144	0.18482459020999997	0.149742422163	0.371294800902	0.315301336615	0.163683394796	0.31570080114599997	0.647973508556	0.233534977646	0.246612051932
YDR203W	0.408131730448	0.627332989448	0.293135036691	0.288307812734	0.525453893132	0.382894418116	0.414269143512	0.377136150493	0.218779083458	0.456026358517	0.392387027338	0.5261233358349999	0.45578005171700003	0.460023739818	0.393170429669
YDR204W	0.178757951945	0.47575663457500006	0.286054641881	0.08109835705030001	0.314791540799	0.154930371806	0.18482459020999997	0.149742422163	0.371294800902	0.315301336615	0.163683394796	0.31570080114599997	0.647973508556	0.233534977646	0.246612051932
YDR205W	0.262336888944	0.5423849954909999	1.4458181221200002	0.45079533936899996	1.0328319076899999	0.23603411838899999	0.26889919180599997	0.651330371552	0.092206116351	0.456026358517	1.27433211989	1.03470902892	1.5276634657	0.856599132423	1.01878825695
YDR206W	0.263947793973	0.251764502056	0.280135005763	0.0193486537149	0.32701892435400004	0.397906742606	0.0278522656433	0.0751997824838	0.000512438183299	0.7379598029250001	0.432318644705	0.100007050336	0.177691802133	0.049315900454400007	0.20033211074700003
YDR207C	0.6925986385100001	0.088790775872	0.0141123872303	7.55348333848e-05	0.300433621833	0.07545325187429999	0.000186021245218	0.21988104070199999	1.85078568525	0.161361412447	0.09827314543839999	0.0005642755804269999	0.0137596671273	0.036280012351699996	0.017653569068400002
YDR208W	0.6925986385100001	0.088790775872	0.0141123872303	7.55348333848e-05	0.300433621833	0.07545325187429999	0.000186021245218	0.21988104070199999	1.85078568525	0.161361412447	0.09827314543839999	0.0005642755804269999	0.0137596671273	0.036280012351699996	0.017653569068400002
YDR209C	0.178757951945	0.47575663457500006	0.286054641881	0.08109835705030001	0.8451308866339999	0.154930371806	0.18482459020999997	0.149742422163	0.042134954999900005	0.456026358517	1.51909691768	0.31570080114599997	1.20980310065	4.43206733611	0.393170429669
YDR210C-C	0.21425333717	0.229590712608	0.357122759539	0.0019015310767500002	1.0023271707299999	0.162670884438	0.0913089146673	0.520886736476	0.0626194971436	0.08767497771119999	0.06929407813630001	0.286076884907	0.338493980479	0.152512897069	0.04743905687199999
YDR210C-D	0.21425333717	0.229590712608	0.357122759539	0.0019015310767500002	1.0023271707299999	0.162670884438	0.0913089146673	0.520886736476	0.0626194971436	0.08767497771119999	0.06929407813630001	0.286076884907	0.338493980479	0.152512897069	0.04743905687199999
YDR210W	0.263947793973	0.251764502056	0.0665478124504	0.06170361632040001	0.32701892435400004	0.0807713614716	0.11618491195	2.66184309379	0.84041390912	0.0531789496754	0.432318644705	0.674012408514	0.707018297378	0.049315900454400007	0.255587709151
YDR210W-A	0.178757951945	0.47575663457500006	0.286054641881	0.08109835705030001	0.8451308866339999	0.154930371806	0.18482459020999997	0.149742422163	0.042134954999900005	0.456026358517	1.51909691768	0.31570080114599997	1.20980310065	4.43206733611	0.393170429669
YDR210W-B	0.178757951945	0.47575663457500006	0.286054641881	0.08109835705030001	0.8451308866339999	0.154930371806	0.18482459020999997	0.149742422163	0.042134954999900005	0.456026358517	1.51909691768	0.31570080114599997	1.20980310065	4.43206733611	0.393170429669
YDR211W	0.174015213163	0.20986965244199998	0.278716652082	0.0011257410871600001	0.904756701776	0.128493715044	0.07181497984780001	0.433898802013	0.0404352207635	0.047059854558	0.053026996273	0.249535598857	0.287107466877	0.125937852818	0.0207720680323
YDR212W	0.263947793973	0.701595341538	0.0665478124504	0.00321392858826	0.0993472248639	0.0807713614716	0.11618491195	0.625606480275	0.623342078468	0.19735796395999997	0.22665569058499999	0.328787023113	0.707018297378	0.049315900454400007	0.135969554007
YDR213W	0.108555659167	0.701595341538	0.456111916678	0.0193486537149	0.670915521283	0.0178634710339	0.27946503431999997	1.29462887067	1.6814494003	0.0997168974341	0.22665569058499999	1.11773459592	0.0469234397406	0.049315900454400007	0.205673759982
YDR214W	0.7148928123909999	0.37400882351400005	0.0819421638778	0.0165187629216	0.09852766217910001	0.023526407549099997	0.10700860859200001	0.506228488988	0.009605692279909999	0.196722503678	0.028835368711200002	1.95412048345	0.198533610031	0.0979899508316	0.255587709151
YDR215C	0.0402919352068	0.522986583123	0.277404602514	0.0369668615437	0.741399376168	0.0262504406067	0.0444305878215	2.06197971469	0.126871307252	0.9811164722490001	0.5652319604730001	0.42476059228	0.0813715600138	0.019320819785299998	2.2897832745400004
YDR216W	0.0402919352068	0.522986583123	0.277404602514	0.0369668615437	0.741399376168	0.0262504406067	0.0444305878215	2.06197971469	0.126871307252	0.9811164722490001	0.5652319604730001	0.42476059228	0.0813715600138	0.019320819785299998	2.2897832745400004
YDR217C	0.301286169145	0.376547289953	0.118200027454	0.0267831699356	0.5960843125399999	0.252946654474	0.0944298462425	0.52029355173	0.00948474707537	0.315301336615	0.27056650980999997	0.207643833002	0.40617807160999997	0.133602212084	0.246612051932
YDR218C	0.49311682155599995	0.251764502056	0.150874141269	0.00321392858826	0.0993472248639	0.0178634710339	0.11618491195	0.0751997824838	0.177010077775	0.7379598029250001	0.432318644705	0.328787023113	0.39977208338799997	0.185023989872	0.58072177812
YDR219C	1.051430363	0.627332989448	0.293135036691	0.288307812734	0.525453893132	0.382894418116	0.414269143512	0.377136150493	0.218779083458	0.567906486897	0.392387027338	0.5261233358349999	0.45578005171700003	0.460023739818	0.520423762917
YDR220C	0.7416758695110001	0.7416758695110001	0.7416758695110001	0.7416758695110001	0.7416758695110001	0.7416758695110001	0.7416758695110001	0.7416758695110001	0.7416758695110001	0.7416758695110001	0.7416758695110001	0.7416758695110001	0.7416758695110001	0.7416758695110001	0.7416758695110001
YDR221W	0.7416758695110001	0.7416758695110001	0.7416758695110001	0.7416758695110001	0.7416758695110001	0.7416758695110001	0.7416758695110001	0.7416758695110001	0.7416758695110001	0.7416758695110001	0.7416758695110001	0.7416758695110001	0.7416758695110001	0.7416758695110001	0.7416758695110001
YDR222W	4.5630534196	0.77608786858	1.61768105715	1.94131357382e-05	0.32703525405699996	0.00618427435047	4.7608711758	3.2480922345999996	1.9366046342099998	0.196722503678	0.249329804273	0.7731001853389999	0.301359005628	0.004835941405109999	2.51030882722
YDR223W	0.397186955955	0.575205168297	0.041388852363199995	0.0360571176173	0.753498950524	2.1348837679900003	0.09313896868830002	0.086726166232	0.00576006725844	0.900810191993	0.05981292536880001	0.496739803895	0.324959662734	0.012824542419499999	0.012770452670599999
YDR224C	0.000296630452005	0.0409379985794	0.513194262946	0.00030467617960200003	0.831084649303	9.47586714534e-05	0.019418139155400003	0.0146000871074	0.00065194769593	0.0998714308422	0.0235161851853	0.0162964068547	0.024889411962099997	0.000259277042854	0.00135869950083
YDR225W	0.000602644222941	0.0307037513258	0.610248689211	6.47306683158e-05	1.1693705263299998	2.76424203124e-05	0.009167593679229999	0.0061314497786800004	0.000633499779545	0.09201048595689999	0.0107804554892	0.009631845962520001	0.0131382303653	0.00010508133933399999	0.00115857443082
YDR226W	0.058410851058499996	0.0684542962527	0.270861470157	0.00962094642416	1.2646772500499999	0.032231780232599996	0.00230975438407	0.110924657871	0.643469821079	0.178111758954	0.016533311816399998	0.42201244141800004	0.147833391689	0.008700576308860002	0.0207720680323
YDR227W	0.9664192166590001	0.422901562933	0.00118262375852	0.00261457980083	0.163929561912	0.00130348590897	0.013191994283900001	0.357262906159	0.256996183927	0.068109598312	2.06501072373	2.076242046	0.039638997669900006	0.839429829264	0.0339872714977
YDR228C	0.09301423265460002	0.162129416029	0.0666918508655	0.00199901773809	0.377489088019	0.0197711842614	0.0349241143184	0.0571052367497	0.00015377581832299998	0.113640846802	0.0732036588863	0.043580763812999995	0.014246070567999999	0.185373980994	0.0666384019526
YDR229W	2.27860320255	0.19223814807300002	0.5171458964310001	0.000666702119917	0.472660217614	0.0348077954696	0.792715622526	0.571610063861	0.055711667147399994	0.19735796395999997	0.0405621638441	0.218092799563	0.243797870559	0.254842565451	0.835517008443
YDR230W	1.051430363	0.627332989448	0.293135036691	0.288307812734	1.30372096436	0.382894418116	0.414269143512	0.377136150493	0.218779083458	0.7416758695110001	0.392387027338	1.30514383149	0.45578005171700003	0.460023739818	0.7416758695110001
YDR231C	0.0609177781214	0.13750254361	0.0143756350887	0.000786937501029	0.555215894621	0.0386324623648	0.00364572718682	0.907076233174	0.129242489081	0.29538124099	0.11016206857699999	0.0316289925654	0.127151904299	0.00970788955606	0.04743905687199999
YDR232W	0.0609177781214	0.13750254361	0.0143756350887	0.000786937501029	0.555215894621	0.0386324623648	0.00364572718682	0.907076233174	0.129242489081	0.29538124099	0.11016206857699999	0.0316289925654	0.127151904299	0.00970788955606	0.04743905687199999
YDR233C	0.751118905207	20.007966432699998	3.40556169874	1.35713420133e-05	0.742442108145	0.000685073601702	0.0848096698656	2.49488619693	0.0412243552023	0.335260053195	2.98416510339	1.19401715611	0.18023829783599998	0.28449761411400004	0.0032089213198499998
YDR234W	0.85115952378	20.0085145346	3.01055907097	9.51264548058e-06	0.7086404161319999	0.0005495434042359999	0.0273275363455	2.14693362681	0.0237062272701	0.23249493640000002	2.86413590913	0.540725063383	0.165681190135	0.264161333153	0.0041364795678
YDR235W	0.034801923904	20.0025722105	0.0959320853938	0.030130079874499997	0.11836142692099999	0.0251714074978	0.342772431782	0.24708760481999997	0.254245450621	0.454618298166	0.028527086848900002	0.37906522585600005	0.0599929371292	0.0627478596981	0.0944980573657
YDR236C	0.711661518758	0.305440778924	0.137794259897	0.009216903320700002	0.43684771626100005	0.599495255976	0.189225274649	0.315400583459	0.111700335188	0.9811164722490001	0.15531518629899999	0.142420303028	0.077038625904	0.274698542808	0.308013220729
YDR237W	0.711661518758	0.305440778924	0.137794259897	0.009216903320700002	0.43684771626100005	0.599495255976	0.189225274649	0.315400583459	0.111700335188	0.9811164722490001	0.15531518629899999	0.142420303028	0.077038625904	0.274698542808	0.308013220729
YDR238C	0.178757951945	0.47575663457500006	0.286054641881	0.277226063026	0.314791540799	0.154930371806	0.18482459020999997	0.149742422163	0.662935943131	0.37598919730499997	0.163683394796	0.31570080114599997	0.228751326003	0.233534977646	0.8298902528129999
YDR239C	0.231653634721	0.897788393029	0.0769065497103	0.0725280990535	0.508552181416	0.18890212368700002	0.520796862459	1.09883321251	0.51190511601	0.808804384044	0.20436474946400002	0.983716654454	2.23717138234	0.33701612152599997	0.27205066650299997
YDR240C	0.325637028941	0.276850340737	0.206460816183	0.08977083077209999	0.11836142692099999	0.0251714074978	0.148072916159	0.752431811708	0.144440767545	0.509684151341	0.028527086848900002	0.37906522585600005	0.8193548989339999	0.0627478596981	0.113097193636
YDR241W	1.7564217180300001	0.7416758695110001	0.7416758695110001	0.7416758695110001	0.7416758695110001	0.7416758695110001	0.7416758695110001	0.7416758695110001	0.7416758695110001	0.456026358517	0.7416758695110001	0.7416758695110001	0.7416758695110001	0.7416758695110001	0.393170429669
YDR242W	0.6367101722649999	0.350729681456	3.5761391058699994	1.04041916427	0.21822513145599998	0.0182922711518	0.0893308283605	0.00400204523445	0.08346013374769999	0.400569851761	0.125294405694	0.0196876436291	0.17236758649999998	0.027631781266	0.0207720680323
YDR243C	0.141323165996	0.19223814807300002	0.5171458964310001	0.005011848836149999	0.21660516027499999	0.0064615683986399995	0.521604104278	0.09352626737119998	0.5451399649700001	0.229027445683	0.657424374676	0.475408689277	0.243797870559	0.10411679997199999	0.493604459256
YDR244W	0.141323165996	0.19223814807300002	0.5171458964310001	0.005011848836149999	0.21660516027499999	0.0064615683986399995	0.521604104278	0.09352626737119998	0.5451399649700001	0.229027445683	0.657424374676	0.475408689277	0.243797870559	0.10411679997199999	0.493604459256
YDR245W	0.408131730448	0.627332989448	0.293135036691	0.288307812734	0.525453893132	0.382894418116	0.414269143512	0.983589266575	0.218779083458	0.37598919730499997	0.392387027338	0.5261233358349999	0.45578005171700003	0.460023739818	0.308013220729
YDR246W	0.5764437650249999	0.20986965244199998	0.160332027659	0.0011257410871600001	1.8834812285099998	0.046106049732400005	0.07181497984780001	0.433898802013	0.511346093145	0.7379598029250001	0.0107207771446	0.532934637426	0.119971157802	0.0307441899394	0.58072177812
YDR246W-A	0.8601054799310001	0.33831849982699996	2.68697502768	1.27046674577	2.96524789435	2.11955619905	0.24285894530000002	0.17987760961899998	1.3646073749599998	0.37598919730499997	8.09032716666	1.5637110382799997	0.671675328927	9.87427512039	0.8298902528129999
YDR247W	0.0403229136083	0.245720851501	0.05793582092119999	0.07372563999239999	1.8616399946000002	0.09957552856860001	0.210245274824	0.938144083203	2.38154437104	1.2851597777	1.16162294274	1.53968508349	0.139695568986	15.9559986572	0.182426860471
YDR248C	0.0898336240967	0.376547289953	0.028445213092099995	0.0267831699356	1.12504061396	0.0724534997687	0.647638010495	0.0688192086003	0.272754486631	1.3554491027200002	0.27056650980999997	1.1284298906999999	0.129586908832	0.133602212084	0.58072177812
YDR249C	1.2865025273100001	1.0808615552	0.409195029219	0.04620782587069999	0.25332025215500004	0.104974694757	0.409585746889	0.100579166284	0.22144697139299999	0.37598919730499997	0.731460155228	1.30591299565	0.17070561106600002	0.175144856678	0.308013220729
YDR250C	0.7416758695110001	0.7416758695110001	1.7564079587	0.7416758695110001	0.7416758695110001	0.7416758695110001	2.9399432608	0.7416758695110001	2.93990256514	1.75649223432	0.7416758695110001	1.7564518441599999	1.7564308136200002	1.7564317779099998	0.7416758695110001
YDR251W	0.7416758695110001	0.7416758695110001	1.7564079587	0.7416758695110001	0.7416758695110001	0.7416758695110001	2.9399432608	0.7416758695110001	2.93990256514	1.75649223432	0.7416758695110001	1.7564518441599999	1.7564308136200002	1.7564317779099998	0.7416758695110001
YDR252W	0.408131730448	0.627332989448	0.293135036691	0.785291464349	0.525453893132	0.382894418116	0.414269143512	1.74593364088	0.6245117538270001	0.37598919730499997	0.392387027338	1.30514383149	0.45578005171700003	0.460023739818	0.308013220729
YDR253C	0.0661261402351	0.20986965244199998	0.278716652082	0.00789244591656	0.070698515063	3.1499939175800002	0.07181497984780001	0.249043562881	0.0011018499460899998	0.37598919730499997	0.144538750702	0.249535598857	0.287107466877	0.125937852818	0.8298902528129999
YDR254W	0.0661261402351	0.20986965244199998	0.278716652082	0.00789244591656	0.070698515063	3.1499939175800002	0.07181497984780001	0.249043562881	0.0011018499460899998	0.37598919730499997	0.144538750702	0.249535598857	0.287107466877	0.125937852818	0.8298902528129999
YDR255C	0.263947793973	0.251764502056	0.943863993941	0.06170361632040001	0.0993472248639	0.0807713614716	0.11618491195	0.9328544808079999	0.0158953062968	0.19735796395999997	0.22665569058499999	0.674012408514	0.0469234397406	0.185023989872	0.135969554007
YDR256C	1.85245949471	0.627332989448	2.21536424794	0.288307812734	0.525453893132	0.9962380226549999	0.414269143512	5.758875058409999	1.8287686495599997	0.315301336615	0.392387027338	1.30514383149	0.45578005171700003	0.460023739818	0.246612051932
YDR257C	0.929963026302	0.276850340737	0.0959320853938	0.030130079874499997	0.37720726725000003	0.0251714074978	0.148072916159	0.100359172609	0.07047411852680001	0.19735796395999997	0.284097283729	0.7612763667360001	0.47334248986999994	0.0627478596981	0.135969554007
YDR258C	0.0846992843674	0.649971206122	0.773531451698	0.19929173110800003	0.0836866469333	0.06102955815830001	0.0913089146673	1.9041892954900002	0.0270235319152	0.267555956609	0.06929407813630001	0.08429296064410001	0.611746056505	0.152512897069	0.20033211074700003
YDR259C	0.9664192166590001	0.0509271586422	0.00771602478926	6.0828332115	0.0237107846018	0.00023680766771000001	0.624120000291	0.6466154385980001	0.00941719054673	2.2397461607599998	0.006674731914989999	0.165852476625	0.271639693108	0.015850047412600002	0.452384437887
YDR260C	0.7901063091830001	0.421624925735	0.409195029219	8.487081586739999	2.01203287751	0.104974694757	0.8135527006540001	2.9109241849900003	0.42373118754699995	0.846297842316	0.361804742094	0.707248498179	0.981176131347	0.519905839723	0.246612051932
YDR261C	0.407769553485	0.0635378677143	0.102912767941	0.288272945384	0.38543958648500004	0.0261522622606	0.192474556017	0.0491951556358	0.0145938720312	1.37222256994	0.6248573761439999	0.8812667918889999	0.369950793002	0.0263840389808	0.07000964601580001
YDR261C-C	1.2744521212100002	0.272966951612	0.50155284975	0.0076796310622900005	0.287969084364	0.006526532539970001	1.3525107605899997	0.919728346963	0.206678986683	0.068109598312	3.4861256107	0.14287599294199999	0.324959662734	13.4932490899	0.136665922081
YDR261C-D	1.2744521212100002	0.272966951612	0.50155284975	0.0076796310622900005	0.287969084364	0.006526532539970001	1.3525107605899997	0.919728346963	0.206678986683	0.068109598312	3.4861256107	0.14287599294199999	0.324959662734	13.4932490899	0.136665922081
YDR261W-A	0.411833383875	0.229590712608	0.544526529632	0.10203144880000001	0.0836866469333	0.0127082427604	0.434891368082	0.520886736476	0.20921229573300001	1.21093695813	0.8902975761290001	1.49655155287	0.145882329158	0.351415747765	0.164416974301
YDR261W-B	0.411833383875	0.229590712608	0.544526529632	0.10203144880000001	0.0836866469333	0.0127082427604	0.434891368082	0.520886736476	0.20921229573300001	1.21093695813	0.8902975761290001	1.49655155287	0.145882329158	0.351415747765	0.164416974301
YDR262W	1.20215051956	0.18992378729899997	0.26901123595	0.0009339962107580001	0.163929561912	0.00130348590897	0.817904274172	0.6466154385980001	0.194666454465	0.0531789496754	3.0863260947900004	0.0743118183869	0.163614242064	11.721925456300001	0.104478979862
YDR263C	1.2990230814100001	0.33831849982699996	0.0769065497103	0.0156701622774	0.508552181416	0.18890212368700002	0.24285894530000002	0.17987760961899998	0.17519500548300002	0.129817728381	2.80694086083	0.510565996846	1.6400983037799999	1.1387447848899999	0.079240817252
YDR264C	0.500340321475	1.61054099574	1.30982654906	0.0725280990535	0.508552181416	0.050590382119899996	0.8908438078450001	1.55127079796	1.03731326341	0.229027445683	0.20436474946400002	0.510565996846	0.0995117233036	0.103088037918	0.164416974301
YDR265W	0.500340321475	1.61054099574	1.30982654906	0.0725280990535	0.508552181416	0.050590382119899996	0.8908438078450001	1.55127079796	1.03731326341	0.229027445683	0.20436474946400002	0.510565996846	0.0995117233036	0.103088037918	0.164416974301
YDR266C	0.929963026302	0.276850340737	0.5813437399979999	1.11051789665	1.24017724085	0.0251714074978	0.342772431782	0.752431811708	0.0010608214004	0.113640846802	0.284097283729	0.37906522585600005	1.73649453051	0.0627478596981	0.0666384019526
YDR267C	0.13932899702999998	0.276850340737	0.0325948945212	0.030130079874499997	0.11836142692099999	3.0925383524299996	0.0375025090427	1.9621321752599998	0.254245450621	1.21093695813	0.028527086848900002	0.7612763667360001	0.0599929371292	0.0627478596981	0.493604459256
YDR268W	0.13932899702999998	0.276850340737	0.0325948945212	0.030130079874499997	0.11836142692099999	3.0925383524299996	0.0375025090427	1.9621321752599998	0.254245450621	1.21093695813	0.028527086848900002	0.7612763667360001	0.0599929371292	0.0627478596981	0.493604459256
YDR269C	0.408131730448	0.627332989448	0.796244990919	0.288307812734	0.525453893132	0.382894418116	1.0647954315500001	0.377136150493	1.17152787205	0.315301336615	1.01704342413	2.24723676703	1.15466195646	0.460023739818	0.246612051932
YDR270W	0.172587880827	0.22733982926600002	0.0183677694463	0.000240550355212	1.54980814311	0.0029428036879499994	0.44532659680500003	0.6749465414040001	0.0678297177753	0.196722503678	0.21104604236299998	0.0066233113873200005	0.0623849758187	0.06809352628530001	1.12726712011
YDR271C	0.411833383875	0.229590712608	0.045947850287699994	0.0019015310767500002	0.28440179252500003	0.0127082427604	0.0207445799736	0.0115436282858	0.00909778439466	0.37598919730499997	0.014825184094200002	0.286076884907	0.145882329158	0.0388884960283	0.308013220729
YDR272W	0.411833383875	0.229590712608	0.045947850287699994	0.0019015310767500002	0.28440179252500003	0.0127082427604	0.0207445799736	0.0115436282858	0.00909778439466	0.37598919730499997	0.014825184094200002	0.286076884907	0.145882329158	0.0388884960283	0.308013220729
YDR273W	0.402791787887	0.305440778924	0.0500985235669	0.009216903320700002	0.43684771626100005	0.035593922877699996	0.050696858222699995	0.57534786648	0.046885201076600005	0.846297842316	0.15531518629899999	0.142420303028	0.953084439834	0.274698542808	0.246612051932
YDR274C	2.53561995067	0.795806119417	1.69638234819	0.254148203274	0.808289871076	0.0301842441765	0.605143217338	0.801650779671	1.4968007364700002	0.08993286357730002	0.931720664087	2.08204921477	0.629083969691	0.00772855186871	0.0359264125078
YDR275W	2.53561995067	0.795806119417	1.69638234819	0.254148203274	0.808289871076	0.0301842441765	0.605143217338	0.801650779671	1.4968007364700002	0.08993286357730002	0.931720664087	2.08204921477	0.629083969691	0.00772855186871	0.0359264125078
YDR276C	1.39638681634	0.992766965952	0.33658877472599996	0.5671877917010001	0.169529589595	0.0100053765384	2.30143280162	1.7122725227899998	4.84179105191	0.08475190155449999	2.9112603012	0.17196364206300002	0.0118230562394	2.84731414463	3.68659303633
YDR277C	20.0024416849	0.126847167523	2.66841461437	0.162862396642	0.808289871076	0.00837170627208	20.006586818800002	0.396168705587	0.0563628679647	0.6726762254800001	0.036512913434599996	0.273461978602	0.40245800616599997	0.00772855186871	8.9944094854
YDR278C	1.051430363	0.627332989448	1.44887282444	0.785291464349	0.525453893132	0.382894418116	0.414269143512	0.983589266575	1.8287686495599997	0.7379598029250001	0.392387027338	0.5261233358349999	0.45578005171700003	0.460023739818	0.20033211074700003
YDR279W	0.729947282586	0.892130228485	0.0491581721074	0.018169779634200002	1.3683310879799997	0.0148695828352	0.77301256654	0.10674929063	0.015579122062799999	0.08767497771119999	0.417296067848	1.37507981269	0.514371201621	0.15813950087099998	0.04743905687199999
YDR280W	0.7259411011110001	0.5423849954909999	0.461192170703	4.31738995273	1.0328319076899999	1.23748166156	0.26889919180599997	0.651330371552	1.0633713889799998	1.3936647178600001	0.245799265286	0.400457158424	1.5276634657	0.319906836635	0.520423762917
YDR281C	0.231653634721	0.897788393029	0.0769065497103	0.0156701622774	0.980361131727	2.11955619905	0.520796862459	0.403921411269	0.07921512812300001	0.129817728381	0.20436474946400002	0.17132270995700002	0.0995117233036	0.103088037918	0.079240817252
YDR282C	0.408131730448	0.627332989448	0.796244990919	0.288307812734	1.30372096436	0.382894418116	0.414269143512	0.377136150493	0.6245117538270001	0.229027445683	0.392387027338	1.30514383149	1.15466195646	1.16380067403	0.164416974301
YDR283C	0.125573127202	0.421624925735	1.1099646971500001	2.0351252470900003	0.25332025215500004	0.104974694757	0.409585746889	0.676671280121	0.42373118754699995	0.846297842316	0.361804742094	1.30591299565	1.56009085333	0.519905839723	0.246612051932
YDR284C	0.397186955955	0.0795691171209	0.27183658898	0.000829604907123	2.27911844961	0.048539205126400004	0.0425794256819	0.526380295006	0.0397799728205	0.368532511523	0.0256437280247	0.14287599294199999	0.0398226506139	0.10469988005200001	0.017653569068400002
YDR285W	0.24278324973999998	0.100135918559	0.9667103997050001	0.0027506129706	3.21391706184	0.0878104420624	0.15148674094	0.7499210440180001	0.0983268302809	0.312402160445	0.10452640670800001	0.63471274773	0.452992824248	0.977519806973	0.012770452670599999
YDR286C	0.7901063091830001	0.421624925735	0.182661142307	0.04620782587069999	0.25332025215500004	0.104974694757	0.409585746889	0.330318430635	0.0880940519919	1.7420885285699999	0.361804742094	0.254222550739	0.981176131347	0.175144856678	0.8298902528129999
YDR287W	0.7901063091830001	0.421624925735	0.182661142307	0.04620782587069999	0.25332025215500004	0.104974694757	0.409585746889	0.330318430635	0.0880940519919	1.7420885285699999	0.361804742094	0.254222550739	0.981176131347	0.175144856678	0.8298902528129999
YDR288W	1.01385201196	0.47575663457500006	1.0066235620000001	0.277226063026	0.314791540799	0.470116813144	1.0382469537899999	0.45717695791999996	0.162796138768	0.267555956609	0.49179418122199997	2.32780512185	0.647973508556	0.233534977646	0.20033211074700003
YDR289C	0.7259411011110001	0.5423849954909999	0.151349175948	0.14719446264	1.0328319076899999	0.23603411838899999	0.26889919180599997	1.21525454735	0.307746881468	0.456026358517	0.245799265286	0.400457158424	0.31501851026	0.856599132423	0.393170429669
YDR290W	0.262336888944	0.5423849954909999	0.151349175948	0.14719446264	0.399597788277	0.23603411838899999	0.26889919180599997	0.230185609361	0.092206116351	0.7416758695110001	0.245799265286	0.400457158424	0.31501851026	0.319906836635	0.7416758695110001
YDR291W	0.7416758695110001	0.7416758695110001	0.7416758695110001	0.7416758695110001	0.7416758695110001	0.7416758695110001	0.7416758695110001	0.7416758695110001	0.7416758695110001	0.7416758695110001	0.7416758695110001	0.7416758695110001	0.7416758695110001	1.7564317779099998	0.7416758695110001
YDR292C	2.1237996944599997	0.376547289953	0.8360007955169999	0.0267831699356	0.20677507979499998	0.0724534997687	0.647638010495	0.0688192086003	0.4698657072	0.982285866582	0.27056650980999997	0.598150680819	0.40617807160999997	0.133602212084	0.363461989069
YDR293C	0.9408217531280001	0.0926899014096	0.515310009592	0.0018536258454300001	1.6130704820800001	0.00260483419056	0.061914238259699994	0.333047521587	0.0129155226291	1.11580697509	0.270403077843	0.349956836727	0.017169794569200002	0.138736394681	1.2004593249700002
YDR294C	0.0898336240967	0.376547289953	0.283537146153	0.0267831699356	0.20677507979499998	0.252946654474	0.313775634866	4.47820816268	0.132709467991	0.170961314727	0.27056650980999997	1.1284298906999999	0.129586908832	0.133602212084	0.113097193636
YDR295C	0.262227101688	0.13750254361	0.0143756350887	0.000786937501029	0.127749599086	0.0111660058981	0.021524638360700003	0.29592326496599997	0.00372705908338	0.267555956609	0.00214927847816	0.128885630113	0.454996904783	0.276581434653	0.20033211074700003
YDR296W	0.262227101688	0.13750254361	0.0143756350887	0.000786937501029	0.127749599086	0.0111660058981	0.021524638360700003	0.29592326496599997	0.00372705908338	0.267555956609	0.00214927847816	0.128885630113	0.454996904783	0.276581434653	0.20033211074700003
YDR297W	0.6315102029540001	0.241537189596	0.011447742391700003	0.0038901265353299998	0.039875901254	0.20565974829999997	0.128868845013	0.412817058948	0.0110834242044	0.612951851957	0.016533311816399998	0.656233610501	0.147833391689	0.00126051186667	0.597788960942
YDR298C	0.259871947074	0.575205168297	0.27183658898	0.000829604907123	0.051646959796500004	0.00144054692221	0.8272881545720001	0.37329778722199997	0.011984291982200001	0.14626148318499999	0.20185945473900002	0.14287599294199999	0.324959662734	0.10469988005200001	0.07000964601580001
YDR299W	0.227116037207	0.545961505317	0.227639897551	0.0005513005179580001	0.0453848610397	0.00106920141683	0.751240446779	0.326870173466	0.0081478612785	0.132630735074	0.173885049309	0.128213791444	0.290507998788	0.09081425754860001	0.061276005968500004
YDR300C	0.263947793973	0.251764502056	0.0665478124504	0.06170361632040001	0.32701892435400004	0.0178634710339	0.11618491195	0.0751997824838	0.000512438183299	0.456026358517	0.020538515953	0.100007050336	0.0469234397406	0.185023989872	0.393170429669
YDR301W	0.263947793973	0.251764502056	0.0665478124504	0.06170361632040001	0.32701892435400004	0.0178634710339	0.11618491195	0.0751997824838	0.000512438183299	0.456026358517	0.020538515953	0.100007050336	0.0469234397406	0.185023989872	0.393170429669
YDR302W	0.500340321475	0.33831849982699996	0.634613200378	0.0725280990535	0.508552181416	0.18890212368700002	0.520796862459	0.047634281448	0.025984721386299998	0.846297842316	0.20436474946400002	0.17132270995700002	0.0995117233036	0.103088037918	0.246612051932
YDR303C	0.178757951945	0.47575663457500006	0.286054641881	0.08109835705030001	0.314791540799	0.154930371806	0.18482459020999997	0.149742422163	0.162796138768	0.456026358517	0.163683394796	0.31570080114599997	0.228751326003	0.233534977646	0.393170429669
YDR304C	0.7259411011110001	0.5423849954909999	0.90099383365	0.14719446264	2.73099432616	0.23603411838899999	0.74101085225	1.21525454735	0.307746881468	0.148719985445	0.245799265286	1.03470902892	1.5276634657	0.319906836635	0.0944980573657
YDR305C	0.231653634721	0.33831849982699996	0.0769065497103	0.0725280990535	0.508552181416	0.050590382119899996	1.85963335721	0.713396344301	0.025984721386299998	0.567906486897	0.20436474946400002	0.17132270995700002	0.0995117233036	0.103088037918	1.29303642857
YDR306C	0.16159408364299999	0.712332177618	0.031569011108	1.70870223259e-05	0.0865710161524	0.004683880173520001	0.0361540965698	0.17748219376899999	0.00238852136507	0.7379598029250001	0.022721772349400003	0.421586433636	0.17236758649999998	0.00490466010936	0.20033211074700003
YDR307W	0.16159408364299999	0.712332177618	0.031569011108	1.70870223259e-05	0.0865710161524	0.004683880173520001	0.0361540965698	0.17748219376899999	0.00238852136507	0.7379598029250001	0.022721772349400003	0.421586433636	0.17236758649999998	0.00490466010936	0.20033211074700003
YDR308C	0.7901063091830001	0.421624925735	0.409195029219	0.04620782587069999	0.7051634476880001	0.104974694757	0.409585746889	1.12160205274	0.0880940519919	0.170961314727	0.112465288504	1.30591299565	0.17070561106600002	0.175144856678	0.113097193636
YDR309C	3.26281941802	0.8383730146539999	0.0143853274607	0.0059688929643	0.153788126406	0.03013639018	2.41766765357	0.797067849984	7.46165505768	0.161361412447	0.07250897763	0.852355215149	0.190089231701	0.125294404096	0.650790570784
YDR310C	0.116385903972	0.126847167523	0.056510304335599996	0.00251201015335	0.271315020793	0.00120538129781	0.0549291721077	0.396168705587	0.00223237327337	0.170961314727	0.306882183528	1.18108541319	0.629083969691	0.00772855186871	0.734360072917
YDR311W	0.0548016351657	0.0926899014096	0.0366403566659	0.00044895828295599995	0.175646777319	0.000315797269653	0.0236313373729	0.21351544162799999	0.000876659151399	0.148719985445	0.162775732567	0.878167780153	0.405744430276	0.0031162723933400006	0.647986290302
YDR312W	3.04169612982	1.19768281863	0.598539168969	0.5827804353639999	0.8451308866339999	1.4672865398100001	6.72532367854	0.894238456706	2.4970499754	0.40676921428199997	0.9523548152719999	5.21359813061	0.647973508556	0.659172380862	0.5735357987259999
YDR313C	1.60644983195	0.47575663457500006	2.67806606963	0.277226063026	0.8451308866339999	0.470116813144	0.5434226694150001	0.894238456706	1.46173594595	0.113640846802	0.163683394796	0.31570080114599997	0.647973508556	0.659172380862	0.23631615769499997
YDR314C	1.0465846606	0.376547289953	0.283537146153	0.0267831699356	1.76346746973	0.5391038175280001	0.313775634866	2.43780377533	0.4698657072	0.315301336615	0.078709577207	0.598150680819	0.807742949393	0.133602212084	0.246612051932
YDR315C	0.5287060699989999	0.47575663457500006	0.598539168969	0.277226063026	1.5268840584799999	0.154930371806	0.5434226694150001	0.894238456706	0.162796138768	0.315301336615	0.49179418122199997	0.31570080114599997	0.647973508556	0.233534977646	0.689634864716
YDR316W	0.5287060699989999	0.47575663457500006	0.598539168969	0.277226063026	1.5268840584799999	0.154930371806	0.5434226694150001	0.894238456706	0.162796138768	0.315301336615	0.49179418122199997	0.31570080114599997	0.647973508556	0.233534977646	0.689634864716
YDR316W-A	0.17928216264400001	0.305440778924	0.0500985235669	5.497323237380001	0.14165073551899998	0.141906482927	1.13609224756	0.134143915151	0.046885201076600005	0.7416758695110001	0.0397682078237	0.438789159713	0.077038625904	2.00572832583	0.7416758695110001
YDR316W-B	0.17928216264400001	0.305440778924	0.0500985235669	5.497323237380001	0.14165073551899998	0.141906482927	1.13609224756	0.134143915151	0.046885201076600005	0.7416758695110001	0.0397682078237	0.438789159713	0.077038625904	2.00572832583	0.7416758695110001
YDR317W	0.7416758695110001	0.7416758695110001	1.7564079587	5.64631296347	0.7416758695110001	0.7416758695110001	0.7416758695110001	0.7416758695110001	0.7416758695110001	0.456026358517	0.7416758695110001	2.9400014765900004	0.7416758695110001	1.7564317779099998	0.393170429669
YDR318W	0.174015213163	0.603457413611	0.07945760808789999	0.0011257410871600001	0.070698515063	0.046106049732400005	0.18651237535999998	0.11936876498400001	0.08294674550350001	0.315301336615	0.29350830739399997	1.36521814935	0.119971157802	0.0307441899394	0.689634864716
YDR319C	0.263947793973	0.251764502056	0.280135005763	0.00321392858826	0.670915521283	0.0178634710339	1.1988938513299998	2.16316222227	0.003983625952750001	0.509684151341	0.22665569058499999	0.674012408514	0.707018297378	0.185023989872	0.363461989069
YDR320C	0.408131730448	1.5186163487	0.293135036691	0.288307812734	0.525453893132	0.382894418116	1.0647954315500001	0.983589266575	0.218779083458	0.567906486897	0.392387027338	0.5261233358349999	0.45578005171700003	0.460023739818	0.520423762917
YDR320C-A	0.8601054799310001	0.33831849982699996	0.634613200378	0.0725280990535	0.980361131727	0.050590382119899996	0.0689154360574	0.713396344301	0.07921512812300001	0.19735796395999997	0.20436474946400002	0.510565996846	0.0995117233036	0.33701612152599997	0.135969554007
YDR320W-B	0.178757951945	1.19768281863	0.0842849044218	0.08109835705030001	0.314791540799	0.154930371806	0.5434226694150001	0.45717695791999996	0.042134954999900005	0.456026358517	0.163683394796	0.31570080114599997	0.228751326003	0.233534977646	0.393170429669
YDR321W	0.178757951945	0.47575663457500006	0.0842849044218	0.277226063026	0.314791540799	0.154930371806	0.18482459020999997	0.45717695791999996	0.162796138768	0.567906486897	0.49179418122199997	0.8471731639810001	0.228751326003	0.659172380862	0.520423762917
YDR322C-A	0.21425333717	0.229590712608	0.109778999535	0.0019015310767500002	0.28440179252500003	0.162670884438	0.22821909331999998	0.520886736476	0.121908036173	0.37598919730499997	0.06929407813630001	0.598599203446	0.0368222948567	0.152512897069	0.308013220729
YDR322W	0.263947793973	0.251764502056	0.150874141269	0.0193486537149	0.0993472248639	0.0178634710339	0.518101464172	0.193871998869	0.291306944646	0.573609660179	0.020538515953	0.674012408514	0.39977208338799997	0.185023989872	0.135969554007
YDR323C	0.5287060699989999	1.19768281863	1.49636482194	0.08109835705030001	0.8451308866339999	0.470116813144	0.5434226694150001	1.43616302439	0.042134954999900005	0.567906486897	0.9523548152719999	0.8471731639810001	0.228751326003	0.233534977646	1.29303642857
YDR324C	0.11470687335799999	0.522986583123	1.05398731222	0.000394928737095	0.422133923636	0.0262504406067	0.124551745581	0.300675970008	0.0724958176325	0.0997168974341	0.0310026463446	1.14281319249	0.018025302843900002	0.019320819785299998	0.05617135147749999
YDR325W	0.11470687335799999	0.522986583123	1.05398731222	0.000394928737095	0.422133923636	0.0262504406067	0.124551745581	0.300675970008	0.0724958176325	0.0997168974341	0.0310026463446	1.14281319249	0.018025302843900002	0.019320819785299998	0.05617135147749999
YDR326C	0.301286169145	0.376547289953	0.283537146153	0.0267831699356	0.5960843125399999	0.0724534997687	1.59312964704	1.8583254921599999	0.272754486631	0.267555956609	0.078709577207	0.598150680819	0.807742949393	0.41643671705799995	0.20033211074700003
YDR327W	0.301286169145	0.376547289953	0.283537146153	0.0267831699356	0.5960843125399999	0.0724534997687	1.59312964704	1.8583254921599999	0.272754486631	0.267555956609	0.078709577207	0.598150680819	0.807742949393	0.41643671705799995	0.20033211074700003
YDR328C	0.39586994314999996	1.0808615552	1.5655497636700002	0.04620782587069999	0.7051634476880001	0.104974694757	0.13091842339	0.330318430635	0.0880940519919	0.315301336615	0.112465288504	0.707248498179	0.5090530937919999	0.519905839723	0.246612051932
YDR329C	0.17928216264400001	0.305440778924	0.281704867092	0.009216903320700002	0.85992155785	0.035593922877699996	0.740531927911	0.0332192398053	0.00219754085247	0.267555956609	0.35685189175399995	0.438789159713	0.562453221636	0.274698542808	0.20033211074700003
YDR330W	0.17928216264400001	0.305440778924	0.281704867092	0.009216903320700002	0.85992155785	0.035593922877699996	0.740531927911	0.0332192398053	0.00219754085247	0.267555956609	0.35685189175399995	0.438789159713	0.562453221636	0.274698542808	0.20033211074700003
YDR331W	0.301286169145	0.9823675913600001	0.118200027454	0.0267831699356	0.5960843125399999	0.0724534997687	0.313775634866	0.24258326593	0.00948474707537	0.315301336615	0.570855602204	0.207643833002	0.129586908832	0.133602212084	0.246612051932
YDR332W	0.39586994314999996	0.421624925735	0.182661142307	0.04620782587069999	0.25332025215500004	0.104974694757	0.409585746889	0.100579166284	0.0198568001183	0.456026358517	0.112465288504	0.707248498179	0.17070561106600002	0.175144856678	0.393170429669
YDR333C	0.141323165996	0.19223814807300002	0.12040155475400001	0.000666702119917	0.21660516027499999	0.0064615683986399995	3.39152674527	0.361345917048	0.104470048936	0.19735796395999997	0.657424374676	1.7419679444799998	0.460408962966	0.024353486203200003	0.135969554007
YDR334W	0.141323165996	0.19223814807300002	0.12040155475400001	0.000666702119917	0.21660516027499999	0.0064615683986399995	3.39152674527	0.361345917048	0.104470048936	0.19735796395999997	0.657424374676	1.7419679444799998	0.460408962966	0.024353486203200003	0.135969554007
YDR335W	0.49311682155599995	0.701595341538	0.0665478124504	0.0193486537149	0.32701892435400004	0.20587253598400002	1.62804356982	0.016374922426400002	0.84041390912	0.40676921428199997	0.020538515953	0.100007050336	0.177691802133	0.413662670056	0.079240817252
YDR336W	2.9399412243299996	0.7416758695110001	5.64631463992	0.7416758695110001	1.75645157803	1.7564179101099997	4.2454448434800005	1.7564171179299999	7.12553482152	0.315301336615	2.9399363390099995	2.9400014765900004	1.7564308136200002	0.7416758695110001	0.246612051932
YDR337W	0.500340321475	0.33831849982699996	0.0769065497103	0.0725280990535	0.508552181416	0.050590382119899996	0.520796862459	0.047634281448	0.025984721386299998	0.267555956609	0.055731826614199995	0.17132270995700002	0.0995117233036	0.33701612152599997	0.58072177812
YDR338C	0.17928216264400001	0.305440778924	0.137794259897	0.462851073833	0.43684771626100005	0.035593922877699996	2.12158055653	0.134143915151	0.36191293581699996	0.567906486897	0.35685189175399995	0.438789159713	0.562453221636	0.08019020918	0.520423762917
YDR339C	0.323967694882	0.37400882351400005	0.331206067393	0.00030634215684099996	0.09852766217910001	0.128616858398	20.0009686524	0.116805737629	0.0397146538504	0.40676921428199997	0.028835368711200002	0.46290210240699997	0.030878919734799996	0.033425173659599995	0.079240817252
YDR340W	0.323967694882	0.37400882351400005	0.331206067393	0.00030634215684099996	0.09852766217910001	0.128616858398	20.0009686524	0.116805737629	0.0397146538504	0.40676921428199997	0.028835368711200002	0.46290210240699997	0.030878919734799996	0.033425173659599995	0.079240817252
YDR341C	0.39586994314999996	0.421624925735	14.247375274000001	0.39557535867	0.25332025215500004	0.104974694757	0.8135527006540001	0.676671280121	0.0880940519919	0.315301336615	0.361804742094	0.707248498179	0.981176131347	0.175144856678	1.27744574158
YDR342C	20.008024523299998	1.3397184898999999	3.55040075638	0.14719446264	1.0328319076899999	0.23603411838899999	20.0324901583	0.651330371552	0.092206116351	20.0018634508	0.245799265286	0.400457158424	0.31501851026	0.856599132423	0.113097193636
YDR343C	20.0059610248	0.229590712608	0.109778999535	0.0123811050618	2.66935374358	0.06102955815830001	20.0153188734	0.7917366860870001	1.3812409753600001	20.001625537	0.014825184094200002	0.08429296064410001	0.145882329158	0.152512897069	7.08940250878
YDR344C	20.001632708	0.04733877127730001	0.523920578583	7.74213773232e-06	1.5870472518099998	0.00378453617516	20.0154622623	0.945001208388	0.0346152804664	4.46088295639	0.034207657633700005	0.9440643778929999	0.0765142072283	0.401031271934	0.320386808777
YDR345C	20.010363340999998	0.33831849982699996	20.0006004932	0.18806746603500002	0.17050050912099998	0.050590382119899996	20.071745058599998	0.17987760961899998	0.31911312378	0.229027445683	0.449942668496	0.17132270995700002	0.0995117233036	0.33701612152599997	8.39305614978
YDR346C	6.11050708329	0.487963104853	0.341750049067	0.00870642472041	0.377489088019	0.0197711842614	20.0037610385	3.6301338379400003	0.98040545725	1.31353043803	0.163728959348	0.3799937215	0.06705715357730001	0.07129366519119999	0.079240817252
YDR347W	6.11050708329	0.487963104853	0.341750049067	0.00870642472041	0.377489088019	0.0197711842614	20.0037610385	3.6301338379400003	0.98040545725	1.31353043803	0.163728959348	0.3799937215	0.06705715357730001	0.07129366519119999	0.079240817252
YDR348C	1.8323790969999998	0.561324852484	0.216617869745	0.019396177623700002	1.7347623362400002	0.0064615683986399995	20.0009928039	0.361345917048	0.0257590524908	0.454618298166	0.42289471866800005	0.475408689277	0.098771695152	0.10411679997199999	0.0944980573657
YDR349C	0.939308837703	0.17640416050500002	0.277404602514	0.013033164836500001	0.422133923636	0.0798996804467	4.20317081207	0.485612470682	0.0161906879655	0.113640846802	0.0310026463446	0.42476059228	0.657904243439	0.019320819785299998	0.0666384019526
YDR350C	2.7594464260000002	0.376547289953	1.21092941213	0.11253037478599999	0.20677507979499998	0.0724534997687	9.58628715597	1.3395874241399999	0.4698657072	0.7379598029250001	0.078709577207	1.1284298906999999	1.31196156986	1.93480772072	0.20033211074700003
YDR351W	2.7594464260000002	0.376547289953	1.21092941213	0.11253037478599999	0.20677507979499998	0.0724534997687	9.58628715597	1.3395874241399999	0.4698657072	0.7379598029250001	0.078709577207	1.1284298906999999	1.31196156986	1.93480772072	0.20033211074700003
YDR352W	0.625589945049	0.9823675913600001	2.12658657994	0.809911140546	1.12504061396	0.5391038175280001	13.7121078987	1.3395874241399999	1.3777489258000002	0.267555956609	0.27056650980999997	1.1284298906999999	0.807742949393	0.41643671705799995	0.20033211074700003
YDR353W	1.4270538475499999	0.561324852484	0.216617869745	0.000666702119917	0.21660516027499999	0.0348077954696	7.199613020299999	0.09352626737119998	0.104470048936	0.196722503678	0.241839323163	1.24800366724	0.243797870559	0.10411679997199999	0.255587709151
YDR354C-A	0.8601054799310001	0.33831849982699996	0.384028636613	0.0156701622774	0.508552181416	0.050590382119899996	3.0730442021799997	0.713396344301	0.004558717665649999	0.315301336615	0.783826702201	0.17132270995700002	0.327459914868	0.103088037918	0.246612051932
YDR354W	0.691958527203	0.178969689791	20.0012910711	4.3937600288999996e-05	0.0656270796942	0.0262229650875	7.234866594910001	0.009120288806669999	0.0015344633546600002	0.29538124099	0.0677353540986	0.021156480575	0.0765142072283	0.0032578523552099998	1.09651491351
YDR355C	0.262336888944	0.5423849954909999	0.151349175948	0.14719446264	1.0328319076899999	0.23603411838899999	0.26889919180599997	0.230185609361	0.092206116351	0.456026358517	0.245799265286	0.400457158424	0.31501851026	0.319906836635	0.393170429669
YDR356W	0.402791787887	0.305440778924	0.137794259897	0.04678381280180001	0.85992155785	0.035593922877699996	3.9874299671399998	0.134143915151	0.00219754085247	0.170961314727	0.35685189175399995	0.142420303028	0.265886297795	0.08019020918	0.113097193636
YDR357C	1.20215051956	0.18992378729899997	0.0162429565384	0.000279979610037	0.7182612880789999	0.00023680766771000001	20.0013329811	0.357262906159	0.194666454465	0.036939856393300004	0.138128274465	0.490704287297	0.271639693108	0.09549209325060001	0.07000964601580001
YDR358W	1.20215051956	0.18992378729899997	0.0162429565384	0.000279979610037	0.7182612880789999	0.00023680766771000001	20.0013329811	0.357262906159	0.194666454465	0.036939856393300004	0.138128274465	0.490704287297	0.271639693108	0.09549209325060001	0.07000964601580001
YDR359C	0.296886086338	0.08585374975360001	0.027657184499300002	4.51962113232e-05	0.534840483461	0.000225967305275	1.7936578436200001	0.104156334317	0.56240232064	0.266392591475	0.000315490389376	0.059479606551400006	0.014099377011299999	0.00248473248864	0.0401275114203
YDR360W	0.0898336240967	0.376547289953	0.118200027454	0.11253037478599999	0.20677507979499998	0.0724534997687	0.313775634866	0.0688192086003	0.4698657072	0.456026358517	0.078709577207	1.1284298906999999	0.129586908832	0.133602212084	0.393170429669
YDR361C	1.2990230814100001	0.33831849982699996	0.9448886021969999	0.0725280990535	0.508552181416	0.050590382119899996	0.24285894530000002	0.047634281448	0.07921512812300001	0.846297842316	0.20436474946400002	0.17132270995700002	0.671675328927	0.33701612152599997	0.689634864716
YDR362C	0.0516273868503	0.19223814807300002	0.0215502698097	0.000666702119917	0.21660516027499999	0.0064615683986399995	1.11656527912	0.09352626737119998	0.39517333567	0.846297842316	0.007762844104010001	0.475408689277	0.098771695152	0.10411679997199999	0.689634864716
YDR363W	0.0516273868503	0.19223814807300002	0.0215502698097	0.000666702119917	0.21660516027499999	0.0064615683986399995	1.11656527912	0.09352626737119998	0.39517333567	0.846297842316	0.007762844104010001	0.475408689277	0.098771695152	0.10411679997199999	0.689634864716
YDR363W-A	0.3489626621	0.141400900724	0.029462095466800002	7.67112214253e-06	1.2946256751799998	0.025866666792700003	8.73152556415	1.22802819683	0.0029400669751100004	0.456198032125	0.261715710561	0.7434253610959999	1.17811594596	0.020492550847	0.0467990863587
YDR364C	0.929963026302	0.276850340737	0.206460816183	0.005437804066560001	0.37720726725000003	0.0251714074978	0.148072916159	0.100359172609	0.0010608214004	0.37598919730499997	0.11847762897900001	0.119076120781	0.21697603333	0.0627478596981	0.308013220729
YDR365C	1.8680961777400003	1.0808615552	0.7214997624070001	0.39557535867	1.30254508394	0.104974694757	4.92104266407	0.676671280121	1.4062309249200002	0.889996864814	6.32110039705	1.30591299565	1.56009085333	5.60578547446	0.0944980573657
YDR365W-A	1.8680961777400003	1.0808615552	0.7214997624070001	0.39557535867	1.30254508394	0.104974694757	4.92104266407	0.676671280121	1.4062309249200002	0.889996864814	6.32110039705	1.30591299565	1.56009085333	5.60578547446	0.0944980573657
YDR365W-B	1.8680961777400003	1.0808615552	0.7214997624070001	0.39557535867	1.30254508394	0.104974694757	4.92104266407	0.676671280121	1.4062309249200002	0.889996864814	6.32110039705	1.30591299565	1.56009085333	5.60578547446	0.0944980573657
YDR366C	0.7416758695110001	0.7416758695110001	0.7416758695110001	0.7416758695110001	0.7416758695110001	0.7416758695110001	0.7416758695110001	0.7416758695110001	0.7416758695110001	0.7416758695110001	0.7416758695110001	0.7416758695110001	0.7416758695110001	0.7416758695110001	0.7416758695110001
YDR367W	0.7416758695110001	0.7416758695110001	0.7416758695110001	0.7416758695110001	0.7416758695110001	0.7416758695110001	0.7416758695110001	0.7416758695110001	0.7416758695110001	0.7416758695110001	0.7416758695110001	0.7416758695110001	0.7416758695110001	0.7416758695110001	0.7416758695110001
YDR368W	0.5287060699989999	0.47575663457500006	0.286054641881	8.18370687239	0.8451308866339999	1.4672865398100001	0.5434226694150001	0.45717695791999996	0.042134954999900005	0.37598919730499997	0.163683394796	1.53013411937	1.88244143699	0.659172380862	7.347068785560001
YDR369C	0.7416758695110001	0.7416758695110001	0.7416758695110001	0.7416758695110001	1.75645157803	0.7416758695110001	0.7416758695110001	0.7416758695110001	0.7416758695110001	0.7416758695110001	0.7416758695110001	0.7416758695110001	0.7416758695110001	0.7416758695110001	0.7416758695110001
YDR370C	2.8688805927999996	0.276850340737	0.0325948945212	0.005437804066560001	0.37720726725000003	0.26069493044799996	11.4829211734	0.24708760481999997	0.144440767545	0.567906486897	0.11847762897900001	0.7612763667360001	0.0599929371292	0.0627478596981	0.520423762917
YDR371C-A	0.262336888944	0.5423849954909999	0.90099383365	0.883465119204	0.399597788277	0.23603411838899999	1.36030609613	0.230185609361	0.636998335834	1.3936647178600001	0.6877327528110001	1.03470902892	0.845629540203	0.319906836635	0.520423762917
YDR371W	2.8688805927999996	0.276850340737	0.0325948945212	0.005437804066560001	0.37720726725000003	0.26069493044799996	11.4829211734	0.24708760481999997	0.144440767545	0.567906486897	0.11847762897900001	0.7612763667360001	0.0599929371292	0.0627478596981	0.520423762917
YDR372C	0.125573127202	0.421624925735	0.7214997624070001	0.04620782587069999	0.25332025215500004	0.104974694757	0.13091842339	0.676671280121	0.0880940519919	0.267555956609	0.112465288504	0.254222550739	0.17070561106600002	0.175144856678	0.20033211074700003
YDR373W	0.125573127202	0.421624925735	0.7214997624070001	0.04620782587069999	0.25332025215500004	0.104974694757	0.13091842339	0.676671280121	0.0880940519919	0.267555956609	0.112465288504	0.254222550739	0.17070561106600002	0.175144856678	0.20033211074700003
YDR374C	2.9399412243299996	0.7416758695110001	0.7416758695110001	0.7416758695110001	0.7416758695110001	0.7416758695110001	0.7416758695110001	1.7564171179299999	1.75640238843	0.7416758695110001	0.7416758695110001	1.7564518441599999	0.7416758695110001	0.7416758695110001	0.7416758695110001
YDR374W-A	2.9399412243299996	0.7416758695110001	0.7416758695110001	0.7416758695110001	0.7416758695110001	0.7416758695110001	0.7416758695110001	1.7564171179299999	1.75640238843	0.7416758695110001	0.7416758695110001	1.7564518441599999	0.7416758695110001	0.7416758695110001	0.7416758695110001
YDR375C	0.17928216264400001	0.305440778924	0.483354327815	0.009216903320700002	0.43684771626100005	0.141906482927	0.050696858222699995	0.907342007619	0.00219754085247	0.148719985445	0.640464879568	0.142420303028	0.077038625904	0.08019020918	0.0944980573657
YDR376W	0.17928216264400001	0.305440778924	0.483354327815	0.009216903320700002	0.43684771626100005	0.141906482927	0.050696858222699995	0.907342007619	0.00219754085247	0.148719985445	0.640464879568	0.142420303028	0.077038625904	0.08019020918	0.0944980573657
YDR377W	0.0516273868503	0.19223814807300002	0.216617869745	0.000666702119917	0.818341053556	0.0348077954696	1.11656527912	0.20201208790600003	0.00983779849197	0.435669757442	0.007762844104010001	0.060373087349500004	0.022833764390099997	0.10411679997199999	0.104478979862
YDR378C	0.939308837703	0.17640416050500002	0.16752924741800002	0.000394928737095	0.422133923636	0.17649262039900002	0.124551745581	0.0731552060021	0.00582672502478	0.563387262002	0.09196115868480001	0.7454225714920001	0.0813715600138	0.41689808673100004	0.0401275114203
YDR379C-A	0.38584462416299997	0.100135918559	0.08814983557060001	0.00069463791952	2.17459892325	0.0034955006805500004	1.7313645012299999	0.14898385769300002	0.0613169096095	0.328009769734	1.14330559988	1.31005421514	0.277965618806	0.294009715086	0.05617135147749999
YDR379W	0.939308837703	0.17640416050500002	0.16752924741800002	0.000394928737095	0.422133923636	0.17649262039900002	0.124551745581	0.0731552060021	0.00582672502478	0.563387262002	0.09196115868480001	0.7454225714920001	0.0813715600138	0.41689808673100004	0.0401275114203
YDR380W	0.38584462416299997	0.100135918559	0.08814983557060001	0.00069463791952	2.17459892325	0.0034955006805500004	1.7313645012299999	0.14898385769300002	0.0613169096095	0.328009769734	1.14330559988	1.31005421514	0.277965618806	0.294009715086	0.05617135147749999
YDR381C-A	0.060709625923800005	0.18992378729899997	0.0162429565384	0.000279979610037	0.163929561912	8.2316982637	0.32043266862500003	0.16309849341399998	0.000400387231297	0.161361412447	0.006674731914989999	0.7241016719769999	0.039638997669900006	0.043815690159800004	0.0799913111273
YDR381W	0.5915167305569999	0.276850340737	0.368285660526	0.030130079874499997	3.1474532597600002	0.783908402397	2.95246111603	1.5062245577200002	1.36375664921	0.615161734956	0.8372841236390001	0.7612763667360001	1.24371252801	0.22503976589400002	0.04743905687199999
YDR382W	0.060709625923800005	0.18992378729899997	0.0162429565384	0.000279979610037	0.163929561912	8.2316982637	0.32043266862500003	0.16309849341399998	0.000400387231297	0.161361412447	0.006674731914989999	0.7241016719769999	0.039638997669900006	0.043815690159800004	0.0799913111273
YDR383C	1.8067987379	0.229590712608	0.212394549107	0.042196900811400005	0.595613707915	0.162670884438	0.22821909331999998	0.7917366860870001	0.0270235319152	0.08767497771119999	0.06929407813630001	0.598599203446	0.0368222948567	0.152512897069	0.04743905687199999
YDR384C	0.0840374983714	0.680570790272	1.22073638596	0.00044450392534900007	0.25514223054699997	0.00012869896520599998	0.163902789052	0.121502748653	0.6758241923839999	0.150130394882	1.0511430638600001	0.1372388557	0.6824029180850001	0.0734886749075	0.8842569960559999
YDR385W	3.7872987748699995e-06	0.0131468501457	0.029721860053400002	8.84029569152e-08	1.0699645656499999	6.4973728756e-07	0.014324446281	1.90257200824	4.01276149745e-09	2.87124725984	0.00236294017396	0.115847124375	0.46469605081999993	0.0020830309174900002	0.886217328539
YDR386W	0.7259411011110001	0.5423849954909999	0.461192170703	0.14719446264	0.399597788277	0.23603411838899999	0.26889919180599997	0.651330371552	0.307746881468	0.456026358517	0.245799265286	1.82626632436	0.31501851026	0.319906836635	0.393170429669
YDR387C	0.0846992843674	0.229590712608	0.212394549107	0.0019015310767500002	1.49063076333	0.06102955815830001	0.434891368082	0.306771633481	0.0626194971436	0.9811164722490001	0.06929407813630001	1.49655155287	0.0368222948567	0.351415747765	0.308013220729
YDR388W	0.0846992843674	0.229590712608	0.212394549107	0.0019015310767500002	1.49063076333	0.06102955815830001	0.434891368082	0.306771633481	0.0626194971436	0.9811164722490001	0.06929407813630001	1.49655155287	0.0368222948567	0.351415747765	0.308013220729
YDR389W	0.287890229534	0.19223814807300002	1.23444780875	0.000666702119917	1.2423458300599999	0.0064615683986399995	0.521604104278	1.13571945925	0.925387549548	2.2397461607599998	0.9425045544410001	0.060373087349500004	0.7447865594859999	0.254842565451	0.05617135147749999
YDR390C	0.20970427451499998	0.0926899014096	0.6703721576330001	0.00044895828295599995	0.5805510413189999	0.010978009561	0.543070066659	0.333047521587	0.0129155226291	0.244429734676	0.039374301998900005	0.17735365984	0.0557498387683	0.138736394681	0.00787901408583
YDR391C	1.00941234111	0.14921703775599998	0.986769415696	0.00013862326245299997	0.610827544882	0.0023568693424899996	0.77301256654	0.34953119048299996	0.36326914002899996	0.217438616568	0.13442457688200002	0.0371063139134	1.10400898097	0.15813950087099998	0.11946263968800001
YDR392W	1.00941234111	0.14921703775599998	0.986769415696	0.00013862326245299997	0.610827544882	0.0023568693424899996	0.77301256654	0.34953119048299996	0.36326914002899996	0.217438616568	0.13442457688200002	0.0371063139134	1.10400898097	0.15813950087099998	0.11946263968800001
YDR393W	0.408131730448	0.627332989448	0.293135036691	0.288307812734	1.30372096436	0.382894418116	0.414269143512	0.377136150493	0.218779083458	0.37598919730499997	0.392387027338	0.5261233358349999	0.45578005171700003	0.460023739818	0.308013220729
YDR394W	0.492653241107	0.19223814807300002	0.12040155475400001	0.000666702119917	0.472660217614	0.101398227881	0.0115738368057	0.571610063861	0.104470048936	0.516607523315	0.007762844104010001	0.218092799563	0.022833764390099997	0.024353486203200003	0.0339872714977
YDR395W	0.421111028991	0.17640416050500002	0.040880453448900005	0.000394928737095	0.0507926823327	1.0422189680299998	0.00866147085064	0.485612470682	0.126871307252	0.40676921428199997	0.09196115868480001	0.42476059228	1.3490507225400001	1.0084060283299998	0.079240817252
YDR396W	0.178757951945	1.19768281863	0.0842849044218	0.08109835705030001	0.314791540799	0.154930371806	0.5434226694150001	0.149742422163	0.042134954999900005	0.7416758695110001	0.163683394796	0.8471731639810001	0.228751326003	0.233534977646	0.7416758695110001
YDR397C	0.0256297563722	0.251764502056	0.456111916678	0.0193486537149	0.670915521283	0.397906742606	0.0278522656433	0.193871998869	0.0956982409768	0.900810191993	0.432318644705	1.6446801921	0.0469234397406	0.049315900454400007	0.012770452670599999
YDR398W	0.0256297563722	0.251764502056	0.456111916678	0.0193486537149	0.670915521283	0.397906742606	0.0278522656433	0.193871998869	0.0956982409768	0.900810191993	0.432318644705	1.6446801921	0.0469234397406	0.049315900454400007	0.012770452670599999
YDR399W	0.9408217531280001	0.0926899014096	0.272850048334	0.249825527282	1.218111615	0.010978009561	0.061914238259699994	2.0248460411	0.00026141627649999997	0.400569851761	0.270403077843	2.54684264546	0.00279138363144	0.060350347141199995	0.09140802412
YDR400W	0.0846992843674	0.229590712608	0.00213732828416	0.10203144880000001	0.0836866469333	0.162670884438	0.0913089146673	0.0115436282858	0.00909778439466	0.315301336615	0.180994957614	0.598599203446	0.0368222948567	0.152512897069	0.246612051932
YDR401W	1.33604404332	0.5423849954909999	0.151349175948	0.14719446264	0.399597788277	0.665005337984	0.26889919180599997	0.230185609361	0.092206116351	0.7416758695110001	0.245799265286	0.400457158424	0.31501851026	0.319906836635	0.7416758695110001
YDR402C	1.0964505091399999	0.305440778924	0.740577661964	0.04678381280180001	0.14165073551899998	0.035593922877699996	0.740531927911	1.30396323539	0.046885201076600005	2.6469250783900002	0.35685189175399995	1.3917388502399999	0.077038625904	0.08019020918	0.164416974301
YDR403W	1.15247080395	0.251764502056	0.456111916678	0.0193486537149	0.0993472248639	0.0178634710339	0.518101464172	0.9328544808079999	0.0158953062968	2.6469250783900002	0.22665569058499999	1.11773459592	0.0469234397406	0.049315900454400007	0.164416974301
YDR404C	0.0256297563722	0.251764502056	0.280135005763	0.0193486537149	1.11319937734	0.0178634710339	0.0278522656433	0.016374922426400002	0.0956982409768	0.068109598312	0.020538515953	0.100007050336	0.0469234397406	0.049315900454400007	0.136665922081
YDR405W	0.0256297563722	0.251764502056	0.280135005763	0.0193486537149	1.11319937734	0.0178634710339	0.0278522656433	0.016374922426400002	0.0956982409768	0.068109598312	0.020538515953	0.100007050336	0.0469234397406	0.049315900454400007	0.136665922081
YDR406W	1.27605792768	0.258004383254	0.199597294075	0.7150138456999999	0.7561760865100001	0.0013586853315499998	3.491310783380001	3.7169123115	0.37902763333899997	14.2760082701	0.302008089536	1.2944565807	0.662397812759	0.530968134246	6.03666273114
YDR406W-A	0.178757951945	0.47575663457500006	0.0842849044218	0.277226063026	0.8451308866339999	0.154930371806	0.18482459020999997	0.894238456706	1.02922951265	0.37598919730499997	0.163683394796	0.8471731639810001	0.228751326003	0.659172380862	0.308013220729
YDR407C	2.62332432727	0.305440778924	0.740577661964	0.04678381280180001	0.43684771626100005	0.141906482927	0.050696858222699995	0.57534786648	0.111700335188	0.19735796395999997	0.0397682078237	0.438789159713	0.953084439834	0.08019020918	0.135969554007
YDR408C	0.263947793973	0.251764502056	0.943863993941	0.0193486537149	2.8940803479299997	0.0807713614716	0.27946503431999997	0.377840892219	0.0158953062968	0.47420664278999997	0.22665569058499999	0.100007050336	1.09006885783	0.185023989872	0.11946263968800001
YDR409W	0.263947793973	0.251764502056	0.943863993941	0.0193486537149	2.8940803479299997	0.0807713614716	0.27946503431999997	0.377840892219	0.0158953062968	0.47420664278999997	0.22665569058499999	0.100007050336	1.09006885783	0.185023989872	0.11946263968800001
YDR410C	1.33604404332	0.5423849954909999	0.461192170703	0.45079533936899996	0.399597788277	0.23603411838899999	0.26889919180599997	1.8900685462	1.5722326762999999	0.229027445683	0.245799265286	1.03470902892	0.31501851026	0.319906836635	0.164416974301
YDR411C	0.625589945049	0.376547289953	1.21092941213	0.272052220828	0.20677507979499998	0.0724534997687	1.079031029	1.3395874241399999	0.272754486631	0.328009769734	1.44130257556	0.598150680819	0.40617807160999997	0.41643671705799995	0.05617135147749999
YDR412W	0.625589945049	0.376547289953	1.21092941213	0.272052220828	0.20677507979499998	0.0724534997687	1.079031029	1.3395874241399999	0.272754486631	0.328009769734	1.44130257556	0.598150680819	0.40617807160999997	0.41643671705799995	0.05617135147749999
YDR413C	0.408131730448	0.627332989448	0.293135036691	0.288307812734	0.525453893132	0.382894418116	0.414269143512	0.377136150493	0.218779083458	0.456026358517	0.392387027338	0.5261233358349999	0.45578005171700003	0.460023739818	0.393170429669
[truncated: 5,200 more rows]
