# Supplementary material for: Dual threshold optimization and network inference reveal convergent evidence from TF binding locations and TF perturbation responses
Source: Genome Res. 2020 Mar;30(3):459–71. doi: 10.1101/gr.259655.119 (PMC7111528; doi:10.1101/gr.259655.119)
Supplement: Supplemental Material [file supp_gr.259655.119_Supplemental_Code.tar.gz › Dual_Threshold_Optimization/Code/runDualThreshold.py]

import numpy as np
import pandas as pd
import argparse
import random
import itertools
import sys
import csv
import time
import multiprocessing as mp
import distutils.core
from scipy.stats import rankdata
from loadData import createSysDict
from thresholdSearch import sysToCommon
from statistics import *
np.set_printoptions(threshold=np.nan)


EPSILON = 10**(-5)

def parse_args(argv):
	parser = argparse.ArgumentParser(description="")
	parser.add_argument("-d","--de_file")
	parser.add_argument("-b","--bin_file")
	parser.add_argument("-g","--geneNames_file", default=None)
	parser.add_argument("-n","--TF_num", type=int)
	parser.add_argument("-o","--opt_crit", default="pval")
	parser.add_argument("-w","--rank_width", type=float, default=1.01)
	parser.add_argument("-l","--tf_list", default=None)
	parser.add_argument("-u","--genes_universe", default=None)
	parser.add_argument("-r","--random_iter", default=None, type=int)
	parser.add_argument("--DE_decreasing", default=True)
	parser.add_argument("--Bin_decreasing", default=True)
	parser.add_argument("--DE_pval_lower_bound", default=1)
	parser.add_argument("--Bin_pval_lower_bound", default=0.1)
	parsed = parser.parse_args(argv[1:])
	return parsed


def str2Bool(boolAsString):
	return bool(distutils.util.strtobool(boolAsString))


def getTargetedTF(DEFile, BinFile, TFNum):
	with open(DEFile, "r") as f:
		DEHeader = f.readline().strip().split(",")[1:]
	with open(BinFile, "r") as f:
		BinHeader = f.readline().strip().split(",")[1:]
	TFIntersection = set(DEHeader) & set(BinHeader)
	if parsed.tf_list is not None:
		TFIntersection &= set(list(np.loadtxt(parsed.tf_list, dtype=str)))
	targetedTF = sorted(TFIntersection)[TFNum]
	DEIdx = DEHeader.index(targetedTF)
	BinIdx = BinHeader.index(targetedTF)
	return (targetedTF, DEIdx, BinIdx)


def getTargetedTFData(dataFile, targetedIdx, targetedTF, useAbs=False):
	data = np.loadtxt(dataFile, usecols=[0, (targetedIdx+1)], 
					dtype=str, delimiter=",")
	genes = data[1:, 0]
	values = data[1:, 1].astype(float)
	if useAbs:
		values = np.abs(values)
	return (values.tolist(), genes.tolist(), targetedTF)


# def alignToUniverse(data, GenesUniverse, decreasing=True):
# 	values, genes, TF = data
# 	nUnivGenes = len(GenesUniverse)
# 	if decreasing:
# 		values2 = np.ones(nUnivGenes) * (min(values) - EPSILON)
# 	else:
# 		values2 = np.ones(nUnivGenes) * (max(values) + EPSILON)
# 	for i,gene in enumerate(GenesUniverse):
# 		if gene in genes:
# 			j = genes.index(gene)
# 			values2[i] = values[j]
# 	return (list(values2), GenesUniverse, TF)
def alignToUniverse(data, GenesUniverse):
	values, genes, TF = data
	idx = [i for i,x in enumerate(genes) if x in GenesUniverse]
	return (list(np.array(values)[idx]), list(np.array(genes)[idx]), TF)


def runDualThresholds(DEData, BinData, GenesUniverse):
	TF = DEData[2]
	if parsed.random_iter:
		DEData = randomizeData(DEData, randSeed=parsed.random_iter)
	else:
		DEData = sortData(DEData, str2Bool(parsed.DE_decreasing))
	BinData = sortData(BinData, str2Bool(parsed.Bin_decreasing))

	optimizedResults = optimizeThresholds(DEData, BinData, GenesUniverse)
	print("Optimized results = %s" % optimizedResults[:-1])

	if parsed.random_iter >= 0:
		fileName = TF + "_" + str(parsed.random_iter) + ".csv"
	else:
		fileName = TF + ".csv"
	with open(fileName,'w') as resultFile:
		wr = csv.writer(resultFile)
		wr.writerow(optimizedResults)


def sortData(Data, decreasing=True):
	values, genes, TF = Data
	sorted_idx = np.argsort(values)[::-1] if decreasing else np.argsort(values)
	return (np.array(values)[sorted_idx], np.array(genes)[sorted_idx], TF)


def randomizeData(Data, randSeed=0):
	values, genes, TF = Data
	randSeed += sum([ord(x) for x in TF])
	print("Random seed = %d" % randSeed)
	random.seed(randSeed)
	combined = list(zip(values, genes))
	random.shuffle(combined)
	values, genes = zip(*combined)
	return (np.array(values), np.array(genes), TF)


def generateRanks(values, scaler, threshold, decreasing):
	valuesLength = len(values)
	rankList = []
	currRank = 1
	if decreasing==True:
		newRankedData = -values
		while(currRank < valuesLength):
			if values[int(currRank)] > threshold and values[int(currRank)]!=0:
				rankList.append(int(currRank))
			currRank = round(currRank*scaler + 1)
	else:
		newRankedData = values
		while(currRank < valuesLength):
			if values[int(currRank)] < threshold:
				rankList.append(int(currRank))
			currRank = round(currRank*scaler + 1)
	finalRankList = removeRedundantRanks(rankList, newRankedData)
	return finalRankList


def removeRedundantRanks(rankList, rankedData):
	scipyRanks = rankdata(rankedData, method='max')
	newRankList = []
	for rank in rankList:
		newRankList.append(scipyRanks[rank-1])
	ranks = sorted(set(newRankList))
	return ranks


def optimizeThresholds(DEData, BinData, GenesUniverse):
	global DEGenes, BinGenes
	DEValues, DEGenes, TF = DEData
	BinValues, BinGenes, _ = BinData
	
	if parsed.geneNames_file is None or parsed.geneNames_file == "":
		TFCommon = TF
	else:
		TFCommon = sysDict[TF]

	## TODO: expose response and binding threshold 
	if str2Bool(parsed.DE_decreasing):
		DE_threshold = 0
	else: 
		DE_threshold = parsed.DE_pval_lower_bound
	if str2Bool(parsed.Bin_decreasing):
		Bin_threshold = 0
	else:
		Bin_threshold = parsed.Bin_pval_lower_bound
	DErankList = generateRanks(DEValues, parsed.rank_width, DE_threshold, 
								str2Bool(parsed.DE_decreasing))
	binRankList = generateRanks(BinValues, parsed.rank_width, Bin_threshold, 
								str2Bool(parsed.Bin_decreasing))
	print('DE list = %s' % DErankList)
	print('bin list = %s' % binRankList)
	sys.stdout.flush()

	bestIntersection = 0
	boundSubGenes = []
	DESubGenes = []

	bestDEThresh = DErankList[0] if len(DErankList) > 0 else 0
	bestBinThresh = binRankList[0] if len(binRankList) > 0 else 0

	comboRankList = list(itertools.product(binRankList, DErankList))
	pool = mp.Pool(8)
	stats = pool.map(calculateStat, comboRankList)
	pool.close()
	pool.join()

	##TODO: update argmin/max search
	# updateBest = False
	# optCrit = parsed.opt_crit
	# if len(GenesIntersection) > 1:
	# 	if optCrit=="fdr":
	# 		if FDRBound < bestFDR:
	# 			updateBest = True
	# 		if FDRBound == bestFDR and hyperPval < bestPVal:
	# 			updateBest = True
	# 	if optCrit=="pval":
	# 		if hyperPval < bestPVal:
	# 			updateBest = True
	# 	elif optCrit=="fe":
	# 		if foldEnrichment > bestFE:
	# 			updateBest = True
	# 	elif optCrit=="rr":
	# 		if responseRate > bestRR:
	# 			updateBest = True
	# 	elif optCrit=="rrsk":
	# 		if responseRate > bestRRsk:
	# 			updateBest = True
	# 	elif optCrit=="sc":
	# 		if abs(rho) > abs(bestSC):
	# 			updateBest = True
	# 	elif optCrit=="js":
	# 		if jaccardSim > bestJS:
	# 			updateBest = True

	idx = np.nanargmin(np.array(stats)[:,0])
	bestStat, bestBinThresh, bestDEThresh = stats[idx]

	boundSubGenes = BinGenes[:bestBinThresh]
	DESubGenes = DEGenes[:bestDEThresh]
	GenesIntersection = list(set(DESubGenes) & set(boundSubGenes))
		
	if parsed.geneNames_file is None or parsed.geneNames_file == "":
		intersectionCommon = sorted(GenesIntersection)
	else:
		intersectionCommon = sorted(sysToCommon(GenesIntersection,sysDict))
	
	FDRBound = computeFDRLowerBound(GenesIntersection,GenesUniverse,
									DESubGenes,boundSubGenes)
	hyperPval = computeHyperPVal(GenesIntersection,GenesUniverse,
									DESubGenes,boundSubGenes)
	responseRate = computeResponseRate(GenesIntersection,GenesUniverse,
									DESubGenes,boundSubGenes)
	foldEnrichment = computeFoldEnrichment(GenesIntersection,GenesUniverse,
									DESubGenes,boundSubGenes)
	relativeRisk = computeRelativeRisk(GenesIntersection,GenesUniverse,
									DESubGenes,boundSubGenes)
	jaccardSim = computeJaccardSimilarity(DESubGenes,boundSubGenes)
	out = [TF, TFCommon, len(boundSubGenes), len(DESubGenes), len(GenesIntersection),
			FDRBound, hyperPval, responseRate, relativeRisk, 
			foldEnrichment, jaccardSim, intersectionCommon]
	return out


def calculateStat(threshTuple):
	binThresh, DEThresh = threshTuple
	boundSubGenes = BinGenes[:binThresh]
	DESubGenes = DEGenes[:DEThresh]
	GenesIntersection = list(set(DESubGenes) & set(boundSubGenes))
	if len(GenesIntersection) > 1:
		if parsed.opt_crit.lower() == "fdr":
			stat = computeFDRLowerBound(GenesIntersection,GenesUniverse,DESubGenes,boundSubGenes)
		elif parsed.opt_crit.lower() == "pval":
			stat = computeHyperPVal(GenesIntersection,GenesUniverse,DESubGenes,boundSubGenes)
		elif parsed.opt_crit.lower() == "fe":
			stat = computeFoldEnrichment(GenesIntersection,GenesUniverse,DESubGenes,boundSubGenes)
		elif parsed.opt_crit.lower() == "rr":
			stat = computeRelativeRisk(GenesIntersection,GenesUniverse,DESubGenes,boundSubGenes)
		elif parsed.opt_crit.lower() == "js":
			stat = computeJaccardSimilarity(DESubGenes,boundSubGenes)
	else:
		stat = np.nan
	return (stat, binThresh, DEThresh)


def main(argv):
	tStart = time.time()
	global parsed, sysDict, GenesUniverse
	parsed = parse_args(argv)

	## Load data for the targeted TF
	targetedTF, targetedDEIdx, targetedBinIdx = \
		getTargetedTF(parsed.de_file, parsed.bin_file, parsed.TF_num)
	sys.stdout.write("%s\n" % targetedTF)
	sys.stdout.flush()
	DEData = getTargetedTFData(parsed.de_file, targetedDEIdx, 
								targetedTF, useAbs=True)
	BinData = getTargetedTFData(parsed.bin_file, targetedBinIdx, 
								targetedTF, useAbs=True)
	if parsed.geneNames_file is None or parsed.geneNames_file == "":
		sysDict = {}
	else:
		sysDict = createSysDict(parsed.geneNames_file)

	## Map datasets to common gene universe
	GenesUniverse0 = sorted(set(DEData[1]) & set(BinData[1]))
	if parsed.genes_universe is None or parsed.genes_universe == "":
		GenesUniverse = sorted(set(DEData[1]) & set(BinData[1]))
	else:
		GenesUniverse = sorted(list(np.loadtxt(parsed.genes_universe, dtype=str)))
	DEData = alignToUniverse(DEData, GenesUniverse)
	BinData = alignToUniverse(BinData, GenesUniverse)

	## Run dual threshold optimization
	runDualThresholds(DEData, BinData, GenesUniverse)
	print("Elapsed: %.5f" % (time.time() - tStart))


if __name__ == "__main__":
	main(sys.argv)
