# Supplementary material for: Dual threshold optimization and network inference reveal convergent evidence from TF binding locations and TF perturbation responses
Source: Genome Res. 2020 Mar;30(3):459–71. doi: 10.1101/gr.259655.119 (PMC7111528; doi:10.1101/gr.259655.119)
Supplement: Supplemental Material [file supp_gr.259655.119_Supplemental_Code.tar.gz › Dual_Threshold_Optimization/Code/statistics.py]

import numpy as np
import pandas as pd
import sys
from scipy.stats import hypergeom

def computeHyperPVal(GenesIntersection,GenesUniverse,DESubGenes,boundSubGenes):
	pval = hypergeom.sf(len(GenesIntersection)-1, len(GenesUniverse), len(DESubGenes), len(boundSubGenes))
	return pval

def computeFoldEnrichment(GenesIntersection,GenesUniverse,DESubGenes,boundSubGenes):
	if len(boundSubGenes) > 0 and len(DESubGenes) > 0:
		FE = len(GenesIntersection)/((len(DESubGenes)*len(boundSubGenes)*1.0)/len(GenesUniverse))
	else:
		FE = "NA"
	return FE

def computeResponseRate(GenesIntersection,GenesUniverse,DESubGenes,boundSubGenes):
	if len(boundSubGenes) > 0:
		return float(len(GenesIntersection))/len(boundSubGenes)
	else:
		return "NA"

def computeRelativeRisk(GenesIntersection,GenesUniverse,DESubGenes,boundSubGenes):
	if len(GenesIntersection) > 0 and len(boundSubGenes) > 0 and len(DESubGenes) > len(GenesIntersection) and len(GenesUniverse) > len(boundSubGenes):
		responseRate = float(len(GenesIntersection))/len(boundSubGenes)
		unboundResponsive = float(len(DESubGenes)-len(GenesIntersection))/(len(GenesUniverse)-len(boundSubGenes))
		return np.log2(responseRate/unboundResponsive)
	else:
		return "NA"

# from https://dataconomy.com/2015/04/implementing-the-five-most-popular-similarity-measures-in-python/
def computeJaccardSimilarity(DEGenes,BoundGenes):
	intersection_cardinality = len(set.intersection(*[set(DEGenes), set(BoundGenes)]))
	union_cardinality = len(set.union(*[set(DEGenes), set(BoundGenes)]))
	if union_cardinality!=0:
		return intersection_cardinality/float(union_cardinality)
	else:
		return "NA"

def computeFDRLowerBound(GenesIntersection,GenesUniverse,DESubGenes,boundSubGenes):
	sensitivity = 0.8
	boundNum = len(boundSubGenes) - len(GenesIntersection)/sensitivity
	DENum = len(DESubGenes) - len(GenesIntersection)/sensitivity
	boundNum = max(0,boundNum)
	DENum = max(0,DENum)
	numerator = boundNum * DENum

	denominator = len(GenesUniverse) * len(GenesIntersection)

	return(numerator/denominator)
